# Supplementary material for: HER-2 status of circulating tumor cells in a metastatic breast cancer cohort: A comparative study on characterization techniques
Source: PLoS One. 2019 Sep 4;14(9):e0220906. doi: 10.1371/journal.pone.0220906 (PMC6726188; doi:10.1371/journal.pone.0220906)
Supplement: S1 Dataset — (ZIP) [file pone.0220906.s008.zip]

Archive with 9 entries (8 files):
- RAWdata_HER2_CTC/
- RAWdata_HER2_CTC/RAWdata_2000CTC_ACCEPTvsObserver.xlsx
- RAWdata_HER2_CTC/RAWdata_ACCEPTresults_of_qPCRsamples.xlsx
- RAWdata_HER2_CTC/RAWdata_ACCEPT_cell lines.xlsx
- RAWdata_HER2_CTC/RAWdata_ACCEPT_patients_CTC.xlsx
- RAWdata_HER2_CTC/RAWdata_DEPArray_4patients_full.xlsx
- RAWdata_HER2_CTC/RAWdata_DEPArray_cell lines.xlsx
- RAWdata_HER2_CTC/RAWdata_RGE_cell lines.xlsx
- RAWdata_HER2_CTC/RAWdata_RGE_patients_5CTC.xlsx
