# Supplementary material for: HER-2 status of circulating tumor cells in a metastatic breast cancer cohort: A comparative study on characterization techniques
Source: PLoS One. 2019 Sep 4;14(9):e0220906. doi: 10.1371/journal.pone.0220906 (PMC6726188; doi:10.1371/journal.pone.0220906)
Supplement: S1 Dataset — (ZIP) [file pone.0220906.s008.zip › RAWdata_HER2_CTC/RAWdata_2000CTC_ACCEPTvsObserver.xlsx]

## Sheet: Sheet1
cell_ID	Consensus_observers	HER2_MeanIntensity	HER2_Mass	Her2_ACCEPT
01135714_e00530	POS	134.123	4157.8	HIGH
01135714_e00570	POS	117.388	10212.7	HIGH
01135714_e00583	POS	117.193	80277	HIGH
01135714_e00857	POS	125.927	27326.2	HIGH
01140187_e02624	POS	1055.09	290149	HIGH
01248603_e00189	POS	256.188	75831.5	HIGH
01248603_e00752	POS	145.466	36657.4	HIGH
01248603_e00754	POS	191.295	103108	HIGH
01248603_e00802	POS	108.533	19318.8	HIGH
01261116_e00010	POS	181.07	77317	HIGH
01261116_e00058	POS	270.825	32769.8	HIGH
01279477_e00003	POS	180.575	24919.4	HIGH
01279477_e00015	POS	214.202	27417.9	HIGH
01279477_e00035	POS	104.857	15833.4	HIGH
01279477_e00054	POS	122.808	11175.5	HIGH
01279477_e00070	POS	192.046	6337.51	HIGH
01279477_e00090	POS	133.363	19471	HIGH
01279477_e00092	POS	190.02	29453.2	HIGH
01279477_e00163	POS	218.511	84345.3	HIGH
01279477_e00174	POS	107.947	22560.9	HIGH
01279477_e00199	POS	241.877	41361	HIGH
01279477_e00240	POS	161.371	6132.1	HIGH
01279477_e00246	POS	283.865	49960.2	HIGH
01279477_e00281	POS	137.122	32909.3	HIGH
01279477_e00294	POS	113.206	12452.7	HIGH
01279477_e00297	POS	164.317	33685.1	HIGH
01279477_e00298	POS	163.1	60184	HIGH
01279477_e00315	POS	203.553	41524.9	HIGH
01283477_e00235	POS	237.741	36849.9	HIGH
01320370_e00035	POS	210.248	68330.5	HIGH
01320370_e00075	POS	403.415	156122	HIGH
01320370_e00088	POS	204.73	55481.7	HIGH
01320370_e00147	POS	250.535	40837.2	HIGH
01320370_e00161	POS	122.699	21717.6	HIGH
01320370_e00164	POS	119.669	20822.4	HIGH
01411103_e00007	POS	488.662	46911.6	HIGH
01411103_e00009	POS	105.195	13359.7	HIGH
01411103_e00015	POS	919.278	48721.8	HIGH
01411103_e00021	POS	247.052	23469.9	HIGH
01411103_e00022	POS	242.709	33979.2	HIGH
01411103_e00027	POS	183.378	20171.6	HIGH
01411953_e00087	POS	294.954	77572.8	HIGH
01411958_e00006	POS	241.488	168317	HIGH
01411958_e00008	POS	325.868	408312	HIGH
01411958_e00009	POS	390.96	376103	HIGH
01411958_e00010	POS	152.575	37228.2	HIGH
01411958_e00013	POS	111.696	60204.3	HIGH
01411958_e00014	POS	401.405	240843	HIGH
01411958_e00018	POS	172.456	56220.7	HIGH
01411958_e00019	POS	121.278	43174.9	HIGH
01411958_e00021	POS	528.174	377644	HIGH
01411958_e00023	POS	120.015	20282.5	HIGH
01411958_e00027	POS	125.902	108150	HIGH
01411958_e00030	POS	170.001	188531	HIGH
01411958_e00034	POS	229.428	96818.8	HIGH
01411958_e00037	POS	232.338	121048	HIGH
01411958_e00038	POS	357.201	174314	HIGH
01411958_e00040	POS	198.769	101372	HIGH
01411958_e00047	POS	301.222	265376	HIGH
01411958_e00048	POS	276.349	105565	HIGH
01411958_e00049	POS	189.217	61116.9	HIGH
01411958_e00051	POS	121.983	35131	HIGH
01411958_e00052	POS	559.497	422980	HIGH
01411958_e00054	POS	399.899	159560	HIGH
01411958_e00055	POS	151.19	67733.2	HIGH
01411958_e00063	POS	114.187	119896	HIGH
01411958_e00064	POS	571.462	105720	HIGH
01411958_e00067	POS	522.33	133194	HIGH
01411958_e00068	POS	221.202	179174	HIGH
01411958_e00069	POS	373.562	98620.4	HIGH
01411958_e00071	POS	569.83	389194	HIGH
01411958_e00072	POS	440.537	213661	HIGH
01411958_e00073	POS	216.217	31351.4	HIGH
01411958_e00076	POS	281.636	159688	HIGH
01411958_e00078	POS	202.49	89500.8	HIGH
01411958_e00079	POS	280.179	78730.2	HIGH
01411958_e00085	POS	214.655	53878.3	HIGH
01411958_e00087	POS	283.274	162316	HIGH
01411958_e00090	POS	128.331	51332.4	HIGH
01411958_e00091	POS	146.469	68107.9	HIGH
01411958_e00093	POS	255.532	186538	HIGH
01411958_e00094	POS	189.952	55276.1	HIGH
01411958_e00095	POS	158.566	45667	HIGH
01411958_e00098	POS	483.774	254465	HIGH
01411958_e00099	POS	319.525	157845	HIGH
01461802_e00017	POS	165.373	4465.07	HIGH
01461806_e00081	POS	138.219	15065.9	HIGH
01513282_e00068	POS	190.442	40564.1	HIGH
01534860_e00006	POS	214.797	131241	HIGH
01534860_e00007	POS	267.588	321106	HIGH
01534860_e00012	POS	181.846	72556.5	HIGH
01534860_e00020	POS	243.578	171723	HIGH
01534860_e00021	POS	150.41	79867.9	HIGH
01534860_e00025	POS	181.27	53655.9	HIGH
01534860_e00029	POS	324.545	274565	HIGH
01534860_e00030	POS	196.431	112359	HIGH
01534860_e00031	POS	175.61	93249.1	HIGH
01534860_e00034	POS	166.747	77870.6	HIGH
01534860_e00035	POS	199.759	138833	HIGH
01534860_e00036	POS	195.268	121457	HIGH
01534860_e00038	POS	104.108	18531.3	HIGH
01534860_e00040	POS	335.721	472695	HIGH
01534860_e00041	POS	281.658	155194	HIGH
01534860_e00042	POS	219.789	129675	HIGH
01534860_e00043	POS	246.501	256854	HIGH
01534860_e00046	POS	218.433	157927	HIGH
01534860_e00047	POS	146.732	70431.2	HIGH
01534860_e00048	POS	311.408	159752	HIGH
01534860_e00049	POS	109.628	50647.9	HIGH
01534860_e00052	POS	202.69	145936	HIGH
01534860_e00056	POS	179.022	55138.9	HIGH
01534860_e00061	POS	192.367	85603.4	HIGH
01534860_e00062	POS	263.904	243056	HIGH
01534860_e00063	POS	255.48	252159	HIGH
01534860_e00064	POS	162.629	76435.5	HIGH
01534860_e00065	POS	167.389	73316.5	HIGH
01534860_e00066	POS	237.972	223932	HIGH
01534860_e00067	POS	271.882	271067	HIGH
01534860_e00068	POS	192.268	151123	HIGH
01534860_e00070	POS	383.099	273916	HIGH
01534860_e00071	POS	214.422	96919	HIGH
01534860_e00072	POS	137.277	120392	HIGH
01534860_e00073	POS	435.361	386165	HIGH
01534860_e00074	POS	177.964	104821	HIGH
01534860_e00081	POS	181.748	43619.5	HIGH
01534860_e00088	POS	220.291	123363	HIGH
01534860_e00095	POS	211.268	150423	HIGH
01534860_e00100	POS	143.267	59885.6	HIGH
01534860_e00102	POS	237.225	259287	HIGH
01534860_e00107	POS	190.826	158004	HIGH
01534860_e00110	POS	350.246	357951	HIGH
01534860_e00111	POS	249.138	254370	HIGH
01534860_e00118	POS	396.833	220242	HIGH
01534860_e00121	POS	190.122	132896	HIGH
01534860_e00122	POS	288.229	189366	HIGH
01534860_e00125	POS	200.915	98649.1	HIGH
01534860_e00126	POS	216.73	195274	HIGH
01534860_e00127	POS	290.624	169143	HIGH
01534860_e00129	POS	101.675	34162.7	HIGH
01534860_e00130	POS	248.89	160783	HIGH
01534860_e00131	POS	276.192	289450	HIGH
01534860_e00132	POS	224.109	168754	HIGH
01534860_e00133	POS	258.226	138151	HIGH
01534860_e00135	POS	288.367	216564	HIGH
01534860_e00136	POS	152.363	27577.7	HIGH
01534860_e00139	POS	266.545	231894	HIGH
01534860_e00141	POS	225.175	101554	HIGH
01534860_e00144	POS	172.923	94934.7	HIGH
01534860_e00145	POS	137.878	45637.8	HIGH
01534860_e00146	POS	213.087	180698	HIGH
01534860_e00147	POS	219.023	87171.1	HIGH
01534860_e00153	POS	263.624	141039	HIGH
01534860_e00154	POS	106.796	61300.8	HIGH
01534860_e00155	POS	138.903	28336.2	HIGH
01534860_e00156	POS	224.639	69413.5	HIGH
01534860_e00159	POS	163.586	44986	HIGH
01534860_e00160	POS	228.809	133396	HIGH
01534860_e00162	POS	112.432	74204.9	HIGH
01534860_e00163	POS	166.673	112671	HIGH
01534860_e00165	POS	246.979	141766	HIGH
01534860_e00166	POS	158.569	132564	HIGH
01534860_e00167	POS	282.451	163257	HIGH
01534860_e00169	POS	264.638	188422	HIGH
01534860_e00170	POS	133.97	89492.2	HIGH
01534860_e00182	POS	290.134	273307	HIGH
01534860_e00184	POS	208.918	146660	HIGH
01534860_e00187	POS	221.379	149210	HIGH
01534860_e00191	POS	121.983	19273.3	HIGH
01534860_e00193	POS	197.3	195524	HIGH
01534860_e00197	POS	229.547	152190	HIGH
01534860_e00198	POS	162.983	61770.4	HIGH
01534860_e00202	POS	327.013	258340	HIGH
01534860_e00203	POS	166.346	73358.6	HIGH
01534860_e00209	POS	344.324	160799	HIGH
01534860_e00212	POS	137.414	49881.2	HIGH
01534860_e00213	POS	218.26	116333	HIGH
01534860_e00215	POS	232.328	136376	HIGH
01534860_e00220	POS	122.686	37910.1	HIGH
01534860_e00226	POS	279.018	167690	HIGH
01534860_e00227	POS	207.618	139935	HIGH
01534860_e00239	POS	222.527	124837	HIGH
01534860_e00240	POS	157.435	82338.7	HIGH
01534860_e00241	POS	234.944	89043.9	HIGH
01534860_e00245	POS	228.171	173866	HIGH
01534860_e00246	POS	194.206	164299	HIGH
01534860_e00249	POS	209.439	170274	HIGH
01537481_e00004	POS	105.762	60707.4	HIGH
01537481_e00005	POS	147.932	89499.1	HIGH
01537481_e00009	POS	162.339	66071.8	HIGH
01537481_e00011	POS	206.741	84143.5	HIGH
01537481_e00012	POS	153.996	100560	HIGH
01537481_e00014	POS	268.892	267279	HIGH
01537481_e00016	POS	199.031	121210	HIGH
01537481_e00019	POS	271.02	114370	HIGH
01537481_e00020	POS	175.244	100941	HIGH
01537481_e00023	POS	250.868	131956	HIGH
01537481_e00024	POS	366.288	385701	HIGH
01537481_e00025	POS	173.543	53277.7	HIGH
01537481_e00027	POS	267.887	163679	HIGH
01537481_e00029	POS	214.612	85630	HIGH
01537481_e00031	POS	237.032	143167	HIGH
01537481_e00032	POS	179.728	32171.3	HIGH
01537481_e00035	POS	277.716	163574	HIGH
01537481_e00037	POS	185.712	92484.7	HIGH
01537481_e00038	POS	215.104	178321	HIGH
01537481_e00040	POS	261.477	113743	HIGH
01537481_e00045	POS	208.256	67683.1	HIGH
01537481_e00048	POS	362.594	427498	HIGH
01537481_e00049	POS	324.986	225865	HIGH
01537481_e00050	POS	135.011	65885.5	HIGH
01537481_e00051	POS	109.845	55911.2	HIGH
01537481_e00052	POS	143.97	83214.8	HIGH
01537481_e00053	POS	139.219	72115.7	HIGH
01537481_e00054	POS	251.314	86703.3	HIGH
01537481_e00055	POS	262.644	189103	HIGH
01537481_e00057	POS	214.373	221448	HIGH
01537481_e00059	POS	207.868	52798.4	HIGH
01537481_e00060	POS	280.342	322674	HIGH
01537481_e00061	POS	144.922	71301.8	HIGH
01537481_e00063	POS	184.087	90571	HIGH
01537481_e00071	POS	119.029	123314	HIGH
01537481_e00072	POS	272.705	297521	HIGH
01537481_e00076	POS	162.722	100725	HIGH
01537481_e00077	POS	260.055	91799.6	HIGH
01537481_e00078	POS	106.224	95920.2	HIGH
01537481_e00079	POS	195.916	170251	HIGH
01537481_e00081	POS	121.081	90447.2	HIGH
01537481_e00087	POS	218.728	125769	HIGH
01537481_e00088	POS	310.226	314879	HIGH
01537481_e00089	POS	198.477	69864	HIGH
01537481_e00100	POS	259.586	121227	HIGH
01537481_e00101	POS	105.658	43848	HIGH
01537481_e00102	POS	299.035	209623	HIGH
01537481_e00107	POS	236.371	187206	HIGH
01537481_e00108	POS	140.722	54881.6	HIGH
01537481_e00113	POS	295.033	252844	HIGH
01537481_e00116	POS	170.839	136671	HIGH
01537481_e00118	POS	293.295	224370	HIGH
01537481_e00121	POS	236.031	152476	HIGH
01537481_e00122	POS	277.105	121926	HIGH
01537481_e00123	POS	114.53	45583.1	HIGH
01537481_e00124	POS	324.672	173050	HIGH
01537481_e00125	POS	103.002	67569.6	HIGH
01537481_e00126	POS	295.757	494210	HIGH
01537481_e00127	POS	131.895	46427.1	HIGH
01537481_e00129	POS	146.053	61196.3	HIGH
01537481_e00130	POS	205.075	216559	HIGH
01537481_e00132	POS	143.308	44282.3	HIGH
01537481_e00134	POS	248.721	111178	HIGH
01537481_e00135	POS	117.05	71049.3	HIGH
01537481_e00136	POS	170.354	80236.6	HIGH
01537481_e00137	POS	201.521	99148.2	HIGH
01537481_e00139	POS	134.443	68700.6	HIGH
01537481_e00145	POS	208.992	99271.1	HIGH
01537481_e00151	POS	195.692	78668.1	HIGH
01537481_e00154	POS	136.818	84553.4	HIGH
01537481_e00156	POS	227.324	161172	HIGH
01537481_e00159	POS	169.919	90057	HIGH
01537481_e00162	POS	151.584	71396.2	HIGH
01537481_e00166	POS	187.228	45683.6	HIGH
01537481_e00170	POS	145.729	124890	HIGH
01537481_e00171	POS	180.766	85683.2	HIGH
01537481_e00175	POS	213.615	93349.9	HIGH
01537481_e00176	POS	215.727	154029	HIGH
01537481_e00177	POS	224.936	109544	HIGH
01537481_e00179	POS	246.933	90624.5	HIGH
01537481_e00182	POS	128.794	39797.3	HIGH
01537481_e00183	POS	122.391	60583.6	HIGH
01537481_e00187	POS	209.077	113529	HIGH
01537481_e00190	POS	201.056	140136	HIGH
01537481_e00191	POS	286.891	434354	HIGH
01537481_e00192	POS	106.496	34078.8	HIGH
01537481_e00193	POS	125.428	56066.1	HIGH
01537481_e00194	POS	171.331	120103	HIGH
01537481_e00195	POS	194.388	90001.8	HIGH
01537481_e00196	POS	175.556	259823	HIGH
01537481_e00198	POS	144.538	64752.9	HIGH
01537481_e00200	POS	163.931	118850	HIGH
01537481_e00204	POS	166.58	66465.3	HIGH
01537481_e00205	POS	153.601	93850.1	HIGH
01537481_e00206	POS	109.841	56458.4	HIGH
01537481_e00209	POS	132.52	126159	HIGH
01537481_e00212	POS	163.423	118972	HIGH
01537481_e00214	POS	227.062	138735	HIGH
01537481_e00215	POS	171.389	97520.5	HIGH
01537481_e00216	POS	133.981	53458.2	HIGH
01537481_e00218	POS	117.211	57198.7	HIGH
01537481_e00219	POS	134.689	120008	HIGH
01537481_e00222	POS	274.282	200500	HIGH
01537481_e00225	POS	351.032	47740.3	HIGH
01537481_e00227	POS	368	269008	HIGH
01537481_e00228	POS	172.882	108743	HIGH
01537481_e00237	POS	116.854	61114.6	HIGH
01537481_e00238	POS	118.208	74352.8	HIGH
01537481_e00240	POS	150.822	66965.1	HIGH
01537481_e00241	POS	158.337	97060.4	HIGH
01537481_e00242	POS	152.238	68354.8	HIGH
01537481_e00246	POS	422.65	438288	HIGH
01537481_e00249	POS	255.622	202708	HIGH
01537481_e00250	POS	101.959	36501.3	HIGH
01537481_e00255	POS	268.182	174319	HIGH
01537481_e00257	POS	109.055	68050.4	HIGH
01537481_e00258	POS	152.994	97610.3	HIGH
01537481_e00260	POS	276.073	112638	HIGH
01537481_e00263	POS	184.213	91738.1	HIGH
01537481_e00264	POS	189.509	179655	HIGH
01537481_e00265	POS	100.873	38533.5	HIGH
01537481_e00269	POS	271.035	218454	HIGH
01537481_e00271	POS	182.409	159060	HIGH
01537481_e00272	POS	106.368	41590	HIGH
01537481_e00274	POS	166.776	33355.2	HIGH
01537481_e00276	POS	158.374	132084	HIGH
01537481_e00281	POS	106.25	69380.9	HIGH
01537481_e00283	POS	212.871	177109	HIGH
01537481_e00284	POS	160.058	99876.1	HIGH
01537481_e00285	POS	139.472	94283.3	HIGH
01537481_e00287	POS	106.548	75223.2	HIGH
01537481_e00288	POS	159.748	43291.7	HIGH
01537481_e00289	POS	132.209	49842.9	HIGH
01537481_e00294	POS	312.234	269458	HIGH
01537481_e00300	POS	254.703	136266	HIGH
01537481_e00302	POS	149.115	90363.7	HIGH
01537481_e00303	POS	103.108	50316.6	HIGH
01537481_e00304	POS	109.663	73803	HIGH
01537481_e00307	POS	254.022	110754	HIGH
01537481_e00308	POS	360.938	459836	HIGH
01537481_e00309	POS	212.361	101084	HIGH
01537481_e00310	POS	195.994	54682.3	HIGH
01537481_e00320	POS	286.141	180555	HIGH
01537481_e00321	POS	145.638	146220	HIGH
01537481_e00322	POS	134.467	204659	HIGH
01537481_e00323	POS	149.851	63836.3	HIGH
01537481_e00327	POS	186.3	72470.7	HIGH
01537481_e00335	POS	283.606	194270	HIGH
01537481_e00336	POS	132.866	69488.9	HIGH
01537481_e00339	POS	398.542	145468	HIGH
01537481_e00344	POS	212.418	70735.2	HIGH
01537481_e00345	POS	189.893	101403	HIGH
01537481_e00347	POS	108.785	27848.9	HIGH
01537481_e00350	POS	134.212	90995.9	HIGH
01537481_e00352	POS	142.726	72647.6	HIGH
01537481_e00354	POS	181.145	128794	HIGH
01537481_e00359	POS	306.99	210288	HIGH
01537481_e00362	POS	109.344	51063.8	HIGH
01537481_e00365	POS	444.317	184836	HIGH
01537481_e00366	POS	102.677	60168.7	HIGH
01537481_e00367	POS	147.174	82564.8	HIGH
01537481_e00368	POS	150.008	70053.6	HIGH
01537481_e00370	POS	108.209	55186.5	HIGH
01537481_e00373	POS	141.245	46893.4	HIGH
01537481_e00380	POS	135.483	64896.2	HIGH
01537481_e00383	POS	105.97	87531.1	HIGH
01537481_e00388	POS	108.469	67684.9	HIGH
01537481_e00390	POS	138.668	87499.3	HIGH
01537481_e00391	POS	331.97	229723	HIGH
01537481_e00393	POS	101.352	32838.1	HIGH
01537481_e00395	POS	168.368	125940	HIGH
01537481_e00398	POS	234.434	93539.2	HIGH
01537481_e00400	POS	155.315	116641	HIGH
01537481_e00406	POS	114.086	48030.1	HIGH
01537481_e00407	POS	371.402	257753	HIGH
01537481_e00408	POS	110.279	78077.3	HIGH
01537481_e00410	POS	232.751	221579	HIGH
01537481_e00411	POS	179.279	106491	HIGH
01537481_e00413	POS	235.525	154504	HIGH
01537481_e00414	POS	148.199	25786.7	HIGH
01537481_e00417	POS	186.327	111051	HIGH
01537481_e00422	POS	141.65	63034.1	HIGH
01537481_e00424	POS	189.967	119489	HIGH
01537481_e00426	POS	101.257	64095.9	HIGH
01537481_e00428	POS	131.196	117027	HIGH
01537481_e00433	POS	147.499	77289.3	HIGH
01537481_e00434	POS	143.141	38218.7	HIGH
01537481_e00435	POS	147.468	19613.3	HIGH
01537481_e00436	POS	208.077	124638	HIGH
01537481_e00437	POS	120.666	56954.3	HIGH
01537481_e00438	POS	137.822	94959.1	HIGH
01537481_e00440	POS	157.626	90004.6	HIGH
01537481_e00442	POS	174.309	87154.7	HIGH
01537481_e00444	POS	203.141	63176.8	HIGH
01537481_e00447	POS	104.085	36221.6	HIGH
01537481_e00449	POS	103.813	40902.5	HIGH
01537481_e00450	POS	153.312	87234.3	HIGH
01537481_e00453	POS	137.011	66313.3	HIGH
01537481_e00456	POS	153.266	73414.4	HIGH
01537481_e00457	POS	232.531	116498	HIGH
01537481_e00459	POS	130.321	95004	HIGH
01537481_e00460	POS	141.016	47381.5	HIGH
01537481_e00463	POS	119.48	70015	HIGH
01537481_e00464	POS	219.997	186777	HIGH
01537481_e00465	POS	257.798	90487.2	HIGH
01537481_e00466	POS	139.152	64288.4	HIGH
01537481_e00467	POS	127.202	85734.3	HIGH
01537481_e00468	POS	116.809	85854.7	HIGH
01537481_e00470	POS	109.42	65323.6	HIGH
01537481_e00478	POS	123.444	22837.2	HIGH
01537481_e00483	POS	303.124	212187	HIGH
01537481_e00484	POS	213.862	143501	HIGH
01537481_e00485	POS	139.385	49481.6	HIGH
01537481_e00486	POS	339.004	118313	HIGH
01537481_e00487	POS	156.92	80813.7	HIGH
01537481_e00488	POS	152.66	202122	HIGH
01537481_e00490	POS	154.145	86475.3	HIGH
01537481_e00491	POS	339.946	151276	HIGH
01537481_e00492	POS	111.645	78375.1	HIGH
01537481_e00494	POS	179.989	111953	HIGH
01537481_e00496	POS	126.76	51337.7	HIGH
01537481_e00497	POS	363.213	207394	HIGH
01537481_e00499	POS	151.597	109302	HIGH
01537481_e00500	POS	205.514	80356.2	HIGH
01537481_e00501	POS	173.57	99629.1	HIGH
01537481_e00504	POS	311.663	277380	HIGH
01537481_e00505	POS	103.552	63684.4	HIGH
01537481_e00508	POS	172.954	64857.7	HIGH
01537481_e00510	POS	123.615	76270.5	HIGH
01537481_e00518	POS	166.192	91405.8	HIGH
01537481_e00519	POS	169.257	71595.9	HIGH
01537481_e00521	POS	155.478	55350.2	HIGH
01537481_e00522	POS	243.169	202073	HIGH
01537481_e00529	POS	125.855	70227.3	HIGH
01537481_e00533	POS	129.747	56699.7	HIGH
01537481_e00542	POS	219.16	138290	HIGH
01537481_e00543	POS	214.646	78131.1	HIGH
01537481_e00544	POS	200.401	163728	HIGH
01537481_e00545	POS	240.595	106102	HIGH
01537481_e00548	POS	254.471	188818	HIGH
01537481_e00550	POS	219.828	115410	HIGH
01537481_e00553	POS	187.567	67336.6	HIGH
01537481_e00557	POS	198.408	154957	HIGH
01537481_e00558	POS	140.136	82680.1	HIGH
01537481_e00560	POS	157.032	95161.3	HIGH
01537481_e00561	POS	132.189	89491.7	HIGH
01537481_e00562	POS	111.376	31408	HIGH
01537481_e00563	POS	150.976	90887.4	HIGH
01537481_e00564	POS	175.729	130039	HIGH
01537481_e00567	POS	193.96	119674	HIGH
01537481_e00568	POS	234.581	146847	HIGH
01537481_e00569	POS	193.264	71314.5	HIGH
01537481_e00573	POS	168.918	91891.5	HIGH
01537481_e00576	POS	365.281	270673	HIGH
01537481_e00581	POS	143.263	89539.6	HIGH
01537481_e00582	POS	153.137	68911.6	HIGH
01537481_e00584	POS	133.551	66775.3	HIGH
01537481_e00586	POS	225.911	163334	HIGH
01537481_e00589	POS	205.571	90039.9	HIGH
01537481_e00591	POS	101.294	58548.1	HIGH
01537481_e00597	POS	195.683	38549.6	HIGH
01537481_e00598	POS	491.308	980651	HIGH
01537481_e00599	POS	187.516	155638	HIGH
01537481_e00601	POS	230.486	104410	HIGH
01537481_e00602	POS	190.381	77865.9	HIGH
01537481_e00604	POS	214.719	110580	HIGH
01537481_e00606	POS	206.403	59031.2	HIGH
01537481_e00609	POS	183.781	81966.2	HIGH
01537481_e00613	POS	284.641	205795	HIGH
01537481_e00614	POS	223.917	148233	HIGH
928477_e00002	POS	246.235	35211.7	HIGH
928477_e00449	POS	509.908	95352.7	HIGH
928477_e00497	POS	270.292	57301.9	HIGH
928477_e00566	POS	104.509	23096.6	HIGH
01135714_e00082	POS	82.0176	190281	MED
01135714_e00252	POS	50.7598	44161	MED
01135714_e00407	POS	56.9953	26559.8	MED
01135714_e00528	POS	69.2953	104082	MED
01135714_e00536	POS	76.7555	114519	MED
01135714_e00567	POS	50.6305	3037.83	MED
01135714_e00710	POS	94.6264	44285.1	MED
01135714_e00798	POS	82.7603	19117.6	MED
01135714_e00936	POS	87.0645	100472	MED
01140187_e00122	POS	66.7429	7008	MED
01140187_e00566	POS	67.6415	28003.6	MED
01140187_e00939	POS	97.3906	7791.25	MED
01248603_e00066	POS	95.1247	23781.2	MED
01279477_e00011	POS	92.2565	16698.4	MED
01279477_e00017	POS	89.262	17941.7	MED
01279477_e00112	POS	93.7645	12752	MED
01279477_e00157	POS	71.6845	6308.24	MED
01279477_e00164	POS	81.7109	13155.5	MED
01279477_e00166	POS	93.86	16237.8	MED
01279477_e00266	POS	99.2426	16672.8	MED
01411953_e00002	POS	53.7716	4839.44	MED
01411958_e00003	POS	95.9495	28688.9	MED
01411958_e00016	POS	94.7984	6920.28	MED
01411958_e00045	POS	76.5176	18287.7	MED
01411958_e00089	POS	96.2487	26757.1	MED
01460417_e00039	POS	68.5062	19798.3	MED
01534860_e00009	POS	94.372	52942.7	MED
01534860_e00023	POS	88.9085	39831	MED
01534860_e00037	POS	80.2212	40431.5	MED
01534860_e00152	POS	76.7843	8753.41	MED
01537481_e00033	POS	92.1564	40548.8	MED
01537481_e00067	POS	98.0138	45478.4	MED
01537481_e00082	POS	90.1698	33633.3	MED
01537481_e00131	POS	90.346	39842.6	MED
01537481_e00186	POS	99.3981	55662.9	MED
01537481_e00210	POS	87.0907	34749.2	MED
01537481_e00230	POS	91.901	68650	MED
01537481_e00231	POS	77.1375	33246.3	MED
01537481_e00239	POS	78.3845	38722	MED
01537481_e00248	POS	62.2154	19660.1	MED
01537481_e00266	POS	75.4961	27858.1	MED
01537481_e00275	POS	89.8225	77786.3	MED
01537481_e00282	POS	70.7864	30084.2	MED
01537481_e00315	POS	96.4396	42819.2	MED
01537481_e00353	POS	59.3867	9086.17	MED
01537481_e00364	POS	78.9563	41767.9	MED
01537481_e00369	POS	88.7752	44298.8	MED
01537481_e00384	POS	80.2032	35289.4	MED
01537481_e00401	POS	78.9394	41364.2	MED
01537481_e00455	POS	92.3751	29375.3	MED
01537481_e00481	POS	89.4792	67109.4	MED
01537481_e00489	POS	80.476	51102.3	MED
01537481_e00527	POS	86.7253	37378.6	MED
01537481_e00610	POS	72.1797	25984.7	MED
01135714_e00442	POS	0	0	NEG
01135714_e00718	POS	0	0	NEG
01135714_e00765	POS	0	0	NEG
01411958_e00044	POS	0	0	NEG
01411958_e00103	POS	0	0	NEG
01461802_e00059	POS	0	0	NEG
01461806_e01181	POS	0	0	NEG
01534860_e00044	POS	0	0	NEG
01534860_e00112	POS	0	0	NEG
01534860_e00185	POS	0	0	NEG
01537481_e00099	POS	0	0	NEG
01537481_e00128	POS	0	0	NEG
01537481_e00293	POS	0	0	NEG
01537481_e00520	POS	0	0	NEG
01537481_e00590	POS	0	0	NEG
01411958_e00060	POS	NA	NA	NA
01534860_e00176	POS	NA	NA	NA
01537481_e00525	POS	NA	NA	NA
01135714_e00015	NEG	100.541	14478	HIGH
01135714_e00197	NEG	112.467	7647.73	HIGH
01135714_e00246	NEG	194.602	9146.27	HIGH
01135714_e00263	NEG	113.836	56690.3	HIGH
01135714_e00316	NEG	100.355	4214.93	HIGH
01135919_e00345	NEG	356.063	179456	HIGH
01379826_e00024	NEG	100.853	4639.22	HIGH
01512473_e00003	NEG	110.363	6180.35	HIGH
01135714_e00001	NEG	71.933	1726.39	MED
01135714_e00003	NEG	66.1275	3703.14	MED
01135714_e00006	NEG	50.9579	19822.6	MED
01135714_e00007	NEG	39.9964	16758.5	MED
01135714_e00008	NEG	73.4538	4627.59	MED
01135714_e00010	NEG	58.4694	2981.94	MED
01135714_e00012	NEG	39.152	939.647	MED
01135714_e00013	NEG	54.4026	24590	MED
01135714_e00014	NEG	51.525	9429.07	MED
01135714_e00018	NEG	67.2029	13171.8	MED
01135714_e00023	NEG	36.8667	1548.4	MED
01135714_e00025	NEG	48.3159	2222.53	MED
01135714_e00027	NEG	54.7645	27053.7	MED
01135714_e00028	NEG	76.7086	24009.8	MED
01135714_e00031	NEG	69.119	5944.24	MED
01135714_e00034	NEG	51.4897	56690.1	MED
01135714_e00036	NEG	47.2099	2549.33	MED
01135714_e00037	NEG	58.4769	16432	MED
01135714_e00038	NEG	41.9714	12423.5	MED
01135714_e00039	NEG	36.8498	4458.82	MED
01135714_e00040	NEG	76.3976	34913.7	MED
01135714_e00042	NEG	66.3463	6700.97	MED
01135714_e00044	NEG	73.7501	3761.25	MED
01135714_e00046	NEG	38.8972	14819.8	MED
01135714_e00047	NEG	50.6603	6535.18	MED
01135714_e00049	NEG	47.5919	7567.12	MED
01135714_e00050	NEG	43.5214	9313.57	MED
01135714_e00055	NEG	46.4044	26589.7	MED
01135714_e00058	NEG	63.4889	2158.62	MED
01135714_e00059	NEG	35.4039	955.906	MED
01135714_e00067	NEG	31.0561	1521.75	MED
01135714_e00068	NEG	49.4965	65780.8	MED
01135714_e00071	NEG	45.3565	6168.48	MED
01135714_e00073	NEG	65.3099	6335.06	MED
01135714_e00074	NEG	40.6934	3336.86	MED
01135714_e00077	NEG	46.03	7410.82	MED
01135714_e00078	NEG	87.1569	6275.29	MED
01135714_e00079	NEG	85.3686	12719.9	MED
01135714_e00080	NEG	53.2937	30270.8	MED
01135714_e00081	NEG	58.7298	4522.2	MED
01135714_e00084	NEG	32.813	1345.33	MED
01135714_e00088	NEG	75.2453	4589.96	MED
01135714_e00090	NEG	55.7422	19008.1	MED
01135714_e00091	NEG	73.1006	5555.65	MED
01135714_e00092	NEG	49.6081	19396.8	MED
01135714_e00094	NEG	59.6064	30041.6	MED
01135714_e00096	NEG	54.4443	3212.22	MED
01135714_e00097	NEG	40.2736	1047.11	MED
01135714_e00098	NEG	57.0842	19751.1	MED
01135714_e00099	NEG	44.2175	8312.89	MED
01135714_e00102	NEG	46.6196	1351.97	MED
01135714_e00104	NEG	49.4862	2523.8	MED
01135714_e00106	NEG	47.4785	9733.08	MED
01135714_e00107	NEG	44.1765	15461.8	MED
01135714_e00108	NEG	43.1169	22205.2	MED
01135714_e00110	NEG	68.857	5852.85	MED
01135714_e00111	NEG	37.6394	1505.58	MED
01135714_e00114	NEG	45.9982	1011.96	MED
01135714_e00116	NEG	51.5463	11494.8	MED
01135714_e00117	NEG	64.2566	10216.8	MED
01135714_e00118	NEG	57.456	76473.9	MED
01135714_e00120	NEG	56	7280	MED
01135714_e00123	NEG	68.12	11921	MED
01135714_e00124	NEG	57.2667	11167	MED
01135714_e00126	NEG	36.428	1712.12	MED
01135714_e00127	NEG	43.0516	10805.9	MED
01135714_e00129	NEG	39.5804	7678.59	MED
01135714_e00130	NEG	71.0277	8736.41	MED
01135714_e00132	NEG	55.6207	27365.4	MED
01135714_e00134	NEG	38.2663	1760.25	MED
01135714_e00135	NEG	70.9556	38174.1	MED
01135714_e00141	NEG	63.1786	13204.3	MED
01135714_e00149	NEG	52.0919	19742.8	MED
01135714_e00150	NEG	62.1592	6899.67	MED
01135714_e00151	NEG	38.0139	5397.97	MED
01135714_e00154	NEG	34.3144	2093.18	MED
01135714_e00155	NEG	86.0504	7228.24	MED
01135714_e00156	NEG	29.1388	1456.94	MED
01135714_e00157	NEG	40.2259	5430.49	MED
01135714_e00158	NEG	61.8463	37911.8	MED
01135714_e00160	NEG	48.0548	6439.34	MED
01135714_e00162	NEG	43.6866	2053.27	MED
01135714_e00168	NEG	30.6806	1104.5	MED
01135714_e00171	NEG	40.0553	6088.41	MED
01135714_e00172	NEG	39.4015	1024.44	MED
01135714_e00176	NEG	49.5843	1190.02	MED
01135714_e00177	NEG	78.6758	25018.9	MED
01135714_e00181	NEG	63.2418	7905.22	MED
01135714_e00182	NEG	43.1136	7760.44	MED
01135714_e00183	NEG	69.2661	3047.71	MED
01135714_e00184	NEG	46.9101	1172.75	MED
01135714_e00186	NEG	77.0129	3619.61	MED
01135714_e00187	NEG	59.7819	7412.96	MED
01135714_e00190	NEG	66.1243	19308.3	MED
01135714_e00195	NEG	65.777	32230.7	MED
01135714_e00203	NEG	48.8176	3026.69	MED
01135714_e00205	NEG	37.2575	2049.16	MED
01135714_e00208	NEG	53.2516	17786	MED
01135714_e00213	NEG	62.9692	7241.46	MED
01135714_e00215	NEG	53.9133	6415.68	MED
01135714_e00217	NEG	44.8369	6456.51	MED
01135714_e00218	NEG	59.1493	3253.21	MED
01135714_e00220	NEG	53.0215	3446.4	MED
01135714_e00226	NEG	54.4437	6587.69	MED
01135714_e00229	NEG	36.8014	1692.86	MED
01135714_e00230	NEG	56.8593	1364.62	MED
01135714_e00232	NEG	43.8648	3991.69	MED
01135714_e00234	NEG	50.4465	1160.27	MED
01135714_e00236	NEG	61.1389	8314.89	MED
01135714_e00240	NEG	41.8797	1256.39	MED
01135714_e00244	NEG	49.7893	4530.82	MED
01135714_e00245	NEG	44.6537	8975.39	MED
01135714_e00248	NEG	51.4249	9462.19	MED
01135714_e00249	NEG	56.5584	4524.67	MED
01135714_e00250	NEG	69.6968	28018.1	MED
01135714_e00257	NEG	59.5001	13863.5	MED
01135714_e00266	NEG	61.4499	66365.9	MED
01135714_e00267	NEG	50.0367	3702.72	MED
01135714_e00273	NEG	34.2069	12964.4	MED
01135714_e00275	NEG	31.5782	3284.13	MED
01135714_e00278	NEG	45.9259	1285.93	MED
01135714_e00279	NEG	75.7538	9393.47	MED
01135714_e00282	NEG	52.2166	1357.63	MED
01135714_e00284	NEG	59.7098	3164.62	MED
01135714_e00287	NEG	60.9894	5550.04	MED
01135714_e00288	NEG	35.1776	984.973	MED
01135714_e00289	NEG	40.0642	4447.12	MED
01135714_e00291	NEG	42.8029	1498.1	MED
01135714_e00293	NEG	50.6248	1215	MED
01135714_e00297	NEG	53.4653	8233.66	MED
01135714_e00300	NEG	60.4027	18785.3	MED
01135714_e00311	NEG	39.6295	8599.61	MED
01135714_e00312	NEG	51.4676	2470.45	MED
01135714_e00322	NEG	40.3381	1089.13	MED
01135714_e00323	NEG	58.2422	1980.24	MED
01135714_e00324	NEG	99.1223	5550.85	MED
01135714_e00325	NEG	60.49	2419.6	MED
01135714_e00328	NEG	46.1123	1429.48	MED
01135714_e00329	NEG	60.4384	1813.15	MED
01135714_e00331	NEG	45.2708	2897.33	MED
01135714_e00333	NEG	26.8901	2984.8	MED
01135714_e00334	NEG	44.0463	11540.1	MED
01135714_e00344	NEG	46.6941	11206.6	MED
01135714_e00346	NEG	58.1106	14295.2	MED
01135714_e00347	NEG	36.8655	1695.81	MED
01135714_e00349	NEG	52.5822	31023.5	MED
01135714_e00353	NEG	36.8362	1326.1	MED
01135714_e00354	NEG	63.8701	72173.2	MED
01135714_e00358	NEG	45.2576	2670.2	MED
01135714_e00359	NEG	65.7739	1775.89	MED
01135714_e00363	NEG	51.0976	1532.93	MED
01135714_e00365	NEG	91.4245	10605.2	MED
01135714_e00370	NEG	46.7646	9960.85	MED
01135714_e00375	NEG	54.807	80182.6	MED
01135714_e00391	NEG	37.5408	900.98	MED
01135714_e00392	NEG	61.455	14687.7	MED
01135714_e00393	NEG	29.8603	2717.29	MED
01135714_e00396	NEG	57.4162	19291.9	MED
01135714_e00397	NEG	17.7922	978.573	MED
01135714_e00399	NEG	35.6597	1711.67	MED
01135714_e00403	NEG	20.3797	937.467	MED
01135714_e00404	NEG	52.1651	2190.93	MED
01135714_e00409	NEG	54.4986	3760.4	MED
01135714_e00411	NEG	71.4178	8284.47	MED
01135714_e00412	NEG	33.5506	1811.73	MED
01135714_e00424	NEG	43.386	2299.46	MED
01135714_e00428	NEG	36.7908	2170.66	MED
01135714_e00429	NEG	40.3322	6735.48	MED
01135714_e00437	NEG	46.7615	10942.2	MED
01135714_e00463	NEG	41.9941	9028.73	MED
01135714_e00468	NEG	43.2061	4795.88	MED
01135714_e00469	NEG	25.7549	669.627	MED
01135714_e00479	NEG	93.3094	17542.2	MED
01135714_e00488	NEG	97.2314	3305.87	MED
01135714_e00489	NEG	69.6423	2298.2	MED
01135714_e00493	NEG	48.4818	3199.8	MED
01135714_e00498	NEG	38.4979	1193.44	MED
01135714_e00500	NEG	37.7693	3776.93	MED
01135714_e00503	NEG	38.7549	2131.52	MED
01135714_e00507	NEG	48.0189	1392.55	MED
01135714_e00509	NEG	76.1634	13480.9	MED
01135714_e00513	NEG	32.2158	1578.57	MED
01135714_e00517	NEG	39.7822	2426.71	MED
01135714_e00523	NEG	25.3642	837.02	MED
01135714_e00526	NEG	49.5427	16795	MED
01135714_e00538	NEG	41.8545	7994.21	MED
01135714_e00540	NEG	42.8928	6905.74	MED
01135714_e00551	NEG	36.7375	6833.18	MED
01135714_e00565	NEG	50.8243	16162.1	MED
01135714_e00598	NEG	75.1613	16836.1	MED
01135714_e00605	NEG	49.2739	8770.75	MED
01135714_e00610	NEG	75.4375	2414	MED
01135714_e00615	NEG	64.8636	12583.5	MED
01135714_e00617	NEG	44.4344	3999.09	MED
01135714_e00637	NEG	51.06	9803.53	MED
01135714_e00658	NEG	54.0183	11776	MED
01135714_e00660	NEG	53.5637	4231.53	MED
01135714_e00663	NEG	65.3913	6016	MED
01135714_e00666	NEG	62.4738	2311.53	MED
01135714_e00677	NEG	58.9275	16853.3	MED
01135714_e00683	NEG	30.7663	1138.35	MED
01135714_e00685	NEG	42.0907	3325.16	MED
01135714_e00690	NEG	37.3903	10506.7	MED
01135714_e00699	NEG	73.4479	6536.86	MED
01135714_e00701	NEG	69.7091	4600.8	MED
01135714_e00708	NEG	64.7778	1554.67	MED
01135714_e00709	NEG	55.6855	5624.24	MED
01135714_e00724	NEG	69.4799	5280.47	MED
01135714_e00727	NEG	61.2068	3794.82	MED
01135714_e00733	NEG	72.9538	16122.8	MED
01135714_e00741	NEG	79.2027	7445.05	MED
01135714_e00748	NEG	67.3242	2491	MED
01135714_e00755	NEG	80.3409	8998.18	MED
01135714_e00762	NEG	99.4937	4079.24	MED
01135714_e00764	NEG	75.1318	13523.7	MED
01135714_e00773	NEG	47.9453	3883.57	MED
01135714_e00779	NEG	73.4118	4698.35	MED
01135714_e00791	NEG	50.2873	1659.48	MED
01135714_e00796	NEG	20.8573	2461.16	MED
01135714_e00797	NEG	71.9145	12369.3	MED
01135714_e00802	NEG	38.2075	1222.64	MED
01135714_e00814	NEG	83.0588	4152.94	MED
01135714_e00824	NEG	57.8135	15494	MED
01135714_e00868	NEG	58.183	31244.3	MED
01135714_e00875	NEG	31.749	1015.97	MED
01135714_e00880	NEG	32.7843	1081.88	MED
01135714_e00894	NEG	67.3279	42281.9	MED
01135714_e00895	NEG	63.0916	4794.96	MED
01135714_e00902	NEG	79.2384	6418.31	MED
01135714_e00903	NEG	36.5355	2703.62	MED
01135714_e00905	NEG	52.746	4272.42	MED
01135714_e00930	NEG	52.9879	10968.5	MED
01135714_e00934	NEG	59.0258	13812	MED
01135714_e00938	NEG	19.0412	761.647	MED
01135714_e00946	NEG	55.703	19663.2	MED
01135714_e00964	NEG	88.3975	5038.66	MED
01135714_e01005	NEG	42.5888	3364.52	MED
01135919_e00032	NEG	37.1917	1264.52	MED
01135919_e00053	NEG	26.0868	4095.62	MED
01135919_e00172	NEG	14.2843	314.255	MED
01135919_e00198	NEG	24.2155	823.325	MED
01135919_e00338	NEG	32.3234	1131.32	MED
01135919_e00340	NEG	33.7718	1013.15	MED
01140187_e00005	NEG	16.3653	1227.4	MED
01140187_e00012	NEG	22.9182	1375.09	MED
01140187_e00022	NEG	32.9089	14052.1	MED
01140187_e00034	NEG	42.8883	2616.19	MED
01140187_e00039	NEG	36.4806	13315.4	MED
01140187_e00043	NEG	35.6266	13538.1	MED
01140187_e00053	NEG	23.7828	2021.54	MED
01140187_e00055	NEG	29.7748	2739.28	MED
01140187_e00069	NEG	36.0617	12838	MED
01140187_e00076	NEG	41.6411	27233.3	MED
01140187_e00080	NEG	74.7549	1794.12	MED
01140187_e00090	NEG	68.7354	3368.04	MED
01140187_e00093	NEG	35.8554	2904.29	MED
01140187_e00161	NEG	36.3867	7786.75	MED
01140187_e00187	NEG	39.1574	9084.51	MED
01140187_e00194	NEG	61.2681	4840.18	MED
01140187_e00213	NEG	34.5929	5707.83	MED
01140187_e00214	NEG	33.7592	7730.85	MED
01140187_e00218	NEG	43.2091	11191.2	MED
01140187_e00225	NEG	36.3279	11842.9	MED
01140187_e00228	NEG	46.4793	10457.8	MED
01140187_e00246	NEG	47.4839	24264.3	MED
01140187_e00262	NEG	42.7922	27772.2	MED
01140187_e00266	NEG	48.742	18180.8	MED
01140187_e00268	NEG	29.098	1891.37	MED
01140187_e00310	NEG	38.9633	15780.1	MED
01140187_e00335	NEG	37.2551	6743.18	MED
01140187_e00364	NEG	55.0489	3302.93	MED
01140187_e00382	NEG	32.9106	5463.16	MED
01140187_e00386	NEG	66.7112	1467.65	MED
01140187_e00393	NEG	33.5073	9348.53	MED
01140187_e00395	NEG	59.2006	2308.82	MED
01140187_e00404	NEG	49.069	13101.4	MED
01140187_e00405	NEG	39.0549	13513	MED
01140187_e00418	NEG	32.2366	5222.33	MED
01140187_e00421	NEG	27.1825	15711.5	MED
01140187_e00429	NEG	31.8252	4678.31	MED
01140187_e00482	NEG	34.7324	7918.98	MED
01140187_e00545	NEG	45.1717	3749.25	MED
01140187_e00548	NEG	45.835	2062.58	MED
01140187_e00576	NEG	46.2394	1572.14	MED
01140187_e00590	NEG	38.8607	9482	MED
01140187_e00600	NEG	40.8804	8544	MED
01140187_e00605	NEG	48.5287	1407.33	MED
01140187_e00618	NEG	41.6143	10819.7	MED
01140187_e00623	NEG	41.4355	12182	MED
01140187_e00666	NEG	38.94	6230.4	MED
01140187_e00677	NEG	49.1189	4715.41	MED
01140187_e00681	NEG	49.842	5482.62	MED
01140187_e00688	NEG	47.6463	2811.13	MED
01140187_e00712	NEG	52.0726	2134.98	MED
01140187_e00737	NEG	38.8279	1242.49	MED
01140187_e00740	NEG	39.7513	6360.21	MED
01140187_e00744	NEG	39.7146	2422.59	MED
01140187_e00764	NEG	61.6217	4868.12	MED
01140187_e00771	NEG	50.9974	5507.72	MED
01140187_e00803	NEG	43.5882	1351.24	MED
01140187_e00821	NEG	35.1941	5525.47	MED
01140187_e00824	NEG	45.1906	3344.11	MED
01140187_e00827	NEG	44.231	1459.62	MED
01140187_e00858	NEG	40.6623	2480.4	MED
01140187_e00869	NEG	49.7923	17029	MED
01140187_e00883	NEG	33.749	7053.55	MED
01140187_e00908	NEG	41.967	17626.1	MED
01140187_e00917	NEG	41.0916	12286.4	MED
01140187_e00934	NEG	34.0859	4056.22	MED
01140187_e00968	NEG	34.2147	7458.81	MED
01140187_e00970	NEG	42.4757	10873.8	MED
01140187_e01010	NEG	29.7132	13370.9	MED
01140187_e01056	NEG	44.4038	16429.4	MED
01140187_e01089	NEG	39.0562	5545.98	MED
01140187_e01092	NEG	54.4525	2341.46	MED
01140187_e01104	NEG	54.921	5601.95	MED
01140187_e01141	NEG	67.1412	3625.63	MED
01140187_e01161	NEG	42.8416	14180.6	MED
01140187_e01192	NEG	42.8985	18918.2	MED
01140187_e01203	NEG	56.3736	4115.27	MED
01140187_e01274	NEG	55.4049	1717.55	MED
01140187_e01291	NEG	40.5244	2269.36	MED
01194795_e00755	NEG	37.7112	829.647	MED
01194795_e00761	NEG	55.1572	7832.32	MED
01194795_e00770	NEG	44.2986	6024.61	MED
01194795_e00793	NEG	57.9758	6493.29	MED
01194806_e00027	NEG	17.3429	485.6	MED
01248647_e00564	NEG	73.7882	1623.34	MED
01248647_e00742	NEG	51.0163	5509.76	MED
01248647_e00790	NEG	51.6816	6150.11	MED
01248647_e00823	NEG	51.2606	11943.7	MED
01261105_e00021	NEG	44.2771	2922.29	MED
01279477_e00130	NEG	66.9672	8170	MED
01373415_e00017	NEG	44.8991	1212.27	MED
01379826_e00003	NEG	89.6865	4753.38	MED
01434728_e00453	NEG	31.1918	3867.79	MED
01460417_e00017	NEG	44.9339	11278.4	MED
01460417_e00029	NEG	49.417	24362.6	MED
01460417_e00042	NEG	56.2457	2756.04	MED
01460417_e00060	NEG	40.0413	12372.8	MED
01460417_e00061	NEG	41.1943	5314.07	MED
01460417_e00064	NEG	40.2903	5116.86	MED
01460417_e00082	NEG	56.8176	15227.1	MED
01460429_e00007	NEG	60.4717	17597.3	MED
01460429_e00034	NEG	40.8043	7997.65	MED
01460429_e00042	NEG	38.9862	13957.1	MED
01460429_e00121	NEG	47.0306	3762.45	MED
01460429_e00208	NEG	40.6405	10282	MED
01460429_e00263	NEG	26.2071	2280.02	MED
01460429_e00267	NEG	31.723	7201.12	MED
01460429_e00273	NEG	36.747	2682.53	MED
01460429_e00283	NEG	32.8229	1706.79	MED
01460429_e00305	NEG	48.4894	10425.2	MED
01460429_e00399	NEG	51.3295	3233.76	MED
01460429_e00473	NEG	58.4112	14486	MED
01460429_e00516	NEG	58.0159	5395.48	MED
01460429_e00894	NEG	47.5033	12683.4	MED
01460429_e00920	NEG	44.12	8779.88	MED
01460429_e00928	NEG	40.1513	7709.06	MED
01460429_e00937	NEG	47.1503	8769.95	MED
01460429_e00947	NEG	51.2693	3896.47	MED
01460429_e00985	NEG	53.365	15635.9	MED
01460429_e01000	NEG	66.2422	6557.98	MED
01460429_e01154	NEG	45.9902	8232.25	MED
01460429_e01220	NEG	52.4744	14955.2	MED
01461802_e00129	NEG	98.8267	13835.7	MED
01461806_e00022	NEG	41.4223	11763.9	MED
01461806_e00070	NEG	42.4585	17068.3	MED
01461806_e00119	NEG	38.4934	2502.07	MED
01461806_e00307	NEG	71.7737	2655.63	MED
01461806_e00335	NEG	32.1424	16649.8	MED
01461806_e00379	NEG	32.9135	3719.22	MED
01461806_e00393	NEG	24.8302	2731.32	MED
01461806_e00900	NEG	52.9187	4709.76	MED
01461806_e01126	NEG	43.0631	8698.75	MED
01461806_e01339	NEG	48.2046	3326.12	MED
01461806_e01568	NEG	57.3806	2639.51	MED
01464272_e00144	NEG	78.1854	10946	MED
01464272_e00356	NEG	62.1422	5717.08	MED
01464272_e00530	NEG	52.1616	3129.69	MED
01464272_e00575	NEG	58.5756	7380.53	MED
01464272_e00858	NEG	70.1505	23710.9	MED
01464272_e01027	NEG	30.2204	785.729	MED
01464272_e01045	NEG	44.504	4227.88	MED
01464272_e01124	NEG	28.1098	1040.06	MED
01464272_e01653	NEG	43.9039	6541.69	MED
01464272_e02127	NEG	72.1168	3894.31	MED
01464272_e02148	NEG	43.2256	2896.12	MED
01464272_e02164	NEG	26.7353	695.118	MED
01464272_e02181	NEG	68.8906	4477.89	MED
01464272_e02205	NEG	38.3833	1995.93	MED
01464272_e02207	NEG	33.1812	3882.2	MED
01464272_e02212	NEG	34.6864	901.847	MED
01464272_e02217	NEG	40.2754	1087.44	MED
01464272_e02226	NEG	31.4176	691.188	MED
01464272_e02250	NEG	41.8824	2345.41	MED
01464272_e02257	NEG	42.2598	5705.07	MED
01464272_e02259	NEG	50.3256	6542.33	MED
01464272_e02276	NEG	57.8619	6885.56	MED
01464272_e02310	NEG	53.3021	5170.31	MED
01464272_e02315	NEG	40.0444	1802	MED
01464272_e02332	NEG	76.9955	5158.7	MED
01464272_e02346	NEG	30.1049	2438.49	MED
01464272_e02352	NEG	27.3712	5775.33	MED
01464272_e02354	NEG	31.5919	1010.94	MED
01534860_e00058	NEG	55.3649	10242.5	MED
01534860_e00186	NEG	46.2694	6801.6	MED
01534860_e00237	NEG	52.4239	1677.56	MED
01537481_e00612	NEG	53.4933	4012	MED
01537841_e00006	NEG	29.6501	3528.36	MED
01537850_e00010	NEG	35.1082	842.596	MED
01537850_e00019	NEG	30.0692	1653.8	MED
01537850_e00075	NEG	28.0112	6722.68	MED
01537850_e00415	NEG	39.3464	3423.14	MED
01537850_e00418	NEG	36.5426	986.651	MED
01537850_e00434	NEG	34.5965	20342.8	MED
01537850_e00443	NEG	18.3431	3118.32	MED
01537850_e00456	NEG	35.5086	3231.28	MED
01537850_e00462	NEG	39.3446	11842.7	MED
01537850_e00463	NEG	39.6916	9248.15	MED
01537850_e00464	NEG	25.3378	684.122	MED
01537850_e00469	NEG	33.8987	5491.59	MED
01537850_e00472	NEG	37.4636	3596.5	MED
01537850_e00475	NEG	37.4431	13816.5	MED
01537850_e00481	NEG	38.3872	9059.37	MED
01537850_e00490	NEG	35.8324	1863.28	MED
01537850_e00496	NEG	29.6505	1512.18	MED
01537850_e00500	NEG	22.045	1256.56	MED
01537850_e00511	NEG	24.6406	763.859	MED
01537850_e00514	NEG	17.2399	413.757	MED
01537850_e00516	NEG	35.6548	2816.73	MED
01537850_e00526	NEG	24.9518	2619.94	MED
01537850_e00531	NEG	42.6821	8493.74	MED
01537850_e00545	NEG	37.8943	4168.37	MED
01537850_e00550	NEG	35.1375	3865.13	MED
01537850_e00557	NEG	39.5313	16761.3	MED
01537850_e00559	NEG	30.4512	700.376	MED
01537850_e00565	NEG	15.9098	381.835	MED
01537850_e00566	NEG	33.0128	1320.51	MED
01537850_e00567	NEG	18.6529	540.933	MED
01537850_e00572	NEG	33.8293	3213.78	MED
01537850_e00578	NEG	49.2448	1526.59	MED
01537850_e00584	NEG	39.9959	4919.5	MED
01537850_e00586	NEG	39.1632	4660.42	MED
01537850_e00589	NEG	32.342	970.259	MED
01537850_e00591	NEG	21.2026	3053.18	MED
01537850_e00593	NEG	34.7941	7237.18	MED
01537850_e00595	NEG	42.5516	14935.6	MED
01537850_e00597	NEG	45.4342	1908.24	MED
01537850_e00601	NEG	34.3232	3912.85	MED
01537850_e00609	NEG	24.1107	5328.47	MED
01537850_e00610	NEG	19.8525	5280.75	MED
01537850_e00613	NEG	46.0531	3960.56	MED
01537850_e00614	NEG	18.159	2814.65	MED
01537850_e00616	NEG	34.6581	1351.67	MED
01537850_e00639	NEG	46.57	6519.8	MED
01537850_e00642	NEG	20.5739	1748.78	MED
01135714_e00004	NEG	0	0	NEG
01135714_e00011	NEG	0	0	NEG
01135714_e00017	NEG	0	0	NEG
01135714_e00019	NEG	0	0	NEG
01135714_e00020	NEG	0	0	NEG
01135714_e00024	NEG	0	0	NEG
01135714_e00026	NEG	0	0	NEG
01135714_e00033	NEG	0	0	NEG
01135714_e00035	NEG	0	0	NEG
01135714_e00041	NEG	0	0	NEG
01135714_e00043	NEG	0	0	NEG
01135714_e00051	NEG	0	0	NEG
01135714_e00053	NEG	0	0	NEG
01135714_e00057	NEG	0	0	NEG
01135714_e00060	NEG	0	0	NEG
01135714_e00062	NEG	0	0	NEG
01135714_e00069	NEG	0	0	NEG
01135714_e00070	NEG	0	0	NEG
01135714_e00072	NEG	0	0	NEG
01135714_e00087	NEG	0	0	NEG
01135714_e00089	NEG	0	0	NEG
01135714_e00093	NEG	0	0	NEG
01135714_e00095	NEG	0	0	NEG
01135714_e00101	NEG	0	0	NEG
01135714_e00105	NEG	0	0	NEG
01135714_e00112	NEG	0	0	NEG
01135714_e00115	NEG	0	0	NEG
01135714_e00119	NEG	0	0	NEG
01135714_e00121	NEG	0	0	NEG
01135714_e00131	NEG	0	0	NEG
01135714_e00133	NEG	0	0	NEG
01135714_e00136	NEG	0	0	NEG
01135714_e00138	NEG	0	0	NEG
01135714_e00139	NEG	0	0	NEG
01135714_e00143	NEG	0	0	NEG
01135714_e00147	NEG	0	0	NEG
01135714_e00148	NEG	0	0	NEG
01135714_e00153	NEG	0	0	NEG
01135714_e00161	NEG	0	0	NEG
01135714_e00163	NEG	0	0	NEG
01135714_e00165	NEG	0	0	NEG
01135714_e00166	NEG	0	0	NEG
01135714_e00167	NEG	0	0	NEG
01135714_e00169	NEG	0	0	NEG
01135714_e00170	NEG	0	0	NEG
01135714_e00173	NEG	0	0	NEG
01135714_e00175	NEG	0	0	NEG
01135714_e00178	NEG	0	0	NEG
01135714_e00179	NEG	0	0	NEG
01135714_e00180	NEG	0	0	NEG
01135714_e00185	NEG	0	0	NEG
01135714_e00188	NEG	0	0	NEG
01135714_e00193	NEG	0	0	NEG
01135714_e00194	NEG	0	0	NEG
01135714_e00196	NEG	0	0	NEG
01135714_e00198	NEG	0	0	NEG
01135714_e00199	NEG	0	0	NEG
01135714_e00201	NEG	0	0	NEG
01135714_e00202	NEG	0	0	NEG
01135714_e00204	NEG	0	0	NEG
01135714_e00210	NEG	0	0	NEG
01135714_e00211	NEG	0	0	NEG
01135714_e00212	NEG	0	0	NEG
01135714_e00216	NEG	0	0	NEG
01135714_e00221	NEG	0	0	NEG
01135714_e00222	NEG	0	0	NEG
01135714_e00223	NEG	0	0	NEG
01135714_e00225	NEG	0	0	NEG
01135714_e00227	NEG	0	0	NEG
01135714_e00228	NEG	0	0	NEG
01135714_e00231	NEG	0	0	NEG
01135714_e00233	NEG	0	0	NEG
01135714_e00235	NEG	0	0	NEG
01135714_e00237	NEG	0	0	NEG
01135714_e00238	NEG	0	0	NEG
01135714_e00243	NEG	0	0	NEG
01135714_e00247	NEG	0	0	NEG
01135714_e00251	NEG	0	0	NEG
01135714_e00254	NEG	0	0	NEG
01135714_e00255	NEG	0	0	NEG
01135714_e00256	NEG	0	0	NEG
01135714_e00258	NEG	0	0	NEG
01135714_e00259	NEG	0	0	NEG
01135714_e00260	NEG	0	0	NEG
01135714_e00264	NEG	0	0	NEG
01135714_e00265	NEG	0	0	NEG
01135714_e00268	NEG	0	0	NEG
01135714_e00274	NEG	0	0	NEG
01135714_e00277	NEG	0	0	NEG
01135714_e00286	NEG	0	0	NEG
01135714_e00292	NEG	0	0	NEG
01135714_e00294	NEG	0	0	NEG
01135714_e00296	NEG	0	0	NEG
01135714_e00302	NEG	0	0	NEG
01135714_e00303	NEG	0	0	NEG
01135714_e00304	NEG	0	0	NEG
01135714_e00305	NEG	0	0	NEG
01135714_e00306	NEG	0	0	NEG
01135714_e00307	NEG	0	0	NEG
01135714_e00308	NEG	0	0	NEG
01135714_e00309	NEG	0	0	NEG
01135714_e00310	NEG	0	0	NEG
01135714_e00313	NEG	0	0	NEG
01135714_e00315	NEG	0	0	NEG
01135714_e00317	NEG	0	0	NEG
01135714_e00320	NEG	0	0	NEG
01135714_e00326	NEG	0	0	NEG
01135714_e00335	NEG	0	0	NEG
01135714_e00339	NEG	0	0	NEG
01135714_e00341	NEG	0	0	NEG
01135714_e00343	NEG	0	0	NEG
01135714_e00348	NEG	0	0	NEG
01135714_e00351	NEG	0	0	NEG
01135714_e00355	NEG	0	0	NEG
01135714_e00356	NEG	0	0	NEG
01135714_e00357	NEG	0	0	NEG
01135714_e00360	NEG	0	0	NEG
01135714_e00362	NEG	0	0	NEG
01135714_e00366	NEG	0	0	NEG
01135714_e00368	NEG	0	0	NEG
01135714_e00369	NEG	0	0	NEG
01135714_e00371	NEG	0	0	NEG
01135714_e00372	NEG	0	0	NEG
01135714_e00373	NEG	0	0	NEG
01135714_e00374	NEG	0	0	NEG
01135714_e00376	NEG	0	0	NEG
01135714_e00377	NEG	0	0	NEG
01135714_e00378	NEG	0	0	NEG
01135714_e00380	NEG	0	0	NEG
01135714_e00385	NEG	0	0	NEG
01135714_e00386	NEG	0	0	NEG
01135714_e00387	NEG	0	0	NEG
01135714_e00389	NEG	0	0	NEG
01135714_e00390	NEG	0	0	NEG
01135714_e00395	NEG	0	0	NEG
01135714_e00398	NEG	0	0	NEG
01135714_e00400	NEG	0	0	NEG
01135714_e00402	NEG	0	0	NEG
01135714_e00405	NEG	0	0	NEG
01135714_e00410	NEG	0	0	NEG
01135714_e00413	NEG	0	0	NEG
01135714_e00415	NEG	0	0	NEG
01135714_e00416	NEG	0	0	NEG
01135714_e00417	NEG	0	0	NEG
01135714_e00420	NEG	0	0	NEG
01135714_e00425	NEG	0	0	NEG
01135714_e00427	NEG	0	0	NEG
01135714_e00430	NEG	0	0	NEG
01135714_e00431	NEG	0	0	NEG
01135714_e00432	NEG	0	0	NEG
01135714_e00433	NEG	0	0	NEG
01135714_e00434	NEG	0	0	NEG
01135714_e00436	NEG	0	0	NEG
01135714_e00438	NEG	0	0	NEG
01135714_e00440	NEG	0	0	NEG
01135714_e00443	NEG	0	0	NEG
01135714_e00444	NEG	0	0	NEG
01135714_e00445	NEG	0	0	NEG
01135714_e00447	NEG	0	0	NEG
01135714_e00448	NEG	0	0	NEG
01135714_e00450	NEG	0	0	NEG
01135714_e00455	NEG	0	0	NEG
01135714_e00456	NEG	0	0	NEG
01135714_e00458	NEG	0	0	NEG
01135714_e00460	NEG	0	0	NEG
01135714_e00461	NEG	0	0	NEG
01135714_e00462	NEG	0	0	NEG
01135714_e00466	NEG	0	0	NEG
01135714_e00467	NEG	0	0	NEG
01135714_e00471	NEG	0	0	NEG
01135714_e00473	NEG	0	0	NEG
01135714_e00475	NEG	0	0	NEG
01135714_e00477	NEG	0	0	NEG
01135714_e00478	NEG	0	0	NEG
01135714_e00480	NEG	0	0	NEG
01135714_e00481	NEG	0	0	NEG
01135714_e00483	NEG	0	0	NEG
01135714_e00485	NEG	0	0	NEG
01135714_e00487	NEG	0	0	NEG
01135714_e00490	NEG	0	0	NEG
01135714_e00491	NEG	0	0	NEG
01135714_e00495	NEG	0	0	NEG
01135714_e00497	NEG	0	0	NEG
01135714_e00499	NEG	0	0	NEG
01135714_e00502	NEG	0	0	NEG
01135714_e00506	NEG	0	0	NEG
01135714_e00508	NEG	0	0	NEG
01135714_e00511	NEG	0	0	NEG
01135714_e00512	NEG	0	0	NEG
01135714_e00514	NEG	0	0	NEG
01135714_e00515	NEG	0	0	NEG
01135714_e00518	NEG	0	0	NEG
01135714_e00521	NEG	0	0	NEG
01135714_e00522	NEG	0	0	NEG
01135714_e00529	NEG	0	0	NEG
01135714_e00537	NEG	0	0	NEG
01135714_e00541	NEG	0	0	NEG
01135714_e00543	NEG	0	0	NEG
01135714_e00545	NEG	0	0	NEG
01135714_e00546	NEG	0	0	NEG
01135714_e00547	NEG	0	0	NEG
01135714_e00550	NEG	0	0	NEG
01135714_e00560	NEG	0	0	NEG
01135714_e00571	NEG	0	0	NEG
01135714_e00616	NEG	0	0	NEG
01135714_e00635	NEG	0	0	NEG
01135714_e00657	NEG	0	0	NEG
01135714_e00680	NEG	0	0	NEG
01135714_e00686	NEG	0	0	NEG
01135714_e00688	NEG	0	0	NEG
01135714_e00692	NEG	0	0	NEG
01135714_e00695	NEG	0	0	NEG
01135714_e00702	NEG	0	0	NEG
01135714_e00703	NEG	0	0	NEG
01135714_e00704	NEG	0	0	NEG
01135714_e00711	NEG	0	0	NEG
01135714_e00739	NEG	0	0	NEG
01135714_e00749	NEG	0	0	NEG
01135714_e00756	NEG	0	0	NEG
01135714_e00780	NEG	0	0	NEG
01135714_e00781	NEG	0	0	NEG
01135714_e00793	NEG	0	0	NEG
01135714_e00800	NEG	0	0	NEG
01135714_e00803	NEG	0	0	NEG
01135714_e00806	NEG	0	0	NEG
01135714_e00808	NEG	0	0	NEG
01135714_e00817	NEG	0	0	NEG
01135714_e00843	NEG	0	0	NEG
01135714_e00844	NEG	0	0	NEG
01135714_e00860	NEG	0	0	NEG
01135714_e00861	NEG	0	0	NEG
01135714_e00862	NEG	0	0	NEG
01135714_e00863	NEG	0	0	NEG
01135714_e00864	NEG	0	0	NEG
01135714_e00872	NEG	0	0	NEG
01135714_e00874	NEG	0	0	NEG
01135714_e00877	NEG	0	0	NEG
01135714_e00878	NEG	0	0	NEG
01135714_e00881	NEG	0	0	NEG
01135714_e00883	NEG	0	0	NEG
01135714_e00898	NEG	0	0	NEG
01135714_e00899	NEG	0	0	NEG
01135714_e00940	NEG	0	0	NEG
01135714_e00956	NEG	0	0	NEG
01135714_e01001	NEG	0	0	NEG
01135919_e00004	NEG	0	0	NEG
01135919_e00006	NEG	0	0	NEG
01135919_e00012	NEG	0	0	NEG
01135919_e00015	NEG	0	0	NEG
01135919_e00020	NEG	0	0	NEG
01135919_e00027	NEG	0	0	NEG
01135919_e00028	NEG	0	0	NEG
01135919_e00031	NEG	0	0	NEG
01135919_e00033	NEG	0	0	NEG
01135919_e00039	NEG	0	0	NEG
01135919_e00040	NEG	0	0	NEG
01135919_e00041	NEG	0	0	NEG
01135919_e00044	NEG	0	0	NEG
01135919_e00048	NEG	0	0	NEG
01135919_e00050	NEG	0	0	NEG
01135919_e00051	NEG	0	0	NEG
01135919_e00057	NEG	0	0	NEG
01135919_e00059	NEG	0	0	NEG
01135919_e00060	NEG	0	0	NEG
01135919_e00062	NEG	0	0	NEG
01135919_e00063	NEG	0	0	NEG
01135919_e00068	NEG	0	0	NEG
01135919_e00079	NEG	0	0	NEG
01135919_e00084	NEG	0	0	NEG
01135919_e00091	NEG	0	0	NEG
01135919_e00093	NEG	0	0	NEG
01135919_e00095	NEG	0	0	NEG
01135919_e00096	NEG	0	0	NEG
01135919_e00098	NEG	0	0	NEG
01135919_e00099	NEG	0	0	NEG
01135919_e00108	NEG	0	0	NEG
01135919_e00114	NEG	0	0	NEG
01135919_e00115	NEG	0	0	NEG
01135919_e00118	NEG	0	0	NEG
01135919_e00122	NEG	0	0	NEG
01135919_e00124	NEG	0	0	NEG
01135919_e00125	NEG	0	0	NEG
01135919_e00126	NEG	0	0	NEG
01135919_e00128	NEG	0	0	NEG
01135919_e00135	NEG	0	0	NEG
01135919_e00137	NEG	0	0	NEG
01135919_e00138	NEG	0	0	NEG
01135919_e00145	NEG	0	0	NEG
01135919_e00146	NEG	0	0	NEG
01135919_e00165	NEG	0	0	NEG
01135919_e00168	NEG	0	0	NEG
01135919_e00171	NEG	0	0	NEG
01135919_e00183	NEG	0	0	NEG
01135919_e00187	NEG	0	0	NEG
01135919_e00188	NEG	0	0	NEG
01135919_e00189	NEG	0	0	NEG
01135919_e00190	NEG	0	0	NEG
01135919_e00195	NEG	0	0	NEG
01135919_e00197	NEG	0	0	NEG
01135919_e00199	NEG	0	0	NEG
01135919_e00200	NEG	0	0	NEG
01135919_e00204	NEG	0	0	NEG
01135919_e00205	NEG	0	0	NEG
01135919_e00210	NEG	0	0	NEG
01135919_e00211	NEG	0	0	NEG
01135919_e00214	NEG	0	0	NEG
01135919_e00218	NEG	0	0	NEG
01135919_e00220	NEG	0	0	NEG
01135919_e00222	NEG	0	0	NEG
01135919_e00231	NEG	0	0	NEG
01135919_e00235	NEG	0	0	NEG
01135919_e00239	NEG	0	0	NEG
01135919_e00242	NEG	0	0	NEG
01135919_e00259	NEG	0	0	NEG
01135919_e00261	NEG	0	0	NEG
01135919_e00262	NEG	0	0	NEG
01135919_e00263	NEG	0	0	NEG
01135919_e00273	NEG	0	0	NEG
01135919_e00279	NEG	0	0	NEG
01135919_e00282	NEG	0	0	NEG
01135919_e00297	NEG	0	0	NEG
01135919_e00299	NEG	0	0	NEG
01135919_e00300	NEG	0	0	NEG
01135919_e00301	NEG	0	0	NEG
01135919_e00302	NEG	0	0	NEG
01135919_e00305	NEG	0	0	NEG
01135919_e00308	NEG	0	0	NEG
01135919_e00309	NEG	0	0	NEG
01135919_e00311	NEG	0	0	NEG
01135919_e00325	NEG	0	0	NEG
01135919_e00326	NEG	0	0	NEG
01135919_e00327	NEG	0	0	NEG
01135919_e00336	NEG	0	0	NEG
01135919_e00343	NEG	0	0	NEG
01135919_e00344	NEG	0	0	NEG
01135919_e00364	NEG	0	0	NEG
01135919_e00365	NEG	0	0	NEG
01135919_e00375	NEG	0	0	NEG
01140187_e00002	NEG	0	0	NEG
01140187_e00003	NEG	0	0	NEG
01140187_e00006	NEG	0	0	NEG
01140187_e00011	NEG	0	0	NEG
01140187_e00013	NEG	0	0	NEG
01140187_e00015	NEG	0	0	NEG
01140187_e00018	NEG	0	0	NEG
01140187_e00021	NEG	0	0	NEG
01140187_e00024	NEG	0	0	NEG
01140187_e00026	NEG	0	0	NEG
01140187_e00028	NEG	0	0	NEG
01140187_e00029	NEG	0	0	NEG
01140187_e00030	NEG	0	0	NEG
01140187_e00031	NEG	0	0	NEG
01140187_e00032	NEG	0	0	NEG
01140187_e00033	NEG	0	0	NEG
01140187_e00038	NEG	0	0	NEG
01140187_e00040	NEG	0	0	NEG
01140187_e00045	NEG	0	0	NEG
01140187_e00046	NEG	0	0	NEG
01140187_e00047	NEG	0	0	NEG
01140187_e00048	NEG	0	0	NEG
01140187_e00051	NEG	0	0	NEG
01140187_e00052	NEG	0	0	NEG
01140187_e00056	NEG	0	0	NEG
01140187_e00057	NEG	0	0	NEG
01140187_e00060	NEG	0	0	NEG
01140187_e00063	NEG	0	0	NEG
01140187_e00064	NEG	0	0	NEG
01140187_e00065	NEG	0	0	NEG
01140187_e00066	NEG	0	0	NEG
01140187_e00067	NEG	0	0	NEG
01140187_e00068	NEG	0	0	NEG
01140187_e00072	NEG	0	0	NEG
01140187_e00074	NEG	0	0	NEG
01140187_e00087	NEG	0	0	NEG
01140187_e00091	NEG	0	0	NEG
01140187_e00096	NEG	0	0	NEG
01140187_e00098	NEG	0	0	NEG
01140187_e00099	NEG	0	0	NEG
01140187_e00104	NEG	0	0	NEG
01140187_e00106	NEG	0	0	NEG
01140187_e00110	NEG	0	0	NEG
01140187_e00115	NEG	0	0	NEG
01140187_e00118	NEG	0	0	NEG
01140187_e00132	NEG	0	0	NEG
01140187_e00133	NEG	0	0	NEG
01140187_e00136	NEG	0	0	NEG
01140187_e00140	NEG	0	0	NEG
01140187_e00143	NEG	0	0	NEG
01140187_e00169	NEG	0	0	NEG
01140187_e00177	NEG	0	0	NEG
01140187_e00361	NEG	0	0	NEG
01140187_e00392	NEG	0	0	NEG
01140187_e00489	NEG	0	0	NEG
01140187_e00492	NEG	0	0	NEG
01140187_e00501	NEG	0	0	NEG
01140187_e00502	NEG	0	0	NEG
01140187_e00518	NEG	0	0	NEG
01140187_e00519	NEG	0	0	NEG
01140187_e00521	NEG	0	0	NEG
01140187_e00528	NEG	0	0	NEG
01140187_e00539	NEG	0	0	NEG
01140187_e00544	NEG	0	0	NEG
01140187_e00547	NEG	0	0	NEG
01140187_e00574	NEG	0	0	NEG
01140187_e00577	NEG	0	0	NEG
01140187_e00582	NEG	0	0	NEG
01140187_e00597	NEG	0	0	NEG
01140187_e00604	NEG	0	0	NEG
01140187_e00635	NEG	0	0	NEG
01140187_e00639	NEG	0	0	NEG
01140187_e00661	NEG	0	0	NEG
01140187_e00663	NEG	0	0	NEG
01140187_e00664	NEG	0	0	NEG
01140187_e00669	NEG	0	0	NEG
01140187_e00691	NEG	0	0	NEG
01140187_e00692	NEG	0	0	NEG
01140187_e00695	NEG	0	0	NEG
01140187_e00702	NEG	0	0	NEG
01140187_e00713	NEG	0	0	NEG
01140187_e00717	NEG	0	0	NEG
01140187_e00719	NEG	0	0	NEG
01140187_e00728	NEG	0	0	NEG
01140187_e00738	NEG	0	0	NEG
01140187_e00752	NEG	0	0	NEG
01140187_e00768	NEG	0	0	NEG
01140187_e00835	NEG	0	0	NEG
01140187_e00881	NEG	0	0	NEG
01140187_e00887	NEG	0	0	NEG
01140187_e00890	NEG	0	0	NEG
01140187_e00914	NEG	0	0	NEG
01140187_e00943	NEG	0	0	NEG
01140187_e00949	NEG	0	0	NEG
01140187_e00989	NEG	0	0	NEG
01140187_e01000	NEG	0	0	NEG
01140187_e01017	NEG	0	0	NEG
01140187_e01028	NEG	0	0	NEG
01140187_e01038	NEG	0	0	NEG
01140187_e01055	NEG	0	0	NEG
01140187_e01088	NEG	0	0	NEG
01140187_e01090	NEG	0	0	NEG
01140187_e01091	NEG	0	0	NEG
01140187_e01093	NEG	0	0	NEG
01140187_e01096	NEG	0	0	NEG
01140187_e01097	NEG	0	0	NEG
01140187_e01099	NEG	0	0	NEG
01140187_e01100	NEG	0	0	NEG
01140187_e01101	NEG	0	0	NEG
01140187_e01102	NEG	0	0	NEG
01140187_e01103	NEG	0	0	NEG
01140187_e01107	NEG	0	0	NEG
01140187_e01108	NEG	0	0	NEG
01140187_e01152	NEG	0	0	NEG
01140187_e01183	NEG	0	0	NEG
01140187_e01194	NEG	0	0	NEG
01140187_e01206	NEG	0	0	NEG
01140187_e01209	NEG	0	0	NEG
01140187_e01248	NEG	0	0	NEG
01140187_e01278	NEG	0	0	NEG
01140187_e01279	NEG	0	0	NEG
01140187_e01286	NEG	0	0	NEG
01140187_e01289	NEG	0	0	NEG
01140187_e01299	NEG	0	0	NEG
01140187_e01300	NEG	0	0	NEG
01194795_e00754	NEG	0	0	NEG
01194795_e00766	NEG	0	0	NEG
01194795_e00769	NEG	0	0	NEG
01194795_e00782	NEG	0	0	NEG
01194795_e00786	NEG	0	0	NEG
01194795_e00789	NEG	0	0	NEG
01194795_e00810	NEG	0	0	NEG
01194795_e00815	NEG	0	0	NEG
01194795_e00825	NEG	0	0	NEG
01194806_e00029	NEG	0	0	NEG
01194806_e00037	NEG	0	0	NEG
01194806_e00044	NEG	0	0	NEG
01194806_e00058	NEG	0	0	NEG
01194806_e00084	NEG	0	0	NEG
01194806_e00100	NEG	0	0	NEG
01194806_e00102	NEG	0	0	NEG
01194806_e00125	NEG	0	0	NEG
01194806_e00161	NEG	0	0	NEG
01194809_e00008	NEG	0	0	NEG
01194809_e00042	NEG	0	0	NEG
01194809_e00043	NEG	0	0	NEG
01194809_e00063	NEG	0	0	NEG
01194809_e00070	NEG	0	0	NEG
01194809_e00072	NEG	0	0	NEG
01194809_e00155	NEG	0	0	NEG
01194809_e00157	NEG	0	0	NEG
01194809_e00214	NEG	0	0	NEG
01194809_e00220	NEG	0	0	NEG
01194809_e00222	NEG	0	0	NEG
01194809_e00252	NEG	0	0	NEG
01194809_e00288	NEG	0	0	NEG
01194809_e00303	NEG	0	0	NEG
01194809_e00329	NEG	0	0	NEG
01194809_e00340	NEG	0	0	NEG
01194809_e00413	NEG	0	0	NEG
01194809_e00444	NEG	0	0	NEG
01194809_e00447	NEG	0	0	NEG
01194809_e00454	NEG	0	0	NEG
01194809_e00457	NEG	0	0	NEG
01194809_e00476	NEG	0	0	NEG
01279477_e00234	NEG	0	0	NEG
01379826_e00048	NEG	0	0	NEG
01379826_e00049	NEG	0	0	NEG
01379826_e00050	NEG	0	0	NEG
01379826_e00089	NEG	0	0	NEG
01379826_e00094	NEG	0	0	NEG
01379826_e00103	NEG	0	0	NEG
01379826_e00105	NEG	0	0	NEG
01435956_e00063	NEG	0	0	NEG
01460429_e00002	NEG	0	0	NEG
01460429_e00243	NEG	0	0	NEG
01460429_e00334	NEG	0	0	NEG
01460429_e00462	NEG	0	0	NEG
01460429_e00498	NEG	0	0	NEG
01460429_e00608	NEG	0	0	NEG
01460429_e00631	NEG	0	0	NEG
01460429_e00709	NEG	0	0	NEG
01460429_e00905	NEG	0	0	NEG
01460429_e01008	NEG	0	0	NEG
01461802_e00136	NEG	0	0	NEG
01461806_e00290	NEG	0	0	NEG
01461806_e00299	NEG	0	0	NEG
01461806_e00300	NEG	0	0	NEG
01461806_e00301	NEG	0	0	NEG
01461806_e00303	NEG	0	0	NEG
01461806_e00306	NEG	0	0	NEG
01461806_e00329	NEG	0	0	NEG
01461806_e00331	NEG	0	0	NEG
01461806_e00336	NEG	0	0	NEG
01461806_e00338	NEG	0	0	NEG
01461806_e00339	NEG	0	0	NEG
01461806_e00344	NEG	0	0	NEG
01461806_e00346	NEG	0	0	NEG
01461806_e00349	NEG	0	0	NEG
01461806_e00352	NEG	0	0	NEG
01461806_e00363	NEG	0	0	NEG
01461806_e00369	NEG	0	0	NEG
01461806_e00370	NEG	0	0	NEG
01461806_e00383	NEG	0	0	NEG
01461806_e00386	NEG	0	0	NEG
01461806_e00389	NEG	0	0	NEG
01461806_e00394	NEG	0	0	NEG
01461806_e00399	NEG	0	0	NEG
01461806_e00401	NEG	0	0	NEG
01461806_e00411	NEG	0	0	NEG
01461806_e00412	NEG	0	0	NEG
01461806_e00413	NEG	0	0	NEG
01461806_e00417	NEG	0	0	NEG
01461806_e00419	NEG	0	0	NEG
01461806_e00598	NEG	0	0	NEG
01461806_e00603	NEG	0	0	NEG
01461806_e01210	NEG	0	0	NEG
01461806_e01375	NEG	0	0	NEG
01464272_e00376	NEG	0	0	NEG
01464272_e00931	NEG	0	0	NEG
01464272_e00932	NEG	0	0	NEG
01464272_e00938	NEG	0	0	NEG
01464272_e00943	NEG	0	0	NEG
01464272_e00947	NEG	0	0	NEG
01464272_e00950	NEG	0	0	NEG
01464272_e00952	NEG	0	0	NEG
01464272_e00953	NEG	0	0	NEG
01464272_e00957	NEG	0	0	NEG
01464272_e00964	NEG	0	0	NEG
01464272_e00970	NEG	0	0	NEG
01464272_e00976	NEG	0	0	NEG
01464272_e00978	NEG	0	0	NEG
01464272_e00981	NEG	0	0	NEG
01464272_e00982	NEG	0	0	NEG
01464272_e00984	NEG	0	0	NEG
01464272_e00985	NEG	0	0	NEG
01464272_e00987	NEG	0	0	NEG
01464272_e00992	NEG	0	0	NEG
01464272_e00993	NEG	0	0	NEG
01464272_e00995	NEG	0	0	NEG
01464272_e00997	NEG	0	0	NEG
01464272_e01000	NEG	0	0	NEG
01464272_e01001	NEG	0	0	NEG
01464272_e01003	NEG	0	0	NEG
01464272_e01005	NEG	0	0	NEG
01464272_e01012	NEG	0	0	NEG
01464272_e01016	NEG	0	0	NEG
01464272_e01017	NEG	0	0	NEG
01464272_e01018	NEG	0	0	NEG
01464272_e01020	NEG	0	0	NEG
01464272_e01021	NEG	0	0	NEG
01464272_e01024	NEG	0	0	NEG
01464272_e01031	NEG	0	0	NEG
01464272_e01041	NEG	0	0	NEG
01464272_e01042	NEG	0	0	NEG
01464272_e01043	NEG	0	0	NEG
01464272_e01047	NEG	0	0	NEG
01464272_e01050	NEG	0	0	NEG
01464272_e01053	NEG	0	0	NEG
01464272_e01054	NEG	0	0	NEG
01464272_e01055	NEG	0	0	NEG
01464272_e01056	NEG	0	0	NEG
01464272_e01058	NEG	0	0	NEG
01464272_e01068	NEG	0	0	NEG
01464272_e01075	NEG	0	0	NEG
01464272_e01077	NEG	0	0	NEG
01464272_e01079	NEG	0	0	NEG
01464272_e01080	NEG	0	0	NEG
01464272_e01083	NEG	0	0	NEG
01464272_e01089	NEG	0	0	NEG
01464272_e01090	NEG	0	0	NEG
01464272_e01093	NEG	0	0	NEG
01464272_e01097	NEG	0	0	NEG
01464272_e01099	NEG	0	0	NEG
01464272_e01100	NEG	0	0	NEG
01464272_e01105	NEG	0	0	NEG
01464272_e01106	NEG	0	0	NEG
01464272_e01113	NEG	0	0	NEG
01464272_e01123	NEG	0	0	NEG
01464272_e01125	NEG	0	0	NEG
01464272_e01229	NEG	0	0	NEG
01464272_e02079	NEG	0	0	NEG
01464272_e02080	NEG	0	0	NEG
01464272_e02086	NEG	0	0	NEG
01464272_e02087	NEG	0	0	NEG
01464272_e02089	NEG	0	0	NEG
01464272_e02092	NEG	0	0	NEG
01464272_e02097	NEG	0	0	NEG
01464272_e02100	NEG	0	0	NEG
01464272_e02101	NEG	0	0	NEG
01464272_e02102	NEG	0	0	NEG
01464272_e02107	NEG	0	0	NEG
01464272_e02108	NEG	0	0	NEG
01464272_e02109	NEG	0	0	NEG
01464272_e02111	NEG	0	0	NEG
01464272_e02112	NEG	0	0	NEG
01464272_e02113	NEG	0	0	NEG
01464272_e02121	NEG	0	0	NEG
01464272_e02122	NEG	0	0	NEG
01464272_e02125	NEG	0	0	NEG
01464272_e02128	NEG	0	0	NEG
01464272_e02130	NEG	0	0	NEG
01464272_e02138	NEG	0	0	NEG
01464272_e02140	NEG	0	0	NEG
01464272_e02142	NEG	0	0	NEG
01464272_e02147	NEG	0	0	NEG
01464272_e02149	NEG	0	0	NEG
01464272_e02152	NEG	0	0	NEG
01464272_e02154	NEG	0	0	NEG
01464272_e02155	NEG	0	0	NEG
01464272_e02156	NEG	0	0	NEG
01464272_e02159	NEG	0	0	NEG
01464272_e02166	NEG	0	0	NEG
01464272_e02167	NEG	0	0	NEG
01464272_e02168	NEG	0	0	NEG
01464272_e02173	NEG	0	0	NEG
01464272_e02177	NEG	0	0	NEG
01464272_e02178	NEG	0	0	NEG
01464272_e02179	NEG	0	0	NEG
01464272_e02182	NEG	0	0	NEG
01464272_e02183	NEG	0	0	NEG
01464272_e02185	NEG	0	0	NEG
01464272_e02188	NEG	0	0	NEG
01464272_e02191	NEG	0	0	NEG
01464272_e02194	NEG	0	0	NEG
01464272_e02198	NEG	0	0	NEG
01464272_e02199	NEG	0	0	NEG
01464272_e02200	NEG	0	0	NEG
01464272_e02201	NEG	0	0	NEG
01464272_e02206	NEG	0	0	NEG
01464272_e02209	NEG	0	0	NEG
01464272_e02214	NEG	0	0	NEG
01464272_e02215	NEG	0	0	NEG
01464272_e02218	NEG	0	0	NEG
01464272_e02220	NEG	0	0	NEG
01464272_e02222	NEG	0	0	NEG
01464272_e02230	NEG	0	0	NEG
01464272_e02237	NEG	0	0	NEG
01464272_e02247	NEG	0	0	NEG
01464272_e02249	NEG	0	0	NEG
01464272_e02252	NEG	0	0	NEG
01464272_e02254	NEG	0	0	NEG
01464272_e02255	NEG	0	0	NEG
01464272_e02261	NEG	0	0	NEG
01464272_e02262	NEG	0	0	NEG
01464272_e02268	NEG	0	0	NEG
01464272_e02273	NEG	0	0	NEG
01464272_e02278	NEG	0	0	NEG
01464272_e02279	NEG	0	0	NEG
01464272_e02281	NEG	0	0	NEG
01464272_e02286	NEG	0	0	NEG
01464272_e02289	NEG	0	0	NEG
01464272_e02296	NEG	0	0	NEG
01464272_e02300	NEG	0	0	NEG
01464272_e02302	NEG	0	0	NEG
01464272_e02307	NEG	0	0	NEG
01464272_e02309	NEG	0	0	NEG
01464272_e02311	NEG	0	0	NEG
01464272_e02312	NEG	0	0	NEG
01464272_e02318	NEG	0	0	NEG
01464272_e02319	NEG	0	0	NEG
01464272_e02320	NEG	0	0	NEG
01464272_e02326	NEG	0	0	NEG
01464272_e02331	NEG	0	0	NEG
01464272_e02335	NEG	0	0	NEG
01464272_e02336	NEG	0	0	NEG
01464272_e02338	NEG	0	0	NEG
01464272_e02340	NEG	0	0	NEG
01464272_e02342	NEG	0	0	NEG
01464272_e02344	NEG	0	0	NEG
01464272_e02345	NEG	0	0	NEG
01464272_e02347	NEG	0	0	NEG
01464272_e02356	NEG	0	0	NEG
01512473_e00002	NEG	0	0	NEG
01512473_e00053	NEG	0	0	NEG
01512473_e00117	NEG	0	0	NEG
01512473_e00136	NEG	0	0	NEG
01513282_e00018	NEG	0	0	NEG
01534860_e00059	NEG	0	0	NEG
01534860_e00117	NEG	0	0	NEG
01534860_e00119	NEG	0	0	NEG
01534860_e00151	NEG	0	0	NEG
01534860_e00222	NEG	0	0	NEG
01537481_e00404	NEG	0	0	NEG
01537481_e00479	NEG	0	0	NEG
01537481_e00538	NEG	0	0	NEG
01537841_e00004	NEG	0	0	NEG
01537841_e00008	NEG	0	0	NEG
01537841_e00017	NEG	0	0	NEG
01537841_e00025	NEG	0	0	NEG
01537841_e00042	NEG	0	0	NEG
01537841_e00043	NEG	0	0	NEG
01537841_e00051	NEG	0	0	NEG
01537841_e00061	NEG	0	0	NEG
01537841_e00072	NEG	0	0	NEG
01537841_e00073	NEG	0	0	NEG
01537841_e00077	NEG	0	0	NEG
01537841_e00079	NEG	0	0	NEG
01537841_e00098	NEG	0	0	NEG
01537841_e00111	NEG	0	0	NEG
01537841_e00112	NEG	0	0	NEG
01537841_e00113	NEG	0	0	NEG
01537841_e00121	NEG	0	0	NEG
01537841_e00125	NEG	0	0	NEG
01537841_e00126	NEG	0	0	NEG
01537841_e00127	NEG	0	0	NEG
01537841_e00131	NEG	0	0	NEG
01537841_e00136	NEG	0	0	NEG
01537841_e00160	NEG	0	0	NEG
01537841_e00166	NEG	0	0	NEG
01537841_e00168	NEG	0	0	NEG
01537841_e00183	NEG	0	0	NEG
01537841_e00188	NEG	0	0	NEG
01537850_e00001	NEG	0	0	NEG
01537850_e00004	NEG	0	0	NEG
01537850_e00008	NEG	0	0	NEG
01537850_e00015	NEG	0	0	NEG
01537850_e00074	NEG	0	0	NEG
01537850_e00304	NEG	0	0	NEG
01537850_e00306	NEG	0	0	NEG
01537850_e00408	NEG	0	0	NEG
01537850_e00409	NEG	0	0	NEG
01537850_e00411	NEG	0	0	NEG
01537850_e00412	NEG	0	0	NEG
01537850_e00413	NEG	0	0	NEG
01537850_e00414	NEG	0	0	NEG
01537850_e00416	NEG	0	0	NEG
01537850_e00420	NEG	0	0	NEG
01537850_e00422	NEG	0	0	NEG
01537850_e00427	NEG	0	0	NEG
01537850_e00432	NEG	0	0	NEG
01537850_e00436	NEG	0	0	NEG
01537850_e00438	NEG	0	0	NEG
01537850_e00439	NEG	0	0	NEG
01537850_e00441	NEG	0	0	NEG
01537850_e00442	NEG	0	0	NEG
01537850_e00444	NEG	0	0	NEG
01537850_e00445	NEG	0	0	NEG
01537850_e00451	NEG	0	0	NEG
01537850_e00459	NEG	0	0	NEG
01537850_e00478	NEG	0	0	NEG
01537850_e00486	NEG	0	0	NEG
01537850_e00488	NEG	0	0	NEG
01537850_e00492	NEG	0	0	NEG
01537850_e00495	NEG	0	0	NEG
01537850_e00499	NEG	0	0	NEG
01537850_e00504	NEG	0	0	NEG
01537850_e00507	NEG	0	0	NEG
01537850_e00509	NEG	0	0	NEG
01537850_e00510	NEG	0	0	NEG
01537850_e00512	NEG	0	0	NEG
01537850_e00517	NEG	0	0	NEG
01537850_e00519	NEG	0	0	NEG
01537850_e00521	NEG	0	0	NEG
01537850_e00524	NEG	0	0	NEG
01537850_e00525	NEG	0	0	NEG
01537850_e00530	NEG	0	0	NEG
01537850_e00543	NEG	0	0	NEG
01537850_e00546	NEG	0	0	NEG
01537850_e00548	NEG	0	0	NEG
01537850_e00549	NEG	0	0	NEG
01537850_e00552	NEG	0	0	NEG
01537850_e00553	NEG	0	0	NEG
01537850_e00558	NEG	0	0	NEG
01537850_e00562	NEG	0	0	NEG
01537850_e00568	NEG	0	0	NEG
01537850_e00571	NEG	0	0	NEG
01537850_e00573	NEG	0	0	NEG
01537850_e00587	NEG	0	0	NEG
01537850_e00620	NEG	0	0	NEG
01537850_e00621	NEG	0	0	NEG
01537850_e00624	NEG	0	0	NEG
01537850_e00627	NEG	0	0	NEG
01537850_e00628	NEG	0	0	NEG
01537850_e00630	NEG	0	0	NEG
01537850_e00631	NEG	0	0	NEG
01537850_e00632	NEG	0	0	NEG
01537850_e00635	NEG	0	0	NEG
01135714_e00125	NEG	NA	NA	NA
01135714_e00137	NEG	NA	NA	NA
01135714_e00189	NEG	NA	NA	NA
01135714_e00239	NEG	NA	NA	NA
01135714_e00253	NEG	NA	NA	NA
01135714_e00338	NEG	NA	NA	NA
01135714_e00381	NEG	NA	NA	NA
01135714_e00384	NEG	NA	NA	NA
01135714_e00476	NEG	NA	NA	NA
01135714_e00504	NEG	NA	NA	NA
01135714_e00705	NEG	NA	NA	NA
01135714_e00811	NEG	NA	NA	NA
01135714_e00819	NEG	NA	NA	NA
01135714_e00879	NEG	NA	NA	NA
01135714_e00912	NEG	NA	NA	NA
01135714_e00955	NEG	NA	NA	NA
01135919_e00130	NEG	NA	NA	NA
01135919_e00236	NEG	NA	NA	NA
01411958_e00070	NEG	NA	NA	NA
01461806_e00337	NEG	NA	NA	NA
01464272_e02114	NEG	NA	NA	NA
01464272_e02131	NEG	NA	NA	NA
01464272_e02132	NEG	NA	NA	NA
01464272_e02325	NEG	NA	NA	NA
01537481_e00474	NEG	NA	NA	NA
01537841_e00175	NEG	NA	NA	NA
01537850_e00009	NEG	NA	NA	NA
01537850_e00421	NEG	NA	NA	NA
01537850_e00611	NEG	NA	NA	NA
01537850_e00640	NEG	NA	NA	NA
