# Supplementary material for: HER-2 status of circulating tumor cells in a metastatic breast cancer cohort: A comparative study on characterization techniques
Source: PLoS One. 2019 Sep 4;14(9):e0220906. doi: 10.1371/journal.pone.0220906 (PMC6726188; doi:10.1371/journal.pone.0220906)
Supplement: S1 Dataset — (ZIP) [file pone.0220906.s008.zip › RAWdata_HER2_CTC/RAWdata_ACCEPTresults_of_qPCRsamples.xlsx]

## Sheet: Blad1
cartridge_id	CTC_HER2_High	CTC_HER2_Medium	CTC_HER2_Neg	CTC_Total	WBC_HER2_High	WBC_HER2_Medium	WBC_HER2_Neg	WBC_Total	tdEV	CTC_HER2_High_mean	CTC_HER2_Medium_mean	HER2_meanIF_all
c_627745	1	0	0	1	0	2	576	578	134	537.997	NA	537.997
c_627742	0	6	0	6	0	5	364	369	50	NA	35.0425	35.0425
c_622444	0	0	0	0	8	19	6121	6148	1849	NA	NA	319.394
c_648782	2	3	0	5	0	1	249	250	148	194.605	62.1608	115.139
c_666550	1	0	0	1	0	0	306	306	74	NA	NA	290.352
c_592535	0	18	0	18	3	8	3233	3244	54	NA	35.7267	35.7267
c_592253	0	0	0	0	4	0	382	386	112	NA	NA	NA
c_669203	0	3	0	3	0	2	142	144	206	NA	26.2971	26.2971
c_727608	1	0	0	1	1	1	524	526	234	151.32	NA	151.32
c_730989	2	0	0	2	0	1	220	221	216	1687.02	NA	1687.02
c_758846	0	0	0	0	2	0	620	622	866	NA	NA	NA
c_761776	1	1	0	2	1	0	518	519	57	186.383	58.8687	122.626
c_795720	1	0	0	1	0	0	267	267	27	226.033	NA	226.033
c_799811	1	1	0	2	2	0	329	331	21	187.527	35.5077	111.518
c_799809	0	0	0	0	5	0	389	394	2979	NA	NA	NA
c_869996	0	0	0	0	3	0	520	523	17	NA	NA	NA
c_694638	1	0	0	1	7	0	930	937	526	3075.72	NA	3075.72
c_794918	0	0	0	0	0	0	201	201	214	NA	NA	NA
c_799700	0	0	0	0	1	0	931	932	290	NA	NA	NA
c_826447	7	3	0	10	0	1	184	185	128	258.232	59.4533	198.599
c_696408	1	0	0	1	0	0	375	375	9	3074.26	NA	3074.26
c_857495	0	0	0	0	0	1	1218	1219	60	NA	NA	NA
c_857499	6	3	0	9	1	0	575	576	564	155.377	78.0577	129.604
c_877044	0	0	0	0	0	2	635	637	2	NA	NA	NA
c_848502	1	0	0	1	0	2	529	531	11	271.483	NA	271.483
c_880594	0	0	0	0	3	2	122	127	33	NA	NA	NA
c_880589	0	10	0	10	1	8	2600	2609	30891	NA	29.1797	29.1797
c_880593	3	11	0	14	1	2	658	661	259	129.158	52.3072	68.7751
c_880213	1	4	0	5	0	0	279	279	25	225.175	57.3461	90.9119
c_877145	1	5	0	6	0	4	181	185	108	531.272	31.0331	114.406
c_10792	0	1946	0	1946	0	10	1295	1305	18985	NA	29.8539	24.7654
c_10547	0	1534	0	1534	0	4	799	803	18236	NA	25.6821	25.6821
c_943826	4	3425	14073	17502	1	18	3422	3441	29357	312.631	24.6118	4.88777
c_910167	0	2	36	38	1	4	576	581	623	NA	18.9669	0.99826
c_909637	1	0	0	1	0	3	557	560	49	170.606	NA	170.606
c_909641	0	25	623	648	1	2	74	77	1088	NA	24.794	0.956557
c_899525	0	4	14	18	1	3	159	163	651	NA	29.4548	6.54551
c_1015706	1	1	0	2	1	1	2627	2629	46	245.531	30.5187	138.025
c_8262	1	1	0	2	0	1	690	691	59	163.227	41.4299	102.328
c_24138	2	2	0	4	2	1	133	136	304	395.099	31.5621	213.33
c_1056214	0	0	0	0	0	1	307	308	132	NA	NA	NA
c_1065231	0	1	0	1	0	0	322	322	307	NA	44.4208	44.4208
c_1054877	0	1	0	1	0	2	660	662	921	NA	43.6827	43.6827
c_1013283	1	0	0	1	0	0	85	85	453	110.005	NA	110.005
c_1058955	0	7	0	7	1	12	784	797	157	NA	30.8909	30.8909
c_1058945	1	2485	0	2486	2	1	1086	1089	3515	118.011	50.9588	50.9857
c_1070352	16	1	0	17	1	2	1229	1232	117	241.17	96.9811	232.689
c_1070344	0	2	0	2	4	20	3745	3769	411	NA	30.7132	30.7132
c_1162529	2	32	0	34	1	24	4511	4536	961	103.365	43.7899	47.2943
c_1162520	0	3	0	3	0	5	116	121	120	NA	43.7884	43.7884
c_1124155	1	2	0	3	0	0	138	138	45	380.848	39.1133	153.025
c_1155016	0	2	0	2	0	6	278	284	888	NA	27.9302	27.9302
c_1176935	0	0	0	0	2	14	2791	2807	81	NA	NA	NA
c_1111300	0	6	0	6	2	4	635	641	258	NA	44.0687	44.0687
