# Supplementary material for: HER-2 status of circulating tumor cells in a metastatic breast cancer cohort: A comparative study on characterization techniques
Source: PLoS One. 2019 Sep 4;14(9):e0220906. doi: 10.1371/journal.pone.0220906 (PMC6726188; doi:10.1371/journal.pone.0220906)
Supplement: S1 Dataset — (ZIP) [file pone.0220906.s008.zip › RAWdata_HER2_CTC/RAWdata_ACCEPT_cell lines.xlsx]

## Sheet: Blad1
MM436_WBC	MM436_CTC	MCF7_WBC	MCF7_CTC	BT20_WBC	BT20_CTC	KPL4_WBC	KPL4_CTC	IBC3_WBC	IBC3_CTC	SKBR3_WBC	SKBR3_CTC	SUM190_WBC	SUM190_CTC	all_WBC
879.602	18.8333	463.022	215.374	120.476	34.5135	443.197	423.366	175.481	481.952	203.339	432.833	803.782	756.842	879.602
690.288	0	375.162	37.1467	33.4192	29.4303	260.087	422.203	137.125	379.944	184.509	418.355	200.614	712.471	803.782
284.997	0	318.016	27.6895	23.4373	28.4106	197.717	402.565	0	367.642	0	375.274	0	698.09	690.288
226.467	0	284.118	0	17.6207	28.0092	0	400.774	0	354.641	0	370.715	0	634.345	463.022
163.718	0	239.407	0	0	28	0	376.723	0	349.469	0	357.746	0	588.171	443.197
0	0	137.766	0	0	27.029	0	369.938	0	329.722	0	356.361	0	585.954	375.162
0	0	47.1491	0	0	24.9294	0	355.033	0	313.794	0	356.149	0	577.99	318.016
0	0	0	0	0	24.7305	0	351.184	0	310.263	0	354.617	0	572.808	284.997
0	0	0	0	0	24.4075	0	349.944	0	297.649	0	350.434	0	558.135	284.118
0	0	0	0	0	0	0	348.788	0	293.738	0	346.413	0	551.411	260.087
0	0	0	0	0	0	0	343.828	0	290.933	0	344.779	0	526.413	239.407
0	0	0	0	0	0	0	336.858	0	285.056	0	342.77	0	505.677	226.467
0	0	0	0	0	0	0	336.747	0	279.612	0	341.333	0	499.714	203.339
0	0	0	0	0	0	0	310.383	0	279.178	0	340.746	0	496.023	200.614
0	0	0	0	0	0	0	306.568	0	279.084	0	337.784	0	492.644	197.717
0	0	0	0	0	0	0	303.25	0	272.868	0	327.365	0	490.374	184.509
0	0	0	0	0	0	0	301.409	0	268.748	0	324.857	0	461.674	175.481
0	0	0	0	0	0	0	301.04	0	263.389	0	322.59	0	460.253	163.718
0	0	0	0	0	0	0	301	0	263.303	0	321.401	0	458.402	137.766
0	0	0	0	0	0	0	299.831	0	258.545	0	320.288	0	457.341	137.125
0	0	0	0	0	0	0	298.72	0	257.801	0	315.314	0	443.881	120.476
0	0	0	0	0	0	0	285.028	0	252.548	0	313.511	0	443.806	47.1491
0	0	0	0	0	0	0	283.507	0	252.546	0	311.875	0	437.945	33.4192
0	0	0	0	0	0	0	282.426	0	250.33	0	310.738	0	437.434	23.4373
0	0	0	0	0	0	0	276.315	0	248.514	0	301.55	0	436.62	17.6207
0	0	0	0	0	0	0	272.934	0	246.009	0	300.313	0	433.883	0
0	0	0	0	0	0	0	271.677	0	245.521	0	299.871	0	426.108	0
0	0	0	0	0	0	0	270.157	0	242.155	0	298.776	0	421.255	0
0	0	0	0	0	0	0	267.011	0	241.926	0	293.781	0	420.987	0
0	0	0	0	0	0	0	266.346	0	239.755	0	291.249	0	416.837	0
0	0	0	0	0	0	0	263.289	0	239.401	0	290.41	0	415.43	0
0	0	0	0	0	0	0	258.124	0	238.798	0	287.517	0	413.619	0
0	0	0	0	0	0	0	257.703	0	238.575	0	287.339	0	413.111	0
0	0	0	0	0	0	0	256.577	0	237.469	0	284.665	0	409.93	0
0	0	0	0	0	0	0	247.3	0	236.572	0	283.691	0	407.772	0
0	0	0	0	0	0	0	247.116	0	235.638	0	280.875	0	405.133	0
0	0	0	0	0	0	0	246.749	0	235.006	0	278.779	0	403.876	0
0	0	0	0	0	0	0	245.85	0	234.406	0	278.398	0	401.231	0
0	0	0	0	0	0	0	245.837	0	234.179	0	277.819	0	400.881	0
0	0	0	0	0	0	0	245.399	0	233.205	0	277.59	0	399.159	0
0	0	0	0	0	0	0	244.636	0	227.318	0	274.77	0	396.691	0
0	0	0	0	0	0	0	243.112	0	226.945	0	272.541	0	396.427	0
0		0	0	0	0	0	241.187	0	223.961	0	270.465	0	393.535	0
0		0	0	0	0	0	240.993	0	223.459	0	268.628	0	392.064	0
0		0	0	0	0	0	240.517	0	222.256	0	268.601	0	391.158	0
0		0	0	0	0	0	240.035	0	221.912	0	267.497	0	389.24	0
0		0	0	0	0	0	239.968	0	220.178	0	261.395	0	388.22	0
0		0	0	0	0	0	239.302	0	218.499	0	256.053	0	386.271	0
0		0	0	0	0	0	239.072	0	216.694	0	255.07	0	384.865	0
0		0	0	0	0	0	237.063	0	214.016	0	253.656	0	383.611	0
0		0	0	0	0	0	234.87	0	212.345	0	252.501	0	381.593	0
0		0	0	0	0	0	234.394	0	212.132	0	251.816	0	381.093	0
0		0	0	0	0	0	232.337	0	211.516	0	250.766	0	380.633	0
0		0	0	0	0	0	229.56	0	211.503	0	249.747	0	379.045	0
0		0	0	0	0	0	227.07	0	210.246	0	249.594	0	378.202	0
0		0	0	0	0	0	227.062	0	208.609	0	248.579	0	377.965	0
0		0	0	0	0	0	225.251	0	208.505	0	248.002	0	375.485	0
0		0	0	0	0	0	224.884	0	205.4	0	247.266	0	375.119	0
0		0	0	0	0	0	224.135	0	204.393	0	245.684	0	374.889	0
0		0	0	0	0	0	223.472	0	204.386	0	243.188	0	373.994	0
0		0	0	0	0	0	222.544	0	203.392	0	242.932	0	373.793	0
0		0	0	0	0	0	221.019	0	202.953	0	242.478	0	372.56	0
0		0	0	0	0	0	220.268	0	202.308	0	242.422	0	369.268	0
0		0	0	0	0	0	218.845	0	201.78	0	242.084	0	366.743	0
0		0	0	0	0	0	217.714	0	201.566	0	241.578	0	366.532	0
0		0	0	0	0	0	215.56	0	201.288	0	237.747	0	365.694	0
0		0	0	0	0	0	215.156	0	201.225	0	237.384	0	365.597	0
0		0	0	0	0	0	213.198	0	198.509	0	236.095	0	362.97	0
0		0	0	0	0	0	213.126	0	197.988	0	235.679	0	362.387	0
0		0	0	0	0	0	213.048	0	197.367	0	235.174	0	361.125	0
0		0	0	0	0	0	208.629	0	197.111	0	234.475	0	360.839	0
0		0	0	0	0	0	208.46	0	194.369	0	233.893	0	358.223	0
0		0	0	0	0	0	207.423	0	193.506	0	232.76	0	355.686	0
0		0	0	0	0	0	205.694	0	193.187	0	231.818	0	353.694	0
0		0	0	0	0	0	205.176	0	192.468	0	231.695	0	351.602	0
0		0	0	0	0	0	205.056	0	189.165	0	231.673	0	347.98	0
0		0	0	0	0	0	204.897	0	188.384	0	230.852	0	347.864	0
0		0	0	0	0	0	204.684	0	187.04	0	230.841	0	344.806	0
0		0	0	0	0	0	203.488	0	186.915	0	229.524	0	343.857	0
0		0	0	0	0	0	203.197	0	185.831	0	229.496	0	343.596	0
0		0	0	0	0	0	202.541	0	185.082	0	228.861	0	341.932	0
0		0	0	0	0	0	197.95	0	185.013	0	226.846	0	341.808	0
0		0	0	0	0	0	197.927	0	184.352	0	226.745	0	339.537	0
0		0	0	0	0	0	197.817	0	183.414	0	226.365	0	338.799	0
0		0	0	0	0	0	197.777	0	181.505	0	224.729	0	337.454	0
0		0	0	0	0	0	196.592	0	176.795	0	224.511	0	335.466	0
0		0	0	0	0	0	196.145	0	173.793	0	221.534	0	334.419	0
0		0	0	0	0	0	195.999	0	172.297	0	221.479	0	331.966	0
0		0	0	0	0	0	194.758	0	172.123	0	221.475	0	328.527	0
0		0	0	0	0	0	194.697	0	171.955	0	220.301	0	327.86	0
0		0	0	0	0	0	194.6	0	169.896	0	220.243	0	327.577	0
0		0	0	0	0	0	192.332	0	169.84	0	217.87	0	325.528	0
0		0	0	0	0	0	192.061	0	168.815	0	216.266	0	324.872	0
0		0	0	0	0	0	191.57	0	168.752	0	215.473	0	322.637	0
0		0	0	0	0	0	190.584	0	167.138	0	215.096	0	319.735	0
0		0	0	0	0	0	189.355	0	166.728	0	214.35	0	318.71	0
0		0	0	0	0	0	188.852	0	166.639	0	210.179	0	317.737	0
0		0	0	0	0	0	187.672	0	166.146	0	209.367	0	317.115	0
0		0	0	0	0	0	185.904	0	165.419	0	208.574	0	317.041	0
0		0	0	0	0	0	185.661	0	164.914	0	205.946	0	316.361	0
0		0	0	0	0	0	185.527	0	160.88	0	204.861	0	316.121	0
0		0	0	0	0	0	185.256	0	160.178	0	204.254	0	315.687	0
0		0	0	0	0	0	182.925	0	159.412	0	203.792	0	313.361	0
0		0	0	0	0	0	182.557	0	157.348	0	203.375	0	312.732	0
0		0	0	0	0	0	182.241	0	157.298	0	202.26	0	311.426	0
0		0	0	0	0	0	181.057	0	156.661	0	202.139	0	310.016	0
0		0	0	0	0	0	181.003	0	155.959	0	199.956	0	308.714	0
0		0	0	0	0	0	180.984	0	155.809	0	198.451	0	306.549	0
0		0	0	0	0	0	180.801	0	155.176	0	194.425	0	305.888	0
0		0	0	0	0	0	180.313	0	155.047	0	191.528	0	305.393	0
0		0	0	0	0	0	180.105	0	155.036	0	190.125	0	303.313	0
0		0	0	0	0	0	179.004	0	153.51	0	190.076	0	303.128	0
0		0	0	0	0	0	178.387	0	153.158	0	189.865	0	302.831	0
0		0	0	0	0	0	177.774	0	151.956	0	188.222	0	301.87	0
0		0	0	0	0	0	177.409	0	151.529	0	188.219	0	301.601	0
0		0	0	0	0	0	177.218	0	151.384	0	187.436	0	300.317	0
0		0	0	0	0	0	176.932	0	151.183	0	187.173	0	299.545	0
0		0	0	0	0	0	176.153	0	149.764	0	186.246	0	298.94	0
0		0	0	0	0	0	176.021	0	149.237	0	186.12	0	298.432	0
0		0	0	0	0	0	175.894	0	148.034	0	185.059	0	298.095	0
0		0	0	0	0	0	175.801	0	147.942	0	184.826	0	297.7	0
0		0	0	0	0	0	175.656	0	147.107	0	183.849	0	297.566	0
0		0	0	0	0	0	175.188	0	147.067	0	182.077	0	296.628	0
0		0	0	0	0	0	175.143	0	146.991	0	180.195	0	294.882	0
0		0	0	0	0	0	174.538	0	146.866	0	179.083	0	294.206	0
0		0	0	0	0	0	174.217	0	146.064	0	178.658	0	291.868	0
0		0	0	0	0	0	173.741	0	145.821	0	178.559	0	291.578	0
0		0	0	0	0	0	172.969	0	145.743	0	178.236	0	291.433	0
0		0	0	0	0	0	172.437	0	145.56	0	178.183	0	290.628	0
0		0	0	0	0	0	171.708	0	145.453	0	177.857	0	290.614	0
0		0	0	0	0	0	171.459	0	145.193	0	177.843	0	288.588	0
0		0	0	0	0	0	171.089	0	144.626	0	177.424	0	287.985	0
0		0	0	0	0	0	170.995	0	143.667	0	176.117	0	286.92	0
0		0	0	0	0	0	170.939	0	143.357	0	175.126	0	285.656	0
0		0	0	0	0	0	170.726	0	143.348	0	174.903	0	285.56	0
0		0	0	0	0	0	170.266	0	143.338	0	173.615	0	283.494	0
0		0	0	0	0	0	170.215	0	143.309	0	172.625	0	283.455	0
0		0	0	0	0	0	169.806	0	143.141	0	171.166	0	281.328	0
0		0	0	0	0	0	169.319	0	142.287	0	170.854	0	281.315	0
0		0	0	0	0	0	169.251	0	142.233	0	170.041	0	281.3	0
0		0	0	0	0	0	168.046	0	141.312	0	168.843	0	277.689	0
0		0	0	0	0	0	167.409	0	140.895	0	168.449	0	277.437	0
0		0	0	0	0	0	167.357	0	140.632	0	166.724	0	277.219	0
0		0	0	0	0	0	167.261	0	139.866	0	166.508	0	275.088	0
0		0	0	0	0	0	167.128	0	139.483	0	165.649	0	274.501	0
0		0	0	0	0	0	166.939	0	139.195	0	165.334	0	274.447	0
0		0	0	0	0	0	166.918	0	138.807	0	165.004	0	272.258	0
0		0	0	0	0	0	166.849	0	137.597	0	164.852	0	272.236	0
0		0	0	0	0	0	166.013	0	136.359	0	163.99	0	271.727	0
0		0	0	0	0	0	165.745	0	136.042	0	162.905	0	271.351	0
0		0	0	0	0	0	165.643	0	135.148	0	162.651	0	271.254	0
0		0	0	0	0	0	165.619	0	134.75	0	161.828	0	269.523	0
0		0	0	0	0	0	165.588	0	133.569	0	159.843	0	268.034	0
0		0	0	0	0	0	165.401	0	132.806	0	158.881	0	267.291	0
0		0	0	0	0	0	165.129	0	130.069	0	158.613	0	265.582	0
0		0	0	0	0	0	164.341	0	128.614	0	155.209	0	263.676	0
0		0	0	0	0	0	164.15	0	127.738	0	154.611	0	263.633	0
0		0	0	0	0	0	163.809	0	127.405	0	154.124	0	259.203	0
0		0	0	0	0	0	163.657	0	126.822	0	153.028	0	258.244	0
0		0	0	0	0	0	163.538	0	126.74	0	152.919	0	258.193	0
0		0	0	0	0	0	163.459	0	125.389	0	151.64	0	258.12	0
0		0	0	0	0	0	163.228	0	125.001	0	150.5	0	257.931	0
0		0	0	0	0	0	163.025	0	123.879	0	149.87	0	257.448	0
0		0	0	0	0	0	162.418	0	121.554	0	148.559	0	256.632	0
0		0	0	0	0	0	162.377	0	121.453	0	147.685	0	255.638	0
0		0	0	0	0	0	162.367	0	120.931	0	147.3	0	255.384	0
0		0	0	0	0	0	161.942	0	118.906	0	144.231	0	254.789	0
0		0	0	0	0	0	161.864	0	118.854	0	144.169	0	253.076	0
0		0	0	0	0	0	161.167	0	117.571	0	144.063	0	252.747	0
0		0	0	0	0	0	160.113	0	115.32	0	143.927	0	249.683	0
0		0	0	0	0	0	160.054	0	115.226	0	143.01	0	249.151	0
0		0	0	0	0	0	159.289	0	115.134	0	143.002	0	247.959	0
0		0	0	0	0	0	158.847	0	112.037	0	142.732	0	245.19	0
0		0	0	0	0	0	158.07	0	111.584	0	139.747	0	244.296	0
0		0	0	0	0	0	157.985	0	111.513	0	139.01	0	243.193	0
0		0	0	0	0	0	157.717	0	109.834	0	137.942	0	241.58	0
0		0	0	0	0	0	156.868	0	108.715	0	135.083	0	241.384	0
0		0	0	0	0	0	156.739	0	107.69	0	132.937	0	240.455	0
0		0	0	0	0	0	156.126	0	107.221	0	131.521	0	240.04	0
0		0	0	0	0	0	155.899	0	106.689	0	131.271	0	237.086	0
0		0	0	0	0	0	155.882	0	106.348	0	126.965	0	235.243	0
0		0	0	0	0	0	155.105	0	104.591	0	126.766	0	229.985	0
0		0		0	0	0	155.075	0	103.824	0	126.123	0	228.821	0
0		0		0	0	0	154.807	0	103.803	0	122.434	0	227.459	0
0		0		0	0	0	154.728	0	102.305	0	122.02	0	227.407	0
0		0		0	0	0	154.214	0	101.566	0	121.126	0	225.861	0
0		0		0	0	0	153.777	0	101.143	0	113.587	0	225.688	0
0		0		0	0	0	153.238	0	98.4548	0	110.262	0	225.332	0
0		0		0	0	0	153.082	0	97.8641	0	109.372	0	223.716	0
0		0		0	0	0	152.155	0	97.063	0	95.4348	0	222.05	0
0		0		0	0	0	151.953	0	95.1019	0	91.7942	0	221.838	0
0		0		0	0	0	151.942	0	94.1056	0	84.9859	0	221.803	0
0		0		0	0	0	151.328	0	94.0447	0	80.537	0	220.11	0
0		0		0	0	0	150.982	0	92.7132	0	76.8262	0	220.08	0
0		0		0	0	0	150.379	0	89.9091	0	0	0	218.596	0
0		0		0	0	0	150.148	0	87.7292	0	0	0	216.294	0
0		0		0	0	0	149.812	0	83.7225	0	0	0	215.877	0
0		0		0	0	0	148.592	0	83.5126	0	0	0	210.313	0
0		0		0	0	0	148.275	0	82.4617	0	0	0	209.461	0
0		0		0	0	0	148.254	0	74.4861	0	0	0	207.892	0
0		0		0	0	0	147.708	0	41.6657	0	0	0	207.356	0
0		0		0	0	0	147.535	0	0	0	0	0	200.161	0
0		0		0	0	0	147.512	0	0	0	0	0	198.927	0
0		0		0	0	0	147.495	0	0	0	0	0	198.432	0
0		0		0	0	0	147.119	0	0	0	0	0	197.83	0
0		0		0	0	0	146.975	0	0	0	0	0	197.782	0
0		0		0	0	0	146.814	0	0	0	0	0	194.032	0
0		0		0	0	0	146.692	0	0	0	0	0	192.436	0
0		0		0	0	0	146.606	0	0	0		0	192.001	0
0		0		0	0	0	146.432	0	0	0		0	187.657	0
0		0		0	0	0	145.437	0	0	0		0	185.011	0
0		0		0	0	0	145.272	0	0	0		0	182.367	0
0		0		0	0	0	145.129	0		0		0	180.893	0
0		0		0	0	0	145.074	0		0		0	179.031	0
0		0		0	0	0	144.366	0		0		0	171.115	0
0		0		0	0	0	143.741	0		0		0	170.896	0
0		0		0	0	0	142.637	0		0		0	168.232	0
0		0		0	0	0	142.583	0		0		0	158.895	0
0		0		0	0	0	142.508	0		0		0	152.706	0
0		0		0	0	0	142.458	0		0		0	132.812	0
0		0		0	0	0	142.125	0		0		0	0	0
0		0		0	0	0	141.923	0		0		0	0	0
0		0		0	0	0	141.266	0		0		0	0	0
0		0		0	0	0	141.258	0		0		0	0	0
0		0		0	0	0	141.154	0		0		0	0	0
0		0		0	0	0	141.008	0		0		0	0	0
0		0		0	0	0	140.409	0		0		0	0	0
0		0		0	0	0	140.319	0		0		0	0	0
0		0		0	0	0	139.936	0		0		0		0
0		0		0	0	0	139.734	0		0		0		0
0		0		0	0	0	139.448	0		0		0		0
0		0		0	0	0	139.418	0		0		0		0
0		0		0	0	0	139.096	0		0		0		0
0		0		0	0	0	139.021	0		0		0		0
0		0		0	0	0	139.013	0		0		0		0
0		0		0	0	0	138.309	0		0		0		0
0		0		0	0	0	138.242	0		0		0		0
0		0		0	0	0	137.95	0		0		0		0
0		0		0	0	0	137.878	0		0		0		0
0		0		0	0	0	137.749	0		0		0		0
0		0		0	0	0	137.656	0		0		0		0
0		0		0	0	0	137.625	0		0		0		0
0		0		0	0	0	137.418	0		0		0		0
0		0		0	0	0	137.217	0		0		0		0
0		0		0	0	0	137.159	0		0		0		0
0		0		0	0	0	136.879	0		0		0		0
0		0		0	0	0	136.853	0		0		0		0
0		0		0	0	0	136.821	0		0		0		0
0		0		0	0	0	136.462	0		0		0		0
0		0		0	0	0	136.278	0		0		0		0
0		0		0	0	0	135.781	0		0		0		0
0		0		0	0	0	135.745	0		0		0		0
0		0		0	0	0	135.644	0		0		0		0
0		0		0	0	0	135.619	0		0		0		0
0		0		0	0	0	135.521	0		0		0		0
0		0		0	0	0	135.345	0		0		0		0
0		0		0	0	0	135.155	0		0		0		0
0		0		0	0	0	135.039	0		0		0		0
0		0		0	0	0	134.984	0		0		0		0
0		0		0	0	0	134.755	0		0		0		0
0		0		0	0	0	134.584	0		0		0		0
0		0		0	0	0	134.12	0		0		0		0
0		0		0	0	0	134.043	0		0		0		0
0		0		0	0	0	133.909	0		0		0		0
0		0		0	0	0	133.905	0		0		0		0
0		0		0	0	0	133.632	0		0		0		0
0		0		0	0	0	133.541	0		0		0		0
0		0		0	0	0	133.54	0		0		0		0
0		0		0	0	0	133.364	0		0		0		0
0		0		0	0	0	133.25	0		0		0		0
0		0		0	0	0	133.241	0		0		0		0
0		0		0	0	0	133.241	0		0		0		0
0		0		0	0	0	133.107	0		0		0		0
0		0		0	0	0	133.073	0		0		0		0
0		0		0	0	0	133.006	0		0		0		0
0		0		0	0	0	132.595	0		0		0		0
0		0		0	0	0	132.588	0		0		0		0
0		0		0	0	0	132.441	0		0		0		0
0		0		0	0	0	132.138	0		0		0		0
0		0		0	0	0	131.944	0		0		0		0
0		0		0	0	0	131.905	0		0		0		0
0		0		0	0	0	131.847	0		0		0		0
0		0		0	0	0	131.807	0		0		0		0
0		0		0	0	0	131.314	0		0		0		0
0		0		0	0	0	131.115	0		0		0		0
0		0		0		0	130.867	0		0		0		0
0		0		0		0	130.666	0		0		0		0
0		0		0		0	130.235	0		0		0		0
0		0		0		0	129.265	0		0		0		0
0		0		0		0	129.065	0		0		0		0
0		0		0		0	128.399	0		0		0		0
0		0		0		0	128.371	0		0		0		0
0		0		0		0	128.349	0		0		0		0
0		0		0		0	128.31	0		0		0		0
0		0		0		0	128.305	0		0		0		0
0		0		0		0	127.955	0		0		0		0
0		0		0		0	127.892	0		0		0		0
0		0		0		0	127.768	0		0		0		0
0		0		0		0	127.467	0		0		0		0
0		0		0		0	127.184	0		0		0		0
0		0		0		0	127.089	0		0		0		0
0		0		0		0	127.077	0		0		0		0
0		0		0		0	126.986	0		0		0		0
0		0		0		0	126.926	0		0		0		0
0		0		0		0	126.375	0		0		0		0
0		0		0		0	126.372	0		0		0		0
0		0		0		0	126.337	0		0		0		0
0		0		0		0	126.035	0		0		0		0
0		0		0		0	125.801	0		0		0		0
0		0		0		0	125.719	0		0		0		0
0		0		0		0	125.214	0		0		0		0
0		0		0		0	124.806	0		0		0		0
0		0		0		0	124.726	0		0		0		0
0		0		0		0	124.633	0		0		0		0
0		0		0		0	124.302	0		0		0		0
0		0		0		0	123.534	0		0		0		0
0		0		0		0	123.426	0		0		0		0
0		0		0		0	123.169	0		0		0		0
0		0		0		0	122.5	0		0		0		0
0		0		0		0	122.119	0		0		0		0
0		0		0		0	121.938	0		0		0		0
0		0		0		0	121.784	0		0		0		0
0		0		0		0	121.765	0		0		0		0
0		0		0		0	121.716	0		0		0		0
0		0		0		0	121.504	0		0		0		0
0		0		0		0	121.29	0		0		0		0
0		0		0		0	121.086	0		0		0		0
0		0		0		0	120.839	0		0		0		0
0		0		0		0	120.583	0		0		0		0
0		0		0		0	120.235	0		0		0		0
0		0		0		0	119.859	0		0		0		0
0		0		0		0	119.829	0		0		0		0
0		0		0		0	119.815	0		0		0		0
0		0		0		0	119.718	0		0		0		0
0		0		0		0	119.652	0		0		0		0
0		0		0		0	119.546	0		0		0		0
0		0		0		0	119.498	0		0		0		0
0		0		0		0	119.299	0		0		0		0
0		0		0		0	119.238	0		0		0		0
0		0		0		0	119.237	0		0		0		0
0		0		0		0	119.116	0		0		0		0
0		0		0		0	118.591	0		0		0		0
0		0		0		0	118.25	0		0		0		0
0		0		0		0	118.16	0		0		0		0
0		0		0		0	117.787	0		0		0		0
0		0		0		0	117.772	0		0		0		0
0		0		0		0	117.511	0		0		0		0
0		0		0		0	117.31	0		0		0		0
0		0		0		0	117.131	0		0		0		0
0		0		0		0	116.961	0		0		0		0
0		0		0		0	116.745	0		0		0		0
0		0		0		0	116.706	0		0		0		0
0		0		0		0	116.677	0		0		0		0
0		0		0		0	116.464	0		0		0		0
0		0		0		0	116.392	0		0		0		0
0		0		0		0	116.278	0		0		0		0
0		0		0		0	116.273	0		0		0		0
0		0		0		0	116.044	0		0		0		0
0		0		0		0	116.029	0		0		0		0
0		0		0		0	115.763	0		0		0		0
0		0		0		0	115.621	0		0		0		0
0		0		0		0	115.559	0		0		0		0
0		0		0		0	115.328	0		0		0		0
0		0		0		0	114.672	0		0		0		0
0		0		0		0	114.667	0		0		0		0
0		0		0		0	114.458	0		0		0		0
0		0		0		0	114.3	0		0		0		0
0		0		0		0	114.033	0		0		0		0
0		0		0		0	113.94	0		0		0		0
0		0		0		0	113.335	0		0		0		0
0		0		0		0	112.963	0		0		0		0
0		0		0		0	112.589	0		0		0		0
0		0		0		0	112.229	0		0		0		0
0		0		0		0	111.943	0		0		0		0
0		0		0		0	111.736	0		0		0		0
0		0		0		0	111.67	0		0		0		0
0		0		0		0	111.42	0		0		0		0
0		0		0		0	111.007	0		0		0		0
0		0		0		0	110.853	0		0		0		0
0		0		0		0	110.74	0		0		0		0
0		0		0		0	110.362	0		0		0		0
0		0		0		0	110.25	0		0		0		0
0		0		0		0	110.16	0		0		0		0
0		0		0		0	109.979	0		0		0		0
0		0		0		0	109.749	0		0		0		0
0		0		0		0	109.604	0		0		0		0
0		0		0		0	109.343	0		0		0		0
0		0		0		0	109.137	0		0		0		0
0		0		0		0	109.118	0		0		0		0
0		0		0		0	108.516	0		0		0		0
0		0		0		0	108.226	0		0		0		0
0		0		0		0	108.202	0		0		0		0
0		0		0		0	107.504	0		0		0		0
0		0		0		0	106.348	0		0		0		0
0		0		0		0	106.209	0		0		0		0
0		0		0		0	105.989	0		0		0		0
0		0		0		0	104.53	0		0		0		0
0		0		0		0	104.398	0		0		0		0
0		0		0		0	104.018	0		0		0		0
0		0		0		0	103.955	0		0		0		0
0		0		0		0	103.298	0		0		0		0
0		0		0		0	103.085	0		0		0		0
0		0		0		0	102.722	0		0		0		0
0		0		0		0	102.498	0		0		0		0
0		0		0		0	102.429	0		0		0		0
0		0		0		0	102.092	0		0		0		0
0		0		0		0	101.357	0		0		0		0
0		0		0		0	101.208	0		0		0		0
0		0		0		0	100.785	0		0		0		0
0		0		0		0	100.731	0		0		0		0
0		0		0		0	100.713	0		0		0		0
0		0		0		0	100.56	0		0		0		0
0		0		0		0	100.295	0		0		0		0
0		0		0		0	100.274	0		0		0		0
0		0		0		0	100.122	0		0		0		0
0		0		0		0	99.8107	0		0		0		0
0		0		0		0	99.418	0		0		0		0
0		0		0		0	99.2941	0		0		0		0
0		0		0		0	98.6653	0		0		0		0
0		0		0		0	98.5356	0		0		0		0
0		0		0		0	98.2831	0		0		0		0
0		0		0		0	98.1651	0		0		0		0
0		0		0		0	97.8596	0		0		0		0
0		0		0		0	97.8	0		0		0		0
0		0		0		0	96.8544	0		0		0		0
0		0		0		0	96.4813	0		0		0		0
0		0		0		0	96.363	0		0		0		0
0		0		0		0	95.8376	0		0		0		0
0		0		0		0	95.3098	0		0		0		0
0		0		0		0	95.2442	0		0		0		0
0		0		0		0	94.9617	0		0		0		0
0		0		0		0	94.4354	0		0		0		0
0		0		0		0	94.4307	0		0		0		0
0		0		0		0	94.2591	0		0		0		0
0		0		0		0	93.6066	0		0		0		0
0		0		0		0	93.3882	0		0		0		0
0		0		0		0	93.2615	0		0		0		0
0		0		0		0	93.2285	0		0		0		0
0		0		0		0	93.0884	0		0		0		0
0		0		0		0	92.6648	0		0		0		0
0		0		0		0	92.5954	0		0		0		0
0		0		0		0	92.3134	0		0		0		0
0		0		0		0	92.2604	0		0		0		0
0		0		0		0	92.2561	0		0		0		0
0		0		0		0	91.8956	0		0		0		0
0		0		0		0	91.8349	0		0		0		0
0		0		0		0	91.6815	0		0		0		0
0		0		0		0	91.3449	0		0		0		0
0		0		0		0	91.1073	0		0		0		0
0		0		0		0	90.6505	0		0		0		0
0		0		0		0	90.5082	0		0		0		0
0		0		0		0	90.0973	0		0		0		0
0		0		0		0	90.0913	0		0		0		0
0		0		0		0	89.91	0		0		0		0
0		0		0		0	89.7099	0		0		0		0
0		0		0		0	89.4075	0		0		0		0
0		0		0		0	89.4023	0		0		0		0
0		0		0		0	89.0578	0		0		0		0
0		0		0		0	88.9827	0		0		0		0
0		0		0		0	88.4985	0		0		0		0
0		0		0		0	88.4111	0		0		0		0
0		0		0		0	88.2758	0		0		0		0
0		0		0		0	88.0905	0		0		0		0
0		0		0		0	87.6247	0		0		0		0
0		0		0		0	87.6192	0		0		0		0
0		0		0		0	87.4824	0		0		0		0
0		0		0		0	87.055	0		0		0		0
0		0		0		0	86.5467	0		0		0		0
0		0		0		0	85.4049	0		0		0		0
0		0		0		0	85.298	0		0		0		0
0		0		0		0	84.9466	0		0		0		0
0		0		0		0	83.7453	0		0		0		0
0		0		0		0	83.4471	0		0		0		0
0		0		0		0	82.8938	0		0		0		0
0		0		0		0	82.7524	0		0		0		0
0		0		0		0	82.4767	0		0		0		0
0		0		0		0	82.4295	0		0		0		0
0		0		0		0	81.6676	0		0		0		0
0		0		0		0	81.5813	0		0		0		0
0		0		0		0	81.4638	0		0		0		0
0		0		0		0	80.7918	0		0		0		0
0		0		0		0	80.0718	0		0		0		0
0		0		0		0	79.1916	0		0		0		0
0		0		0		0	78.0572	0		0		0		0
0		0		0		0	77.1141	0		0		0		0
0		0		0		0	75.519	0		0		0		0
0		0		0		0	75.4166	0		0		0		0
0		0		0		0	74.8138	0		0		0		0
0		0		0		0	74.4116	0		0		0		0
0		0		0		0	72.0469	0		0		0		0
0		0		0		0	54.2615	0		0		0		0
0		0		0		0	0	0		0		0		0
0		0		0		0	0	0		0		0		0
0		0		0		0	0	0		0		0		0
0		0		0		0	0	0		0		0		0
0		0		0		0	0	0		0		0		0
0		0		0		0	0	0		0		0		0
0		0		0		0	0	0		0		0		0
0		0		0		0	0	0		0		0		0
0		0		0		0	0	0		0		0		0
0		0		0		0	0	0		0		0		0
0		0		0		0	0	0		0		0		0
0		0		0		0	0	0		0		0		0
0		0		0		0	0	0		0		0		0
0		0		0		0	0	0		0		0		0
0		0		0		0	0	0		0		0		0
0		0		0		0	0	0		0		0		0
0		0		0		0	0	0		0		0		0
0		0		0		0	0	0		0		0		0
0		0		0		0	0	0		0		0		0
0		0		0		0	0	0		0		0		0
0		0		0		0	0	0		0		0		0
0		0		0		0	0	0		0		0		0
0		0		0		0	0	0		0		0		0
0		0		0		0	0	0		0		0		0
0		0		0		0	0	0		0		0		0
0		0		0		0	0	0		0		0		0
0		0		0		0	0	0		0		0		0
0		0		0		0	0	0		0		0		0
0		0		0		0	0	0		0		0		0
0		0		0		0	0	0		0		0		0
0		0		0		0	0	0		0		0		0
0		0		0		0	0	0		0		0		0
0		0		0		0	0	0		0		0		0
0		0		0		0	0	0		0		0		0
0		0		0		0	0	0		0		0		0
0		0		0		0	0	0		0		0		0
0		0		0		0	0	0		0		0		0
0		0		0		0	0	0		0		0		0
0		0		0		0	0	0		0		0		0
0		0		0		0	0	0		0		0		0
0		0		0		0	0	0		0		0		0
0		0		0		0	0	0		0		0		0
0		0		0		0	0	0		0		0		0
0		0		0		0	0	0		0		0		0
0		0		0		0	0	0		0		0		0
0		0		0		0	0	0		0		0		0
0		0		0		0	0	0		0		0		0
0		0		0		0	0	0		0		0		0
0		0		0		0	0	0		0		0		0
0		0		0		0	0	0		0		0		0
0		0		0		0		0		0		0		0
0		0		0		0		0		0		0		0
0		0		0		0		0		0		0		0
0		0		0		0		0		0		0		0
0		0		0		0		0		0		0		0
0		0		0		0		0		0		0		0
0		0		0		0		0		0		0		0
0		0		0		0		0		0		0		0
0		0		0		0		0		0		0		0
0		0		0		0		0		0		0		0
0		0		0		0		0		0		0		0
0		0		0		0		0		0		0		0
0		0		0		0		0		0		0		0
0		0		0		0		0		0		0		0
0		0		0		0		0		0		0		0
0		0		0		0		0		0		0		0
0		0		0		0		0		0		0		0
0		0		0		0		0		0		0		0
0		0		0		0		0		0		0		0
0		0		0		0		0		0		0		0
0		0		0		0		0		0		0		0
0		0		0		0		0		0		0		0
0		0		0		0		0		0		0		0
0		0		0		0		0		0		0		0
0		0		0		0		0		0		0		0
0		0		0		0		0		0		0		0
0		0		0		0		0		0		0		0
0		0		0		0		0		0		0		0
0		0		0		0		0		0		0		0
0		0		0		0		0		0		0		0
0		0		0		0		0		0		0		0
0		0		0		0		0		0		0		0
0		0		0		0		0		0		0		0
0		0		0		0		0		0		0		0
0		0		0		0		0		0		0		0
0		0		0		0		0		0		0		0
0		0		0		0		0		0		0		0
0		0		0		0		0		0		0		0
0		0		0		0		0		0		0		0
0		0		0		0		0		0		0		0
0		0		0		0		0		0		0		0
0		0		0		0		0		0		0		0
0		0		0		0		0		0		0		0
0		0		0		0		0		0		0		0
0		0		0		0		0		0		0		0
0		0		0		0		0		0		0		0
0		0		0		0		0		0		0		0
0		0		0		0		0		0		0		0
0		0		0		0		0		0		0		0
0		0		0		0		0		0		0		0
0		0		0		0		0		0		0		0
0		0		0		0		0		0		0		0
0		0		0		0		0		0		0		0
0		0		0		0		0		0		0		0
0		0		0		0		0		0		0		0
0		0		0		0		0		0		0		0
0		0		0		0		0		0		0		0
0		0		0		0		0		0		0		0
0		0		0		0		0		0		0		0
0		0		0		0		0		0		0		0
0		0		0		0		0		0		0		0
0		0		0		0		0		0		0		0
0		0		0		0		0		0		0		0
0		0		0		0		0		0		0		0
0		0		0		0		0		0		0		0
0		0		0		0		0		0		0		0
0		0		0		0		0		0		0		0
0		0		0		0		0		0		0		0
0		0		0		0		0		0		0		0
0		0		0		0		0		0		0		0
0		0		0		0		0		0		0		0
0		0		0		0		0		0		0		0
0		0		0		0		0		0		0		0
0		0		0		0		0		0		0		0
0		0		0		0		0		0		0		0
0		0		0		0		0		0		0		0
0		0		0		0		0		0		0		0
0		0		0		0		0		0		0		0
0		0		0		0		0		0		0		0
0		0		0		0		0		0		0		0
0		0		0		0		0		0		0		0
0		0		0		0		0		0		0		0
0		0		0		0		0		0		0		0
0		0		0		0		0		0		0		0
0		0		0		0		0		0		0		0
0		0		0		0		0		0		0		0
0		0		0		0		0		0		0		0
0		0		0		0		0		0		0		0
0		0		0		0		0		0		0		0
0		0		0		0		0		0		0		0
0		0		0		0		0		0		0		0
0		0		0		0		0		0		0		0
0		0		0		0		0		0		0		0
0		0		0		0		0		0		0		0
0		0		0		0		0		0		0		0
0		0		0		0		0		0		0		0
0		0		0		0		0		0		0		0
0		0		0		0		0		0		0		0
0		0		0		0		0		0		0		0
0		0		0		0		0		0		0		0
0		0		0		0		0		0		0		0
0		0		0		0		0		0		0		0
0		0		0		0		0		0		0		0
0		0		0		0		0		0		0		0
0		0		0		0		0		0		0		0
0		0		0		0		0		0		0		0
0		0		0		0		0		0		0		0
0		0		0		0		0		0		0		0
0		0		0		0		0		0		0		0
0		0		0		0		0		0		0		0
0		0		0		0		0		0		0		0
0		0		0		0		0		0		0		0
0		0		0		0		0		0		0		0
0		0		0		0		0		0		0		0
0		0		0		0		0		0		0		0
0		0		0		0		0		0		0		0
0		0		0		0		0		0		0		0
0		0		0		0		0		0		0		0
0		0		0		0		0		0		0		0
0		0		0		0		0		0		0		0
0		0		0		0		0		0		0		0
0		0		0		0		0		0		0		0
0		0		0		0		0		0		0		0
0		0		0		0		0		0		0		0
0		0		0		0		0		0		0		0
0		0		0		0		0		0		0		0
0		0		0		0		0		0		0		0
0		0		0		0		0		0		0		0
0		0		0		0		0		0		0		0
0		0		0		0		0		0		0		0
0		0		0		0		0		0		0		0
0		0		0		0		0		0		0		0
0		0		0		0		0		0		0		0
0		0		0		0		0		0		0		0
0		0		0		0		0		0		0		0
0		0		0		0		0		0		0		0
0		0		0		0		0		0		0		0
0		0		0		0		0		0		0		0
0		0		0		0		0		0		0		0
0		0		0		0		0		0		0		0
0		0		0		0		0		0		0		0
0		0		0		0		0		0		0		0
0		0		0		0		0		0		0		0
0		0		0		0		0		0		0		0
0		0		0		0		0		0		0		0
0		0		0		0		0		0		0		0
0		0		0		0		0		0		0		0
0		0		0		0		0		0		0		0
0		0		0		0		0		0		0		0
0		0		0		0		0		0		0		0
0		0		0		0		0		0		0		0
0		0		0		0		0		0		0		0
0		0		0		0		0		0		0		0
0		0		0		0		0		0		0		0
0		0		0		0		0		0		0		0
0		0		0		0		0		0		0		0
0		0		0		0		0		0		0		0
0		0		0		0		0		0		0		0
0		0		0		0		0		0		0		0
0		0		0		0		0		0		0		0
0		0		0		0		0		0		0		0
0		0		0		0		0		0		0		0
0		0		0		0		0		0		0		0
0		0		0		0		0		0		0		0
0		0		0		0		0		0		0		0
0		0		0		0		0		0		0		0
0		0		0		0		0		0		0		0
0		0		0		0		0		0		0		0
0		0		0		0		0		0		0		0
0		0		0		0		0		0		0		0
0		0		0		0		0		0		0		0
0		0		0		0		0		0		0		0
0		0		0		0		0		0		0		0
0		0		0		0		0		0		0		0
0		0		0		0		0		0		0		0
0		0		0		0		0		0		0		0
0		0		0		0		0		0		0		0
0		0		0		0		0		0		0		0
0		0		0		0		0		0		0		0
0		0		0		0		0		0		0		0
0		0		0		0		0		0		0		0
0		0		0		0		0		0		0		0
0		0		0		0		0		0		0		0
0		0		0		0		0		0		0		0
0		0		0		0		0		0		0		0
0		0		0		0		0		0		0		0
0		0		0		0		0		0		0		0
0		0		0		0		0		0		0		0
0		0		0		0		0		0		0		0
0		0		0		0		0		0		0		0
0		0		0		0		0		0		0		0
0		0		0		0		0		0		0		0
0		0		0		0		0		0		0		0
0		0		0		0		0		0		0		0
0		0		0		0		0		0		0		0
0		0		0		0		0		0		0		0
0		0		0		0		0		0		0		0
0		0		0		0		0		0		0		0
0		0		0		0		0		0		0		0
0		0		0		0		0		0		0		0
0		0		0		0		0		0		0		0
0		0		0		0		0		0		0		0
0		0		0		0		0		0		0		0
0		0		0		0		0		0		0		0
0		0		0		0		0		0		0		0
0		0		0		0		0		0		0		0
0		0		0		0		0		0		0		0
0		0		0		0		0		0		0		0
0		0		0		0		0		0		0		0
0		0		0		0		0		0		0		0
0		0		0		0		0		0		0		0
0		0		0		0		0		0		0		0
0		0		0		0		0		0		0		0
0		0		0		0		0		0		0		0
0		0		0		0		0		0		0		0
0		0		0		0		0		0		0		0
0		0		0		0		0		0		0		0
0		0		0		0		0		0		0		0
0		0		0		0		0		0		0		0
0		0		0		0		0		0		0		0
0		0		0		0		0		0		0		0
0		0		0		0		0		0		0		0
0		0		0		0		0		0		0		0
0		0		0		0		0		0		0		0
0		0		0		0		0		0		0		0
0		0		0		0		0		0		0		0
0		0		0		0		0		0		0		0
0		0		0		0		0		0		0		0
0		0		0		0		0		0		0		0
0		0		0		0		0		0		0		0
0		0		0		0		0		0		0		0
0		0		0		0		0		0		0		0
0		0		0		0		0		0		0		0
0		0		0		0		0		0		0		0
0		0		0		0		0		0		0		0
0		0		0		0		0		0		0		0
0		0		0		0		0		0		0		0
0		0		0		0		0		0		0		0
0		0		0		0		0		0		0		0
0		0		0		0		0		0		0		0
0		0		0		0		0		0		0		0
0		0		0		0		0		0		0		0
0		0		0		0		0		0		0		0
0		0		0		0		0		0		0		0
0		0		0		0		0		0		0		0
0		0		0		0		0		0		0		0
0		0		0		0		0		0		0		0
0		0		0		0		0		0		0		0
0		0		0		0		0		0		0		0
0		0		0		0		0		0		0		0
0		0		0		0		0		0		0		0
0		0		0		0		0		0		0		0
0		0		0		0		0		0		0		0
0		0		0		0		0		0		0		0
0		0		0		0		0		0		0		0
0		0		0		0		0		0		0		0
0		0		0		0		0		0		0		0
0		0		0		0		0		0		0		0
0		0		0		0		0		0		0		0
0		0		0		0		0		0		0		0
0		0		0		0		0		0		0		0
0		0		0		0		0		0		0		0
0		0		0		0		0		0		0		0
0		0		0		0		0		0		0		0
0		0		0		0		0		0		0		0
0		0		0		0		0		0		0		0
0		0		0		0		0		0		0		0
0		0		0		0		0		0		0		0
0		0		0		0		0		0		0		0
0		0		0		0		0		0		0		0
0		0		0		0		0		0		0		0
0		0		0		0		0		0		0		0
0		0		0		0		0		0		0		0
0		0		0		0		0		0		0		0
0		0		0		0		0		0		0		0
0		0		0		0		0		0		0		0
0		0		0		0		0		0		0		0
0		0		0		0		0		0		0		0
0		0		0		0		0		0		0		0
0		0		0		0		0		0		0		0
0		0		0		0		0		0		0		0
0		0		0		0		0		0		0		0
0		0		0		0		0		0		0		0
0		0		0		0		0		0		0		0
0		0		0		0		0		0		0		0
0		0		0		0		0		0		0		0
0		0		0		0		0		0		0		0
0		0		0		0		0		0		0		0
0		0		0		0		0		0		0		0
0		0		0		0		0		0		0		0
0		0		0		0		0		0		0		0
0		0		0		0		0		0		0		0
0		0		0		0		0		0		0		0
0		0		0		0		0		0		0		0
0		0		0		0		0		0		0		0
0		0		0		0		0		0		0		0
0		0		0		0		0		0		0		0
0		0		0		0		0		0		0		0
0		0		0		0		0		0		0		0
0		0		0		0		0		0		0		0
0		0		0		0		0		0		0		0
0		0		0		0		0		0		0		0
0		0		0		0		0		0		0		0
0		0		0		0		0		0		0		0
0		0		0		0		0		0		0		0
0		0		0		0		0		0		0		0
0		0		0		0		0		0		0		0
0		0		0		0		0		0		0		0
0		0		0		0		0		0		0		0
0		0		0		0		0		0		0		0
0		0		0		0		0		0		0		0
0		0		0		0		0		0		0		0
0		0		0		0		0		0		0		0
0		0		0		0		0		0		0		0
0		0		0		0		0		0		0		0
0		0		0		0		0		0		0		0
0		0		0		0		0		0		0		0
0		0		0		0		0		0		0		0
0		0		0		0		0		0		0		0
0		0		0		0		0		0		0		0
0		0		0		0		0		0		0		0
0		0		0		0		0		0		0		0
0		0		0		0		0		0		0		0
0		0		0		0		0		0		0		0
0		0		0		0		0		0		0		0
0		0		0		0		0		0		0		0
0		0		0		0		0		0		0		0
0		0		0		0		0		0		0		0
0		0		0		0		0		0		0		0
0		0		0		0		0		0		0		0
0		0		0		0		0		0		0		0
0		0		0		0		0		0		0		0
0		0		0		0		0		0		0		0
0		0		0		0		0		0		0		0
0		0		0		0		0		0		0		0
0		0		0		0		0		0		0		0
0		0		0		0		0		0		0		0
0		0		0		0		0		0		0		0
0		0		0		0		0		0		0		0
0		0		0		0		0		0		0		0
0		0		0		0		0		0		0		0
0		0		0		0		0		0		0		0
0		0		0		0		0		0		0		0
0		0		0		0		0		0		0		0
0		0		0		0		0		0		0		0
0		0		0		0		0		0		0		0
0		0		0		0		0		0		0		0
0		0		0		0		0		0		0		0
0		0		0		0		0		0		0		0
0		0		0		0		0		0		0		0
0		0		0		0		0		0		0		0
0		0		0		0		0		0		0		0
0		0		0		0		0		0		0		0
0		0		0		0		0		0		0		0
0		0		0		0		0		0		0		0
0		0		0		0		0		0		0		0
0		0		0		0		0		0		0		0
0		0		0		0		0		0		0		0
0		0		0		0		0		0		0		0
0		0		0		0		0		0		0		0
0		0		0		0		0		0		0		0
0		0		0		0		0		0		0		0
0		0		0		0		0		0		0		0
0		0		0		0		0		0		0		0
0		0		0		0		0		0		0		0
0		0		0		0		0		0		0		0
0		0		0		0		0		0		0		0
0		0		0		0		0		0		0		0
0		0		0		0		0		0		0		0
0		0		0		0		0		0		0		0
0		0		0		0		0		0		0		0
0		0		0		0		0		0		0		0
0		0		0		0		0		0		0		0
0		0		0		0		0		0		0		0
0		0		0		0		0		0		0		0
0		0		0		0		0		0		0		0
0		0		0		0		0		0		0		0
0		0		0		0		0		0		0		0
0		0		0		0		0		0		0		0
0		0		0		0		0		0		0		0
0		0		0		0		0		0		0		0
0		0		0		0		0		0		0		0
0		0		0		0		0		0		0		0
0		0		0		0		0		0		0		0
0		0		0		0		0		0		0		0
0		0		0		0		0		0		0		0
0		0		0		0		0		0		0		0
0		0		0		0		0		0		0		0
0		0		0		0		0		0		0		0
0		0		0		0		0		0		0		0
0		0		0		0		0		0		0		0
0		0		0		0		0		0		0		0
0		0		0		0		0		0		0		0
0		0		0		0		0		0		0		0
0		0		0		0		0		0		0		0
0		0		0		0		0		0		0		0
0		0		0		0		0		0		0		0
0		0		0		0		0		0		0		0
0		0		0		0		0		0		0		0
0		0		0		0		0		0		0		0
0		0		0		0		0		0		0		0
0		0		0		0		0		0		0		0
0		0		0		0		0		0		0		0
0		0		0		0		0		0		0		0
0		0		0		0		0		0		0		0
0		0		0		0		0		0		0		0
0		0		0		0		0		0		0		0
0		0		0		0		0		0		0		0
0		0		0		0		0		0		0		0
0		0		0		0		0		0		0		0
0		0		0		0		0		0		0		0
0		0		0		0		0		0		0		0
0		0		0		0		0		0		0		0
0		0		0		0		0		0		0		0
0		0		0		0		0		0		0		0
0		0		0		0		0		0		0		0
0		0		0		0		0		0		0		0
0		0		0		0		0		0		0		0
0		0		0		0		0		0		0		0
0		0		0		0		0		0		0		0
0		0		0		0		0		0		0		0
0		0		0		0		0		0		0		0
0		0		0		0		0		0		0		0
0		0		0		0		0		0		0		0
0		0		0		0		0		0		0		0
0		0		0		0		0		0		0		0
0		0		0		0		0		0		0		0
0		0		0		0		0		0		0		0
0		0		0		0		0		0		0		0
0		0		0		0		0		0		0		0
0		0		0		0		0		0		0		0
0		0		0		0		0		0		0		0
0		0		0		0		0		0		0		0
0		0		0		0		0		0		0		0
0		0		0		0		0		0		0		0
0		0		0		0		0		0		0		0
0		0		0		0		0		0		0		0
0		0		0		0		0		0		0		0
0		0		0		0		0		0		0		0
0		0		0		0		0		0		0		0
0		0		0		0		0		0		0		0
0		0		0		0		0		0		0		0
0		0		0		0		0		0		0		0
0		0		0		0		0		0		0		0
0		0		0		0		0		0		0		0
0		0		0		0		0		0		0		0
0		0		0		0		0		0		0		0
0		0		0		0		0		0		0		0
0		0		0		0		0		0		0		0
0		0		0		0		0		0		0		0
0		0		0		0		0		0		0		0
0		0		0		0		0		0		0		0
0		0		0		0		0		0		0		0
0		0		0		0		0		0		0		0
0		0		0		0		0		0		0		0
0		0		0		0		0		0		0		0
0		0		0		0		0		0		0		0
0		0		0		0		0		0		0		0
0		0		0		0		0		0		0		0
0		0		0		0		0		0		0		0
0		0		0		0		0		0		0		0
0		0		0		0		0		0		0		0
0		0		0		0		0		0		0		0
0		0		0		0		0		0		0		0
0		0		0		0		0		0		0		0
0		0		0		0		0		0		0		0
0		0		0		0		0		0		0		0
0		0		0		0		0		0		0		0
0		0		0		0		0		0		0		0
0		0		0		0		0		0		0		0
0		0		0		0		0		0		0		0
0		0		0		0		0		0		0		0
0		0		0		0		0		0		0		0
0		0		0		0		0		0		0		0
0		0		0		0		0		0		0		0
0		0		0		0		0		0		0		0
0		0		0		0		0		0		0		0
0		0		0		0		0		0		0		0
0		0		0		0		0		0		0		0
0		0		0		0		0		0		0		0
0		0		0		0		0		0		0		0
0		0		0		0		0		0		0		0
0		0		0		0		0		0		0		0
0		0		0		0		0		0		0		0
0		0		0		0		0		0		0		0
0		0		0		0		0		0		0		0
0		0		0		0		0		0		0		0
0		0		0		0		0		0		0		0
0		0		0		0		0		0		0		0
0		0		0		0		0		0		0		0
0		0		0		0		0		0		0		0
0		0		0		0		0		0		0		0
0		0		0		0		0		0		0		0
0		0		0		0		0		0		0		0
0		0		0		0		0		0		0		0
0		0		0		0		0		0		0		0
0		0		0		0		0		0		0		0
0		0		0		0		0		0		0		0
0		0		0		0		0		0		0		0
0		0		0		0		0		0		0		0
0		0		0		0		0		0		0		0
0		0		0		0		0		0		0		0
0		0		0		0		0		0		0		0
0		0		0		0		0		0		0		0
0		0		0		0		0		0		0		0
0		0		0		0		0		0		0		0
0		0		0		0		0		0		0		0
0		0		0		0		0		0		0		0
0		0		0		0		0		0		0		0
0		0		0		0		0		0		0		0
0		0		0		0		0		0		0		0
0		0		0		0		0		0		0		0
0		0		0		0		0		0		0		0
0		0		0		0		0		0		0		0
0		0		0		0		0		0		0		0
0		0		0		0		0		0		0		0
0		0		0		0		0		0		0		0
0		0		0		0		0		0		0		0
0		0		0		0		0		0		0		0
0		0		0		0		0		0		0		0
0		0		0		0		0		0		0		0
0		0		0		0		0		0		0		0
0		0		0		0		0		0		0		0
0		0		0		0		0		0		0		0
0		0		0		0		0		0		0		0
0		0		0		0		0		0		0		0
0		0		0		0		0		0		0		0
0		0		0		0		0		0		0		0
0		0		0		0		0		0		0		0
0		0		0		0		0		0		0		0
0		0		0		0		0		0		0		0
0		0		0		0		0		0		0		0
0		0		0		0		0		0		0		0
0		0		0		0		0		0		0		0
0		0		0		0		0		0		0		0
0		0		0		0		0		0		0		0
0		0		0		0		0		0		0		0
0		0		0		0		0		0		0		0
0		0		0		0		0		0		0		0
0		0		0		0		0		0		0		0
0		0		0		0		0		0		0		0
0		0		0		0		0		0		0		0
0		0		0		0		0		0		0		0
0		0		0		0		0		0		0		0
0		0		0		0		0		0		0		0
0		0		0		0		0		0		0		0
0		0		0		0		0		0		0		0
0		0		0		0		0		0		0		0
0		0		0		0		0		0		0		0
0		0		0		0		0		0		0		0
0		0		0		0		0		0		0		0
0		0		0		0		0		0		0		0
0		0		0		0		0		0		0		0
0		0		0		0		0		0		0		0
0		0		0		0		0		0		0		0
0		0		0		0		0		0		0		0
0		0		0		0		0		0		0		0
0				0		0		0		0		0		0
0				0		0		0		0		0		0
0				0		0		0		0		0		0
0				0		0		0		0		0		0
0				0		0		0		0		0		0
0				0		0		0		0		0		0
0				0		0		0		0		0		0
0				0		0		0		0		0		0
0				0		0		0		0		0		0
0				0		0		0		0		0		0
0				0		0		0		0		0		0
0						0		0		0		0		0
0						0		0		0		0		0
0						0		0		0		0		0
0						0		0		0		0		0
0						0		0		0		0		0
0						0		0		0		0		0
0						0		0		0		0		0
0						0		0		0		0		0
0						0		0		0		0		0
0						0		0		0		0		0
0						0		0		0		0		0
0						0		0		0		0		0
0						0		0		0		0		0
0						0		0		0		0		0
0						0		0		0		0		0
0						0		0		0		0		0
0						0		0		0		0		0
0						0		0		0		0		0
0						0		0		0		0		0
0						0		0		0		0		0
0						0		0		0		0		0
0						0		0		0		0		0
0						0		0		0		0		0
0						0		0		0		0		0
0						0		0		0		0		0
0						0		0		0		0		0
0						0		0		0		0		0
0						0		0		0		0		0
0						0		0		0		0		0
0						0		0		0		0		0
0						0		0		0		0		0
0						0		0		0		0		0
0						0		0		0		0		0
0						0		0		0		0		0
0						0		0		0		0		0
0						0		0		0		0		0
0						0		0		0		0		0
0						0		0		0		0		0
0						0		0		0		0		0
0						0		0		0		0		0
0						0		0		0		0		0
0						0		0		0		0		0
0						0		0		0		0		0
0						0		0		0		0		0
0						0		0		0		0		0
0						0		0		0		0		0
0						0		0		0		0		0
0						0		0		0		0		0
0						0		0		0		0		0
0						0		0		0		0		0
0						0		0		0		0		0
0						0		0		0		0		0
0						0		0		0		0		0
0						0		0		0		0		0
0						0		0		0		0		0
0						0		0		0		0		0
0						0		0		0		0		0
0						0		0		0		0		0
0						0		0		0		0		0
0						0		0		0		0		0
0						0		0		0		0		0
0						0		0		0		0		0
0						0		0		0		0		0
0						0		0		0		0		0
0						0		0		0		0		0
0								0		0		0		0
0								0		0		0		0
0								0		0		0		0
0								0		0		0		0
0								0		0		0		0
0								0		0		0		0
0								0		0		0		0
0								0		0		0		0
0								0		0		0		0
0								0				0		0
0								0				0		0
0								0				0		0
0								0				0		0
0								0				0		0
0								0				0		0
0								0				0		0
0								0				0		0
0								0				0		0
0								0				0		0
0								0				0		0
0								0				0		0
0								0				0		0
0								0				0		0
0								0				0		0
0								0						0
0								0						0
0								0						0
0								0						0
0								0						0
0								0						0
0								0						0
0								0						0
0								0						0
0								0						0
0								0						0
0								0						0
0								0						0
0								0						0
0								0						0
0								0						0
0								0						0
0								0						0
0								0						0
0								0						0
0								0						0
0								0						0
0								0						0
0								0						0
0								0						0
0								0						0
0														0
0														0
0														0
0														0
0														0
0														0
0														0
0														0
0														0
0														0
0														0
0														0
0														0
0														0
0														0
0														0
0														0
0														0
0														0
0														0
0														0
0														0
0														0
0														0
0														0
0														0
0														0
0														0
0														0
0														0
0														0
0														0
0														0
0														0
0														0
0														0
0														0
0														0
0														0
0														0
0														0
0														0
0														0
0														0
0														0
0														0
0														0
0														0
0														0
0														0
0														0
0														0
0														0
0														0
0														0
0														0
0														0
0														0
0														0
0														0
0														0
0														0
0														0
0														0
0														0
0														0
0														0
0														0
0														0
0														0
0														0
0														0
0														0
0														0
0														0
0														0
0														0
0														0
0														0
0														0
0														0
0														0
0														0
0														0
0														0
0														0
0														0
0														0
0														0
0														0
0														0
0														0
0														0
0														0
0														0
0														0
0														0
0														0
0														0
0														0
0														0
0														0
0														0
0														0
0														0
0														0
0														0
0														0
0														0
0														0
0														0
0														0
0														0
0														0
0														0
0														0
0														0
0														0
0														0
0														0
0														0
0														0
0														0
0														0
0														0
0														0
0														0
0														0
0														0
0														0
0														0
0														0
0														0
0														0
0														0
0														0
0														0
0														0
0														0
0														0
0														0
0														0
0														0
0														0
0														0
0														0
0														0
0														0
0														0
0														0
0														0
0														0
0														0
0														0
0														0
0														0
0														0
0														0
0														0
0														0
0														0
0														0
0														0
0														0
0														0
0														0
0														0
0														0
0														0
0														0
0														0
0														0
0														0
0														0
0														0
0														0
0														0
0														0
0														0
0														0
0														0
0														0
0														0
0														0
0														0
0														0
0														0
0														0
0														0
0														0
0														0
0														0
0														0
0														0
0														0
0														0
0														0
0														0
0														0
0														0
0														0
0														0
0														0
0														0
0														0
0														0
0														0
0														0
0														0
0														0
0														0
0														0
0														0
0														0
0														0
0														0
0														0
0														0
0														0
0														0
0														0
0														0
0														0
0														0
														0
														0
														0
														0
														0
														0
														0
														0
														0
														0
														0
														0
														0
														0
														0
														0
														0
														0
														0
														0
														0
														0
														0
														0
														0
														0
														0
														0
														0
														0
														0
														0
														0
														0
														0
														0
														0
														0
														0
														0
														0
														0
														0
														0
														0
														0
														0
														0
														0
														0
														0
														0
														0
														0
														0
														0
														0
														0
														0
														0
														0
														0
														0
														0
														0
														0
														0
														0
														0
														0
														0
														0
														0
														0
														0
														0
														0
														0
														0
														0
														0
														0
														0
														0
														0
														0
														0
														0
														0
														0
														0
														0
														0
														0
														0
														0
														0
														0
														0
														0
														0
														0
														0
														0
														0
														0
														0
														0
														0
														0
														0
														0
														0
														0
														0
														0
														0
														0
														0
														0
														0
														0
														0
														0
														0
														0
														0
														0
														0
														0
														0
														0
														0
														0
														0
														0
														0
														0
														0
														0
														0
														0
														0
														0
														0
														0
														0
														0
														0
														0
														0
														0
														0
														0
														0
														0
														0
														0
														0
														0
														0
														0
														0
														0
														0
														0
														0
														0
														0
														0
														0
														0
														0
														0
														0
														0
														0
														0
														0
														0
														0
														0
														0
														0
														0
														0
														0
														0
														0
														0
														0
														0
														0
														0
														0
														0
														0
														0
														0
														0
														0
														0
														0
														0
														0
														0
														0
														0
														0
														0
														0
														0
														0
														0
														0
														0
														0
														0
														0
														0
														0
														0
														0
														0
														0
														0
														0
														0
														0
														0
														0
														0
														0
														0
														0
														0
														0
														0
														0
														0
														0
														0
														0
														0
														0
														0
														0
														0
														0
														0
														0
														0
														0
														0
														0
														0
														0
														0
														0
														0
														0
														0
														0
														0
														0
														0
														0
														0
														0
														0
														0
														0
														0
														0
														0
														0
														0
														0
														0
														0
														0
														0
														0
														0
														0
														0
														0
														0
														0
														0
														0
														0
														0
														0
														0
														0
														0
														0
														0
														0
														0
														0
														0
														0
														0
														0
														0
														0
														0
														0
														0
														0
														0
														0
														0
														0
														0
														0
														0
														0
														0
														0
														0
														0
														0
														0
														0
														0
														0
														0
														0
														0
														0
														0
														0
														0
														0
														0
														0
														0
														0
														0
														0
														0
														0
														0
														0
														0
														0
														0
														0
														0
														0
														0
														0
														0
														0
														0
														0
														0
														0
														0
														0
														0
														0
														0
														0
														0
														0
														0
														0
														0
														0
														0
														0
														0
														0
														0
														0
														0
														0
														0
														0
														0
														0
														0
														0
														0
														0
														0
														0
														0
														0
														0
														0
														0
														0
														0
														0
														0
														0
														0
														0
														0
														0
														0
														0
														0
														0
														0
														0
														0
														0
														0
														0
														0
														0
														0
														0
														0
														0
														0
														0
														0
														0
														0
														0
														0
														0
														0
														0
														0
														0
														0
														0
														0
														0
														0
														0
														0
														0
														0
														0
														0
														0
														0
														0
														0
														0
														0
														0
														0
														0
														0
														0
														0
														0
														0
														0
														0
														0
														0
														0
														0
														0
														0
														0
														0
														0
														0
														0
														0
														0
														0
														0
														0
														0
														0
														0
														0
														0
														0
														0
														0
														0
														0
														0
														0
														0
														0
														0
														0
														0
														0
														0
														0
														0
														0
														0
														0
														0
														0
														0
														0
														0
														0
														0
														0
														0
														0
														0
														0
														0
														0
														0
														0
														0
														0
														0
														0
														0
														0
														0
														0
														0
														0
														0
														0
														0
														0
														0
														0
														0
														0
														0
														0
														0
														0
														0
														0
														0
														0
														0
														0
														0
														0
														0
														0
														0
														0
														0
[truncated: 6,435 more rows]
