# Supplementary material for: HER-2 status of circulating tumor cells in a metastatic breast cancer cohort: A comparative study on characterization techniques
Source: PLoS One. 2019 Sep 4;14(9):e0220906. doi: 10.1371/journal.pone.0220906 (PMC6726188; doi:10.1371/journal.pone.0220906)
Supplement: S1 Dataset — (ZIP) [file pone.0220906.s008.zip › RAWdata_HER2_CTC/RAWdata_ACCEPT_patients_CTC.xlsx]

## Sheet: raw
Object	CD45_Eccentricity	CD45_Perimeter	CD45_MeanIntensity	CD45_MaxIntensity	CD45_MedianIntensity	CD45_Size	CD45_StandardDeviation	CD45_Mass	CD45_P2A	DAPI_Eccentricity	DAPI_Perimeter	DAPI_MeanIntensity	DAPI_MaxIntensity	DAPI_MedianIntensity	DAPI_Size	DAPI_StandardDeviation	DAPI_Mass	DAPI_P2A	CK_Eccentricity	CK_Perimeter	CK_MeanIntensity	CK_MaxIntensity	CK_MedianIntensity	CK_Size	CK_StandardDeviation	CK_Mass	CK_P2A	HER2_Eccentricity	HER2_Perimeter	HER2_MeanIntensity	HER2_MaxIntensity	HER2_MedianIntensity	HER2_Size	HER2_StandardDeviation	HER2_Mass	HER2_P2A	DAPI_Overlay_CD45	DAPI_Overlay_CK	DAPI_Overlay_HER2	cartridge	Cell_Type	HER2_score
2544	0	0	0	0	0	0	NA	0	NA	0.728218	52.698	445.953	445.953	431.373	85.6064	234.587	93204.1	1.05738	0.633204	54.046	92.3825	92.3825	93.1333	86.016	28.5827	19400.3	1.10687	0.699669	47.306	79.8741	79.8741	82.1961	64.3072	21.8579	12540.2	1.13429	0	0.674641	0.746411	6450	CTC	1
4177	0	0	0	0	0	0	NA	0	NA	0.558149	30.236	162.195	162.195	100.608	35.6352	150.177	14111	0.836218	0.590814	20.692	87.5936	87.5936	72.4706	18.0224	51.7718	3854.12	0.774359	0.624772	18.178	36.3315	36.3315	32.4392	13.9264	16.2744	1235.27	0.773399	0	0.402299	0.390805	6454	CTC	1
5291	0	0	0	0	0	0	NA	0	NA	0.854385	15.73	117.453	117.453	108.039	120.832	51.9508	34648.7	0.066746	0.820582	21.635	82.8807	82.8807	77.6471	143.36	36.6006	29008.2	0.106423	0.886329	79.08	236.726	236.726	186.231	156.877	258.327	90666	1.29935	0	0.837288	0.901695	6456	CTC	2
5349	0	0	0	0	0	0	NA	0	NA	0.590606	96.472	64.6083	64.6083	60.3529	165.888	25.6616	26166.4	1.82868	0.621019	76.806	81.1733	81.1733	71.8745	164.25	40.625	32550.5	1.17067	0.693908	83.786	96.8363	96.8363	80.1882	173.67	60.5872	41058.6	1.31755	0	0.787654	0.908642	6456	CTC	1
5420	0	0	0	0	0	0	NA	0	NA	0.88968	64.408	114.029	114.029	115.294	106.086	32.3747	29533.5	1.27459	0.89611	64.516	134.373	134.373	137.133	102.4	47.679	33593.1	1.32491	0.890175	65.252	241.709	241.709	253.78	108.134	80.5543	63811.2	1.28343	0	0.822394	0.972973	6456	CTC	2
5436	0	0	0	0	0	0	NA	0	NA	0.65196	84.166	123.999	123.999	119.302	191.693	45.0627	58031.7	1.20453	0.349955	96.398	64.904	64.904	62.6431	237.978	21.2668	37709.3	1.27277	0.315669	97.324	113.095	113.095	101.216	240.026	47.9349	66273.5	1.28627	0	0.848291	0.910256	6456	CTC	2
5447	0	0	0	0	0	0	NA	0	NA	0.596757	23.322	111.391	111.391	103.153	20.8896	37.8268	5680.93	0.848695	0.68365	30.542	114.19	114.19	110.459	29.0816	42.2906	8107.5	1.04551	0.585459	29.202	192.335	192.335	193.447	32.768	79.2412	15386.8	0.848253	0	0.647059	1	6456	CTC	2
6052	0	0	0	0	0	0	NA	0	NA	0.777794	35.38	92.1356	92.1356	89.0353	44.6464	51.8293	10042.8	0.913859	0.751086	42.972	72.8016	72.8016	67.1078	64.7168	38.3536	11502.6	0.930045	0.730542	41.872	167.199	167.199	143.439	61.8496	103.857	25247.1	0.923976	0	0.908257	1	6456	CTC	2
6061	0	0	0	0	0	0	NA	0	NA	0.349355	60.778	515.347	515.347	311.718	132.301	453.979	166457	0.910082	0.633584	49.828	194.636	194.636	105.294	86.4256	201.232	41068.2	0.936385	0.722175	30.054	167.177	167.177	165.608	33.9968	50.0016	13875.7	0.865997	0	0.544892	0.256966	8248	CTC	2
7164	0	0	0	0	0	0	NA	0	NA	0.869078	25.952	113.818	113.818	114.478	22.528	26.9371	6260.02	0.974471	0.773955	30.724	60.7242	60.7242	61.0314	33.9968	22.1573	5040.11	0.90504	0.789475	31.096	103.789	103.789	106.6	33.5872	34.426	8510.67	0.938394	0	0.8	1	8248	CTC	2
7206	0	0	0	0	0	0	NA	0	NA	0.633455	54.178	270.917	270.917	268.627	99.9424	133.177	66103.8	0.957296	0.608106	37.158	125.962	125.962	118.478	49.5616	30.3941	15241.4	0.908049	0.281156	49.596	40.016	40.016	38.2667	73.3184	11.2629	7162.87	1.09353	0	0.467213	0.696721	8248	CTC	1
7293	0	0	0	0	0	0	NA	0	NA	0.589596	36.976	183.786	183.786	176.431	50.3808	90.2452	22605.7	0.884555	0.586736	67.874	744.319	744.319	662.027	156.058	396.973	283586	0.962215	0.487853	51.606	112.8	112.8	101.961	92.16	50.6689	25380.1	0.941907	0	0.99187	0.853659	8248	CTC	2
7395	0	0	0	0	0	0	NA	0	NA	0.825511	101.128	264.811	264.811	215.576	251.085	169.172	162329	1.32762	0.910635	126.51	1924.93	1924.93	1569.05	358.81	1246.43	1.68624e+06	1.4539	0.915656	145.258	375.954	375.954	302.263	295.322	220.714	271063	2.32882	0	0.871126	0.797716	8248	CTC	2
7432	0	0	0	0	0	0	NA	0	NA	0.43963	31.344	195.625	195.625	185.486	38.5024	78.051	18388.7	0.831708	0.557584	57.85	215.135	215.135	199.816	116.326	106.065	61098.3	0.937732	0.785551	30.352	33.2537	33.2537	31.7647	26.2144	7.1014	2128.24	1.14547	0	1	0.478723	8248	CTC	1
8456	0	0	0	0	0	0	NA	0	NA	0.616701	25.282	159.496	159.496	146.824	25.8048	82.5051	10048.2	0.80737	0.360329	39.234	1286.94	1286.94	1043.88	57.7536	838.68	181459	0.868753	0.635891	31.584	163.227	163.227	147.792	36.864	73.1294	14690.4	0.882027	0	0.761905	0.714286	8262	CTC	2
9235	0	0	0	0	0	0	NA	0	NA	0.687563	38.564	237.011	237.011	237.212	53.6576	93.7552	31048.4	0.903406	0.6878	54.484	262.313	262.313	231.706	95.0272	150.779	60856.7	1.01822	0.874256	49.158	41.4299	41.4299	39	69.2224	14.3729	7001.65	1.13787	0	0.48855	0.274809	8262	CTC	1
10913	0	0	0	0	0	0	NA	0	NA	0.906124	39.606	333.753	333.753	299.302	111.002	188.149	90447.1	0.46062	0.727789	72.356	1614.23	1614.23	1289.96	162.202	1028.91	639233	1.05207	0.631822	53.492	38.8798	38.8798	37.6275	77.0048	8.32142	7309.41	1.21118	0	0.690037	0.232472	8263	CTC	1
12516	0	0	0	0	0	0	NA	0	NA	0.297866	43.642	280.2	280.2	250.745	70.0416	163.409	47914.1	0.886346	0.753579	75.176	2185.37	2185.37	1888.1	176.947	1450.44	944082	1.04103	0.728813	50.936	69.6986	69.6986	66.2745	82.3296	17.0354	14009.4	1.02717	0	0.859649	0.239766	1013269	CTC	1
12523	0	0	0	0	0	0	NA	0	NA	0.823282	54.74	222.526	222.526	216.863	93.7984	86.6476	50958.4	1.04127	0.841474	59.876	1088.06	1088.06	1027.45	107.315	585.415	285073	1.08892	0.731196	31.022	34.088	34.088	34.1216	25.8048	5.45477	2147.55	1.2156	0	0.628821	0.275109	1013269	CTC	1
12529	0	0	0	0	0	0	NA	0	NA	0.555032	47.686	280.072	280.072	291.461	80.2816	111.938	54894	0.923243	0.73544	65.508	1769.89	1769.89	1513.67	141.312	1177.06	610613	0.989828	0.814098	47.198	42.9516	42.9516	41.8902	60.2112	9.77137	6313.89	1.20592	0	0.943878	0.357143	1013269	CTC	1
12557	0	0	0	0	0	0	NA	0	NA	0.667173	46.338	148.794	148.794	145.929	75.776	60.9387	27526.8	0.923619	0.544956	94.818	2809.35	2809.35	4046.07	298.598	1469.31	2.04801e+06	0.981396	0.7093	49.183	41.946	41.946	39.7529	61.8496	9.83282	6333.85	1.2748	0	1	0.383784	1013269	CTC	1
12571	0	0	0	0	0	0	NA	0	NA	0.844415	54.112	162.342	162.342	162.957	85.1968	63.4035	33767.1	1.12025	0.928315	105.122	2347.89	2347.89	2325.12	274.432	1205.02	1.57309e+06	1.31251	0.969973	50.126	38.1424	38.1424	37.2549	64.3072	8.77125	5988.35	1.27355	0	0.875	0.336538	1013269	CTC	1
12605	0	0	0	0	0	0	NA	0	NA	0.687374	45.486	349.724	349.724	350.012	74.1376	139.31	63300	0.909635	0.190083	83.802	2562.48	2562.48	3513.3	240.845	1580.24	1.50674e+06	0.950433	0.728341	53.558	39.8643	39.8643	39.0745	77.824	9.36095	7574.22	1.20139	0	1	0.911602	1013269	CTC	1
12611	0	0	0	0	0	0	NA	0	NA	0.656334	51.598	210.159	210.159	170.11	88.4736	134.938	45394.4	0.980849	0.495838	100.748	2682.97	2682.97	4044.08	331.366	1554.81	2.17052e+06	0.998423	0.872134	76.392	50.8367	50.8367	50.8235	157.696	11.6582	19572.1	1.20622	0	1	0.962963	1013269	CTC	1
12625	0	0	0	0	0	0	NA	0	NA	0.742769	44.444	202.196	202.196	205.329	68.4032	69.0928	33766.8	0.941239	0.417273	75.102	2722.84	2722.84	3632.8	197.018	1467.04	1.30969e+06	0.933143	0.405077	47.008	37.1937	37.1937	37	78.2336	6.84099	7104	0.920662	0	1	0.922156	1013269	CTC	1
12633	0	0	0	0	0	0	NA	0	NA	0.76138	44.568	223.611	223.611	210.849	67.1744	98.201	36672.3	0.963813	0.814448	81.61	2736.42	2736.42	2947.67	208.077	1322.44	1.3901e+06	1.04331	0.521442	45.602	36.9769	36.9769	37	53.248	6.67224	4807	1.27296	0	1	0.353659	1013269	CTC	1
12639	0	0	0	0	0	0	NA	0	NA	0.446683	42.418	216.362	216.362	232.955	65.536	82.8248	34617.9	0.894892	0.274656	74.25	2388.55	2388.55	2516.23	193.741	1230.44	1.12979e+06	0.927517	0.650454	59.744	38.1271	38.1271	36.8941	114.688	7.11416	10675.6	1.01443	0	1	0.99375	1013269	CTC	1
12666	0	0	0	0	0	0	NA	0	NA	0.435208	42.484	230.448	230.448	225.392	65.9456	104.992	37102.2	0.892103	0.380052	64.028	1776.77	1776.77	1529.6	143.77	1048.84	623647	0.929443	0.446968	47.19	45.657	45.657	45.2	78.6432	10.4569	8766.14	0.922973	0	1	0.906832	1013269	CTC	1
12722	0	0	0	0	0	0	NA	0	NA	0.716369	44.634	214.333	214.333	221.722	69.632	79.9718	36436.6	0.932552	0.445897	71.256	2343.15	2343.15	2032	175.309	1369.13	1.00287e+06	0.944037	0.586456	27.912	39.3919	39.3919	39.2549	27.4432	5.24168	2639.25	0.925331	0	1	0.3	1013269	CTC	1
12723	0	0	0	0	0	0	NA	0	NA	0.629392	45.122	224.847	224.847	227.349	73.3184	75.362	40247.5	0.905136	0.603704	68.064	2084.15	2084.15	1737.16	151.142	1283.68	769052	0.999076	0.69074	40.342	46.0961	46.0961	46.3922	50.7904	9.39022	5715.92	1.04444	0	0.972067	0.458101	1013269	CTC	1
12735	0	0	0	0	0	0	NA	0	NA	0.594138	40.524	225.942	225.942	228.635	60.2112	88.5703	33213.5	0.888991	0.624068	70.214	2305.83	2305.83	2127.1	169.574	1303.51	954614	0.947627	0.842995	50.862	40.5785	40.5785	37.8824	64.3072	9.31886	6370.82	1.31123	0	1	0.789116	1013269	CTC	1
12760	0	0	0	0	0	0	NA	0	NA	0.709264	47.074	275.478	275.478	271.082	77.0048	120.643	51790	0.937982	0.308236	72.174	2721.39	2721.39	3248.8	178.176	1398.9	1.18381e+06	0.952933	0.792838	28.392	35.3162	35.3162	33.8824	26.2144	6.86135	2260.24	1.00231	0	1	0.25	1013269	CTC	1
12768	0	0	0	0	0	0	NA	0	NA	0.64018	53.74	149.906	149.906	141.035	100.762	72.4843	36876.8	0.934223	0.579939	75.846	2148.67	2148.67	1911.53	196.198	1377.62	1.02922e+06	0.955696	0.770235	64.74	36.684	36.684	35.1137	101.99	9.33865	9134.31	1.33948	0	0.796748	0.626016	1013269	CTC	1
12820	0	0	0	0	0	0	NA	0	NA	0.470693	41.384	236.104	236.104	246.839	63.488	94.8982	36596.1	0.879272	0.287766	74.92	3009.32	3009.32	4046.07	194.97	1391.82	1.43244e+06	0.93838	0.611607	55.444	39.3466	39.3466	38.2431	63.0784	8.47995	6059.37	1.58847	0	1	0.683871	1013269	CTC	1
13002	0	0	0	0	0	0	NA	0	NA	0.830778	41.864	63.1875	63.1875	62.0392	56.1152	7.86629	8656.69	1.01801	0.852949	102.634	2985.5	2985.5	4047.07	306.381	1388.44	2.23315e+06	1.12065	0.863226	53.376	53.7414	53.7414	53.6471	81.5104	9.90021	10694.5	1.13928	0	1	0.883212	1013269	CTC	1
13007	0	0	0	0	0	0	NA	0	NA	0.246114	56.742	199.357	199.357	204.384	115.917	75.8198	56418	0.905343	0.450738	72.43	914.159	914.159	820.365	179.405	445.221	400402	0.953132	0.73615	40.863	37.4176	37.4176	37.0196	44.2368	7.07109	4041.1	1.23034	0	0.95053	0.381625	1013269	CTC	1
13091	0	0	0	0	0	0	NA	0	NA	0.688171	50.192	184.256	184.256	190.753	88.064	79.7752	39615.1	0.93244	0.397974	70.95	2659.65	2659.65	3226.5	176.947	1473.2	1.14897e+06	0.927281	0.722619	49.704	39.4887	39.4887	38.8941	81.92	7.28898	7897.74	0.982976	0	1	0.851163	1013269	CTC	1
13145	0	0	0	0	0	0	NA	0	NA	0.377116	59.264	214.306	214.306	215.471	120.832	91.1534	63220.2	0.947436	0.415432	64.408	1706.9	1706.9	1298.57	140.902	1135.43	587175	0.959647	0.747602	42.898	41.3976	41.3976	40.2588	61.8496	9.79764	6251.04	0.969811	0	0.620339	0.267797	1013269	CTC	1
13147	0	0	0	0	0	0	NA	0	NA	0.664424	46.644	222.478	222.478	203.824	76.5952	116.619	41603.3	0.925849	0.354232	76.508	2949.02	2949.02	4031.13	202.752	1334.42	1.45976e+06	0.94102	0.67094	51.35	46.1117	46.1117	43.6706	87.2448	12.1242	9821.79	0.985125	0	1	0.983957	1013269	CTC	1
13157	0	0	0	0	0	0	NA	0	NA	0.593107	49.522	317.763	317.763	291.571	87.6544	183.035	68001.2	0.911954	0.738064	76.392	1529.64	1529.64	1178.49	189.645	972.547	708222	1.00301	0.903615	42.418	41.1171	41.1171	40.0706	77.4144	8.61085	7771.13	0.75758	0	0.88785	0.443925	1013269	CTC	1
13158	0	0	0	0	0	0	NA	0	NA	0.367316	42.699	142.315	142.315	135.8	57.7536	55.003	20066.4	1.02898	0.830813	87.904	1540.52	1540.52	1433.29	233.062	856.405	876555	1.08068	0.93058	71.248	49.5861	49.5861	45.7216	99.5328	16.7523	12049.4	1.66238	0	0.929078	0.609929	1013269	CTC	1
13162	0	0	0	0	0	0	NA	0	NA	0.568813	47.198	248.118	248.118	226.541	78.6432	130.34	47638.7	0.923286	0.259467	82.768	2882.05	2882.05	4044.08	235.11	1398.74	1.6543e+06	0.949737	0.45702	43.336	52.2272	52.2272	52.8824	68.4032	10.4336	8721.94	0.894893	0	1	0.578125	1013269	CTC	1
13163	0	0	0	0	0	0	NA	0	NA	0.493799	42.302	237.863	237.863	252.58	65.9456	101.138	38295.9	0.884476	0.653526	94.578	2708.52	2708.52	3009.18	264.602	1362.34	1.7497e+06	1.10189	0.688869	41.078	50.6579	50.6579	47.4118	57.7536	9.74252	7142.76	0.952335	0	0.987578	0.304348	1013269	CTC	1
13196	0	0	0	0	0	0	NA	0	NA	0.685325	16.102	52.3548	52.3548	52.1098	11.8784	5.97529	1518.29	0.711462	0.542206	61.514	2166.25	2166.25	1592.94	132.71	1654	701866	0.929379	0.814273	15.738	29.1216	29.1216	28.0157	9.8304	4.36166	698.918	0.821255	0	1	0.551724	1013269	CTC	1
13249	0	0	0	0	0	0	NA	0	NA	0.678271	43.526	265.958	265.958	272.094	66.3552	130.212	43085.3	0.930621	0.402671	70.512	2874.29	2874.29	3957.48	173.67	1376.93	1.2187e+06	0.933148	0.357729	38.018	33.5405	33.5405	33.0471	47.104	5.98097	3857.15	1.00016	0	1	0.660494	1013269	CTC	1
13269	0	0	0	0	0	0	NA	0	NA	0.649569	46.454	257.898	257.898	268.624	76.1856	121.83	47969.1	0.923259	0.563283	65.93	1726.34	1726.34	1512.92	151.142	996.874	637020	0.937411	0.846468	31.559	40.9189	40.9189	38.1176	52.0192	10.4944	5196.71	0.624069	0	0.897849	0.430108	1013269	CTC	1
13272	0	0	0	0	0	0	NA	0	NA	0.415809	46.156	205.521	205.521	201.988	78.2336	97.5642	39254.4	0.887591	0.334078	57.792	2086.18	2086.18	1759.77	117.965	1395.91	600821	0.922854	0.692493	53.5	44.6978	44.6978	41.8235	86.8352	13.1365	9475.94	1.07439	0	0.842932	0.858639	1013269	CTC	1
13276	0	0	0	0	0	0	NA	0	NA	0.644924	45.9	161.465	161.465	150.971	72.0896	67.4344	28417.9	0.952583	0.446932	60.29	1290.32	1290.32	1146.64	128.614	729.519	405160	0.921194	0.776296	35.868	40.8151	40.8151	41.2941	43.008	8.25909	4285.59	0.975024	0	0.602273	0.261364	1013269	CTC	1
13284	0	0	0	0	0	0	NA	0	NA	0.115074	54.658	167.365	167.365	156.882	102.81	83.1429	42008.6	0.947161	0.492398	59.81	1844.44	1844.44	1584.98	127.795	1160.95	575466	0.912396	0.460316	39.722	46.981	46.981	45.7059	50.7904	12.7782	5825.65	1.01258	0	0.992032	0.494024	1013269	CTC	1
13291	0	0	0	0	0	0	NA	0	NA	0.621929	54.972	163.075	163.075	157.529	104.858	74.4842	41747.3	0.939363	0.642738	59.918	1679.19	1679.19	1179.65	124.109	1377.78	508795	0.942892	0.863515	45.892	37.4696	37.4696	36.9961	58.5728	8.94947	5358.15	1.172	0	0.578125	0.34375	1013269	CTC	1
13302	0	0	0	0	0	0	NA	0	NA	0.563198	43.336	142.864	142.864	136.38	68.4032	62.605	23858.4	0.894893	0.279985	78.054	2707.03	2707.03	3041.02	214.221	1357.05	1.41578e+06	0.926998	0.598317	46.272	33.8759	33.8759	32.8745	43.4176	6.78279	3590.85	1.60739	0	1	0.293413	1013269	CTC	1
13304	0	0	0	0	0	0	NA	0	NA	0.606405	19.096	76.3393	76.3393	73.9412	15.1552	14.4423	2824.55	0.784284	0.665728	59.256	2921.23	2921.23	4044.08	119.603	1439.27	852998	0.956912	0.461558	17.508	34.4006	34.4006	34.0627	13.9264	6.17089	1169.62	0.717438	0	1	0.675676	1013269	CTC	1
13328	0	0	0	0	0	0	NA	0	NA	0.688772	53.666	228.926	228.926	226.886	97.8944	120.663	54713.3	0.958938	0.716264	86.432	2969.72	2969.72	4045.07	246.17	1410.66	1.7848e+06	0.989156	0.866819	57.759	31.5035	31.5035	31.0627	96.6656	7.30542	7434.82	1.12491	0	1	0.702929	1013269	CTC	1
13335	0	0	0	0	0	0	NA	0	NA	0.597529	44.742	147.582	147.582	152.439	72.4992	57.7295	26122.1	0.900011	0.396454	72.844	1183.12	1183.12	987.38	185.958	706.848	537135	0.930083	0.831601	40.946	29.2711	29.2711	27.9216	30.72	5.23162	2195.33	1.7789	0	0.745763	0.20904	1013269	CTC	1
13342	0	0	0	0	0	0	NA	0	NA	0.621078	40.16	231.091	231.091	213.612	58.5728	97.5477	33046.1	0.897515	0.604037	61.1	1353.38	1353.38	940.067	123.29	1007.71	407368	0.986975	0.650616	44.866	33.924	33.924	33.0353	52.0192	6.6945	4308.35	1.26131	0	0.545455	0.202797	1013269	CTC	1
13350	0	0	0	0	0	0	NA	0	NA	0.93731	17.326	125.07	125.07	105.137	58.9824	66.7856	18010	0.165892	0.643039	65.988	1838.69	1838.69	1592.55	148.275	1232.97	665606	0.957219	0.836003	63.763	34.7239	34.7239	34	66.7648	7.58596	5660	1.98491	0	0.840278	0.243056	1013269	CTC	1
14924	0	0	0	0	0	0	NA	0	NA	0.882057	121.042	124.533	124.533	125.459	385.024	53.731	117061	1.24032	0.896847	120.116	83.1797	83.1797	86.1882	355.942	21.3018	72283.2	1.32121	0.896356	118.528	254.944	254.944	264.329	346.931	67.981	215938	1.31992	0	0.823404	0.9	1013275	CTC	2
15408	0	0	0	0	0	0	NA	0	NA	0.866533	64.144	150.819	150.819	140.635	100.762	63.8363	37101.4	1.33097	0.719503	40.896	84.8793	84.8793	84.8471	59.8016	18.0621	12392.4	0.911589	0.84095	54.178	145.422	145.422	147.733	83.1488	46.8359	29520.6	1.15064	0	0.585366	0.821138	1013275	CTC	2
16074	0	0	0	0	0	0	NA	0	NA	0.788401	61.34	81.2499	81.2499	81.1961	116.326	20.189	23075	1.05429	0.788734	109.068	2419.81	2419.81	2773.08	366.182	1632.69	2.16331e+06	1.05888	0.773181	57.949	37.3774	37.3774	36.8471	90.112	7.32172	8223.04	1.21467	0	1	0.757042	1013277	CTC	1
16089	0	0	0	0	0	0	NA	0	NA	0.611757	44.378	72.7599	72.7599	72.3294	68.8128	12.1055	12223.7	0.93286	0.508666	89.194	3038.22	3038.22	4048.06	268.288	1431.97	1.99004e+06	0.966541	0.825424	40.276	39.2038	39.2038	39.7961	48.7424	5.21752	4665.25	1.08477	0	1	0.696429	1013277	CTC	1
16288	0	0	0	0	0	0	NA	0	NA	0.735906	52.896	82.9714	82.9714	83.0118	87.6544	19.8245	17755.9	1.04045	0.645966	94.57	2513.46	2513.46	2868.71	300.237	1553.84	1.84236e+06	0.970941	0.759226	64.896	38.9343	38.9343	38.7765	76.1856	7.93617	7241.79	1.80183	0	1	0.841121	1013277	CTC	1
16378	0	0	0	0	0	0	NA	0	NA	0.524083	56.626	163.744	163.744	133.847	110.182	90.3977	44047.2	0.948571	0.453332	96.472	2993.56	2993.56	4048.06	315.802	1451.77	2.30803e+06	0.960591	0.694455	45.519	28.5722	28.5722	27.851	61.0304	5.07134	4257.26	1.1066	0	1	0.486989	1013277	CTC	1
16393	0	0	0	0	0	0	NA	0	NA	0.929171	34.578	64.8964	64.8964	65.2941	29.0816	8.11544	4607.65	1.34008	0.503761	79.022	2969.05	2969.05	4047.07	209.715	1410.17	1.52015e+06	0.970546	0.94701	19.584	32.581	32.581	33.1216	27.8528	5.14658	2215.51	0.448832	0	1	0.535211	1013277	CTC	1
16404	0	0	0	0	0	0	NA	0	NA	0.730922	62.994	167.452	167.452	109.067	122.47	105.594	50068	1.05613	0.626541	91.692	2849.01	2849.01	4045.07	280.986	1506	1.95442e+06	0.975279	0.816175	50.845	34.0622	34.0622	33.8824	73.728	8.04536	6131.2	1.14292	0	1	0.488294	1013277	CTC	1
16430	0	0	0	0	0	0	NA	0	NA	0.702247	55.882	160.981	160.981	146.145	101.99	76.9185	40084.3	0.998009	0.462883	103.758	2551.83	2551.83	3712.47	357.581	1599.12	2.22775e+06	0.981339	0.955135	14.994	27.2856	27.2856	26.0784	33.9968	5.77091	2264.71	0.21555	0	1	0.269076	1013277	CTC	1
16532	0	0	0	0	0	0	NA	0	NA	0.859643	67.096	116.868	116.868	95.6392	127.386	60.474	36346.1	1.15192	0.740568	109.158	2653.5	2653.5	3583.24	381.338	1497.49	2.47041e+06	1.01848	0.735128	34.28	27.4543	27.4543	26.8235	38.5024	5.33714	2580.71	0.994819	0	1	0.26045	1013277	CTC	1
17325	0	0	0	0	0	0	NA	0	NA	0.788659	67.138	151.8	151.8	124.847	136.806	85.3041	50701.3	1.07394	0.863895	112.656	873.347	873.347	814.541	362.906	551.011	773786	1.1399	0.969095	45.676	110.005	110.005	88.5922	127.386	54.6052	34211.7	0.533834	0	1	0.365269	1013283	CTC	2
22514	0	0	0	0	0	0	NA	0	NA	0.334093	38.928	374.213	374.213	374.635	57.344	146.609	52389.8	0.861363	0.675722	102.782	1890.14	1890.14	1050.56	349.798	1719.06	1.61418e+06	0.984388	0.775048	42.542	30.5187	30.5187	31.0039	50.7904	5	3784.32	1	0	1	0.692857	1015706	CTC	1
22663	0	0	0	0	0	0	NA	0	NA	0.537891	36.124	301.476	301.476	308.29	48.7424	88.9372	35875.6	0.872639	0.597065	48.968	111.221	111.221	100.643	82.3296	58.8673	22355.4	0.949334	0.666937	45.966	245.531	245.531	236.765	70.4512	108	42231.2	0	0	0.97479	1	1015706	CTC	2
38558	0	0	0	0	0	0	NA	0	NA	0.406711	43.344	672.65	672.65	675.282	70.0416	286.426	115023	0.874283	0.468491	62.556	3154.17	3154.17	4003.35	138.445	1150.87	1.06611e+06	0.921322	0.722029	22.586	25.754	25.754	25.2549	18.0224	6.15	1133.18	0.922606	0	0.97076	0.233918	10547	CTC	1
38639	0	0	0	0	0	0	NA	0	NA	0.954586	50.258	525.101	525.101	521.271	191.283	176.741	245222	0.430411	0.906084	136.21	2370.55	2370.55	2246.94	342.016	1032.87	1.97941e+06	1.76816	0.347797	74.333	22.9017	22.9017	22.5098	115.917	4.75845	6481.18	1.5537	0	0.987152	0.32334	10547	CTC	1
38650	0	0	0	0	0	0	NA	0	NA	0.150082	44.014	895.385	895.385	864.835	72.9088	532.697	159378	0.866068	0.453206	62.994	2781.44	2781.44	2879.88	140.493	961.113	954032	0.92065	0.694825	35.314	23.1529	23.1529	22.5098	43.008	5.37952	2431.06	0.945137	0	1	0.331461	10547	CTC	1
38652	0	0	0	0	0	0	NA	0	NA	0.433142	45.792	680.198	680.198	781.906	77.0048	290.611	127877	0.887588	0.429749	56.56	1933.27	1933.27	1914.65	115.917	666.827	547114	0.899544	0.662839	24.521	21.7536	21.7536	21.9608	21.7088	4.63767	1152.94	0.902798	0	0.989362	0.239362	10547	CTC	1
38668	0	0	0	0	0	0	NA	0	NA	0.914253	58.338	528.58	528.58	521.271	222.413	176.306	287019	0.498762	0.85989	145.274	1828.36	1828.36	1740.59	283.853	785.977	1.26705e+06	2.42344	0.686486	80.163	25.2501	25.2501	24.7059	139.674	6.52679	8610.27	1.49963	0	0.780847	0.430939	10547	CTC	1
38672	0	0	0	0	0	0	NA	0	NA	0.540528	51.366	581.37	581.37	616.047	95.4368	175.844	135459	0.901126	0.700585	80.064	1576.52	1576.52	1566.53	213.402	397.537	821368	0.9791	0.732668	81.462	26.2839	26.2839	25.8039	205.21	6.77407	13168.2	1.05405	0	0.974249	0.961373	10547	CTC	1
38679	0	0	0	0	0	0	NA	0	NA	0.532144	46.52	774.172	774.172	841.141	79.0528	348.868	149415	0.892303	0.903644	116.932	2887.89	2887.89	3085.59	301.875	1102.71	2.12838e+06	1.47635	0.937038	48.414	22.1794	22.1794	21.9608	46.2848	5.16098	2506.27	1.65064	0	0.979275	0.34715	10547	CTC	1
38681	0	0	0	0	0	0	NA	0	NA	0.344151	46.644	590.308	590.308	616.047	80.6912	227.814	116291	0.878851	0.236583	74.076	2650.63	2650.63	2705.82	191.283	939.964	1.23784e+06	0.935036	0.447127	67.402	25.2505	25.2505	24.7059	151.552	6.01835	9342.67	0.977089	0	1	1	10547	CTC	1
38682	0	0	0	0	0	0	NA	0	NA	0.462055	44.006	695.795	695.795	710.824	71.68	354.54	121764	0.880594	0.282279	62.258	3030.21	3030.21	3386.24	136.806	1026.02	1.01209e+06	0.923494	0.71499	58.09	23.0423	23.0423	22.5098	81.5104	5.55577	4585.41	1.3494	0	0.988571	0.805714	10547	CTC	1
38696	0	0	0	0	0	0	NA	0	NA	0.873172	86.498	686.477	686.477	592.353	185.958	494.662	311661	1.31143	0.760865	97.87	3130.06	3130.06	3829.29	265.83	1099.85	2.03141e+06	1.17448	0.753565	61.15	23.2968	23.2968	22.5098	83.1488	5.01341	4729.25	1.46584	0	0.889868	0.35022	10547	CTC	1
38710	0	0	0	0	0	0	NA	0	NA	0.628813	45.114	606.96	606.96	639.741	72.0896	195.209	106825	0.920238	0.288301	68.254	2147.91	2147.91	2009.59	164.659	791.575	863458	0.92219	0.703126	27.358	27.8024	27.8024	24.7059	81.92	9.7084	5560.47	0.297803	0	1	0.431818	10547	CTC	1
38740	0	0	0	0	0	0	NA	0	NA	0.538658	49.34	726.103	726.103	817.447	87.6544	325.427	155386	0.905263	0.392785	71	1301.32	1301.32	1186.76	157.286	423.558	499707	1.04466	0.501218	75.044	24.6595	24.6595	23.6078	169.574	6.22049	10209	1.08248	0	0.981308	0.981308	10547	CTC	1
38742	0	0	0	0	0	0	NA	0	NA	0.659162	59.082	919.452	919.452	900.376	120.832	565.611	271238	0.941626	0.47181	80.064	2582.86	2582.86	2690	221.594	770.639	1.39733e+06	0.942904	0.888117	49.53	21.5662	21.5662	21.9608	39.3216	4.46431	2070.35	2.03355	0	1	0.311864	10547	CTC	1
38744	0	0	0	0	0	0	NA	0	NA	0.909324	69.66	704.9	704.9	734.518	251.494	304.758	432809	0.62891	0.742224	111.904	2425.57	2425.57	2484.29	265.011	958.011	1569346	1.5402	0.719314	91.51	23.0883	23.0883	22.5098	152.781	5.71331	8611.92	1.78656	0	0.482085	0.241042	10547	CTC	1
38745	0	0	0	0	0	0	NA	0	NA	0.527604	48.298	727.74	727.74	829.294	85.1968	300.709	151370	0.892452	0.274976	60.968	2984.67	2984.67	3259.65	132.301	1039.92	964049	0.915781	0.441921	57.974	22.2405	22.2405	21.9608	64.3072	4.55398	3491.76	1.70356	0	0.990385	0.581731	10547	CTC	1
38752	0	0	0	0	0	0	NA	0	NA	0.464306	47.074	657.363	657.363	698.976	81.5104	276.731	130815	0.886134	0.943986	164.758	2308.65	2308.65	2041.24	380.518	1112.65	2.14474e+06	2.32524	0.876314	61.704	24.634	24.634	24.7059	78.2336	5.37599	4705.1	1.58629	0	0.979899	0.366834	10547	CTC	1
38753	0	0	0	0	0	0	NA	0	NA	0.390703	49.522	676.306	676.306	710.824	90.112	309.662	148787	0.887082	0.278761	75.714	2077.22	2077.22	2041.24	198.656	641.611	1.00745e+06	0.940591	0.589617	94.487	24.5418	24.5418	24.7059	134.349	5.55585	8049.73	2.16601	0	1	0.704545	10547	CTC	1
38760	0	0	0	0	0	0	NA	0	NA	0.460296	53.566	638.243	638.243	663.435	103.629	259.038	161475	0.902502	0.379254	74.44	2955.09	2955.09	3164.71	195.789	999.389	1.41253e+06	0.922518	0.684911	62.49	22.6897	22.6897	21.9608	72.4992	5.27202	4016.08	1.75565	0	1	0.44664	10547	CTC	1
38766	0	0	0	0	0	0	NA	0	NA	0.350576	48.298	642.065	642.065	687.129	85.6064	280.409	134192	0.888182	0.367867	63.962	3071.8	3071.8	3639.41	142.95	1112.19	1.07206e+06	0.932843	0.521556	38.688	22.5852	22.5852	22.5098	53.6576	4.36715	2958.67	0.909225	0	1	0.5311	10547	CTC	1
38786	0	0	0	0	0	0	NA	0	NA	0.547288	47.926	691.601	691.601	722.671	83.5584	337.532	141087	0.895988	0.535166	75.284	3195.99	3195.99	4003.35	195.379	1192.44	1.52449e+06	0.945534	0.749759	43.758	24.7543	24.7543	24.7059	55.7056	5.35075	3366.59	1.12038	0	1	0.289216	10547	CTC	1
38793	0	0	0	0	0	0	NA	0	NA	0.937259	108.298	697.417	697.417	698.976	255.181	392.915	434491	1.49811	0.935982	87.83	2885.27	2885.27	2959	372.736	1072.41	2.6256e+06	0.674582	0.962092	47.322	25.2671	25.2671	24.7059	184.73	5.60704	11395.5	0.39513	0	0.743178	0.373997	10547	CTC	1
38800	0	0	0	0	0	0	NA	0	NA	0.484367	48.232	661.25	661.25	710.824	84.3776	280.676	136217	0.898656	0.721107	82.214	3247.59	3247.59	3908.41	225.69	1041.53	1.78942e+06	0.97618	0.888953	55.344	23.3405	23.3405	22.5098	63.0784	5.65259	3594.43	1.58274	0	1	0.325243	10547	CTC	1
38804	0	0	0	0	0	0	NA	0	NA	0.541324	51.3	569.952	569.952	639.741	93.7984	205.572	130519	0.914512	0.389026	72.844	3191.92	3191.92	3781.82	185.549	1066.14	1.44594e+06	0.932136	0.660815	64.152	32.6923	32.6923	31.8431	113.869	10.2098	9088.47	1.17806	0	0.9869	0.567686	10547	CTC	1
38815	0	0	0	0	0	0	NA	0	NA	0.587938	48.96	659.148	659.148	639.741	86.016	330.322	138421	0.908351	0.290181	71.926	3174.94	3174.94	4003.35	181.043	1130.67	1.40333e+06	0.931407	0.693397	66.228	24.2458	24.2458	23.6078	101.171	5.91432	5988.71	1.41311	0	1	0.828571	10547	CTC	1
38818	0	0	0	0	0	0	NA	0	NA	0.377076	47.256	606.322	606.322	604.2	82.3296	244.204	121871	0.884113	0.331569	72.596	2304.31	2304.31	2144.09	182.682	947.999	1.02772e+06	0.940331	0.791889	61.456	27.2707	27.2707	24.7059	83.5584	10.2648	5563.22	1.47329	0	0.99005	0.343284	10547	CTC	1
38825	0	0	0	0	0	0	NA	0	NA	0.902128	97.39	584.856	584.856	616.047	209.715	294.699	299446	1.47417	0.871227	120.77	3094.3	3094.3	3797.65	359.219	1125.25	2.7137e+06	1.32345	0.785713	62.738	29.3195	29.3195	26.902	95.4368	10.3618	6831.45	1.3443	0	0.982422	0.234375	10547	CTC	1
38837	0	0	0	0	0	0	NA	0	NA	0.617434	46.148	787.297	787.297	805.6	77.4144	397.878	148799	0.896673	0.239942	77.368	3343.11	3343.11	4003.35	205.619	1062.69	1.67824e+06	0.948875	0.659089	69.032	26.9402	26.9402	26.902	117.555	7.02268	7731.84	1.32132	0	1	0.597884	10547	CTC	1
38917	0	0	0	0	0	0	NA	0	NA	0.929427	42.782	654.419	654.419	698.976	138.854	279.138	221848	0.429648	0.876855	117.71	2882.87	2882.87	3117.24	338.33	1017.29	2.38125e+06	1.33486	0.875007	45.238	23.8349	23.8349	23.6078	54.4768	4.99181	3170.04	1.22446	0	1	0.238938	10547	CTC	1
38921	0	0	0	0	0	0	NA	0	NA	0.691662	48.182	586.989	586.989	627.894	82.3296	185.098	117985	0.919102	0.774718	78.608	2700.41	2700.41	2697.91	199.885	1012.18	1.3178e+06	1.00764	0.51841	45.048	22.707	22.707	22.5098	58.1632	5.05869	3224.39	1.13724	0	0.99005	0.243781	10547	CTC	1
38954	0	0	0	0	0	0	NA	0	NA	0.631331	40.524	723.023	723.023	703.784	59.392	321.657	104838	0.901253	0.894609	98.746	2372.85	2372.85	2356.54	235.52	904.007	1.36439e+06	1.34946	0.629664	26.994	22.695	22.695	22.6353	27.8528	4.44185	1543.26	0.852738	0	0.958621	0.324138	10547	CTC	1
39009	0	0	0	0	0	0	NA	0	NA	0.928468	94.346	636.443	636.443	563.027	177.766	359.692	276216	1.6321	0.873682	135.408	2770.12	2770.12	2751.93	389.939	961.951	2.63715e+06	1.53265	0.461966	80.924	27.6639	27.6639	26.4078	109.773	8.11289	7413.93	1.94451	0	0.960829	0.497696	10547	CTC	1
39012	0	0	0	0	0	0	NA	0	NA	0.54141	52.342	539.497	539.497	550.231	99.1232	154.314	130558	0.900898	0.693937	75.226	2181.77	2181.77	2166.75	188.416	723.336	1.00362e+06	0.978967	0.829827	51.027	23.9226	23.9226	23.7961	63.8976	5.47096	3731.92	1.32821	0	0.954545	0.227273	10547	CTC	1
39029	0	0	0	0	0	0	NA	0	NA	0.576693	47.744	642.742	642.742	652.6	80.2816	257.675	125977	0.92549	0.80993	95.314	2916.09	2916.09	3163.14	243.712	995.869	1.73508e+06	1.21503	0.723916	79.816	24.1062	24.1062	23.7961	83.5584	5.17145	4917.66	2.48508	0	1	0.469388	10547	CTC	1
39063	0	0	0	0	0	0	NA	0	NA	0.480204	47.562	646.265	646.265	684.59	82.7392	247.307	130546	0.891167	0.687822	87.722	2740.6	2740.6	3036.61	210.944	1018.5	1.41141e+06	1.18905	0.615921	75.284	25.7843	25.7843	24.9569	137.626	6.16681	8663.51	1.34232	0	1	0.920792	10547	CTC	1
39085	0	0	0	0	0	0	NA	0	NA	0.669415	47.628	542.67	542.67	563.027	81.1008	140.197	107449	0.911695	0.304776	62.192	3205.71	3205.71	3985.55	136.806	1146.8	1.07071e+06	0.921537	0.815339	22.768	24.5423	24.5423	23.7961	17.2032	4.41136	1030.78	0.982179	0	0.979798	0.212121	10547	CTC	1
39093	0	0	0	0	0	0	NA	0	NA	0.60115	45.296	795.69	795.69	857.337	74.1376	384.677	144020	0.902051	0.358982	67.518	3127.5	3127.5	3637.61	158.515	1071.58	1.21034e+06	0.937386	0.551528	27.912	23.565	23.565	23.2157	88.4736	4.59732	5090.04	0.287024	0	0.933702	0.629834	10547	CTC	1
39094	0	0	0	0	0	0	NA	0	NA	0.383769	48.786	720.826	720.826	767.765	86.4256	301.392	152094	0.897632	0.329614	70.33	3020.39	3020.39	3384.56	174.08	1037.92	1.28366e+06	0.926152	0.656233	72.671	25.2507	25.2507	24.9569	97.0752	5.10457	5984.42	1.77323	0	1	0.763033	10547	CTC	1
39095	0	0	0	0	0	0	NA	0	NA	0.897736	47.562	822.592	822.592	870.133	224.461	356.655	450780	0.328496	0.894973	68.626	1286.36	1286.36	1249.44	387.891	376.494	1.21819e+06	0.395747	0.586135	16.59	22.9384	22.9384	22.6353	64.3072	4.65641	3601.33	0.139503	0	0.916058	0.20073	10547	CTC	1
39114	0	0	0	0	0	0	NA	0	NA	0.450022	46.52	641.838	641.838	716.58	79.872	209.497	125158	0.883151	0.448883	67.038	2891.16	2891.16	3028.7	158.106	1042.17	1.11599e+06	0.926499	0.709173	65.922	28.6561	28.6561	24.9569	81.1008	12.4637	5673.91	1.74657	0	0.964103	0.497436	10547	CTC	1
39120	0	0	0	0	0	0	NA	0	NA	0.577039	43.708	718.812	718.812	761.367	70.4512	319.629	123636	0.88386	0.389921	62.556	2745.76	2745.76	2878.45	139.674	989.528	936304	0.913216	0.86273	26.316	23.8243	23.8243	23.7961	42.1888	4.61344	2453.9	0.535048	0	1	0.354651	10547	CTC	1
39123	0	0	0	0	0	0	NA	0	NA	0.749301	48.786	809.649	809.649	889.327	79.4624	397.33	157072	0.97629	0.279464	71.43	2764.98	2764.98	2910.09	178.176	946.029	1.20277e+06	0.933388	0.849502	24.182	24.5354	24.5354	23.7961	64.3072	5.59425	3852.06	0.296398	0	0.963918	0.268041	10547	CTC	1
39131	0	0	0	0	0	0	NA	0	NA	0.493215	46.346	885.207	885.207	946.91	78.2336	449.539	169075	0.894914	0.246025	61.224	2971.43	2971.43	3321.29	134.758	1022.6	977599	0.906646	0.679885	70.992	24.5921	24.5921	23.7961	74.9568	5.15841	4500.36	2.19158	0	0.95288	0.680628	10547	CTC	1
39135	0	0	0	0	0	0	NA	0	NA	0.938603	42.112	620.576	620.576	524.639	155.648	313.647	235819	0.37138	0.90047	124.516	2887.92	2887.92	3004.98	321.126	1076.63	2.26413e+06	1.57371	0.817853	45.792	24.3497	24.3497	23.7961	53.248	5.33598	3165.46	1.28359	0	1	0.215789	10547	CTC	1
39138	0	0	0	0	0	0	NA	0	NA	0.865878	50.44	682.246	682.246	658.998	263.782	330.488	439366	0.31438	0.908613	79.394	2451.71	2451.71	2498.88	375.194	873.253	2.24576e+06	0.547608	0.763356	71.364	25.9345	25.9345	24.9569	137.626	6.29881	8714.01	1.20617	0	0.810559	0.305901	10547	CTC	1
39151	0	0	0	0	0	0	NA	0	NA	0.375644	45.602	829.419	829.419	934.114	76.5952	387.909	155101	0.884945	0.443818	73.034	3008.2	3008.2	3289.66	187.187	1056.16	1.37475e+06	0.928804	0.719789	67.634	24.8701	24.8701	24.9569	123.29	5.49713	7485.9	1.20935	0	0.962567	0.871658	10547	CTC	1
39153	0	0	0	0	0	0	NA	0	NA	0.467237	43.154	734.861	734.861	812.551	68.8128	340.475	123457	0.88211	0.599203	83.438	2865.41	2865.41	3084.06	210.534	979.192	1.47282e+06	1.07784	0.74359	49.53	27.9866	27.9866	26.1176	89.2928	9.54604	6101.08	0.89551	0	1	0.535714	10547	CTC	1
39155	0	0	0	0	0	0	NA	0	NA	0.531196	46.338	722.709	722.709	831.745	77.824	287.204	137315	0.899313	0.506979	73.952	1784.61	1784.61	1723.91	189.235	585.724	824488	0.941994	0.706562	73.778	25.7594	25.7594	24.9569	171.213	5.74972	10767.4	1.03626	0	1	0.973684	10547	CTC	1
39166	0	0	0	0	0	0	NA	0	NA	0.930412	42.128	842.355	842.355	825.347	129.434	474.613	266184	0.446935	0.887854	113.302	3306.24	3306.24	3985.55	332.595	1064.26	2.68467e+06	1.25808	0.894745	93.528	26.9044	26.9044	26.1176	171.622	6.45898	11273	1.66134	0	1	0.582278	10547	CTC	1
39167	0	0	0	0	0	0	NA	0	NA	0.709262	51.118	556.427	556.427	588.62	90.5216	185.351	122970	0.940905	0.78514	76.756	2986.69	2986.69	3313.39	172.851	1082.44	1.26038e+06	1.11097	0.803343	65.567	24.9819	24.9819	23.7961	56.9344	5.56731	3472.49	2.46119	0	1	0.402715	10547	CTC	1
39193	0	0	0	0	0	0	NA	0	NA	0.385006	52.144	601.041	601.041	614.212	97.8944	204.123	143649	0.905318	0.522828	81.842	2690.81	2690.81	2831.01	190.054	943.885	1.24854e+06	1.14875	0.773904	52.64	24.4255	24.4255	23.7961	63.0784	5.26528	3761.52	1.43186	0	1	0.472803	10547	CTC	1
39194	0	0	0	0	0	0	NA	0	NA	0.92431	89.798	711.413	711.413	767.765	172.442	316.812	299505	1.5242	0.814661	131.926	2548.64	2548.64	2388.17	316.211	1184.13	1.96755e+06	1.79405	0.771683	78.418	26.8574	26.8574	26.698	137.216	6.12887	8997.24	1.46075	0	1	0.579572	10547	CTC	1
39197	0	0	0	0	0	0	NA	0	NA	0.608591	51.11	800.204	800.204	870.133	93.3888	410.425	182446	0.911732	0.64504	69.842	2764.92	2764.92	2941.72	167.117	925.983	1.12809e+06	0.9514	0.651065	92.618	25.1751	25.1751	24.9569	105.677	5.74382	6495.17	2.64583	0	0.960526	0.824561	10547	CTC	1
39207	0	0	0	0	0	0	NA	0	NA	0.716667	47.868	419.779	419.779	447.863	77.824	116.996	79758	0.959681	0.555701	77.062	2426.86	2426.86	2514.69	203.571	756.227	1.20615e+06	0.950855	0.88992	71.049	26.5149	26.5149	26.4078	84.3776	5.68846	5462.07	1.95002	0	1	0.384211	10547	CTC	1
39216	0	0	0	0	0	0	NA	0	NA	0.977755	47.926	625.501	625.501	639.804	170.394	236.061	260208	0.439379	0.908956	129.958	2592.46	2592.46	2672.85	331.366	1045.71	2.0973e+06	1.6613	0.39589	48.323	23.6954	23.6954	23.7961	120.422	4.7227	6966.45	0.632049	0	0.569712	0.314904	10547	CTC	1
39218	0	0	0	0	0	0	NA	0	NA	0.490937	47.934	635.099	635.099	678.192	83.5584	230.692	129560	0.896287	0.394887	64.698	1201.69	1201.69	1170.36	147.866	300.585	433808	0.922709	0.402435	66.724	31.3412	31.3412	30.7608	155.648	7.30528	11909.6	0.932332	0	1	1	10547	CTC	1
39225	0	0	0	0	0	0	NA	0	NA	0.45648	46.338	895.924	895.924	985.298	79.0528	496.053	172913	0.885335	0.272621	83.24	3299.05	3299.05	3985.55	237.978	1093.2	1.91675e+06	0.949026	0.641679	90.046	29.0303	29.0303	27.8588	178.176	7.22786	12628.2	1.4833	0	1	0.917098	10547	CTC	1
39226	0	0	0	0	0	0	NA	0	NA	0.633226	46.52	596.86	596.86	627.008	78.2336	204.417	114000	0.901646	0.506603	69.478	2495.45	2495.45	2625.4	167.936	799.101	1.02313e+06	0.936917	0.773073	60.596	24.4042	24.4042	23.7961	94.208	5.1015	5612.97	1.27043	0	1	0.712042	10547	CTC	1
39236	0	0	0	0	0	0	NA	0	NA	0.947765	48.604	517.609	517.609	396.678	199.066	274.714	251558	0.38681	0.786794	156.48	2114.94	2114.94	1882.07	395.264	1070.48	2.04092e+06	2.01921	0.423954	65.112	26.5668	26.5668	26.1176	141.312	5.45896	9165.55	0.977897	0	0.997942	0.434156	10547	CTC	1
39240	0	0	0	0	0	0	NA	0	NA	0.566284	73.398	610.365	610.365	601.416	188.006	219.492	280157	0.933998	0.371465	89.31	2720.16	2720.16	2815.19	274.432	872.585	1.8225e+06	0.947361	0.837636	18.178	23.6447	23.6447	22.6353	47.104	4.27059	2719.14	0.228657	0	0.980392	0.217865	10547	CTC	1
39252	0	0	0	0	0	0	NA	0	NA	0.473358	42.418	746.412	746.412	806.153	66.7648	316.564	121665	0.878421	0.863692	132.464	2450.42	2450.42	2546.33	339.968	1042.25	2.03385e+06	1.68232	0.744787	76.21	23.5795	23.5795	23.7961	106.496	5.04001	6130.68	1.77763	0	1	0.601227	10547	CTC	1
39260	0	0	0	0	0	0	NA	0	NA	0.421725	42.608	734.464	734.464	742.173	67.9936	362.223	121921	0.870291	0.240901	77.864	2437.37	2437.37	2467.25	203.571	896.979	1.21137e+06	0.970749	0.668561	89.368	24.2124	24.2124	23.7961	134.758	5.52291	7965.88	1.93178	0	1	0.524096	10547	CTC	1
39264	0	0	0	0	0	0	NA	0	NA	0.639983	42.302	786.239	786.239	748.571	65.536	424.54	125798	0.890004	0.819198	90.84	2454.47	2454.47	2514.69	170.803	1019.14	1.02351e+06	1.57474	0.575958	16.681	26.2216	26.2216	26.1176	54.8864	6.25946	3513.69	0.165245	0	0.9	0.3375	10547	CTC	1
39278	0	0	0	0	0	0	NA	0	NA	0.588042	56.138	575.162	575.162	627.008	111.002	180.6	155869	0.925411	0.34946	76.028	1817.45	1817.45	1692.28	201.114	677.249	892368	0.936819	0.364213	102.741	25.6891	25.6891	24.9569	148.685	6.07405	9325.16	2.31404	0	1	0.785978	10547	CTC	1
39285	0	0	0	0	0	0	NA	0	NA	0.505875	46.892	651.041	651.041	703.784	80.6912	258.376	128255	0.888222	0.233178	72.29	2712.97	2712.97	2720.3	183.91	945.232	1.21812e+06	0.92619	0.676845	62.44	24.4635	24.4635	24.9569	106.496	5.52485	6360.52	1.19328	0	1	0.680203	10547	CTC	1
39316	0	0	0	0	0	0	NA	0	NA	0.479523	43.344	851.014	851.014	927.716	69.632	453.708	144672	0.879426	0.491445	75.846	3178.49	3178.49	3906.47	197.018	1076.16	1.52885e+06	0.951723	0.697054	63.11	24.4306	24.4306	23.7961	92.16	5.35952	5496.89	1.40865	0	1	0.494118	10547	CTC	1
39332	0	0	0	0	0	0	NA	0	NA	0.516639	46.032	789.047	789.047	818.949	77.824	386.171	149919	0.887475	0.339209	73.208	2582.65	2582.65	2593.77	186.368	997.589	1.17511e+06	0.937337	0.522844	88.276	28.4544	28.4544	27.8588	125.338	6.42817	8707.04	2.02653	0	1	0.663158	10547	CTC	1
39339	0	0	0	0	0	0	NA	0	NA	0.611779	45.048	817.583	817.583	844.541	72.9088	378.567	145530	0.907238	0.473327	70.098	1954.67	1954.67	1961.15	172.032	593.499	820961	0.931005	0.596726	17.045	24.798	24.798	24.9569	77.824	4.97014	4711.62	0.121683	0	0.966292	0.404494	10547	CTC	1
39348	0	0	0	0	0	0	NA	0	NA	0.438944	45.122	799.896	799.896	850.939	74.5472	395.864	145581	0.890216	0.216381	69.966	3088	3088	3669.24	170.803	1102.51	1.2877e+06	0.934175	0.748278	67.824	23.484	23.484	22.6353	76.1856	4.7475	4368.03	1.96809	0	1	0.587912	10547	CTC	1
39371	0	0	0	0	0	0	NA	0	NA	0.41092	60.778	802.844	802.844	870.133	131.482	360.704	257713	0.915752	0.336295	89.682	3314.27	3314.27	3985.55	274.022	1045.11	2.21725e+06	0.956697	0.492205	119.91	25.3623	25.3623	24.9569	145.408	5.68672	9003.62	3.22309	0	1	0.582555	10547	CTC	1
39372	0	0	0	0	0	0	NA	0	NA	0.309362	43.154	623.018	623.018	716.58	69.632	224.036	105913	0.871733	0.559285	84.894	3193.27	3193.27	3985.55	232.653	1206.77	1.81377e+06	1.00971	0.663815	60.778	28.8697	28.8697	26.698	111.002	11.235	7823.69	1.08471	0	1	0.964706	10547	CTC	1
39459	0	0	0	0	0	0	NA	0	NA	0.858993	39.49	274.656	274.656	271.373	48.7424	51.5679	32684.1	1.04284	0.902822	95.918	1426.65	1426.65	1264.94	205.619	552.498	716178	1.45843	0.906281	31.931	23.6473	23.6473	23.6549	24.576	4.87612	1418.84	1.35227	0	0.94958	0.218487	10547	CTC	1
39487	0	0	0	0	0	0	NA	0	NA	0.948135	48.116	633.36	633.36	640.439	160.154	245.458	247644	0.471186	0.752585	148.086	2446.45	2446.45	2340.14	381.747	938.73	2.28009e+06	1.87242	0.858581	19.03	24.2786	24.2786	23.6549	76.1856	5.23342	4515.81	0.154937	0	1	0.337596	10547	CTC	1
39500	0	0	0	0	0	0	NA	0	NA	0.645407	57.52	494.761	494.761	412.486	108.134	274.884	130617	0.997296	0.336685	102.716	2886.5	2886.5	3446.96	348.16	1215.35	2.45353e+06	0.987751	0.817179	71.074	23.9459	23.9459	23.6549	65.9456	5.20872	3855.29	2.49681	0	1	0.511364	10547	CTC	1
39508	0	0	0	0	0	0	NA	0	NA	0.926487	52.152	634.024	634.024	607.875	164.25	251.306	254244	0.539744	0.788827	133.63	2418.14	2418.14	2134.59	319.078	1019.6	1.88373e+06	1.82415	0.568117	85.324	23.9548	23.9548	23.6549	74.5472	4.79864	4359.78	3.18318	0	0.987531	0.319202	10547	CTC	1
39519	0	0	0	0	0	0	NA	0	NA	0.472424	39.788	871.237	871.237	944.376	59.392	412.98	126329	0.868813	0.276886	67.592	2861.41	2861.41	3059.58	162.202	978.44	1.13312e+06	0.918091	0.819842	73.638	23.7942	23.7942	22.7451	65.536	5.1294	3807.07	2.69696	0	1	0.42069	10547	CTC	1
39542	0	0	0	0	0	0	NA	0	NA	0.281295	48.968	590.14	590.14	618.729	87.2448	178.497	125700	0.89585	0.207153	66.848	3302.05	3302.05	3984.56	156.467	1099.08	1.26138e+06	0.930901	0.871063	31.65	24.7551	24.7551	25.0196	35.2256	5.11553	2128.94	0.926913	0	1	0.300469	10547	CTC	1
39552	0	0	0	0	0	0	NA	0	NA	0.918024	44.014	888.935	888.935	922.667	137.216	467.613	297793	0.460179	0.886574	115.75	2571.89	2571.89	2466.64	300.646	983.919	1.88777e+06	1.45257	0.842272	39.168	23.4415	23.4415	23.6549	46.2848	4.20414	2648.89	1.08037	0	1	0.223881	10547	CTC	1
39572	0	0	0	0	0	0	NA	0	NA	0.545573	51.854	605.207	605.207	629.584	96.6656	214.063	142829	0.906656	0.462711	80.808	2629.37	2629.37	2561.51	204.8	1014.92	1.31468e+06	1.03927	0.471707	34.462	23.9267	23.9267	23.6549	63.0784	4.34759	3684.71	0.613692	0	0.995763	0.372881	10547	CTC	1
39587	0	0	0	0	0	0	NA	0	NA	0.342641	53.07	569.948	569.948	607.875	101.99	171.944	141917	0.900096	0.363439	92.966	2639.4	2639.4	2624.75	267.059	1033.63	1.72089e+06	1.05485	0.646887	111.516	24.4648	24.4648	23.6549	138.035	5.10733	8244.64	2.93653	0	1	0.767068	10547	CTC	1
39619	0	0	0	0	0	0	NA	0	NA	0.505396	47.934	725.172	725.172	738.133	82.3296	311.93	145760	0.909665	0.368865	71.256	2606.73	2606.73	2672.19	178.995	952.927	1.13914e+06	0.924595	0.923029	34.784	24.7294	24.7294	23.6549	23.7568	4.88586	1434.31	1.66005	0	1	0.233831	10547	CTC	1
39632	0	0	0	0	0	0	NA	0	NA	0.579368	45.304	522.944	522.944	488.471	74.5472	209.937	95175.8	0.897412	0.291909	77.244	3290.26	3290.26	3984.56	205.619	1079.82	1.65171e+06	0.945836	0.659995	67.27	25.7076	25.7076	25.0196	83.1488	5.97205	5218.64	1.77393	0	1	0.736264	10547	CTC	1
39634	0	0	0	0	0	0	NA	0	NA	0.428965	45.42	805.122	805.122	846.682	74.1376	385.518	145727	0.906997	0.603965	86.606	3316.2	3316.2	3984.56	227.738	1057.24	1.84381e+06	1.07352	0.598898	63.4	28.4285	28.4285	27.749	130.253	5.59101	9040.27	1.00587	0	1	0.779006	10547	CTC	1
39637	0	0	0	0	0	0	NA	0	NA	0.451811	40.342	727.133	727.133	781.553	61.0304	334.323	108343	0.869198	0.55556	61.15	2178.83	2178.83	2213.65	129.843	650.679	690690	0.938693	0.943953	21.726	23.6549	23.6549	23.6549	29.4912	4.3149	1703.15	0.521696	0	1	0.308725	10547	CTC	1
39639	0	0	0	0	0	0	NA	0	NA	0.910379	52.888	680.944	680.944	716.424	187.597	285.692	311872	0.486003	0.703817	117.296	2681.37	2681.37	2719.62	392.806	1060.69	2.57144e+06	1.14166	0.67111	76.806	28.3441	28.3441	27.749	162.202	6.71688	11224.3	1.18546	0	0.962882	0.545852	10547	CTC	1
39655	0	0	0	0	0	0	NA	0	NA	0.937139	49.704	549.581	549.581	499.325	173.67	239.835	233022	0.463668	0.862039	124.872	3131.9	3131.9	3984.56	392.806	1152.04	3.00349e+06	1.2939	0.468639	60.224	28.8913	28.8913	28.6588	74.5472	7.10511	5258.21	1.58583	0	1	0.242925	10547	CTC	1
39672	0	0	0	0	0	0	NA	0	NA	0.413668	44.866	627.594	627.594	640.439	73.728	270.31	112967	0.889923	0.49276	71.066	2510.82	2510.82	2498.26	177.357	860.053	1.08719e+06	0.928167	0.895109	63.879	27.1318	27.1318	26.8392	75.776	5.95584	5019.39	1.75523	0	1	0.55	10547	CTC	1
39678	0	0	0	0	0	0	NA	0	NA	0.577325	42.302	674.15	674.15	705.569	65.9456	278.198	108538	0.884476	0.411962	66.666	3179.62	3179.62	3968.75	156.058	1092.31	1.21143e+06	0.928269	0.412483	70.313	27.8832	27.8832	26.8392	127.795	6.36993	8699.55	1.26098	0	1	0.950311	10547	CTC	1
39699	0	0	0	0	0	0	NA	0	NA	0.935521	45.974	660.719	660.719	597.02	183.501	325.601	296002	0.375437	0.913441	121.092	1996.88	1996.88	1849.98	291.635	840.587	1.42178e+06	1.63886	0.53524	59.934	25.3472	25.3472	25.0196	120.013	4.89214	7426.73	0.975594	0	0.993304	0.415179	10547	CTC	1
39712	0	0	0	0	0	0	NA	0	NA	0.925796	45.602	894.78	894.78	933.522	145.408	474.923	317647	0.466154	0.883323	99.16	2725.76	2725.76	2735.44	243.712	998.814	1.62183e+06	1.31506	0.832625	68.37	27.5516	27.5516	25.0196	86.8352	9.32798	5840.94	1.75463	0	0.980282	0.36338	10547	CTC	1
39716	0	0	0	0	0	0	NA	0	NA	0.421117	45.238	778.502	778.502	824.973	75.776	369.614	144023	0.880289	0.318668	68.064	2197.68	2197.68	2261.08	163.43	640.891	876873	0.923958	0.741276	72.034	28.7289	28.7289	27.749	103.629	7.25826	7268.42	1.63209	0	1	0.702703	10547	CTC	1
39725	0	0	0	0	0	0	NA	0	NA	0.512418	52.524	582.066	582.066	597.02	98.7136	192.409	140278	0.910938	0.245053	76.392	3295.32	3295.32	3984.56	203.162	1068.11	1.63448e+06	0.936277	0.563118	70.024	23.2441	23.2441	22.7451	109.773	4.74102	6229.43	1.45596	0	1	0.742739	10547	CTC	1
39741	0	0	0	0	0	0	NA	0	NA	0.843584	81.106	674.843	674.843	629.584	171.622	358.048	282759	1.24934	0.878612	121.018	2544.95	2544.95	2490.35	355.533	874.411	2.20901e+06	1.34267	0.928571	38.572	24.9597	24.9597	23.6549	161.792	6.07586	9859.09	0.299735	0	0.990453	0.448687	10547	CTC	1
39743	0	0	0	0	0	0	NA	0	NA	0.939035	48.786	810.591	810.591	803.263	144.998	430.042	286949	0.535029	0.897684	111.052	1736.01	1736.01	1691.86	258.048	505.678	1.09368e+06	1.55777	0.70937	50.308	22.9282	22.9282	22.7451	63.0784	4.52174	3530.95	1.30781	0	0.99435	0.279661	10547	CTC	1
39751	0	0	0	0	0	0	NA	0	NA	0.555099	49.894	690.668	690.668	738.133	90.112	267.288	151947	0.900459	0.710897	84.91	3268.6	3268.6	3984.56	239.206	1059.41	1.90886e+06	0.982415	0.725812	83.074	25.0546	25.0546	25.0196	111.821	5.33259	6839.91	2.01167	0	0.995455	0.65	10547	CTC	1
39771	0	0	0	0	0	0	NA	0	NA	0.424713	47.198	835.282	835.282	955.231	81.5104	409.215	166221	0.890808	0.320545	54.6	1937.55	1937.55	1683.95	105.677	811.227	499889	0.919508	0.820434	45.445	25.2213	25.2213	25.0196	47.104	5.28005	2900.45	1.42911	0	0.839196	0.366834	10547	CTC	1
39775	0	0	0	0	0	0	NA	0	NA	0.942764	49.34	702.667	702.667	705.569	165.478	309.791	283877	0.47952	0.877123	134.06	2359.86	2359.86	2340.14	382.976	850.719	2.20647e+06	1.5296	0.753593	94.694	25.5052	25.5052	25.0196	115.507	5.42144	7192.45	2.53038	0	0.992574	0.366337	10547	CTC	1
39789	0	0	0	0	0	0	NA	0	NA	0.466127	48.48	480.799	480.799	477.616	85.1968	158.616	100006	0.899191	0.222158	76.144	3083.42	3083.42	3826.45	200.704	1150.77	1.51088e+06	0.941598	0.902701	66.881	24.0764	24.0764	23.6549	55.7056	4.97724	3274.38	2.61732	0	1	0.399038	10547	CTC	1
39847	0	0	0	0	0	0	NA	0	NA	0.643226	40.896	633.72	633.72	716.424	60.2112	227.22	93156.8	0.905387	0.39268	58.818	2059.32	2059.32	2071.34	121.242	648.719	609559	0.930077	0.945833	24.819	24.1789	24.1789	23.6549	32.3584	5.34095	1910.13	0.620485	0	1	0.204082	10547	CTC	1
39852	0	0	0	0	0	0	NA	0	NA	0.728535	44.742	721.067	721.067	738.133	70.8608	327.918	124745	0.92082	0.571257	71.124	3168.09	3168.09	3715.76	176.128	1030.56	1.36228e+06	0.936169	0.786986	44.13	23.5043	23.5043	23.6549	60.6208	4.62677	3478.64	1.04712	0	1	0.450867	10547	CTC	1
39855	0	0	0	0	0	0	NA	0	NA	0.473777	40.036	870.937	870.937	824.973	59.392	506.011	126286	0.879678	0.582254	58.404	1701.72	1701.72	1676.05	120.832	516.194	502008	0.920139	0.822312	32.386	22.9972	22.9972	22.7451	33.9968	5.08211	1908.77	1.0056	0	1	0.289655	10547	CTC	1
39967	0	0	0	0	0	0	NA	0	NA	0.96007	37.53	735.885	735.885	721.929	121.651	358.813	218558	0.37739	0.858434	108.638	2105.13	2105.13	2024.91	271.974	809.532	1.3978e+06	1.41444	0.894238	44.841	28.34	28.34	27.1059	76.1856	7.30652	5271.25	0.860256	0	0.905724	0.245791	10547	CTC	1
40035	0	0	0	0	0	0	NA	0	NA	0.351714	44.75	727.314	727.314	771.718	72.9088	337.195	129462	0.895274	0.359046	77.624	3315.64	3315.64	3986.54	210.944	1058.51	1.70755e+06	0.931054	0.711306	46.636	26.1428	26.1428	25.6235	59.8016	4.99285	3816.85	1.18544	0	1	0.494382	10547	CTC	1
40054	0	0	0	0	0	0	NA	0	NA	0.599441	58.95	494.065	494.065	497.882	122.88	134.367	148220	0.9218	0.405248	83.314	3209.27	3209.27	3765.07	239.616	1024.7	1.87742e+06	0.944214	0.883692	64.425	26.2961	26.2961	24.9882	65.1264	5.05646	4181.08	2.07731	0	0.996667	0.266667	10547	CTC	1
40059	0	0	0	0	0	0	NA	0	NA	0.600383	43.708	808.48	808.48	790.388	70.4512	444.37	139059	0.88386	0.54659	68.808	2616.79	2616.79	2831.71	165.069	872.922	1.05457e+06	0.934895	0.74593	58.272	26.7758	26.7758	26.2588	90.9312	5.49608	5944.24	1.21719	0	1	0.738372	10547	CTC	1
40075	0	0	0	0	0	0	NA	0	NA	0.742062	49.224	733.156	733.156	784.165	83.5584	303.104	149564	0.945178	0.223427	69.288	3039.77	3039.77	3353.76	169.984	1026.14	1.2615e+06	0.920573	0.763446	34.024	25.4655	25.4655	24.9882	29.0816	4.50214	1808.05	1.29749	0	1	0.318627	10547	CTC	1
40102	0	0	0	0	0	0	NA	0	NA	0.961086	92.172	903.676	903.676	616.129	157.286	694.611	347012	1.76058	0.261706	72.174	2861.75	2861.75	3148.1	181.862	999.421	1.27062e+06	0.933617	0.895217	28.284	27.5522	27.5522	28.3765	136.806	5.48805	9202.45	0.190601	0	0.419271	0.408854	10547	CTC	1
40126	0	0	0	0	0	0	NA	0	NA	0.414286	45.668	795.69	795.69	846.4	77.4144	393.289	150385	0.878117	0.403162	68.254	3000.61	3000.61	3330.03	164.659	1037.71	1.20625e+06	0.92219	0.886893	49.365	24.4855	24.4855	24.1412	56.9344	4.52452	3403.48	1.39513	0	1	0.455026	10547	CTC	1
40132	0	0	0	0	0	0	NA	0	NA	0.901372	80.304	777.642	777.642	740.6	153.19	495.702	290838	1.37212	0.885477	114.906	3264.51	3264.51	3986.54	307.61	1079.72	2.45164e+06	1.39906	0.917522	44.204	28.6718	28.6718	28.3765	133.939	6.33798	9375.67	0.475516	0	1	0.470588	10547	CTC	1
40173	0	0	0	0	0	0	NA	0	NA	0.553515	44.56	885.781	885.781	883.741	72.4992	517.212	156783	0.892703	0.665538	84.538	3337.07	3337.07	3986.54	240.435	1086	1.95886e+06	0.968849	0.87883	37.993	33.9551	33.9551	29.2235	104.858	13.6631	8692.52	0.448701	0	1	0.372881	10547	CTC	1
40194	0	0	0	0	0	0	NA	0	NA	0.436482	50.928	613.694	613.694	634.8	94.208	211.75	141150	0.897378	0.875753	117.04	2433.33	2433.33	2278.02	271.565	1129.32	1.6133e+06	1.64416	0.729848	25.77	33.6294	33.6294	29.2235	90.5216	12.6406	7432.09	0.239126	0	1	0.356522	10547	CTC	1
40208	0	0	0	0	0	0	NA	0	NA	0.494406	53.078	605.333	605.333	634.8	100.352	204.083	148307	0.915068	0.253997	73.216	3001.06	3001.06	3369.58	188.826	1011.98	1.38349e+06	0.92534	0.433878	72.778	28.1779	28.1779	28.3765	144.179	5.92336	9918.64	1.19742	0	1	0.893878	10547	CTC	1
40230	0	0	0	0	0	0	NA	0	NA	0.599757	59.984	1024.19	1024.19	1070.45	125.747	547.979	314425	0.932658	0.317357	81.726	3211.66	3211.66	3986.54	231.834	1101.87	1.8178e+06	0.939062	0.765451	71.852	28.4361	28.4361	28.3765	116.326	7.18517	8075.86	1.4466	0	1	0.778502	10547	CTC	1
40233	0	0	0	0	0	0	NA	0	NA	0.585603	47.38	772.539	772.539	784.165	80.6912	391.995	152190	0.906805	0.508457	76.4	3273.6	3273.6	3986.54	202.342	1113.92	1.61716e+06	0.940264	0.64217	58.826	24.4794	24.4794	24.1412	58.9824	4.37875	3525.04	1.91235	0	1	0.467005	10547	CTC	1
40238	0	0	0	0	0	0	NA	0	NA	0.519174	42.79	781.54	781.54	840.176	67.9936	373.999	129736	0.877741	0.808027	93.652	1583.2	1583.2	1518.68	208.486	534.489	805851	1.37122	0.78932	95.637	26.0443	26.0443	24.9882	93.7984	5.10192	5964.14	3.17839	0	1	0.337349	10547	CTC	1
40239	0	0	0	0	0	0	NA	0	NA	0.517464	64.218	612.098	612.098	647.247	144.179	188.229	215459	0.932311	0.486618	85.886	3012.18	3012.18	3306.3	251.904	1024.68	1.85249e+06	0.954464	0.751923	19.956	26.0051	26.0051	24.9882	82.7392	5.14869	5253.04	0.156887	0	1	0.372159	10547	CTC	1
40464	0	0	0	0	0	0	NA	0	NA	0.286623	42.302	701.823	701.823	762.118	66.3552	271.293	113695	0.879016	0.728915	78.848	3175.18	3175.18	3863.81	203.571	1052.71	1.57807e+06	0.99544	0.821207	133.218	25.3143	25.3143	25.0588	97.8944	4.7259	6050.12	5.90906	0	0.993827	0.580247	10547	CTC	1
40492	0	0	0	0	0	0	NA	0	NA	0.560828	44.196	903.654	903.654	1003.45	71.68	425.725	158139	0.888215	0.423089	66.592	2266.85	2266.85	2185.27	153.6	862.591	850070	0.941029	0.931214	25.77	24.1533	24.1533	24	31.1296	5.11861	1835.65	0.695353	0	0.994286	0.257143	10547	CTC	1
40515	0	0	0	0	0	0	NA	0	NA	0.40837	42.79	868.352	868.352	838.329	67.584	448.975	143278	0.883061	0.312088	67.022	1907.25	1907.25	1947.74	158.106	550.825	736199	0.926057	0.877655	45.42	25.7647	25.7647	25.0588	56.9344	4.9636	3581.29	1.18105	0	1	0.345455	10547	CTC	1
40525	0	0	0	0	0	0	NA	0	NA	0.550179	47.066	555.776	555.776	577.939	80.2816	191.783	108932	0.899391	0.531939	59.744	1254.36	1254.36	1203.48	124.928	333.59	382581	0.931277	0.9268	28.4	27.4639	27.4639	27.1765	50.7904	6.27924	3405.53	0.517613	0	0.877551	0.387755	10547	CTC	1
40537	0	0	0	0	0	0	NA	0	NA	0.939385	50.746	617.449	617.449	660.502	194.56	207.715	293288	0.43142	0.887867	74.986	1936.97	1936.97	1868.56	385.434	789.529	1.82269e+06	0.475511	0.840962	75.11	31.2734	31.2734	31.0588	197.427	7.52804	15073.8	0.931405	0	0.913684	0.473684	10547	CTC	1
40573	0	0	0	0	0	0	NA	0	NA	0.64492	47.628	677.63	677.63	711.31	81.1008	264.047	134171	0.911695	0.515688	66.178	2597.91	2597.91	2779.09	154.01	893.19	976816	0.926893	0.897405	55.444	23.7627	23.7627	24	48.7424	4.23557	2827.76	2.05566	0	0.944444	0.489899	10547	CTC	1
40583	0	0	0	0	0	0	NA	0	NA	0.423058	46.156	840.843	840.843	958.998	78.6432	372.357	161442	0.882969	0.416377	64.516	2716.55	2716.55	2882.02	146.637	949.841	972525	0.925214	0.599076	98.275	27.9679	27.9679	28.2353	92.9792	5.58353	6348.71	3.38571	0	1	0.6875	10547	CTC	1
40585	0	0	0	0	0	0	NA	0	NA	0.565694	45.858	623.632	623.632	647.8	75.776	246.987	115372	0.904583	0.830541	101.93	2976.53	2976.53	3317.49	268.698	1061.14	1.9526e+06	1.26035	0.822333	54.509	28.5948	28.5948	27.1765	65.9456	7.04353	4603.76	1.46859	0	1	0.4	10547	CTC	1
40602	0	0	0	0	0	0	NA	0	NA	0.527357	45.668	767.239	767.239	812.925	76.1856	340.871	142707	0.89228	0.40252	67.336	3163.79	3163.79	3990.49	158.515	1113.12	1.22438e+06	0.932339	0.846904	48.712	23.9735	23.9735	23.2941	49.152	4.94608	2876.82	1.57355	0	1	0.505376	10547	CTC	1
40613	0	0	0	0	0	0	NA	0	NA	0.897309	83.132	575.96	575.96	596.992	176.128	233.408	247663	1.27896	0.631354	98.068	2656.89	2656.89	2747.42	286.72	1155.3	1.85982e+06	1.09332	0.704586	68.378	25.8925	25.8925	25.0588	66.7648	5.62739	4220.47	2.28263	0	0.895349	0.374419	10547	CTC	1
40650	0	0	0	0	0	0	NA	0	NA	0.549354	46.404	666.282	666.282	673.204	77.4144	266.514	125927	0.906649	0.495828	71.248	2416.83	2416.83	2311.95	178.176	989.568	1.05132e+06	0.928638	0.381089	70.446	26.0221	26.0221	26.1176	104.448	4.90423	6635.65	1.54868	0	1	0.84127	10547	CTC	1
40674	0	0	0	0	0	0	NA	0	NA	0.423272	55.22	626.661	626.661	647.8	111.002	211.336	169825	0.895393	0.471373	78.352	2167.05	2167.05	2145.68	212.173	712.702	1.12253e+06	0.943106	0.931542	67.609	25.6075	25.6075	25.0588	48.7424	5.21207	3047.29	3.0567	0	1	0.210332	10547	CTC	1
40697	0	0	0	0	0	0	NA	0	NA	0.453757	50.812	406.746	406.746	412.814	91.7504	111.426	91111.2	0.917222	0.658322	102.46	1815.19	1815.19	1836.89	259.686	564.657	1150830	1.31768	0.798654	63.027	26.6766	26.6766	26.1176	85.6064	5.18454	5575.41	1.51251	0	1	0.334821	10547	CTC	1
40710	0	0	0	0	0	0	NA	0	NA	0.537713	45.85	554.857	554.857	584.29	76.1856	204.417	103203	0.899406	0.508858	75.912	2592.51	2592.51	2644.49	197.018	994.04	1.247e+06	0.95338	0.944168	17.624	26.2235	26.2235	25.5882	28.672	5.21089	1835.65	0.353103	0	1	0.295699	10547	CTC	1
40738	0	0	0	0	0	0	NA	0	NA	0.267191	43.336	855.165	855.165	952.647	69.2224	420.365	144523	0.884303	0.471697	73.754	3038.82	3038.82	3404.59	191.283	1005.17	1.41913e+06	0.926925	0.773575	43.824	24.5042	24.5042	24	57.344	4.42227	3430.59	1.09166	0	1	0.56213	10547	CTC	1
40862	0	0	0	0	0	0	NA	0	NA	0.621771	47.926	618.908	618.908	643.533	81.92	239.887	123782	0.913908	0.430807	73.944	2518.43	2518.43	2660.33	190.054	901.902	1.16855e+06	0.93773	0.894801	60.406	24.0917	24.0917	23.7176	56.1152	4.68228	3300.56	2.11948	0	1	0.32	10547	CTC	1
40898	0	0	0	0	0	0	NA	0	NA	0.594523	50.754	616.158	616.158	604.133	92.16	259.575	138635	0.911062	0.546263	73.208	2921.8	2921.8	3040.38	185.549	1044.32	1.32358e+06	0.941475	0.641207	30.914	26.1143	26.1143	24.9882	68.4032	6.64601	4361.08	0.455391	0	1	0.537778	10547	CTC	1
40901	0	0	0	0	0	0	NA	0	NA	0.581263	45.23	935.297	935.297	985	74.1376	464.142	169289	0.899425	0.293814	83.066	3434.46	3434.46	3974.66	237.978	986.418	1.99542e+06	0.945063	0.642637	66.873	26.8741	26.8741	27.1059	125.747	6.99936	8250.35	1.15919	0	1	0.723757	10547	CTC	1
40902	0	0	0	0	0	0	NA	0	NA	0.377639	44.502	650.588	650.588	709.2	71.68	260.863	113853	0.900557	0.651544	56.816	1229.52	1229.52	1203.48	109.363	245.817	328281	0.9621	0.93443	22.007	23.8212	23.8212	23.7176	36.864	4.0961	2143.91	0.428222	0	0.92	0.32	10547	CTC	1
40972	0	0	0	0	0	0	NA	0	NA	0.379608	40.16	891.039	891.039	866.8	61.0304	492.87	132765	0.861373	0.8985	101.608	2614.98	2614.98	2644.49	243.712	1028.73	1.55591e+06	1.38079	0.894598	87.937	27.9255	27.9255	27.1059	151.962	6.47286	10360.4	1.65867	0	1	0.979866	10547	CTC	1
40973	0	0	0	0	0	0	NA	0	NA	0.625619	44.932	546.451	546.451	531.9	72.0896	217.509	96175.4	0.912828	0.671351	75.904	2440.58	2440.58	2565.32	189.645	836.478	1.12999e+06	0.990235	0.7378	50.126	28.5855	28.5855	27.9529	63.8976	7.25524	4459.34	1.28172	0	1	0.267045	10547	CTC	1
40990	0	0	0	0	0	0	NA	0	NA	0.573452	41.74	727.89	727.89	748.6	63.8976	306.276	113551	0.888731	0.583888	64.334	2361.84	2361.84	2375.29	144.179	892.239	831369	0.935683	0.640488	59.372	28.8294	28.8294	27.9529	112.23	6.97805	7899.25	1.02377	0	0.987179	0.961538	10547	CTC	1
41001	0	0	0	0	0	0	NA	0	NA	0.597439	41.442	929.652	929.652	958.733	63.0784	453.831	143166	0.887464	0.327589	68.8	2881.25	2881.25	3008.71	167.526	1011.98	1.17843e+06	0.920966	0.561719	57.354	36.1197	36.1197	31.7647	78.2336	14.7539	6898.87	1.37052	0	1	0.344156	10547	CTC	1
41004	0	0	0	0	0	0	NA	0	NA	0.884985	86.746	750.044	750.044	814.267	160.154	367.01	293267	1.53148	0.832896	122.192	3269.16	3269.16	3974.66	370.278	1028.56	2.95533e+06	1.31434	0.807068	22.396	25.3412	25.3412	24.9882	51.6096	4.59251	3192.99	0.316782	0	1	0.253197	10547	CTC	1
41014	0	0	0	0	0	0	NA	0	NA	0.543971	45.668	730.41	730.41	774.867	76.5952	321.172	136587	0.887508	0.351635	74.44	3281.01	3281.01	3974.66	194.56	1071.11	1.55848e+06	0.928345	0.680543	61.506	30.4898	30.4898	30.0706	121.242	6.7259	9024.99	1.01703	0	1	0.983957	10547	CTC	1
41030	0	0	0	0	0	0	NA	0	NA	0.666842	45.966	906.846	906.846	945.6	74.9568	471.661	165953	0.918782	0.67837	71.33	2986.88	2986.88	3460.01	154.829	1102.34	1.12904e+06	1.07113	0.665194	28.813	25.7765	25.7765	24.9882	29.4912	4.9111	1855.91	0.91756	0	0.967213	0.393443	10547	CTC	1
41033	0	0	0	0	0	0	NA	0	NA	0.600894	47.934	703.663	703.663	735.467	83.5584	284.819	143547	0.896287	0.226131	67.956	3338.25	3338.25	3974.66	164.659	1039.01	1.34198e+06	0.914155	0.670099	53.467	33.0313	33.0313	30.9176	87.2448	10.7952	7035.67	1.06803	0	1	0.696078	10547	CTC	1
41040	0	0	0	0	0	0	NA	0	NA	0.467925	45.114	716.56	716.56	722.333	74.5472	311.959	130414	0.8899	0.435148	75.35	2778.87	2778.87	2937.45	199.066	1023.6	1.35053e+06	0.929652	0.68987	47.818	31.5829	31.5829	31.7647	78.2336	7.8244	6032.33	0.952664	0	1	0.324176	10547	CTC	1
41053	0	0	0	0	0	0	NA	0	NA	0.576743	47.074	803.76	803.76	906.2	79.872	335.028	156733	0.904311	0.453941	92.13	2478.93	2478.93	2533.65	252.723	955.343	1.5295e+06	1.09473	0.522185	72.216	35.6101	35.6101	33.0353	149.504	12.4157	12997.7	1.13701	0	1	0.835897	10547	CTC	1
41063	0	0	0	0	0	0	NA	0	NA	0.592297	47.744	693.726	693.726	774.867	82.7392	244.097	140133	0.898	0.525581	74.92	3199.83	3199.83	3974.66	194.97	1072.73	1.52312e+06	0.93838	0.696936	88.078	26.8842	26.8842	24.9882	87.6544	7.17389	5753.22	2.88477	0	0.99505	0.519802	10547	CTC	1
41064	0	0	0	0	0	0	NA	0	NA	0.536525	47.19	537.8	537.8	525.333	80.6912	203.995	105947	0.899547	0.691635	79.468	2583.33	2583.33	2596.99	211.354	927.178	1.333e+06	0.973924	0.787071	50.266	28.5992	28.5992	27.9529	79.4624	6.10186	5548.24	1.03642	0	0.994924	0.335025	10547	CTC	1
41127	0	0	0	0	0	0	NA	0	NA	0.400258	45.85	908.135	908.135	971.867	77.824	412.528	172546	0.880471	0.444983	66.666	1971.15	1971.15	1694.38	149.914	869.244	721440	0.966313	0.558304	55.824	27.9575	27.9575	27.9529	76.1856	5.74064	5200.09	1.33327	0	1	0.573684	10547	CTC	1
41136	0	0	0	0	0	0	NA	0	NA	0.358119	44.866	908.509	908.509	958.733	74.5472	445.132	165349	0.880143	0.351858	66.542	3300.09	3300.09	3974.66	157.286	1064.4	1.26724e+06	0.917594	0.575255	75.499	29.2584	29.2584	27.9529	104.448	7.47315	7460.89	1.77882	0	1	0.862637	10547	CTC	1
41170	0	0	0	0	0	0	NA	0	NA	0.415645	54.484	591.604	591.604	604.133	106.906	208.328	154409	0.905081	0.406494	77.624	3077.4	3077.4	3594.61	212.173	1067.52	1.59409e+06	0.925662	0.863406	30.36	27.3561	27.3561	24.9882	27.0336	7.18061	1805.51	1.11135	0	1	0.206897	10547	CTC	1
41195	0	0	0	0	0	0	NA	0	NA	0.937081	42.79	603.595	603.595	380.867	129.843	424.99	191340	0.459637	0.860873	119.678	2460.59	2460.59	2311.95	363.315	958.313	2.18255e+06	1.28498	0.813808	26.109	25.9563	25.9563	25.4118	80.2816	5.24886	5087.44	0.276767	0	1	0.205047	10547	CTC	1
41392	0	0	0	0	0	0	NA	0	NA	0.842913	71.322	826.847	826.847	742.824	138.854	463.439	280301	1.19409	0.823973	94.314	2561.96	2561.96	2493.92	241.254	1107.87	1.509e+06	1.20179	0.535653	64.334	33.4076	33.4076	29.8471	139.264	12.9949	11358.6	0.968707	0	0.879056	0.374631	10547	CTC	1
41400	0	0	0	0	0	0	NA	0	NA	0.679314	41.078	840.537	840.537	783.341	61.0304	440.482	125240	0.901203	0.301498	62.258	2799.65	2799.65	3077.94	137.626	1032.94	940682	0.917997	0.731598	56.56	24.9482	24.9482	24.7882	63.488	5.47613	3866.96	1.64239	0	1	0.704698	10547	CTC	1
41406	0	0	0	0	0	0	NA	0	NA	0.312936	49.886	694.141	694.141	749.576	90.112	259.696	152711	0.900171	0.458822	76.202	3295.75	3295.75	3977.65	199.885	1027.73	1.60833e+06	0.946898	0.772496	53.31	24.5303	24.5303	24.7882	62.6688	4.7591	3753.14	1.47814	0	1	0.495455	10547	CTC	1
41422	0	0	0	0	0	0	NA	0	NA	0.614108	47.926	855.868	855.868	817.106	81.92	437.39	171174	0.913908	0.206291	81.362	3094.17	3094.17	3875.05	231.834	1095.08	1.7513e+06	0.930715	0.783082	54.418	25.1316	25.1316	24.7882	79.0528	5.4021	4850.4	1.22101	0	1	0.44	10547	CTC	1
41449	0	0	0	0	0	0	NA	0	NA	0.686455	47.256	704.615	704.615	648.282	79.0528	344.41	135991	0.920761	0.31402	80.982	3074.43	3074.43	3835.59	228.147	1091.33	1.71246e+06	0.93694	0.351383	58.272	25.376	25.376	24.7882	113.869	5.09664	7054.53	0.971998	0	1	0.989637	10547	CTC	1
41477	0	0	0	0	0	0	NA	0	NA	0.620566	41.748	979.263	979.263	911.647	63.8976	572.911	152765	0.889072	0.400416	84.29	3085.61	3085.61	3819.8	246.989	1095.53	1.86062e+06	0.937616	0.943569	23.876	23.5777	23.5777	23.2706	34.4064	4.30548	1980.53	0.54005	0	1	0.358974	10547	CTC	1
41491	0	0	0	0	0	0	NA	0	NA	0.925165	46.71	798.59	798.59	864.376	139.674	364.652	272319	0.509161	0.8617	118.148	2330.61	2330.61	2336.08	355.942	846.748	2.0253e+06	1.27827	0.74282	56.486	24.2349	24.2349	23.7765	78.6432	5.21279	4653.11	1.32242	0	0.994135	0.219941	10547	CTC	1
41501	0	0	0	0	0	0	NA	0	NA	0.15211	43.402	997.382	997.382	1053.46	70.0416	488.903	170552	0.876624	0.496691	80.436	3195.09	3195.09	3811.91	220.365	1018.72	1.71896e+06	0.956993	0.539916	69.776	30.4061	30.4061	29.8471	159.744	7.0089	11858.4	0.993431	0	1	1	10547	CTC	1
41538	0	0	0	0	0	0	NA	0	NA	0.399884	46.636	807.081	807.081	898.141	79.4624	315.952	156574	0.892136	0.42504	73.406	2937.93	2937.93	3267.35	189.645	1044.63	1.36026e+06	0.926131	0.804025	55.245	22.6668	22.6668	22.7647	50.7904	4.34252	2810.68	1.95864	0	1	0.35567	10547	CTC	1
41540	0	0	0	0	0	0	NA	0	NA	0.656767	48.662	780.097	780.097	830.612	83.5584	318.279	159140	0.923719	0.326553	72.844	1781.19	1781.19	1862.55	182.682	482.251	794409	0.946766	0.619848	50.87	24.9063	24.9063	24.2824	73.728	5.00258	4483.13	1.14404	0	1	0.52451	10547	CTC	1
41566	0	0	0	0	0	0	NA	0	NA	0.554427	49.82	697.535	697.535	769.835	89.2928	233.673	152063	0.906027	0.491246	65.922	2641.04	2641.04	2683.33	151.962	1008.13	979827	0.932131	0.555611	85.878	24.7727	24.7727	24.7882	79.872	4.97492	4830.67	3.00967	0	1	0.720183	10547	CTC	1
41581	0	0	0	0	0	0	NA	0	NA	0.914337	55.89	632.936	632.936	540.235	177.357	315.577	274061	0.574077	0.909099	128.834	1768.38	1768.38	1688.92	347.341	629.741	1.49959e+06	1.5576	0.947389	52.541	24.8159	24.8159	24.7882	149.914	5.13373	9082.61	0.600213	0	0.997691	0.572748	10547	CTC	1
41598	0	0	0	0	0	0	NA	0	NA	0.765274	38.564	495.72	495.72	486.212	51.2	170.095	61965	0.94677	0.261647	64.036	2358.34	2358.34	2478.14	146.637	852.753	844287	0.911498	0.939767	18.732	23.6857	23.6857	23.7765	31.9488	5.07833	1847.48	0.357984	0	1	0.272	10547	CTC	1
41620	0	0	0	0	0	0	NA	0	NA	0.610769	48.298	654.175	654.175	702.306	83.5584	244.227	133452	0.909952	0.476914	73.324	3002.22	3002.22	3448.87	185.958	1072.5	1.36301e+06	0.942381	0.835159	62.589	25.0653	25.0653	24.7882	51.6096	5.69781	3158.22	2.47409	0	1	0.328431	10547	CTC	1
41635	0	0	0	0	0	0	NA	0	NA	0.533107	50.936	641.888	641.888	648.282	92.5696	243.5	145067	0.913548	0.382242	74.424	2300.24	2300.24	2272.94	192.102	927.753	1.07881e+06	0.939817	0.955638	30.219	23.5797	23.5797	23.7765	36.864	4.62512	2122.18	0.807435	0	1	0.327434	10547	CTC	1
41677	0	0	0	0	0	0	NA	0	NA	0.319483	45.296	802.176	802.176	837.365	75.776	346.781	148403	0.882548	0.674269	91.022	2221.2	2221.2	2162.45	265.011	922.739	1.43711e+06	1.01901	0.832591	62.167	25.3702	25.3702	24.7882	92.5696	5.22112	5733.67	1.36082	0	1	0.610811	10547	CTC	1
41854	0	0	0	0	0	0	NA	0	NA	0.610027	42.666	886.679	886.679	874.824	65.9456	447.325	142755	0.899763	0.606329	69.842	1998.89	1998.89	2113	168.346	660.609	821545	0.944456	0.901839	23.413	25.5044	25.5044	25.0824	29.4912	4.997	1836.32	0.605859	0	1	0.31677	10547	CTC	1
41900	0	0	0	0	0	0	NA	0	NA	0.625973	58.032	540.082	540.082	556.706	117.965	197.415	155544	0.930535	0.300663	78.17	1903.81	1903.81	1939.54	214.221	762.863	995694	0.929755	0.81433	38.2	27.4374	27.4374	27.0118	41.7792	6.12669	2798.61	1.13846	0	0.996528	0.204861	10547	CTC	1
41907	0	0	0	0	0	0	NA	0	NA	0.448445	44.552	743.913	743.913	755.529	72.9088	324.39	132416	0.88737	0.863375	106.446	2560.53	2560.53	2704.32	297.37	925.037	1.85895e+06	1.24197	0.364906	65.864	28.0902	28.0902	27.9765	137.216	6.07366	9410.22	1.03048	0	1	0.904494	10547	CTC	1
41911	0	0	0	0	0	0	NA	0	NA	0.647107	45.85	795.209	795.209	850.965	76.1856	344.003	147909	0.899406	0.433939	79.03	2931.89	2931.89	3295.64	216.678	1065.3	1.55097e+06	0.939547	0.651302	87.656	28.1991	28.1991	27.0118	133.12	5.77126	9164.71	1.88135	0	1	0.612903	10547	CTC	1
41959	0	0	0	0	0	0	NA	0	NA	0.698687	49.15	830.967	830.967	795.294	84.3776	428.695	171179	0.93319	0.751619	100.64	2996.67	2996.67	3500.64	305.971	1099.06	2.23851e+06	1.07897	0.658836	102.427	25.8882	25.8882	25.0824	101.99	5.21268	6446.16	3.35289	0	1	0.699029	10547	CTC	1
41986	0	0	0	0	0	0	NA	0	NA	0.616769	53.93	526.089	526.089	524.894	103.629	179.992	133100	0.914809	0.449011	86.688	3017.26	3017.26	3469.1	258.458	1080.78	1.90389e+06	0.947717	0.684698	56.122	24.0188	24.0188	24.1176	49.9712	4.43947	2930.29	2.05445	0	1	0.233202	10547	CTC	1
41999	0	0	0	0	0	0	NA	0	NA	0.707057	53.806	537.069	537.069	524.894	99.5328	212.107	130508	0.948081	0.470441	73.208	2196.03	2196.03	1860.7	188.006	1061.81	1.00798e+06	0.929169	0.779151	34.735	28.3784	28.3784	27.0118	34.4064	6.95572	2383.79	1.143	0	0.971193	0.242798	10547	CTC	1
42000	0	0	0	0	0	0	NA	0	NA	0.604323	42.302	880.949	880.949	922.541	65.9456	428.84	141833	0.884476	0.301874	70.512	3099.08	3099.08	3973.69	173.261	1123.29	1.31091e+06	0.935354	0.635005	34.28	23.9866	23.9866	23.1529	33.1776	4.03566	1942.92	1.15448	0	1	0.310559	10547	CTC	1
42001	0	0	0	0	0	0	NA	0	NA	0.907595	42.12	925.501	925.501	850.965	147.456	539.017	333181	0.392161	0.83402	106.892	2534.24	2534.24	2223.38	312.525	1072.33	1.93363e+06	1.19167	0.930722	45.172	25.6717	25.6717	25.0824	123.699	5.27733	7752.86	0.537677	0	0.986111	0.477778	10547	CTC	1
42008	0	0	0	0	0	0	NA	0	NA	0.028756	44.56	641.772	641.772	620.329	74.1376	287.181	116161	0.872975	0.330976	62.63	1507.98	1507.98	1387.64	140.083	554.791	515729	0.912702	0.690235	55.245	27.6109	27.6109	27.0118	64.3072	6.37541	4334.91	1.54695	0	0.939227	0.403315	10547	CTC	1
42024	0	0	0	0	0	0	NA	0	NA	0.287237	49.15	799.912	799.912	795.294	88.8832	377.273	173581	0.885885	0.911968	134.06	2321.07	2321.07	2239.15	345.702	1021.35	1.95898e+06	1.69452	0.616952	52.45	24.7362	24.7362	24.1176	85.6064	4.49764	5169.86	1.04745	0	1	0.880184	10547	CTC	1
42060	0	0	0	0	0	0	NA	0	NA	0.635402	45.784	925.149	925.149	858.918	74.9568	499.295	169302	0.911521	0.815681	102.898	2835.37	2835.37	3106.42	272.384	1161.08	1.88552e+06	1.26702	0.570351	79.32	24.6216	24.6216	24.1176	82.3296	4.81443	4948.94	2.49092	0	1	0.677596	10547	CTC	1
42064	0	0	0	0	0	0	NA	0	NA	0.620589	44.072	684.232	684.232	683.953	70.0416	288.328	117004	0.903898	0.141537	78.542	3108.62	3108.62	3823.89	213.811	1073.38	1.6227e+06	0.940424	0.729162	63.581	26.8001	26.8001	26.0471	103.629	6.49169	6780.44	1.27152	0	1	0.748538	10547	CTC	1
42096	0	0	0	0	0	0	NA	0	NA	0.550329	55.708	551.05	551.05	524.894	110.592	218.232	148784	0.914664	0.536931	67.03	1422.55	1422.55	1324.56	156.877	463.323	544838	0.933533	0.845001	73.812	25.1756	25.1756	24.1176	84.7872	5.72883	5211.34	2.09447	0	1	0.555556	10547	CTC	1
42113	0	0	0	0	0	0	NA	0	NA	0.923068	88.02	947.568	947.568	811.2	147.866	701.635	342072	1.70783	0.631551	116.056	3190.59	3190.59	3973.69	376.832	1089.11	2.93535e+06	1.16503	0.542906	73.142	28.2093	28.2093	27.9765	153.6	5.87696	10578.5	1.13525	0	0.99723	0.576177	10547	CTC	1
42310	0	0	0	0	0	0	NA	0	NA	0.907278	104.312	601.62	601.62	477.059	257.638	371.478	378419	1.3766	0.838062	86.54	2633.35	2633.35	2894.26	279.347	1296.36	1.79594e+06	0.873855	0.605766	48.786	26.3529	26.3529	24.7882	74.9568	6.22965	4822.58	1.03497	0	0.685215	0.290938	10547	CTC	1
42426	0	0	0	0	0	0	NA	0	NA	0.201915	42.112	848.595	848.595	795.098	66.3552	414.789	137472	0.871138	0.535258	70.396	2430.47	2430.47	2563.04	172.032	866.026	1.0208e+06	0.938938	0.750286	75.499	27.0348	27.0348	26.3059	90.112	6.79041	5947.66	2.06182	0	1	0.703704	10547	CTC	1
42432	0	0	0	0	0	0	NA	0	NA	0.359831	40.342	805.664	805.664	731.49	61.0304	433.908	120044	0.869198	0.318722	68.246	3154.55	3154.55	3958.91	163.43	1111.3	1.25867e+06	0.928906	0.796361	51.788	32.216	32.216	30.8588	76.1856	9.65465	5992.18	1.14745	0	1	0.57047	10547	CTC	1
42463	0	0	0	0	0	0	NA	0	NA	0.55067	45.114	743.373	743.373	755.343	74.5472	335.326	135294	0.8899	0.474934	72.174	3149.25	3149.25	3958.91	184.32	1067.47	1.41716e+06	0.921169	0.874498	48.116	24.6724	24.6724	23.7765	53.6576	5.95289	3232.08	1.40636	0	1	0.543956	10547	CTC	1
42468	0	0	0	0	0	0	NA	0	NA	0.503294	43.65	870.468	870.468	858.706	69.2224	448.55	147109	0.897164	0.35833	80.13	3047.42	3047.42	3675	224.051	1098.89	1.66694e+06	0.934099	0.837855	18.36	23.4631	23.4631	23.7765	54.8864	4.74592	3144.06	0.200185	0	1	0.420118	10547	CTC	1
42473	0	0	0	0	0	0	NA	0	NA	0.66334	47.074	617.226	617.226	620.176	79.4624	252.008	119742	0.908972	0.290655	66.658	1667.22	1667.22	1695.55	154.829	461.483	630208	0.935412	0.48596	27.176	22.3024	22.3024	22.7647	23.7568	4.27923	1293.54	1.01329	0	1	0.242268	10547	CTC	1
42474	0	0	0	0	0	0	NA	0	NA	0.525369	41.756	844.616	844.616	818.951	64.7168	445.689	133449	0.878154	0.217534	75.474	3027.19	3027.19	3572.48	199.066	1099.54	1.47122e+06	0.932714	0.689406	50.978	25.6103	25.6103	25.8	65.536	5.79905	4097.65	1.29252	0	1	0.493671	10547	CTC	1
42479	0	0	0	0	0	0	NA	0	NA	0.749718	43.592	828.268	828.268	842.804	66.7648	358.409	135008	0.927718	0.902245	136.036	2749.36	2749.36	3036.22	317.85	1071.15	2.13351e+06	1.89774	0.868508	31.741	25.8302	25.8302	25.8	144.179	5.36136	9092.22	0.227766	0	0.98773	0.969325	10547	CTC	1
42495	0	0	0	0	0	0	NA	0	NA	0.53774	55.518	578.855	578.855	604.275	110.182	177.132	155712	0.911812	0.782364	149.526	2131.66	2131.66	1908.48	379.29	975.655	1.97392e+06	1.92138	0.622022	80.246	25.8544	25.8544	24.7882	87.6544	5.88043	5532.84	2.39455	0	0.959108	0.657993	10547	CTC	1
42522	0	0	0	0	0	0	NA	0	NA	0.610836	53.93	621.502	621.502	667.882	103.219	199.762	156618	0.918439	0.558126	68.444	2736.5	2736.5	2854.83	163.021	980.545	1.08913e+06	0.936651	0.868105	30.451	24.1793	24.1793	24.2824	22.1184	4.49088	1305.68	1.36647	0	0.956349	0.202381	10547	CTC	1
42531	0	0	0	0	0	0	NA	0	NA	0.353055	44.188	762.191	762.191	811	70.8608	306.119	131859	0.898158	0.359911	55.212	1686.2	1686.2	1734.98	110.182	395.668	453587	0.901789	0.907874	33.172	23.7101	23.7101	23.7765	24.9856	4.44052	1446.32	1.4355	0	0.971098	0.260116	10547	CTC	1
42534	0	0	0	0	0	0	NA	0	NA	0.569568	43.89	819.365	819.365	842.804	70.8608	356.118	141750	0.886085	0.294566	67.212	2486.1	2486.1	2665.56	159.334	923.132	967094	0.924132	0.834211	53.682	25.9161	25.9161	24.7882	74.9568	5.55944	4742.65	1.25313	0	1	0.751445	10547	CTC	1
42541	0	0	0	0	0	0	NA	0	NA	0.649925	46.71	936.27	936.27	946.167	77.0048	472.925	176019	0.923532	0.157143	80.13	2957.87	2957.87	3288.58	224.461	1017.64	1.62091e+06	0.932395	0.739422	61.704	25.8974	25.8974	25.8	87.2448	5.80353	5516.14	1.42245	0	1	0.303191	10547	CTC	1
42554	0	0	0	0	0	0	NA	0	NA	0.955901	49.704	663.615	663.615	644.029	178.586	290.442	289336	0.450906	0.888932	139.708	1899.12	1899.12	1435.3	380.928	1004.29	1.76618e+06	1.67013	0.900532	17.789	25.8417	25.8417	25.8	228.557	5.33218	14419.7	0.0451293	0	0.912844	0.610092	10547	CTC	1
42561	0	0	0	0	0	0	NA	0	NA	0.320866	40.342	1107.59	1107.59	1065.43	61.0304	592.998	165031	0.869198	0.221878	71.992	2561.79	2561.79	2539.38	178.176	993.069	1.11438e+06	0.948133	0.796677	69.296	22.9544	22.9544	22.7647	65.536	4.18461	3672.71	2.38829	0	1	0.47651	10547	CTC	1
42564	0	0	0	0	0	0	NA	0	NA	0.960758	38.506	773.302	773.302	683.784	117.146	419.392	221164	0.412554	0.817186	119.744	2831.27	2831.27	2902.15	368.23	1017.09	2.54531e+06	1.26922	0.247173	65.368	25.5953	25.5953	24.7882	105.267	5.0744	6577.99	1.32308	0	0.968531	0.206294	10547	CTC	1
42573	0	0	0	0	0	0	NA	0	NA	0.331866	51.664	594.143	594.143	604.275	97.0752	183.819	140812	0.896227	0.531959	80.982	1945.51	1945.51	1940.02	196.608	654.655	933845	1.08724	0.617502	71.488	28.4707	28.4707	27.8235	101.171	7.36997	7032.27	1.64649	0	1	0.729958	10547	CTC	1
42596	0	0	0	0	0	0	NA	0	NA	0.488204	62.068	899.166	899.166	938.216	133.939	407.69	294027	0.937514	0.251708	75.424	1374.26	1374.26	1230.26	189.645	554.722	636280	0.977751	0.950894	15.366	23.5848	23.5848	22.7647	38.912	4.83999	2240.55	0.197783	0	0.88685	0.244648	10547	CTC	1
42600	0	0	0	0	0	0	NA	0	NA	0.387949	50.63	639.828	639.828	699.686	93.7984	217.173	146521	0.89078	0.683392	75.358	1779.28	1779.28	1466.85	190.464	869.365	827365	0.971843	0.816034	86.44	28.9956	28.9956	26.8118	107.315	10.003	7596.84	2.26944	0	0.938865	0.650655	10547	CTC	1
42603	0	0	0	0	0	0	NA	0	NA	0.501544	47.19	735.907	735.907	795.098	81.1008	301.952	145710	0.895004	0.478624	77.806	2507.4	2507.4	2334.34	208.486	1006.67	1.27627e+06	0.946452	0.435521	81.586	24.797	24.797	24.7882	117.555	5.60819	7116.75	1.84561	0	1	0.888889	10547	CTC	1
42606	0	0	0	0	0	0	NA	0	NA	0.750548	49.216	896.542	896.542	906.412	83.1488	455.385	181998	0.949526	0.876162	127.03	2624.32	2624.32	2760.2	376.422	983.091	2.41175e+06	1.39729	0.912457	125.666	25.004	25.004	24.7882	217.088	5.08875	13252.1	2.3711	0	1	0.921182	10547	CTC	1
42616	0	0	0	0	0	0	NA	0	NA	0.651829	44.932	808.32	808.32	842.804	72.9088	405.279	143881	0.902572	0.502007	77.988	3178.17	3178.17	3958.91	211.354	1095.86	1.63994e+06	0.937985	0.790404	50.862	24.1278	24.1278	23.7765	58.9824	4.96032	3474.4	1.4296	0	1	0.466292	10547	CTC	1
42629	0	0	0	0	0	0	NA	0	NA	0.724418	46.884	625.167	625.167	659.931	77.0048	235.131	117531	0.930425	0.339631	77.798	1994.11	1994.11	2081.98	212.992	625.316	1.03693e+06	0.92624	0.464984	73.282	26.1613	26.1613	26.8118	163.43	4.98129	10438.4	1.07106	0	1	1	10547	CTC	1
42643	0	0	0	0	0	0	NA	0	NA	0.898228	53.632	585.549	585.549	445.255	156.877	367.086	224265	0.59764	0.878506	113.674	2150.44	2150.44	1734.98	294.502	1133.25	1.54617e+06	1.43016	0.537814	69.486	24.6119	24.6119	23.7765	81.1008	5.76963	4873.16	1.94053	0	0.885117	0.255875	10547	CTC	1
42715	0	0	0	0	0	0	NA	0	NA	0.61397	42.236	730.99	730.99	779.196	65.1264	306.698	116227	0.892809	0.335943	75.54	2542.73	2542.73	2515.72	200.704	1005.86	1.24594e+06	0.926719	0.613472	96.058	24.8132	24.8132	24.7882	91.3408	4.93966	5533.34	3.2927	0	1	0.471698	10547	CTC	1
42789	0	0	0	0	0	0	NA	0	NA	0.91689	98.978	514.247	514.247	477.059	181.453	231.134	227811	1.7598	0.817288	107.786	2763.6	2763.6	3170.28	301.466	1239.35	2.03401e+06	1.25614	0.860588	36.794	26.4042	26.4042	24.7882	58.9824	7.11922	3802.21	0.748138	0	0.923251	0.24605	10547	CTC	1
42915	0	0	0	0	0	0	NA	0	NA	0.919424	36.306	829.112	829.112	603.041	132.71	685.453	268632	0.323744	0.768633	101.186	2376.26	2376.26	2383.43	292.045	874.456	1.69427e+06	1.14272	0.553275	67.634	26.1015	26.1015	25.7725	121.651	5.12111	7752.13	1.22564	0	0.938272	0.598765	10547	CTC	1
42958	0	0	0	0	0	0	NA	0	NA	0.665354	46.702	837.842	837.842	778.118	77.824	431.079	159190	0.913498	0.679118	81.842	2424	2424	2272.94	203.981	1062.19	1.20715e+06	1.07032	0.757939	55.336	29.7531	29.7531	27.851	81.1008	9.30306	5891.11	1.23067	0	0.936842	0.373684	10547	CTC	1
42971	0	0	0	0	0	0	NA	0	NA	0.548894	46.52	749.006	749.006	804.055	78.6432	306.62	143809	0.89695	0.264002	67.692	2344.32	2344.32	2241.37	158.515	960.887	907251	0.942223	0.55181	36.72	27.2886	27.2886	27.0196	41.7792	6.46038	2783.44	1.05195	0	1	0.276042	10547	CTC	1
42976	0	0	0	0	0	0	NA	0	NA	0.669273	46.702	757.573	757.573	765.149	77.824	327.874	143939	0.913498	0.346003	79.51	3132.69	3132.69	3977.65	221.184	1116.81	1.69165e+06	0.931622	0.741797	41.202	25.1126	25.1126	24.9412	72.4992	5.38015	4444.93	0.763227	0	1	0.373684	10547	CTC	1
42980	0	0	0	0	0	0	NA	0	NA	0.956053	44.932	843.948	843.948	842.961	150.733	406.044	310573	0.43657	0.86778	114.534	2504.92	2504.92	2509.71	342.016	948.691	2.09161e+06	1.25018	0.82754	96.464	27.2924	27.2924	27.0196	145.408	5.75755	9688.82	2.08589	0	0.980978	0.328804	10547	CTC	1
43014	0	0	0	0	0	0	NA	0	NA	0.35824	46.528	663.375	663.375	713.275	80.6912	245.981	130685	0.874486	0.651323	84.91	2346.92	2346.92	2304.51	197.427	858.946	1.13121e+06	1.19031	0.431896	60.968	27.5923	27.5923	27.0196	117.146	5.66927	7891.39	1.03426	0	1	0.908629	10547	CTC	1
43031	0	0	0	0	0	0	NA	0	NA	0.623704	53.186	562.313	562.313	564.135	99.1232	204.547	136080	0.930185	0.521093	81.718	2797.36	2797.36	3046.37	226.509	1063.71	1.54694e+06	0.960949	0.67531	70.338	32.146	32.146	29.9294	142.95	9.98337	11219	1.12809	0	1	0.954545	10547	CTC	1
43061	0	0	0	0	0	0	NA	0	NA	0.472886	45.478	837.072	837.072	804.055	75.776	410.73	154858	0.889654	0.561126	89.31	3387.33	3387.33	3977.65	246.579	1030.6	2.03918e+06	1.05437	0.851103	32.32	23.1239	23.1239	22.8627	31.9488	4.39467	1803.66	1.06571	0	1	0.394595	10547	CTC	1
43095	0	0	0	0	0	0	NA	0	NA	0.553235	44.684	701.836	701.836	719.759	72.9088	283.433	124927	0.892636	0.631956	89.5	2883.55	2883.55	3243.68	268.698	1113.64	1.89161e+06	0.9717	0.871903	42.352	24.0884	24.0884	24.1098	79.4624	5.19636	4673.15	0.73576	0	1	0.337079	10547	CTC	1
43107	0	0	0	0	0	0	NA	0	NA	0.611991	46.272	866.001	866.001	868.898	77.0048	429.186	162808	0.906293	0.311209	72.844	3272.21	3272.21	3977.65	187.597	1057.65	1.49867e+06	0.92196	0.346674	63.408	33.6367	33.6367	30.7608	135.578	11.2428	11133.7	0.966608	0	1	0.984043	10547	CTC	1
43155	0	0	0	0	0	0	NA	0	NA	0.925884	93.164	867.516	867.516	855.929	161.382	443.815	341801	1.75303	0.851026	110.176	2959.64	2959.64	3283.14	326.861	1033.06	2.36179e+06	1.21049	0.642611	49.456	24.2817	24.2817	24.1098	78.2336	4.83927	4637.81	1.01905	0	1	0.335025	10547	CTC	1
43210	0	0	0	0	0	0	NA	0	NA	0.957447	55.154	558.036	558.036	531.714	179.405	214.802	244420	0.552675	0.918543	134.002	1715.81	1715.81	1625.78	380.928	557.167	1.5957e+06	1.53649	0.679303	62.399	26.8892	26.8892	25.7725	97.8944	5.96643	6426.51	1.29643	0	0.979452	0.356164	10547	CTC	1
43221	0	0	0	0	0	0	NA	0	NA	0.647813	43.154	686.23	686.23	719.759	67.1744	272.254	112542	0.903625	0.271125	70.404	2713.79	2713.79	2983.24	174.899	1032.74	1.15879e+06	0.923755	0.735007	19.195	24.3161	24.3161	24.1098	55.296	4.70456	3282.67	0.217186	0	1	0.365854	10547	CTC	1
43237	0	0	0	0	0	0	NA	0	NA	0.496417	47.926	806.163	806.163	855.929	83.1488	352.515	163651	0.900402	0.272753	73.332	3086.54	3086.54	3977.65	188.006	1121.73	1.41672e+06	0.932319	0.845614	33.056	23.5169	23.5169	24.1098	24.9856	4.26996	1434.53	1.42548	0	1	0.206897	10547	CTC	1
43365	0	0	0	0	0	0	NA	0	NA	0.567938	49.522	514.535	514.535	528.243	87.6544	152.465	110111	0.911954	0.437375	57.85	1289.64	1289.64	1279.8	118.374	281.283	372706	0.921508	0.900019	40.574	24.2271	24.2271	23.8118	35.2256	4.35042	2083.53	1.52331	0	0.864486	0.228972	10547	CTC	1
43372	0	0	0	0	0	0	NA	0	NA	0.254221	45.85	622.461	622.461	651.875	77.0048	209.759	117023	0.889838	0.399897	72.778	3316.7	3316.7	3981.6	184.32	1037.56	1.49252e+06	0.936651	0.848571	41.5	29.2623	29.2623	28.9882	48.7424	6.71313	3482.21	1.1517	0	1	0.287234	10547	CTC	1
43410	0	0	0	0	0	0	NA	0	NA	0.720198	44.816	709.37	709.37	764.267	70.8608	273.639	122721	0.923869	0.592801	69.66	2172.3	2172.3	2322.6	164.659	735.89	873266	0.960574	0.937164	39.151	22.2662	22.2662	21.4824	28.672	4.04583	1558.64	1.74252	0	0.942197	0.208092	10547	CTC	1
43416	0	0	0	0	0	0	NA	0	NA	0.703164	43.526	828.249	828.249	831.702	67.9936	406.947	137489	0.908196	0.406579	79.03	2424.35	2424.35	2346.3	217.907	992.864	1289754	0.934249	0.885142	41.376	23.4952	23.4952	22.7765	49.5616	4.81967	2842.92	1.12591	0	0.909639	0.506024	10547	CTC	1
43432	0	0	0	0	0	0	NA	0	NA	0.527339	58.702	849.692	849.692	871.039	122.061	385.75	253208	0.920195	0.240746	83.984	3017	3017	3539.2	243.712	1046.04	1795117	0.943336	0.301841	58.404	23.9525	23.9525	22.7765	93.3888	5.13217	5461.18	1.19053	0	1	0.66443	10547	CTC	1
43439	0	0	0	0	0	0	NA	0	NA	0.727533	45.792	777.538	777.538	753.027	72.4992	383.571	137624	0.942749	0.366695	83.62	3207.93	3207.93	3981.6	242.893	1083.85	1.9023e+06	0.93833	0.884789	38.407	24.971	24.971	24.8471	58.1632	4.54084	3545.88	0.826652	0	1	0.327684	10547	CTC	1
43441	0	0	0	0	0	0	NA	0	NA	0.364662	48.786	605.387	605.387	640.635	87.2448	180.613	128948	0.889203	0.423005	74.068	2660.42	2660.42	2828.2	192.512	977.518	1.2504e+06	0.928867	0.548589	65.732	24.8938	24.8938	24.8471	122.47	5.39161	7443.25	1.14993	0	0.995305	0.741784	10547	CTC	1
43449	0	0	0	0	0	0	NA	0	NA	0.601499	52.152	597.202	597.202	629.396	96.6656	182.886	140940	0.917107	0.533284	75.176	1820.53	1820.53	1501	150.323	890.756	668135	1.22541	0.815777	20.51	30.9606	30.9606	27.9529	71.2704	11.7354	5387.15	0.192385	0	0.817797	0.29661	10547	CTC	1
43451	0	0	0	0	0	0	NA	0	NA	0.452876	51.49	610.966	610.966	663.114	96.6656	193.717	144188	0.893972	0.590504	80.692	1912.63	1912.63	1880.2	209.306	590.465	977356	1.01398	0.800882	40.648	24.8683	24.8683	23.8118	79.872	5.21974	4849.32	0.67427	0	1	0.402542	10547	CTC	1
43452	0	0	0	0	0	0	NA	0	NA	0.500059	53.376	448.58	448.58	460.808	102.4	99.3235	112145	0.906864	0.30884	80.064	2530.86	2530.86	2464.8	222.003	930.735	1.37172e+06	0.941164	0.696509	38.688	31.0799	31.0799	31.0588	50.3808	7.82259	3822.82	0.968362	0	1	0.22	10547	CTC	1
43458	0	0	0	0	0	0	NA	0	NA	0.506212	44.75	605.294	605.294	651.875	73.728	210.679	108953	0.885327	0.265456	69.296	2259.52	2259.52	2156.7	167.117	902.502	921883	0.936583	0.80075	47.314	24.5679	24.5679	23.8118	78.2336	4.83347	4692.47	0.932687	0	0.955556	0.522222	10547	CTC	1
43464	0	0	0	0	0	0	NA	0	NA	0.385625	40.706	686.11	686.11	651.875	62.2592	319.288	104289	0.867488	0.229603	70.024	2654.7	2654.7	2709.7	173.67	1004.06	1125592	0.920276	0.82758	34.95	25.9819	25.9819	23.8118	31.9488	5.82556	2026.59	1.24621	0	1	0.223684	10547	CTC	1
43465	0	0	0	0	0	0	NA	0	NA	0.655242	43.154	891.415	891.415	921.616	66.7648	412.93	145301	0.909169	0.865375	124.922	2850.36	2850.36	3033.6	398.95	1118.99	2.77625e+06	1.275	0.841696	19.377	30.5434	30.5434	31.0588	291.635	7.40959	21746.9	0.0419646	0	1	0.392638	10547	CTC	1
43486	0	0	0	0	0	0	NA	0	NA	0.522098	50.936	590.158	590.158	561.961	92.5696	252.307	133376	0.913548	0.328116	49.712	2048.9	2048.9	1769.6	88.8832	979.534	444612	0.90626	0.750893	45.511	25.5813	25.5813	24.8471	40.1408	4.78485	2506.96	1.68189	0	0.650442	0.274336	10547	CTC	1
43494	0	0	0	0	0	0	NA	0	NA	0.735409	48	748.128	748.128	753.027	79.872	328.393	145885	0.940238	0.854157	107.86	2756.57	2756.57	2938.8	290.816	993.164	1.95716e+06	1.30393	0.889711	62.556	25.595	25.595	24.8471	185.958	5.66418	11620.1	0.685918	0	1	0.994872	10547	CTC	1
43500	0	0	0	0	0	0	NA	0	NA	0.924743	48.306	801.698	801.698	820.463	140.083	380.184	274181	0.542958	0.871052	118.148	2797.44	2797.44	2812.4	347.75	1064.22	2.37502e+06	1.30838	0.823044	96.398	25.0499	25.0499	24.8471	121.242	5.43503	7414.78	2.49824	0	1	0.587719	10547	CTC	1
43508	0	0	0	0	0	0	NA	0	NA	0.567072	45.602	641.002	641.002	685.592	75.3664	245.005	117944	0.899374	0.450399	74.068	2639.72	2639.72	2780.8	190.054	983.731	1.22483e+06	0.940878	0.34404	68.56	24.8943	24.8943	23.8118	116.736	6.0159	7094.87	1.31246	0	1	0.86413	10547	CTC	1
43516	0	0	0	0	0	0	NA	0	NA	0.44758	48.116	791.577	791.577	865.42	84.7872	329.614	163857	0.890018	0.693548	87.234	2765.53	2765.53	3009.9	218.726	1178.94	1.47679e+06	1.13402	0.657859	46.09	24.0477	24.0477	23.8118	60.2112	5.04366	3535.01	1.14997	0	1	0.628019	10547	CTC	1
43520	0	0	0	0	0	0	NA	0	NA	0.17253	47.736	613.474	613.474	618.157	83.5584	207.123	125149	0.888898	0.22005	71.438	2835.39	2835.39	2970.4	178.176	1112.99	1.2334e+06	0.933597	0.39706	78.948	24.2035	24.2035	23.8118	90.9312	5.20157	5373.18	2.23419	0	1	0.872549	10547	CTC	1
43522	0	0	0	0	0	0	NA	0	NA	0.60038	45.784	738.888	738.888	758.647	76.1856	320.432	137433	0.896819	0.738762	90.906	2571.28	2571.28	2757.1	205.619	1108.75	1290781	1.31	0.252588	47	26.795	26.795	25.8824	62.2592	5.87126	4072.85	1.15649	0	1	0.365591	10547	CTC	1
43525	0	0	0	0	0	0	NA	0	NA	0.309083	42.972	894.923	894.923	910.376	68.8128	462.779	150347	0.874686	0.26775	72.546	2536.74	2536.74	2543.8	184.32	943.765	1.14153e+06	0.930689	0.41265	59.116	24.717	24.717	23.8118	86.4256	5.47659	5215.29	1.31801	0	1	0.630952	10547	CTC	1
43528	0	0	0	0	0	0	NA	0	NA	0.645082	49.15	605.126	605.126	629.396	84.7872	214.327	125261	0.928682	0.293295	77.616	2125.53	2125.53	2212	212.173	669.274	1101023	0.925471	0.488179	80.461	24.7529	24.7529	24.8471	112.64	5.33454	6807.06	1.87339	0	1	0.729469	10547	CTC	1
43543	0	0	0	0	0	0	NA	0	NA	0.582789	42.666	1016.84	1016.84	1011.53	66.7648	540.087	165745	0.888723	0.74854	87.466	2645.82	2645.82	2765	186.368	1120.99	1.20385e+06	1.338	0.52041	52.086	26.4786	26.4786	26.9176	91.7504	5.50483	5931.2	0.963794	0	1	0.95092	10547	CTC	1
43553	0	0	0	0	0	0	NA	0	NA	0.276756	49.158	725.455	725.455	741.788	87.6544	289.656	155247	0.898597	0.495915	64.408	1916.48	1916.48	1872.3	146.637	599.722	686099	0.922119	0.937023	36.91	23.7709	23.7709	23.2941	31.1296	4.24829	1806.59	1.42648	0	0.920561	0.214953	10547	CTC	1
43554	0	0	0	0	0	0	NA	0	NA	0.395815	50.068	577.967	577.967	635.016	91.7504	179.223	129465	0.890559	0.637098	82.032	2648.92	2648.92	2733.4	227.738	971.245	1472797	0.963123	0.670942	118.727	24.0065	24.0065	23.8118	124.109	4.60934	7273.98	3.70209	0	1	0.674107	10547	CTC	1
43558	0	0	0	0	0	0	NA	0	NA	0.540382	47.752	647.39	647.39	696.831	81.1008	246.439	128183	0.916449	0.904975	131.132	2730.86	2730.86	2938.8	343.654	1122.41	2.29119e+06	1.63097	0.951478	65.095	26.3586	26.3586	24.8471	133.12	6.24721	8566.54	1.03753	0	1	0.29798	10547	CTC	1
43564	0	0	0	0	0	0	NA	0	NA	0.406772	41.02	833.403	833.403	820.463	62.2592	397.951	126677	0.880923	0.550199	69.668	2642.19	2642.19	2867.7	169.574	950.487	1.09387e+06	0.932946	0.436816	63.59	25.4889	25.4889	24.8471	131.482	5.47188	8181.93	1.00245	0	1	0.914474	10547	CTC	1
43567	0	0	0	0	0	0	NA	0	NA	0.683837	45.974	858.664	858.664	887.898	74.9568	415.956	157135	0.919102	0.83684	104.792	2859.93	2859.93	2954.6	293.274	1020.76	2.04771e+06	1.22049	0.572245	59	24.0902	24.0902	23.8118	108.134	5.46463	6359.81	1.04928	0	1	0.967213	10547	CTC	1
43571	0	0	0	0	0	0	NA	0	NA	0.505467	44.006	760.197	760.197	764.267	71.2704	329.82	132274	0.885655	0.257678	57.23	1664.32	1664.32	1722.2	116.736	450.437	474332	0.914519	0.760999	20.998	24.8347	24.8347	24.8471	17.2032	4.89014	1043.06	0.835404	0	0.936782	0.206897	10547	CTC	1
43576	0	0	0	0	0	0	NA	0	NA	0.303101	48.976	633.421	633.421	663.114	88.064	216.444	136186	0.887806	0.858188	129.098	3218.86	3218.86	3981.6	389.53	1104.04	3.06114e+06	1.3946	0.844659	14.787	24.9765	24.9765	23.8118	37.6832	5.14602	2297.84	0.189131	0	1	0.390698	10547	CTC	1
43581	0	0	0	0	0	0	NA	0	NA	0.889029	80.494	701.731	701.731	657.494	159.744	341.796	273675	1.32206	0.750985	79.121	1341.19	1341.19	1232.4	114.278	431.908	374191	1.78554	0.761932	58.826	23.7694	23.7694	23.8118	65.1264	5.10421	3779.34	1.73194	0	0.415385	0.310256	10547	CTC	1
43582	0	0	0	0	0	0	NA	0	NA	0.900813	103.816	512.206	512.206	460.808	204.39	206.095	255591	1.71877	0.84139	114.22	1937.78	1937.78	1911.8	344.474	652.42	1.62968e+06	1.23446	0.929596	55.733	25.3392	25.3392	24.8471	99.9424	5.73372	6182.78	1.01304	0	0.977956	0.310621	10547	CTC	1
43595	0	0	0	0	0	0	NA	0	NA	0.654928	45.784	792.853	792.853	792.365	75.3664	359.201	145885	0.906567	0.379132	72.96	2775.46	2775.46	3017.8	184.32	1036.67	1.24896e+06	0.941342	0.941775	37.464	22.7969	22.7969	22.7765	31.1296	3.59774	1732.56	1.46962	0	1	0.369565	10547	CTC	1
43598	0	0	0	0	0	0	NA	0	NA	0.679249	27.424	340.767	340.767	331.557	29.4912	83.1883	24535.2	0.831226	0.807582	84.174	2906.27	2906.27	3349.6	216.269	1149.12	1.53451e+06	1.06785	0.71637	27.358	24.2431	24.2431	23.8118	24.576	4.55897	1454.59	0.992676	0	1	0.666667	10547	CTC	1
43610	0	0	0	0	0	0	NA	0	NA	0.460125	52.044	511.665	511.665	539.482	98.304	146.984	122800	0.898091	0.276377	70.206	1928.79	1928.79	1927.6	174.49	594.011	821663	0.920723	0.82995	48.24	24.5902	24.5902	23.8118	55.296	4.99756	3319.67	1.37174	0	1	0.491667	10547	CTC	1
43643	0	0	0	0	0	0	NA	0	NA	0.603372	42.98	732.838	732.838	747.408	66.3552	327.979	118720	0.907419	0.475229	65.318	1688.83	1688.83	1611.6	149.914	526.72	618112	0.92763	0.570785	69.056	28.2483	28.2483	27.9529	139.264	6.79722	9604.42	1.11613	0	0.981481	0.993827	10547	CTC	1
43674	0	0	0	0	0	0	NA	0	NA	0.626181	43.708	865.62	865.62	904.757	68.8128	397.23	145424	0.904904	0.410721	80.684	3189	3189	3981.6	226.099	1086.03	1.76033e+06	0.938482	0.715103	60.67	24.5162	24.5162	23.8118	94.208	5.28242	5638.73	1.27353	0	1	0.577381	10547	CTC	1
43680	0	0	0	0	0	0	NA	0	NA	0.339061	41.376	929.633	929.633	955.333	64.3072	460.857	145952	0.867736	0.425835	70.33	1845.57	1845.57	1959.2	172.851	551.582	778829	0.932736	0.656278	44.965	23.1429	23.1429	22.7765	46.2848	3.79931	2615.15	1.42384	0	1	0.273885	10547	CTC	1
43699	0	0	0	0	0	0	NA	0	NA	0.388549	43.526	638.871	638.871	663.114	70.4512	253.536	109886	0.876515	0.787048	96.902	2936.3	2936.3	3523.4	219.955	1156.78	1.57679e+06	1.39149	0.779607	29.5	23.1027	23.1027	22.7765	29.9008	3.63123	1686.49	0.948662	0	1	0.331395	10547	CTC	1
43833	0	0	0	0	0	0	NA	0	NA	0.493654	42.898	715.434	715.434	711.529	66.3552	284.384	115900	0.90396	0.398041	72.844	1806.39	1806.39	1788.5	185.549	590.781	818295	0.932136	0.9443	57.974	22.9914	22.9914	22.9412	58.1632	4.41954	3264.78	1.88351	0	1	0.259259	10547	CTC	1
43834	0	0	0	0	0	0	NA	0	NA	0.582327	40.516	675.79	675.79	698.353	59.8016	249.334	98665.4	0.894727	0.867673	93.9	2121.03	2121.03	2073.4	210.125	703.292	1.08809e+06	1.36774	0.819335	51.168	23.032	23.032	22.9412	59.8016	4.6903	3362.67	1.42703	0	0.952055	0.417808	10547	CTC	1
43844	0	0	0	0	0	0	NA	0	NA	0.967223	41.748	606.205	606.205	579.765	123.29	268.552	182468	0.460781	0.895026	141.048	2982.68	2982.68	3719.45	394.445	1157.08	2.87232e+06	1.64398	0.956865	39.722	23.2017	23.2017	22.9412	55.296	4.72931	3132.24	0.930076	0	1	0.245847	10547	CTC	1
43862	0	0	0	0	0	0	NA	0	NA	0.578649	46.702	631.248	631.248	632.471	79.4624	211.408	122462	0.894663	0.508921	76.764	2714.91	2714.91	2738.15	205.619	1014.22	1.36289e+06	0.934118	0.622589	45.023	24.2654	24.2654	23.9608	100.762	4.6746	5969.29	0.655728	0	0.994845	0.5	10547	CTC	1
43866	0	0	0	0	0	0	NA	0	NA	0.463712	42.236	851.035	851.035	816.941	65.536	403.919	136166	0.887229	0.77165	91.584	2743.69	2743.69	2682.75	224.461	1084.22	1.50354e+06	1.218	0.370182	63.226	25.6073	25.6073	24.9804	121.242	5.61831	7579.76	1.07471	0	1	0.99375	10547	CTC	1
43870	0	0	0	0	0	0	NA	0	NA	0.324156	38.564	864.125	864.125	922.353	55.7056	390.115	117521	0.870193	0.825837	96.786	2534.42	2534.42	2587.79	240.026	839.46	1.48517e+06	1.27209	0.581349	59.148	24.5218	24.5218	23.9608	81.5104	6.20351	4879.84	1.399	0	0.941176	0.75	10547	CTC	1
43873	0	0	0	0	0	0	NA	0	NA	0.528618	42.12	928.409	928.409	961.882	65.9456	461.882	149474	0.876882	0.399921	71.182	3223.7	3223.7	3988.52	176.538	1072.9	1.38941e+06	0.93552	0.367123	50.87	22.8712	22.8712	22.9412	83.5584	4.56798	4665.73	1.00945	0	1	0.850932	10547	CTC	1
43878	0	0	0	0	0	0	NA	0	NA	0.94719	43.336	675.913	675.913	724.706	150.323	233.752	248060	0.407213	0.895217	128.56	2425.23	2425.23	2342.46	334.234	1021.43	1.97899e+06	1.6118	0.917922	48.852	24.9045	24.9045	24.9804	137.626	5.23384	8367.92	0.565217	0	0.959128	0.395095	10547	CTC	1
43880	0	0	0	0	0	0	NA	0	NA	0.557164	47.81	697.496	697.496	711.529	81.92	261.269	139499	0.909489	0.635684	80.684	3094.22	3094.22	3608.66	206.029	1044.62	1.55639e+06	1.0299	0.266489	46.619	22.2454	22.2454	21.9216	60.6208	4.88811	3292.31	1.16857	0	1	0.645	10547	CTC	1
43886	0	0	0	0	0	0	NA	0	NA	0.475689	41.26	897.797	897.797	942.118	63.0784	389.272	138261	0.879686	0.496432	64.764	2988.98	2988.98	3276.28	147.866	962.897	1.07902e+06	0.924592	0.803398	41.227	23.7556	23.7556	23.9608	33.5872	3.93008	1947.96	1.64945	0	1	0.253247	10547	CTC	1
43887	0	0	0	0	0	0	NA	0	NA	0.567008	45.23	870.95	870.95	915.765	74.5472	393.026	158513	0.894483	0.770918	103.088	3173.24	3173.24	3988.52	269.517	1066.22	2.08799e+06	1.28523	0.927757	41.872	22.8736	22.8736	22.9412	33.9968	4.31613	1898.51	1.68097	0	1	0.357143	10547	CTC	1
43895	0	0	0	0	0	0	NA	0	NA	0.931123	39.3	961.505	961.505	948.706	114.278	494.864	268260	0.440525	0.848492	92.676	1989.95	1989.95	1788.5	215.04	749.324	1.04472e+06	1.30186	0.45249	57.71	27.0272	27.0272	27.0196	109.363	5.64915	7216.27	0.992615	0	0.996416	0.491039	10547	CTC	1
43901	0	0	0	0	0	0	NA	0	NA	0.549678	41.384	718.888	718.888	777.412	63.0784	266.548	110709	0.884982	0.398986	71.43	2646.02	2646.02	2848.94	180.634	909.174	1.16689e+06	0.920689	0.725662	50.854	25.4469	25.4469	24.9804	62.6688	7.12909	3893.37	1.34508	0	1	0.538961	10547	CTC	1
43903	0	0	0	0	0	0	NA	0	NA	0.560873	41.086	784.607	784.607	823.529	62.2592	324.649	119260	0.88376	0.416223	66.302	2634.92	2634.92	2659.01	156.058	939.303	1.0039e+06	0.91816	0.718781	58.926	22.0647	22.0647	22.9412	59.8016	4.63806	3221.45	1.89257	0	1	0.565789	10547	CTC	1
43908	0	0	0	0	0	0	NA	0	NA	0.369884	48.968	602.869	602.869	645.647	88.064	188.942	129617	0.887516	0.746825	135.896	2493.78	2493.78	2564.05	331.776	909.498	2.01996e+06	1.81434	0.909614	60.513	24.4688	24.4688	24.9804	115.098	5.12265	6875.73	1.03701	0	1	0.344186	10547	CTC	1
43913	0	0	0	0	0	0	NA	0	NA	0.620574	42.6	786.824	786.824	764.235	65.9456	362.336	126679	0.896981	0.415408	75.92	3207.91	3207.91	3988.52	202.342	1072	1.58471e+06	0.928486	0.330134	68.676	23.3159	23.3159	22.9412	115.917	5.20442	6598.39	1.32621	0	1	0.944099	10547	CTC	1
43915	0	0	0	0	0	0	NA	0	NA	0.468323	41.938	570.953	570.953	579.765	65.536	190.463	91352.5	0.874753	0.29715	67.518	2088.29	2088.29	2255.41	160.563	686.128	818612	0.925429	0.659874	56.097	24.1181	24.1181	23.9608	77.0048	5.14068	4534.2	1.33202	0	1	0.5	10547	CTC	1
43918	0	0	0	0	0	0	NA	0	NA	0.681878	50.556	728.779	728.779	764.235	90.112	277.966	160331	0.924513	0.361818	76.574	2702.49	2702.49	2801.46	203.981	900.536	1.34584e+06	0.936965	0.646821	70.148	28.124	28.124	28.0392	160.154	5.9509	10996.5	1.00148	0	1	0.986364	10547	CTC	1
43923	0	0	0	0	0	0	NA	0	NA	0.288616	40.896	937.855	937.855	935.529	62.6688	460.579	143492	0.869882	0.571431	75.366	2809.54	2809.54	3086.35	194.15	1018.19	1.33172e+06	0.953592	0.652201	71.744	25.5504	25.5504	24.9804	149.094	5.63732	9300.35	1.12528	0	1	1	10547	CTC	1
43929	0	0	0	0	0	0	NA	0	NA	0.640268	48.298	813.875	813.875	843.294	82.7392	359.632	164403	0.918961	0.359325	86.126	3094.98	3094.98	3909.38	255.59	1109.69	1.93127e+06	0.945963	0.518634	106.322	24.9637	24.9637	24.4706	149.914	5.61968	9136.71	2.45785	0	1	0.821782	10547	CTC	1
43934	0	0	0	0	0	0	NA	0	NA	0.883352	92.502	636.449	636.449	487.529	187.187	382.991	290857	1.48997	0.858483	118.264	2486.14	2486.14	2405.77	367.411	954.081	2.23007e+06	1.2408	0.951664	40.648	25.7451	25.7451	24.9804	93.3888	6.80155	5869.88	0.576678	0	1	0.282276	10547	CTC	1
43950	0	0	0	0	0	0	NA	0	NA	0.494338	44.386	840.599	840.599	882.824	72.0896	372.847	147945	0.890778	0.208963	58.032	2184.03	2184.03	2231.67	121.651	735.783	648656	0.902337	0.656328	28.764	25.6211	25.6211	24.4706	30.3104	6.03271	1895.96	0.889727	0	1	0.375	10547	CTC	1
43977	0	0	0	0	0	0	NA	0	NA	0.895551	74.01	794.7	794.7	731.294	108.954	440.414	211390	1.63866	0.827717	125.914	2640.82	2640.82	2469.08	335.053	1082.41	2.16019e+06	1.54236	0.921491	15.366	24.7848	24.7848	23.9608	35.2256	5.8505	2131.49	0.218481	0	0.932331	0.218045	10547	CTC	1
43997	0	0	0	0	0	0	NA	0	NA	0.346167	41.012	1075.3	1075.3	1001.41	62.6688	606.713	164521	0.874824	0.18337	67.94	2574.32	2574.32	2500.74	163.43	958.011	1.02715e+06	0.920594	0.597353	57.23	24.692	24.692	24.9804	102.81	5.29938	6197.69	1.0384	0	1	0.888889	10547	CTC	1
44004	0	0	0	0	0	0	NA	0	NA	0.529052	46.04	727.86	727.86	803.765	77.0048	244.228	136838	0.897228	0.422476	71.62	3220.51	3220.51	3988.52	178.995	1049.94	1.40736e+06	0.934066	0.341579	67.518	28.9542	28.9542	28.549	143.77	6.03363	10162.9	1.03353	0	1	1	10547	CTC	1
44005	0	0	0	0	0	0	NA	0	NA	0.507708	45.296	784.178	784.178	856.471	75.776	325.072	145073	0.882548	0.545433	69.106	2379.71	2379.71	2342.46	165.888	799.205	963781	0.938354	0.718689	24.248	23.9252	23.9252	22.9412	70.4512	4.50233	4115.14	0.272028	0	1	0.372973	10547	CTC	1
44011	0	0	0	0	0	0	NA	0	NA	0.633658	40.342	1035.27	1035.27	1008	58.9824	559.859	149079	0.899378	0.432287	62.564	2959.22	2959.22	3402.9	138.035	1069.2	997256	0.924292	0.437379	57.792	26.8503	26.8503	27.0196	104.858	5.9244	6873.69	1.03821	0	1	0.972222	10547	CTC	1
44022	0	0	0	0	0	0	NA	0	NA	0.37082	44.444	889.007	889.007	922.353	73.3184	378.61	159132	0.878139	0.848809	93.726	2370.26	2370.26	2358.29	219.955	844.684	1.27283e+06	1.30178	0.791567	48.53	24.4706	24.4706	23.9608	69.632	5.72844	4160	1.10246	0	1	0.368715	10547	CTC	1
44033	0	0	0	0	0	0	NA	0	NA	0.584129	43.162	955.489	955.489	961.882	69.2224	513.671	161478	0.877216	0.237359	58.52	1951.61	1951.61	1946.78	123.29	661.461	587436	0.905383	0.681074	30.98	22.1765	22.1765	21.9216	31.1296	3.88032	1685.41	1.00494	0	1	0.390533	10547	CTC	1
44036	0	0	0	0	0	0	NA	0	NA	0.925492	41.558	869.606	869.606	869.647	130.253	417.451	276535	0.432188	0.857178	100.632	2982.12	2982.12	3236.71	278.528	1049.26	2.02784e+06	1.1851	0.797129	56.279	22.5615	22.5615	22.9412	59.392	4.5403	3271.41	1.73826	0	1	0.342767	10547	CTC	1
44040	0	0	0	0	0	0	NA	0	NA	0.682608	47.38	864.569	864.569	935.529	78.6432	370.899	165997	0.93042	0.420319	71.984	2723.43	2723.43	2959.73	180.634	898.139	1.20103e+06	0.935026	0.706523	70.884	23.9216	23.9216	23.9608	79.872	4.77451	4664.71	2.05046	0	1	0.65625	10547	CTC	1
44054	0	0	0	0	0	0	NA	0	NA	0.761569	48.778	820.821	820.821	869.647	80.6912	340.769	161702	0.961107	0.874977	92.8	2030.39	2030.39	1630.23	223.232	1036.9	1.10656e+06	1.25745	0.785299	33.726	22.9281	22.9281	22.9412	47.9232	4.73741	2682.59	0.773631	0	0.974619	0.456853	10547	CTC	1
44060	0	0	0	0	0	0	NA	0	NA	0.668393	52.094	598.653	598.653	619.294	95.4368	149.854	139486	0.92685	0.40538	68.808	1954.03	1954.03	1938.86	167.117	587.906	797245	0.923438	0.239522	71	27.4618	27.4618	27.0196	160.563	7.32165	10765	1.02334	0	0.965665	0.978541	10547	CTC	1
44085	0	0	0	0	0	0	NA	0	NA	0.606796	41.93	811.437	811.437	830.118	64.7168	372.966	128207	0.885488	0.547282	78.418	2498.57	2498.57	2548.22	212.173	837.157	1.29426e+06	0.944696	0.779565	54.418	23.2521	23.2521	23.9608	57.7536	5.26351	3278.55	1.67131	0	1	0.202532	10547	CTC	1
44097	0	0	0	0	0	0	NA	0	NA	0.705357	48.108	540.029	540.029	553.412	78.6432	142.168	103686	0.959232	0.498813	64.954	2317.7	2317.7	2421.6	149.504	690.371	845961	0.919833	0.873557	30.451	24.0322	24.0322	23.9608	20.48	4.70637	1201.61	1.47579	0	1	0.239583	10547	CTC	1
44114	0	0	0	0	0	0	NA	0	NA	0.419259	42.112	790.179	790.179	790.588	65.9456	349.069	127219	0.876549	0.731997	90.344	2746.59	2746.59	2912.25	237.978	1004.31	1.59577e+06	1.11792	0.811452	19.402	22.73	22.73	22.9412	81.1008	4.10937	4500.55	0.151293	0	1	0.515528	10547	CTC	1
44119	0	0	0	0	0	0	NA	0	NA	0.450608	48.844	574.754	574.754	579.765	87.2448	161.809	122423	0.891319	0.443574	67.882	1712.68	1712.68	1709.36	162.202	520.907	678222	0.925986	0.757794	35.868	23.349	23.349	22.9412	36.864	4.75741	2101.41	1.13753	0	0.995305	0.342723	10547	CTC	1
44153	0	0	0	0	0	0	NA	0	NA	0.631012	50.928	652.176	652.176	658.824	90.9312	232.624	144783	0.929716	0.455051	70.768	2316.26	2316.26	2168.36	173.67	915.581	982093	0.939936	0.890669	39.151	25.9522	25.9522	24.9804	65.536	5.674	4152.35	0.762353	0	0.945946	0.297297	10547	CTC	1
44309	0	0	0	0	0	0	NA	0	NA	0.562692	43.832	663.91	663.91	702.333	67.9936	229.513	110209	0.921011	0.440035	64.4	3018.9	3018.9	3399.53	147.046	1012.67	1.08379e+06	0.919322	0.850316	42.716	26.2567	26.2567	25.3647	45.8752	6.03923	2940.75	1.29644	0	1	0.313253	10547	CTC	1
44320	0	0	0	0	0	0	NA	0	NA	0.332509	42.6	568.93	568.93	580.5	67.9936	177.554	94442.3	0.869964	0.866888	117.826	1764.8	1764.8	1676.05	317.85	653.527	1.36949e+06	1.42367	0.763493	59.934	25.2696	25.2696	24.8471	95.8464	5.52312	5913.08	1.22158	0	0.975904	0.885542	10547	CTC	1
44327	0	0	0	0	0	0	NA	0	NA	0.4154	40.706	926.103	926.103	967.5	62.2592	444.843	140768	0.867488	0.602537	71.438	2875.76	2875.76	3209.79	176.538	1022.17	1.23945e+06	0.942261	0.604714	79.518	26.2216	26.2216	25.8824	120.013	5.8068	7682.92	1.71733	0	1	0.914474	10547	CTC	1
44336	0	0	0	0	0	0	NA	0	NA	0.465689	45.858	488.943	488.943	516	76.5952	140.188	91432.3	0.894909	0.28474	79.874	3063.26	3063.26	3865.98	219.546	1125.39	1.64191e+06	0.947188	0.517603	66.881	23.4866	23.4866	23.8118	81.5104	4.59925	4673.84	1.78872	0	1	0.871658	10547	CTC	1
44353	0	0	0	0	0	0	NA	0	NA	0.643146	56.378	473.157	473.157	473	112.23	108.596	129645	0.923122	0.891661	119.306	2587.05	2587.05	2514.07	315.392	975.065	1.99203e+06	1.47104	0.953481	28.739	22.9239	22.9239	22.7765	70.4512	3.89732	3942.92	0.382125	0	1	0.273723	10547	CTC	1
44366	0	0	0	0	0	0	NA	0	NA	0.940236	40.466	883.052	883.052	888.667	128.614	454.669	277278	0.414993	0.843911	113.79	2154.64	2154.64	2039.72	334.234	838.991	1.75819e+06	1.26272	0.840555	60.902	22.3141	22.3141	22.7765	103.629	4.07728	5645.46	1.16663	0	0.987261	0.394904	10547	CTC	1
44385	0	0	0	0	0	0	NA	0	NA	0.713541	51.73	430.454	430.454	401.333	90.5216	117.303	95130.3	0.963569	0.801311	150.94	2128.95	2128.95	2039.72	350.208	857.915	1.82025e+06	2.12047	0.819392	19.096	23.9176	23.9176	23.2941	72.0896	4.97874	4209.51	0.164878	0	1	0.41629	10547	CTC	1
44409	0	0	0	0	0	0	NA	0	NA	0.942518	43.708	842.167	842.167	659.333	140.902	517.883	289705	0.44193	0.83536	119.314	2525.05	2525.05	2672.19	382.976	886.484	2.36092e+06	1.21161	0.843267	20.99	25.8153	25.8153	24.8471	123.29	5.65113	7770.4	0.116479	0	1	0.578488	10547	CTC	1
44419	0	0	0	0	0	0	NA	0	NA	0.533529	69.478	788.298	788.298	845.667	167.117	269.102	321626	0.941509	0.490776	105.594	2869.05	2869.05	3209.79	315.802	1087.3	2.21203e+06	1.15084	0.750987	85.432	29.3136	29.3136	26.9176	114.688	9.33049	8207.81	2.07431	0	1	0.428922	10547	CTC	1
44420	0	0	0	0	0	0	NA	0	NA	0.922894	48.852	611.021	611.021	645	197.837	183.422	295123	0.393195	0.892568	133.216	2197.62	2197.62	2182.02	363.315	835.521	1.94929e+06	1.59213	0.937214	56.122	24.413	24.413	23.8118	104.038	5.46184	6200.89	0.986785	0	0.981366	0.329193	10547	CTC	1
44423	0	0	0	0	0	0	NA	0	NA	0.605682	45.784	828.467	828.467	845.667	75.776	346.19	153266	0.901666	0.487953	66.294	2842.2	2842.2	3178.16	155.238	1137.87	1.07719e+06	0.922783	0.563445	53.376	32.9643	32.9643	32.0941	95.0272	8.89423	7647.72	0.977224	0	1	0.918919	10547	CTC	1
44431	0	0	0	0	0	0	NA	0	NA	0.52567	45.23	728.85	728.85	716.667	73.728	292.581	131193	0.904421	0.725404	89.55	3142.33	3142.33	3826.45	256.819	1089.2	1.97024e+06	1.01778	0.843095	85.299	25.3891	25.3891	24.8471	121.651	5.19161	7540.56	1.94949	0	1	0.527778	10547	CTC	1
44448	0	0	0	0	0	0	NA	0	NA	0.445684	41.078	1056.66	1056.66	1110.83	63.0784	542.672	162726	0.871943	0.384622	67.212	2665.27	2665.27	2830.31	160.973	923.042	1.04745e+06	0.914726	0.421206	86.176	27.0295	27.0295	25.8824	102.4	5.86168	6757.36	2.36387	0	1	0.668831	10547	CTC	1
44456	0	0	0	0	0	0	NA	0	NA	0.920949	99.64	667.238	667.238	530.333	190.874	430.485	310933	1.6954	0.895252	122.556	2316.24	2316.24	1881.6	362.086	1181.07	2.04756e+06	1.35209	0.93299	17.624	22.1647	22.1647	21.7412	54.0672	4.00856	2925.74	0.187251	0	1	0.225322	10547	CTC	1
44509	0	0	0	0	0	0	NA	0	NA	0.553945	42.972	868.03	868.03	924.5	67.9936	399.933	144093	0.885224	0.435419	51.854	1728.53	1728.53	1818.35	97.4848	471.247	411390	0.899037	0.621323	27.54	24.7993	24.7993	23.8118	26.624	4.5788	1611.95	0.928549	0	0.903614	0.355422	10547	CTC	1
44535	0	0	0	0	0	0	NA	0	NA	0.573445	39.912	814.459	814.459	788.333	57.7536	385.253	114839	0.899038	0.449838	73.464	3088.12	3088.12	3684.14	186.368	1073.68	1.4051e+06	0.943904	0.188811	67.386	26.6564	26.6564	25.8824	131.482	5.94014	8556.71	1.1257	0	1	0.985816	10547	CTC	1
44644	0	0	0	0	0	0	NA	0	NA	0.403615	40.822	610.475	610.475	605.031	61.8496	205.904	92181.7	0.878217	0.528492	69.478	2629.77	2629.77	2582.43	168.346	930.522	1.08083e+06	0.934637	0.630256	65.078	28.1772	28.1772	27.451	132.71	6.71508	9129.41	1.04019	0	0.940397	0.940397	10547	CTC	1
44708	0	0	0	0	0	0	NA	0	NA	0.874897	71.628	819.006	819.006	821.929	134.349	377.527	268634	1.24475	0.875957	91.394	1914.94	1914.94	1885.33	222.003	591.243	1.0379e+06	1.22638	0.844766	52.987	24.1189	24.1189	24.0196	64.7168	5.18709	3810.78	1.41407	0	0.945122	0.231707	10547	CTC	1
44725	0	0	0	0	0	0	NA	0	NA	0.853476	68.32	742.054	742.054	707.773	135.578	349.413	245620	1.12217	0.423156	68.254	2865.67	2865.67	3010.2	163.84	1015.57	1.14627e+06	0.926801	0.895761	50.771	24.6174	24.6174	24.0196	33.5872	4.27761	2018.63	2.50154	0	0.782477	0.202417	10547	CTC	1
44735	0	0	0	0	0	0	NA	0	NA	0.639981	42.79	999.084	999.084	1010.29	66.3552	548.61	161852	0.899414	0.816252	92.246	2761.9	2761.9	3026.04	193.741	1158.21	1.30638e+06	1.43161	0.659231	62.837	26.6983	26.6983	26.4706	97.8944	6.11326	6380.88	1.31469	0	1	0.740741	10547	CTC	1
44740	0	0	0	0	0	0	NA	0	NA	0.736473	39.788	357.58	357.58	342.471	55.7056	93.6311	48630.8	0.926308	0.712825	87.532	2837.33	2837.33	2851.76	249.446	1020.96	1.72793e+06	1.00117	0.849969	87.54	25.5978	25.5978	26.4706	117.555	5.35017	7346.57	2.12482	0	1	0.338235	10547	CTC	1
44753	0	0	0	0	0	0	NA	0	NA	0.643	46.156	796.152	796.152	821.929	76.1856	328.659	148084	0.911451	0.32465	68.99	2692.56	2692.56	2756.71	167.117	969.711	1.09856e+06	0.92833	0.525782	58.156	24.1105	24.1105	24.0196	95.0272	5.18083	5593.63	1.16009	0	1	0.903226	10547	CTC	1
44775	0	0	0	0	0	0	NA	0	NA	0.972603	40.458	682.702	682.702	707.773	127.386	292.685	212320	0.418831	0.930166	148.194	2696.03	2696.03	2804.24	384.614	969.404	2.53157e+06	1.86117	0.940835	18.732	23.1389	23.1389	23.0392	74.5472	4.31293	4211.27	0.153422	0	0.987138	0.366559	10547	CTC	1
44789	0	0	0	0	0	0	NA	0	NA	0.751007	51.002	986.904	986.904	981.749	88.8832	526.345	214158	0.953904	0.219579	77.98	3262.34	3262.34	4008.31	212.173	1045.04	1.68989e+06	0.934172	0.477082	74.068	29.8414	29.8414	29.4118	149.094	6.76733	10862.3	1.19936	0	1	0.917051	10547	CTC	1
44809	0	0	0	0	0	0	NA	0	NA	0.981189	47.934	738.029	738.029	799.098	159.334	301.335	287093	0.470032	0.924635	20.32	2961.96	2961.96	3295.37	337.51	1072.83	2.44065e+06	0.0398759	0.913861	111.656	26.7101	26.7101	26.4706	215.45	6.42507	14049.5	1.88612	0	0.619537	0.55527	10547	CTC	1
44812	0	0	0	0	0	0	NA	0	NA	0.688386	44.932	849.419	849.419	896.131	71.2704	382.304	147799	0.92332	0.264053	65.74	2649.91	2649.91	2740.86	151.552	1059.06	980468	0.929497	0.520998	59.926	28.7688	28.7688	28.4314	119.603	5.72965	8400.49	0.978674	0	0.994253	0.95977	10547	CTC	1
44817	0	0	0	0	0	0	NA	0	NA	0.583068	43.526	844.894	844.894	764.851	70.0416	445.182	144477	0.881641	0.357301	57.478	2017.36	2017.36	1821.96	119.194	845.732	587052	0.903442	0.699931	26.225	25.3479	25.3479	24.0196	25.3952	6.03597	1571.57	0.882733	0	0.871345	0.28655	10547	CTC	1
44824	0	0	0	0	0	0	NA	0	NA	0.54491	43.336	925.143	925.143	1004.58	69.2224	460.874	156349	0.884303	0.585365	88.872	3464.31	3464.31	4008.31	266.24	998.817	2.2518e+06	0.966956	0.609037	83.248	30.5952	30.5952	30.3922	229.376	6.71201	17133.3	0.984804	0	1	1	10547	CTC	1
44828	0	0	0	0	0	0	NA	0	NA	0.911765	40.466	528.425	528.425	525.122	158.515	168.746	204501	0.336713	0.852292	118.512	2486.53	2486.53	2439.84	352.256	846.958	2.13841e+06	1.29962	0.88388	60.232	24.3807	24.3807	24.0196	185.139	5.53948	11020.1	0.638714	0	1	0.661499	10547	CTC	1
44829	0	0	0	0	0	0	NA	0	NA	0.915025	94.702	597.405	597.405	536.537	197.427	275.506	287949	1.48068	0.880955	131.05	2289.14	2289.14	2091.29	355.942	1004.78	1.98926e+06	1.57269	0.883161	100.673	26.1388	26.1388	24.0196	107.725	7.10139	6874.51	3.06662	0	0.970954	0.419087	10547	CTC	1
44832	0	0	0	0	0	0	NA	0	NA	0.437133	43.162	908.607	908.607	993.165	68.4032	429.02	151737	0.887722	0.404278	68.064	2899.29	2899.29	3152.78	163.84	1043.38	1.15972e+06	0.921648	0.660651	67.998	34.4244	34.4244	27.451	101.581	17.6532	8537.25	1.48365	0	0.97006	0.508982	10547	CTC	1
44837	0	0	0	0	0	0	NA	0	NA	0.464565	41.202	382.951	382.951	388.133	62.2592	87.551	58208.6	0.888757	0.776626	111.524	3109.77	3109.77	3731.06	314.573	1084.37	2.38831e+06	1.28874	0.771361	76.607	24.4247	24.4247	24.0196	77.824	4.75173	4640.69	2.45795	0	1	0.625	10547	CTC	1
44844	0	0	0	0	0	0	NA	0	NA	0.527267	42.236	760.738	760.738	821.929	65.9456	338.096	122479	0.881718	0.804214	99.788	2889.31	2889.31	3136.94	233.882	1035.39	1.64979e+06	1.38775	0.964565	22.586	23.1257	23.1257	23.0392	27.8528	4.83191	1572.55	0.59698	0	1	0.21118	10547	CTC	1
44851	0	0	0	0	0	0	NA	0	NA	0.937963	46.272	735.821	735.821	764.851	138.035	327.065	247972	0.505588	0.869965	130.206	2245.84	2245.84	2249.73	339.149	724.804	1.85956e+06	1.62938	0.940708	54.467	23.4354	23.4354	23.0392	168.755	5.11156	9655.39	0.573007	0	1	0.540059	10547	CTC	1
44856	0	0	0	0	0	0	NA	0	NA	0.30242	50.448	730.705	730.705	787.682	92.5696	266.857	165139	0.896127	0.164716	74.068	3263.72	3263.72	3913.25	191.283	1013.82	1.52416e+06	0.934834	0.839496	48.042	26.1358	26.1358	26.4706	50.3808	4.81084	3214.71	1.49323	0	1	0.314159	10547	CTC	1
44867	0	0	0	0	0	0	NA	0	NA	0.400359	44.072	814.623	814.623	867.592	71.68	349.553	142559	0.883238	0.303841	69.106	2481.34	2481.34	2756.71	166.707	777.767	1.0099e+06	0.933743	0.828223	14.051	21.7003	21.7003	22.0588	27.4432	4.03106	1453.92	0.234493	0	1	0.274286	10547	CTC	1
44881	0	0	0	0	0	0	NA	0	NA	0.925397	80.428	860.088	860.088	901.839	147.046	426.605	308771	1.43387	0.880616	122.994	2678.61	2678.61	2725.02	319.078	928.395	2.08664e+06	1.54533	0.914716	45.329	22.8922	22.8922	23.0392	40.96	4.63132	2289.22	1.63509	0	0.986072	0.250696	10547	CTC	1
44905	0	0	0	0	0	0	NA	0	NA	0.641966	49.034	775.179	775.179	861.884	86.016	297.961	162788	0.911099	0.547279	74.622	2154.56	2154.56	2122.98	191.283	642.945	1.00618e+06	0.948871	0.644731	44.386	23.571	23.571	23.0392	96.6656	4.9487	5562.75	0.664309	0	1	0.47619	10547	CTC	1
44926	0	0	0	0	0	0	NA	0	NA	0.926398	49.522	485.19	485.19	433.796	203.162	179.701	240654	0.393464	0.878405	132.778	2374.14	2374.14	2170.51	381.338	1085.72	2.21032e+06	1.50693	0.716711	24.174	27.8141	27.8141	26.4706	132.71	8.78662	9011.76	0.14353	0	0.97379	0.227823	10547	CTC	1
45043	0	0	0	0	0	0	NA	0	NA	0.714959	52.334	457.425	457.425	464.643	92.9792	144.784	103836	0.960135	0.299346	86.068	3371.2	3371.2	4008.31	254.771	1021.93	2.09689e+06	0.947727	0.460655	29.988	26.3302	26.3302	25.7098	33.1776	6.45286	2132.75	0.883487	0	1	0.207048	10547	CTC	1
45085	0	0	0	0	0	0	NA	0	NA	0.65884	48.232	677.255	677.255	745.875	82.3296	270.049	136128	0.921011	0.581555	77.07	3165.59	3165.59	4008.31	204.8	1119.1	1.58279e+06	0.945346	0.617362	58.818	25.2881	25.2881	23.9569	86.8352	6.60372	5361.08	1.2986	0	1	0.626866	10547	CTC	1
45111	0	0	0	0	0	0	NA	0	NA	0.946595	50.258	745.609	745.609	770.329	169.984	329.9	309428	0.484342	0.876775	121.936	3381.55	3381.55	4008.31	367.002	987.721	3.02987e+06	1.32052	0.889646	104.9	28.3176	28.3176	28.0471	204.39	7.61429	14130.5	1.75485	0	0.990361	0.744578	10547	CTC	1
45115	0	0	0	0	0	0	NA	0	NA	0.917743	41.938	471.481	471.481	317.914	162.611	321.29	187178	0.352545	0.766398	124.814	2649.55	2649.55	2408.16	394.445	1055.61	2.55152e+06	1.28733	0.919274	73.473	22.7701	22.7701	22.7882	92.5696	4.87454	5146.05	1.9008	0	1	0.246851	10547	CTC	1
45119	0	0	0	0	0	0	NA	0	NA	0.600417	49.886	519.553	519.553	550.235	88.4736	182.764	112224	0.91684	0.759143	81.42	2762.65	2762.65	2820.08	215.04	942.877	1.45039e+06	1.00483	0.948547	38.134	24.6008	24.6008	23.9569	80.2816	5.45958	4821.76	0.590417	0	0.976852	0.416667	10547	CTC	1
45143	0	0	0	0	0	0	NA	0	NA	0.651071	44.742	819.723	819.723	855.922	72.4992	387.205	145091	0.900011	0.410524	72.108	2680.87	2680.87	2788.39	180.634	927.172	1.18226e+06	0.93825	0.245824	93.338	26.1685	26.1685	25.7098	131.482	5.96871	8400.09	2.15974	0	1	0.717514	10547	CTC	1
45144	0	0	0	0	0	0	NA	0	NA	0.539031	42.484	669.659	669.659	660.282	66.7648	299.472	109154	0.881157	0.414747	65.062	1707.39	1707.39	1679.37	146.637	450.406	611244	0.94094	0.252367	33.982	23.7186	23.7186	23.9569	42.1888	4.94552	2443.02	0.892177	0	0.97546	0.300613	10547	CTC	1
45149	0	0	0	0	0	0	NA	0	NA	0.586466	47.372	838.953	838.953	984.31	80.2816	386.514	164435	0.911124	0.363721	68.138	3247.65	3247.65	4008.31	165.478	1069.26	1.31205e+06	0.914508	0.525416	60.042	27.3725	27.3725	26.8784	106.086	6.03628	7089.48	1.10765	0	1	0.821429	10547	CTC	1
45150	0	0	0	0	0	0	NA	0	NA	0.476091	46.156	763.133	763.133	807.012	78.6432	369.956	146522	0.882969	0.314682	72.852	3361.65	3361.65	4008.31	185.549	1032.71	1.52283e+06	0.932341	0.607594	71.744	24.487	24.487	23.9569	119.194	5.6069	7125.71	1.40756	0	0.994792	0.817708	10547	CTC	1
45158	0	0	0	0	0	0	NA	0	NA	0.551907	51.3	543.331	543.331	538.008	95.0272	192.004	126053	0.902686	0.342189	73.15	2701.25	2701.25	2883.45	186.778	878.392	1.23177e+06	0.9338	0.615031	83.736	25.7206	25.7206	25.7098	111.002	6.08473	6970.28	2.05895	0	1	0.655172	10547	CTC	1
45182	0	0	0	0	0	0	NA	0	NA	0.584178	43.526	871.57	871.57	868.149	68.8128	483.031	146424	0.897384	0.264523	65.922	2363.46	2363.46	2392.31	153.6	762.953	886297	0.922188	0.553706	56.56	21.9406	21.9406	21.6196	66.3552	4.83597	3554.38	1.57143	0	1	0.714286	10547	CTC	1
45183	0	0	0	0	0	0	NA	0	NA	0.589254	39.788	688.414	688.414	684.737	58.5728	300.177	98443.2	0.880964	0.312611	74.25	2911.87	2911.87	3073.57	192.922	1010.27	1.37149e+06	0.931456	0.492611	68.436	28.5178	28.5178	28.6314	158.106	6.31368	11007.9	0.965544	0	1	1	10547	CTC	1
45188	0	0	0	0	0	0	NA	0	NA	0.464548	51.102	455.473	455.473	452.416	93.3888	122.728	103848	0.911446	0.791999	53.93	1455.4	1455.4	1322.9	68.8128	529.555	244507	1.37766	0.796678	67.518	28.4813	28.4813	28.0471	74.9568	7.33563	5212.08	1.98234	0	0.219298	0.460526	10547	CTC	1
45194	0	0	0	0	0	0	NA	0	NA	0.502259	53.442	532.606	532.606	550.235	101.99	169.403	132619	0.912759	0.447784	77.31	2287.45	2287.45	2313.1	206.438	698.076	1.15287e+06	0.943693	0.503925	80.842	24.7609	24.7609	23.9569	160.154	5.87733	9681.49	1.33011	0	1	0.955823	10547	CTC	1
45200	0	0	0	0	0	0	NA	0	NA	0.743835	47.008	813.724	813.724	813.125	75.3664	450.648	149725	0.955687	0.404463	72.29	3383.88	3383.88	4008.31	184.32	1048.44	1.52275e+06	0.924132	0.573696	58.636	23.4155	23.4155	22.7882	83.5584	5.37944	4776.76	1.34118	0	0.961957	0.559783	10547	CTC	1
45219	0	0	0	0	0	0	NA	0	NA	0.465019	41.748	658.967	658.967	690.851	64.7168	267.465	104117	0.877818	0.828807	99.35	2360.06	2360.06	2519.06	263.373	769.623	1.51752e+06	1.22156	0.851758	63.474	22.6217	22.6217	22.7882	84.7872	5.13834	4682.69	1.54886	0	1	0.765823	10547	CTC	1
45222	0	0	0	0	0	0	NA	0	NA	0.567086	41.93	755.548	755.548	764.216	64.7168	365.89	119377	0.885488	0.314437	67.708	3108.76	3108.76	3643.92	159.334	1073.36	1.20931e+06	0.937822	0.883685	15.92	25.4799	25.4799	25.1255	49.9712	5.25939	3108.55	0.165317	0	1	0.28481	10547	CTC	1
45228	0	0	0	0	0	0	NA	0	NA	0.684924	48.794	613.391	613.391	611.373	84.3776	246.3	126358	0.91972	0.815405	97.762	2717.3	2717.3	3073.57	257.229	1245.97	1.70646e+06	1.21107	0.522692	70.33	25.2931	25.2931	23.9569	99.9424	7.18573	6171.52	1.61318	0	1	0.563107	10547	CTC	1
45248	0	0	0	0	0	0	NA	0	NA	0.732542	44.312	748.876	748.876	794.784	68.4032	338.933	125062	0.935656	0.428827	75.292	2969.03	2969.03	3279.53	197.837	979.837	1.43404e+06	0.933987	0.445289	44.312	21.7817	21.7817	21.6196	56.1152	4.0157	2984.09	1.14054	0	1	0.383234	10547	CTC	1
45257	0	0	0	0	0	0	NA	0	NA	0.538696	42.782	449.588	449.588	452.416	65.536	149.807	71934.1	0.910316	0.694381	95.604	3343.81	3343.81	4008.31	298.598	1050.35	2.43764e+06	0.997734	0.341645	68.924	32.6443	32.6443	26.8784	92.9792	15.888	7410.27	1.66535	0	1	0.75625	10547	CTC	1
45262	0	0	0	0	0	0	NA	0	NA	0.429479	49.696	635.494	635.494	672.51	90.112	232.155	139809	0.893327	0.443863	69.47	2857.14	2857.14	2930.98	167.936	1054.04	1.17143e+06	0.936701	0.559944	60.29	25.3864	25.3864	24.5412	111.002	6.03068	6879.71	1.06736	0	1	0.886364	10547	CTC	1
45267	0	0	0	0	0	0	NA	0	NA	0.63608	34.454	750.064	750.064	660.282	44.2368	459.229	81006.9	0.874673	0.578753	74.614	3364.08	3364.08	4008.31	188.416	1052.83	1.54748e+06	0.963103	0.495376	56.949	27.3772	27.3772	25.7098	97.8944	7.69719	6543.15	1.07985	0	1	0.62963	10547	CTC	1
45275	0	0	0	0	0	0	NA	0	NA	0.666573	45.486	733.512	733.512	758.102	74.1376	341.112	132766	0.909635	0.435722	72.77	2922.59	2922.59	3232	181.862	1090.33	1.29763e+06	0.9491	0.611001	59.008	27.8431	27.8431	26.8784	112.64	7.65185	7656.85	1.00758	0	1	0.81768	10547	CTC	1
45283	0	0	0	0	0	0	NA	0	NA	0.788607	51.3	720.832	720.832	770.329	85.1968	340.146	149933	1.00684	0.734056	81.544	1655.72	1655.72	1631.84	173.67	522.936	702025	1.24798	0.376483	64.698	23.1951	23.1951	22.7882	133.53	5.62222	7561.6	1.02177	0	1	0.918269	10547	CTC	1
45295	0	0	0	0	0	0	NA	0	NA	0.536904	40.342	789.662	789.662	800.898	60.6208	382.232	116870	0.875071	0.449188	65.26	3259.73	3259.73	4008.31	150.733	1104.15	1.19958e+06	0.920951	0.965068	17.442	23.4363	23.4363	23.9569	22.528	5.22586	1289	0.44017	0	1	0.222973	10547	CTC	1
45341	0	0	0	0	0	0	NA	0	NA	0.496119	46.272	746.904	746.904	794.784	77.824	335.293	141912	0.896753	0.79745	88.954	2980.57	2980.57	3770.67	217.498	1161.09	1.58268e+06	1.18584	0.428343	62.548	30.4976	30.4976	29.8	135.168	7.13963	10064.2	0.943416	0	1	1	10547	CTC	1
45390	0	0	0	0	0	0	NA	0	NA	0.660666	45.114	679.956	679.956	721.42	73.3184	276.959	121712	0.904815	0.491483	70.28	2175.25	2175.25	2138.82	172.442	735.77	915781	0.933623	0.763909	77.252	22.7279	22.7279	22.7882	75.3664	5.07504	4181.93	2.58102	0	1	0.47486	10547	CTC	1
45490	0	0	0	0	0	0	NA	0	NA	0.318934	39.978	980.979	980.979	1041.87	60.2112	565.986	144204	0.865197	0.303348	57.602	2977.56	2977.56	3304.11	115.507	1066.18	839672	0.936302	0.882709	44.932	21.6518	21.6518	21.7647	51.2	5.15563	2706.47	1.28526	0	0.959184	0.687075	10547	CTC	1
45492	0	0	0	0	0	0	NA	0	NA	0.39717	42.228	947.373	947.373	924.929	66.3552	540.478	153474	0.875944	0.612336	77.128	3386.35	3386.35	4009.31	205.619	1031.62	1.69995e+06	0.942998	0.504404	60.612	24.3279	24.3279	24.1176	119.194	5.82209	7079.41	1.00465	0	1	0.753086	10547	CTC	1
45499	0	0	0	0	0	0	NA	0	NA	0.542925	45.602	797.696	797.696	898.351	76.1856	346.224	148371	0.889703	0.471531	70.702	3325.92	3325.92	4009.31	174.899	1036.29	1.42017e+06	0.931592	0.290144	66.476	24.5311	24.5311	24.7059	132.301	5.9336	7923.53	1.08872	0	1	0.994624	10547	CTC	1
45503	0	0	0	0	0	0	NA	0	NA	0.59609	49.704	508.003	508.003	510.306	88.8832	156.782	110237	0.905968	0.794076	110.266	1951.68	1951.68	1949.19	267.878	639.476	1.2764e+06	1.47943	0.73211	34.28	21.5912	21.5912	21.7647	106.906	4.93183	5635.29	0.358287	0	0.995392	0.364055	10547	CTC	1
45505	0	0	0	0	0	0	NA	0	NA	0.404096	45.114	716.099	716.099	760.143	74.5472	297.831	130330	0.8899	0.404608	68.924	2401.38	2401.38	2511.76	164.659	715.874	965355	0.940384	0.80575	53.856	21.6571	21.6571	20.5882	67.1744	4.94273	3551.76	1.40739	0	0.983516	0.384615	10547	CTC	1
45510	0	0	0	0	0	0	NA	0	NA	0.950222	49.15	464.088	464.088	446.518	166.298	159.956	188420	0.47349	0.865052	127.99	2249.34	2249.34	2171.05	386.662	839.583	2.12338e+06	1.38093	0.796675	61.522	23.8803	23.8803	24.1176	93.3888	5.31192	5444.71	1.32104	0	1	0.273399	10547	CTC	1
45530	0	0	0	0	0	0	NA	0	NA	0.95511	41.872	913.789	913.789	956.824	128.205	481.541	286016	0.445752	0.878132	123.35	2938.61	2938.61	3074.33	305.562	1038.59	2.1922e+06	1.62304	0.878062	98.506	22.8427	22.8427	22.9412	190.874	5.8096	10644.7	1.65703	0	0.974441	0.667732	10547	CTC	1
45532	0	0	0	0	0	0	NA	0	NA	0.913344	44.676	1011.63	1011.63	1052.51	185.139	541.729	457255	0.351399	0.906238	135.474	2758.33	2758.33	2820.78	385.024	982.677	2.59283e+06	1.55373	0.937467	64.88	23.0707	23.0707	22.9412	174.899	6.25311	9851.18	0.784484	0	0.997788	0.581858	10547	CTC	1
45549	0	0	0	0	0	0	NA	0	NA	0.393754	42.426	703.562	703.562	691.039	66.7648	323.752	114681	0.878753	0.440924	66.964	2413.46	2413.46	2535.53	157.286	828.89	926768	0.92927	0.719585	72.042	23.6309	23.6309	22.9412	116.326	6.54532	6711.18	1.45426	0	1	0.699387	10547	CTC	1
45553	0	0	0	0	0	0	NA	0	NA	0.400164	44.262	785.64	785.64	829.247	72.4992	375.252	139058	0.880803	0.279015	74.506	3301.08	3301.08	4009.31	192.512	1090.21	1.55151e+06	0.939885	0.418795	68.022	33.2905	33.2905	31.7647	159.334	11.0532	12950	0.946541	0	1	1	10547	CTC	1
45556	0	0	0	0	0	0	NA	0	NA	0.24468	48.298	660.664	660.664	733.565	86.016	245.222	138739	0.883953	0.553287	78.724	3158.01	3158.01	3684.44	214.63	1023.93	1.6548e+06	0.941181	0.704386	72.174	26.2829	26.2829	25.8824	163.021	7.15756	10460.6	1.04152	0	1	0.942857	10547	CTC	1
45566	0	0	0	0	0	0	NA	0	NA	0.255823	43.526	647.451	647.451	712.302	69.632	251.458	110067	0.886827	0.281982	59.38	3318.33	3318.33	4009.31	123.699	1095.13	1.00214e+06	0.929102	0.847567	48.72	21.6285	21.6285	21.7647	38.912	5.22515	2054.71	1.9883	0	0.982353	0.535294	10547	CTC	1
45573	0	0	0	0	0	0	NA	0	NA	0.373537	47.016	745.06	745.06	807.984	80.6912	311.779	146777	0.892926	0.22346	73.274	2393.8	2393.8	2392.91	182.272	823.68	1.06524e+06	0.96013	0.533539	73.497	24.4198	24.4198	24.7059	150.733	6.24872	8986.47	1.1681	0	1	0.984772	10547	CTC	1
45587	0	0	0	0	0	0	NA	0	NA	0.486112	43.642	830.81	830.81	877.088	69.632	398.795	141238	0.89156	0.654834	79.278	3143.68	3143.68	4009.31	205.619	1109.2	1.57813e+06	0.996304	0.686865	72.72	28.3	28.3	27.6471	171.213	7.41848	11829.4	1.00675	0	1	1	10547	CTC	1
45589	0	0	0	0	0	0	NA	0	NA	0.952387	49.158	645.285	645.285	680.408	156.467	238.74	246499	0.503402	0.863017	122.606	2472.97	2472.97	2329.52	343.654	1211.8	2.07482e+06	1.42578	0.642398	33.428	23.2071	23.2071	22.9412	106.906	5.57102	6057.06	0.340699	0	0.874346	0.225131	10547	CTC	1
45590	0	0	0	0	0	0	NA	0	NA	0.389248	43.708	768.878	768.878	786.722	70.0416	335.987	131478	0.889029	0.435562	62.514	1285.16	1285.16	1236.07	138.035	280.773	433100	0.922815	0.541741	69.42	22.1021	22.1021	21.7647	139.264	5.49804	7514.71	1.12793	0	0.923977	0.906433	10547	CTC	1
45603	0	0	0	0	0	0	NA	0	NA	0.494239	52.888	617.835	617.835	691.039	100.352	197.35	151369	0.908528	0.626936	73.944	2064.85	2064.85	1854.11	186.368	877.168	939509	0.956279	0.747455	16.772	22.5926	22.5926	21.7647	66.3552	5.02377	3660	0.13818	0	0.922449	0.326531	10547	CTC	1
45611	0	0	0	0	0	0	NA	0	NA	0.166569	44.378	725.19	725.19	797.353	73.3184	296.312	129809	0.875533	0.57119	72.952	2333.56	2333.56	2281.98	171.622	807.391	977764	1.01077	0.512184	68.461	21.7549	21.7549	21.7647	123.29	5.16408	6548.24	1.23911	0	0.98324	0.98324	10547	CTC	1
45612	0	0	0	0	0	0	NA	0	NA	0.687981	45.966	803.535	803.535	882.404	75.3664	374.973	147850	0.913789	0.634987	92.428	2711.6	2711.6	2836.62	218.726	973.319	1.44799e+06	1.27308	0.608954	68.56	23.809	23.809	23.5294	166.298	5.23425	9666.47	0.92131	0	1	1	10547	CTC	1
45618	0	0	0	0	0	0	NA	0	NA	0.763667	55.584	486.228	486.228	499.675	103.629	150.725	123016	0.971783	0.792483	92.568	2997.63	2997.63	3359.58	242.893	1065.84	1.7776e+06	1.14989	0.798842	39.424	22.1998	22.1998	21.7647	39.3216	5.33028	2131.18	1.28837	0	1	0.268775	10547	CTC	1
45628	0	0	0	0	0	0	NA	0	NA	0.776876	74.06	625.364	625.364	605.988	170.803	297.036	260777	1.0467	0.729397	110.986	3191.73	3191.73	3771.6	379.29	1021.84	2.95554e+06	1.05856	0.842967	96.018	24.0664	24.0664	24.1176	150.323	5.7508	8832.35	1.99908	0	0.983213	0.544365	10547	CTC	1
45632	0	0	0	0	0	0	NA	0	NA	0.319521	61.216	908.543	908.543	1009.98	133.939	398.674	297094	0.911953	0.356592	86.986	2825.54	2825.54	3026.79	260.506	908.223	1.79704e+06	0.946742	0.741802	14.994	23.1696	23.1696	22.9412	77.0048	5.28566	4355.88	0.0951628	0	0.984709	0.238532	10547	CTC	1
45634	0	0	0	0	0	0	NA	0	NA	0.370896	43.716	980.064	980.064	919.614	70.4512	594.051	168571	0.884184	0.425918	67.948	3201.34	3201.34	3827.06	163.021	1044.96	1.27414e+06	0.923125	0.708616	42.608	21.0953	21.0953	20.5882	59.392	4.80723	3058.82	0.996333	0	1	0.622093	10547	CTC	1
45652	0	0	0	0	0	0	NA	0	NA	0.885335	91.312	598.021	598.021	489.043	179.814	351.525	262531	1.51141	0.914065	109.076	2150.41	2150.41	1600.55	200.704	1208.98	1.0537e+06	1.9322	0.519648	42.608	21.3866	21.3866	21.1765	51.6096	5.46342	2694.71	1.14657	0	0.788155	0.252847	10547	CTC	1
45655	0	0	0	0	0	0	NA	0	NA	0.619487	53.682	580.188	580.188	616.62	100.762	193.942	142726	0.932207	0.444496	75.656	2815.65	2815.65	2622.69	199.885	1003.16	1.37404e+06	0.933377	0.717581	48.902	21.2438	21.2438	20.5882	53.6576	4.9235	2782.94	1.45269	0	0.987805	0.268293	10547	CTC	1
45656	0	0	0	0	0	0	NA	0	NA	0.790681	44.866	587.334	587.334	648.514	66.7648	218.346	95735.5	0.982737	0.306923	74.44	2369.31	2369.31	2472.14	183.501	805.149	1.06145e+06	0.984294	0.797417	63.954	23.2807	23.2807	22.9412	100.762	7.41822	5727.06	1.32309	0	1	0.815951	10547	CTC	1
45660	0	0	0	0	0	0	NA	0	NA	0.628435	44.08	848.285	848.285	882.404	70.4512	424.997	145905	0.898969	0.266244	64.4	3327.49	3327.49	4009.31	147.866	1059.55	1.20122e+06	0.914228	0.324309	56.072	24.3763	24.3763	24.1176	105.267	5.92896	6264.71	0.973529	0	1	0.97093	10547	CTC	1
45661	0	0	0	0	0	0	NA	0	NA	0.721165	46.818	609.042	609.042	616.62	77.0048	232.902	114500	0.927808	0.435549	81.842	3171.3	3171.3	3692.36	229.786	1023.59	1.7791e+06	0.950123	0.733985	57.114	21.4744	21.4744	21.7647	63.8976	4.83204	3350	1.66399	0	1	0.271277	10547	CTC	1
45670	0	0	0	0	0	0	NA	0	NA	0.591447	45.114	681.943	681.943	749.512	73.728	259.426	122750	0.899788	0.315354	77.07	2869.49	2869.49	3026.79	204.8	936.347	1.43475e+06	0.945346	0.527862	68.494	23.8211	23.8211	24.1176	151.142	5.36208	8790	1.01174	0	0.994444	0.927778	10547	CTC	1
45682	0	0	0	0	0	0	NA	0	NA	0.953264	42.12	795.341	795.341	712.302	144.998	500.229	281551	0.398808	0.892424	151.568	3076.65	3076.65	4009.31	374.784	1146.93	2.81513e+06	1.99795	0.652298	56.444	23.7054	23.7054	22.9412	91.7504	6.34148	5310	1.13182	0	0.997175	0.370056	10547	CTC	1
45749	0	0	0	0	0	0	NA	0	NA	0.669438	46.338	702.066	702.066	749.512	77.0048	305.582	131988	0.908881	0.435374	77.624	2540.73	2540.73	2487.99	207.258	923.331	1.28561e+06	0.947614	0.801902	88.392	21.957	21.957	21.7647	83.968	4.82707	4501.18	3.03293	0	1	0.340426	10547	CTC	1
45812	0	0	0	0	0	0	NA	0	NA	0.611853	39.97	976.878	976.878	1018.17	58.1632	490.578	138717	0.895303	0.571703	70.404	2576.78	2576.78	2473.36	171.622	1030.38	1.07967e+06	0.941393	0.792823	31.162	22.3413	22.3413	22.2	46.6944	4.59597	2546.91	0.677854	0	0.978873	0.471831	10547	CTC	1
45813	0	0	0	0	0	0	NA	0	NA	0.603779	47.198	673.601	673.601	724.333	81.1008	239.672	133373	0.895307	0.359799	71.554	1936.02	1936.02	1870.88	173.67	670.939	820872	0.960931	0.890903	46.065	21.3133	21.3133	20.8941	55.296	4.05995	2877.29	1.25083	0	1	0.429293	10547	CTC	1
45870	0	0	0	0	0	0	NA	0	NA	0.763728	46.404	807.708	807.708	861	73.3184	309.187	144580	0.9573	0.351056	73.878	2536.78	2536.78	2505.07	189.645	907.472	1.17453e+06	0.938079	0.62191	68.122	22.392	22.392	22.2	79.872	5.01734	4366.44	1.89378	0	0.977654	0.787709	10547	CTC	1
45891	0	0	0	0	0	0	NA	0	NA	0.451102	42.054	795.723	795.723	833.667	65.9456	347.359	128111	0.874136	0.403346	59.438	2962.85	2962.85	3361.24	125.747	1149.46	909596	0.915757	0.825432	22.495	21.0856	21.0856	20.8941	30.72	4.11729	1581.42	0.536909	0	0.962733	0.391304	10547	CTC	1
45902	0	0	0	0	0	0	NA	0	NA	0.619325	49.514	617.083	617.083	656	86.016	173.205	129587	0.929024	0.742052	78.658	2408.34	2408.34	2187.98	165.888	1116.25	975378	1.21568	0.714379	64.607	23.8737	23.8737	23.0706	58.1632	5.35671	3390.07	2.33917	0	0.92381	0.42381	10547	CTC	1
45905	0	0	0	0	0	0	NA	0	NA	0.507666	43.154	605.589	605.589	642.333	68.4032	204.928	101133	0.887393	0.883832	109.266	3280.03	3280.03	4011.29	298.598	1044.95	2.39114e+06	1.30326	0.809971	21.18	22.6462	22.6462	22.2	65.536	4.65432	3623.39	0.223112	0	1	0.383234	10547	CTC	1
45918	0	0	0	0	0	0	NA	0	NA	0.614532	45.42	579.682	579.682	587.667	72.9088	203.097	103183	0.922283	0.410226	68.692	2875.18	2875.18	3107.56	162.202	962.956	1.13857e+06	0.948216	0.818055	56.792	22.1123	22.1123	22.2	58.9824	4.15151	3184.18	1.78239	0	1	0.516854	10547	CTC	1
45933	0	0	0	0	0	0	NA	0	NA	0.365557	42.236	995.99	995.99	1011.33	66.7648	536.802	162346	0.8709	0.384411	57.85	3207.96	3207.96	4011.29	119.603	1132.87	936723	0.91204	0.704888	25.836	20.4741	20.4741	20.8941	23.3472	4.25544	1167.02	0.931893	0	1	0.312883	10547	CTC	1
45934	0	0	0	0	0	0	NA	0	NA	0.678341	40.706	788.204	788.204	806.333	60.2112	359.735	115866	0.896994	0.66453	69.486	2434.6	2434.6	2402.02	164.659	863.511	978707	0.955782	0.714175	96.819	25.6259	25.6259	25.2471	151.552	5.71583	9481.58	2.01609	0	0.986395	0.829932	10547	CTC	1
45939	0	0	0	0	0	0	NA	0	NA	0.726317	44.262	793.961	793.961	792.667	69.2224	363.925	134179	0.922498	0.806501	88.946	2797.13	2797.13	3028.29	202.752	1007.62	1.38458e+06	1.27186	0.792243	56.072	24.6304	24.6304	23.9412	98.304	5.11822	5911.29	1.04249	0	1	0.887574	10547	CTC	1
45952	0	0	0	0	0	0	NA	0	NA	0.590685	44.75	937.299	937.299	970.333	71.68	472.227	164027	0.910622	0.292045	65.624	2675.48	2675.48	2901.45	152.781	912.13	997955	0.91877	0.715943	27.821	22.0498	22.0498	22.2	58.1632	4.30983	3131.07	0.433758	0	1	0.554286	10547	CTC	1
45956	0	0	0	0	0	0	NA	0	NA	0.342913	43.336	815.337	815.337	779	69.632	390.803	138607	0.879101	0.873081	129.04	2805.13	2805.13	2917.3	305.971	1012.55	2.09543e+06	1.77386	0.970143	17.806	21.9384	21.9384	20.8941	77.0048	4.602	4124.41	0.134204	0	1	0.370588	10547	CTC	1
45988	0	0	0	0	0	0	NA	0	NA	0.484795	42.79	623.942	623.942	642.333	66.3552	231.246	101079	0.899414	0.288464	65.806	1981.52	1981.52	2076.99	152.371	526.96	737126	0.926357	0.897425	55.245	22.9006	22.9006	23.0706	52.4288	4.76817	2931.27	1.89743	0	0.987654	0.45679	10547	CTC	1
45998	0	0	0	0	0	0	NA	0	NA	0.32264	44.188	814.021	814.021	847.333	72.0896	401.359	143268	0.882848	0.375432	64.524	3208.48	3208.48	3908.23	149.094	1080.03	1.16789e+06	0.910188	0.553744	48.894	24.9678	24.9678	23.9412	65.1264	5.9065	3969.88	1.19648	0	1	0.664773	10547	CTC	1
46010	0	0	0	0	0	0	NA	0	NA	0.568267	52.516	442.927	442.927	464.667	97.0752	101.344	104974	0.92603	0.609484	86.432	3406.02	3406.02	4011.29	251.904	1033.09	2.0947e+06	0.966639	0.896772	70.951	23.9795	23.9795	23.0706	79.0528	5.41003	4628.05	2.07563	0	1	0.367089	10547	CTC	1
46016	0	0	0	0	0	0	NA	0	NA	0.499576	42.79	911.111	911.111	997.667	67.584	459.306	150333	0.883061	0.436156	68.618	1852.72	1852.72	1855.02	163.43	520.216	739235	0.93906	0.800431	59.579	23.6759	23.6759	23.0706	78.6432	6.10873	4545.78	1.47121	0	1	0.284848	10547	CTC	1
46021	0	0	0	0	0	0	NA	0	NA	0.706033	54.964	499.021	499.021	505.667	104.448	135.303	127250	0.942772	0.457448	79.212	2819.06	2819.06	3091.71	219.136	1033.41	1.5082e+06	0.933294	0.849288	48.538	24.3944	24.3944	23.0706	59.8016	5.0979	3561.58	1.28411	0	1	0.392157	10547	CTC	1
46022	0	0	0	0	0	0	NA	0	NA	0.696532	43.154	919.402	919.402	902	65.9456	486.111	148024	0.920463	0.286319	67.518	3086.97	3086.97	3583.21	161.792	1076.24	1.21935e+06	0.918401	0.533714	64.127	24.9483	24.9483	25.2471	111.002	5.574	6760.99	1.20754	0	1	0.906832	10547	CTC	1
46024	0	0	0	0	0	0	NA	0	NA	0.567061	51.672	523.322	523.322	560.333	95.4368	144.139	121934	0.911895	0.135217	73.026	3253.25	3253.25	4011.29	188.826	1064.28	1.49975e+06	0.920543	0.741648	77.922	33.2356	33.2356	32.2118	123.29	10.1627	10003.9	1.60525	0	1	0.806867	10547	CTC	1
46027	0	0	0	0	0	0	NA	0	NA	0.468833	49.704	503.803	503.803	533	90.112	127.45	110837	0.893614	0.353557	68.436	2199.36	2199.36	2156.27	164.25	681.768	881945	0.929426	0.823504	18.079	23.9442	23.9442	23.5059	58.1632	4.79244	3400.08	0.183168	0	1	0.45	10547	CTC	1
46045	0	0	0	0	0	0	NA	0	NA	0.579078	46.958	621.518	621.518	669.667	79.872	196.782	121196	0.89986	0.871924	86.754	2690.51	2690.51	2758.75	172.442	1109.14	1.13271e+06	1.42261	0.831985	25.282	26.4848	26.4848	26.1176	47.104	6.34992	3045.75	0.442298	0	1	0.45641	10547	CTC	1
46068	0	0	0	0	0	0	NA	0	NA	0.434278	51.598	518.403	518.403	519.333	96.256	148.347	121825	0.901546	0.600229	64.582	1377.63	1377.63	1347.67	145.408	331.009	489060	0.934942	0.598111	72.282	29.9783	29.9783	29.1647	172.032	8.01379	12590.9	0.989922	0	0.893617	0.987234	10547	CTC	1
46069	0	0	0	0	0	0	NA	0	NA	0.179871	39.3	660.138	660.138	669.667	58.1632	279.828	93739.7	0.86554	0.247245	76.334	3302.02	3302.02	4011.29	202.752	1054.02	1.6345e+06	0.936744	0.861939	37.762	24.2852	24.2852	23.9412	58.5728	4.955	3472.78	0.793531	0	1	0.5	10547	CTC	1
46121	0	0	0	0	0	0	NA	0	NA	0.35799	45.114	665.036	665.036	724.333	74.9568	249.379	121702	0.885038	0.39916	71.372	2806.32	2806.32	2980.72	177.357	1018.82	1.21514e+06	0.936177	0.939739	23.14	22.9799	22.9799	23.0706	29.4912	4.02479	1654.55	0.591813	0	1	0.20765	10547	CTC	1
46239	0	0	0	0	0	0	NA	0	NA	0.700179	37.646	787.759	787.759	666.604	51.2	460.495	98469.9	0.902231	0.415252	68.626	2795.14	2795.14	3073.57	166.298	937.503	1.13483e+06	0.923085	0.846005	56.105	24.0644	24.0644	24.2	57.344	5.18217	3369.02	1.78923	0	1	0.592	10547	CTC	1
46260	0	0	0	0	0	0	NA	0	NA	0.434672	47.082	667.177	667.177	708.267	81.92	238.557	133435	0.882003	0.934399	116.734	2282.79	2282.79	2146.75	268.698	869.559	1.49751e+06	1.65303	0.874496	17.442	23.3485	23.3485	22.302	43.8272	4.66735	2498.29	0.226255	0	0.955	0.31	10547	CTC	1
46261	0	0	0	0	0	0	NA	0	NA	0.604073	41.202	890.645	890.645	968.659	61.8496	437.088	134487	0.894643	0.420282	59.372	2448.25	2448.25	2313.1	125.747	976.626	751614	0.913724	0.883032	39.54	22.0725	22.0725	22.302	37.2736	3.96017	2008.6	1.36717	0	1	0.331126	10547	CTC	1
46268	0	0	0	0	0	0	NA	0	NA	0.410978	49.158	555.112	555.112	572.863	87.2448	189.262	118239	0.902815	0.264663	82.272	2850.2	2850.2	3002.27	235.93	950.828	1.64171e+06	0.93513	0.770466	71.43	24.1014	24.1014	23.251	104.448	5.18707	6145.85	1.59225	0	1	0.521127	10547	CTC	1
46279	0	0	0	0	0	0	NA	0	NA	0.544069	38.564	795.728	795.728	729.098	55.7056	441.204	108219	0.870193	0.344636	62.258	1702.09	1702.09	1742.75	138.854	495.115	577007	0.909873	0.802598	60.05	25.5099	25.5099	25.149	87.2448	5.34753	5433.61	1.34721	0	0.889706	0.544118	10547	CTC	1
46329	0	0	0	0	0	0	NA	0	NA	0.343778	40.516	783.398	783.398	848.878	61.44	333.078	117510	0.870867	0.752202	77.806	3175.62	3175.62	4008.31	189.235	1160.48	1.46714e+06	1.04274	0.507034	27.73	22.9955	22.9955	22.302	53.248	4.7869	2989.41	0.470703	0	1	0.686667	10547	CTC	1
46350	0	0	0	0	0	0	NA	0	NA	0.548914	49.158	573.207	573.207	562.447	86.8352	220.786	121520	0.907074	0.442237	77.682	3231.97	3231.97	4008.31	210.944	1060.21	1.66446e+06	0.932446	0.593141	69.296	25.9774	25.9774	26.098	143.36	5.84598	9092.08	1.09179	0	1	1	10547	CTC	1
46352	0	0	0	0	0	0	NA	0	NA	0.393925	47.81	680.765	680.765	729.098	83.1488	242.432	138195	0.896049	0.849312	93.048	2586.08	2586.08	2519.06	204.39	1020.85	1.29046e+06	1.38071	0.846	49.944	22.2681	22.2681	22.302	40.1408	4.2218	2182.27	2.02549	0	1	0.349754	10547	CTC	1
46360	0	0	0	0	0	0	NA	0	NA	0.587167	42.294	920.291	920.291	968.659	65.536	433.176	147247	0.889667	0.488501	66.36	3195.31	3195.31	4008.31	154.419	1093.32	1.20463e+06	0.929526	0.489891	37.547	22.1318	22.1318	22.302	37.6832	4.57713	2036.12	1.21942	0	1	0.2625	10547	CTC	1
46363	0	0	0	0	0	0	NA	0	NA	0.905362	43.526	864.622	864.622	890.541	142.541	432.903	300888	0.43322	0.838448	111.64	2825.2	2825.2	2756.71	324.403	1073.89	2.23756e+06	1.25229	0.676184	79.072	23.8441	23.8441	23.251	95.0272	5.62692	5531.84	2.14461	0	1	0.405172	10547	CTC	1
46384	0	0	0	0	0	0	NA	0	NA	0.678327	49.522	663.741	663.741	697.851	86.4256	260.789	140049	0.92492	0.47705	76.21	3355.44	3355.44	4008.31	202.342	1042.8	1.65759e+06	0.935593	0.568991	88.235	23.676	23.676	23.251	121.651	4.78705	7031.76	2.08601	0	1	0.78673	10547	CTC	1
46391	0	0	0	0	0	0	NA	0	NA	0.847788	82.272	679.5	679.5	692.643	172.032	285.266	285390	1.28246	0.71631	126.782	2794.87	2794.87	2851.76	384.614	1051.38	2.62438e+06	1.3622	0.735727	15.457	22.7651	22.7651	22.302	102.4	4.87295	5691.27	0.0760502	0	1	0.428571	10547	CTC	1
46393	0	0	0	0	0	0	NA	0	NA	0.568533	47.628	734.176	734.176	770.761	82.3296	296.834	147569	0.898088	0.305366	69.66	3230.45	3230.45	4008.31	172.032	1060.54	1.35679e+06	0.919407	0.715017	61.638	24.4783	24.4783	24.2	97.0752	5.03478	5801.36	1.27567	0	1	0.791045	10547	CTC	1
46395	0	0	0	0	0	0	NA	0	NA	0.485552	42.484	929.105	929.105	947.827	66.7648	465.237	151444	0.881157	0.640225	73.398	2841.73	2841.73	3136.94	168.755	1081.12	1170792	1.04055	0.597658	56.014	23.3904	23.3904	23.251	65.536	3.93046	3742.46	1.5605	0	1	0.840491	10547	CTC	1
46398	0	0	0	0	0	0	NA	0	NA	0.470726	46.9	819.97	819.97	906.165	80.2816	346.909	160714	0.893058	0.230468	56.188	1375.58	1375.58	1314.98	112.23	303.896	376908	0.91691	0.788409	35.984	21.9643	21.9643	22.302	42.5984	3.97591	2284.29	0.990776	0	0.979592	0.413265	10547	CTC	1
46406	0	0	0	0	0	0	NA	0	NA	0.326582	46.71	835.201	835.201	958.243	81.1008	327.029	165370	0.876889	0.0932517	71.918	3293.95	3293.95	4008.31	183.091	1075.4	1.4724e+06	0.920784	0.672499	84.051	28.2625	28.2625	27.0471	116.736	7.47546	8054.8	1.97256	0	1	0.762626	10547	CTC	1
46433	0	0	0	0	0	0	NA	0	NA	0.51145	43.154	831.891	831.891	859.294	68.8128	418.371	139758	0.88211	0.683998	80.18	3383.11	3383.11	4008.31	201.114	1036.58	1.66111e+06	1.04194	0.593972	84.034	23.8468	23.8468	23.251	108.954	5.09119	6343.25	2.11261	0	1	0.732143	10547	CTC	1
46434	0	0	0	0	0	0	NA	0	NA	0.705856	40.276	443.59	443.59	458.29	57.7536	134.86	62546.2	0.915511	0.537553	74.258	2705.2	2705.2	2804.24	192.512	985.305	1.27144e+06	0.933639	0.909182	38.986	21.3599	21.3599	20.8784	27.8528	4.52579	1452.47	1.77868	0	1	0.219858	10547	CTC	1
46453	0	0	0	0	0	0	NA	0	NA	0.542053	46.892	766.114	766.114	802.008	79.872	336.749	149392	0.897332	0.354768	71.81	2937.07	2937.07	3327.06	173.67	1062.89	1.24532e+06	0.967819	0.658495	44.982	23.8753	23.8753	23.251	54.4768	4.47323	3175.42	1.21064	0	1	0.446154	10547	CTC	1
46464	0	0	0	0	0	0	NA	0	NA	0.311933	40.524	889.569	889.569	963.451	61.44	426.829	133435	0.871211	0.925218	110.374	2986.11	2986.11	3358.75	254.362	1052.78	1.85438e+06	1.5611	0.957841	31.948	23.8097	23.8097	23.251	101.581	5.19713	5904.8	0.327511	0	1	0.706667	10547	CTC	1
46471	0	0	0	0	0	0	NA	0	NA	0.388264	43.642	816.222	816.222	791.592	69.632	405.432	138758	0.89156	0.45016	68.618	2000	2000	1917.02	163.84	691.416	799999	0.936712	0.482102	63.78	24.1471	24.1471	23.251	95.4368	5.17714	5626.26	1.38932	0	1	0.694118	10547	CTC	1
46476	0	0	0	0	0	0	NA	0	NA	0.631845	43.154	823.655	823.655	895.749	67.9936	370.005	136727	0.892738	0.306947	69.66	3245.04	3245.04	4008.31	171.213	1092.6	1.35643e+06	0.923806	0.663589	49.555	22.5132	22.5132	22.302	56.1152	4.73634	3084.31	1.42641	0	1	0.63253	10547	CTC	1
46500	0	0	0	0	0	0	NA	0	NA	0.446158	45.602	669.419	669.419	708.267	75.776	267.353	123843	0.894512	0.556301	67.03	1660.36	1660.36	1616	157.696	497.211	639239	0.928684	0.854405	39.35	25.3295	25.3295	25.149	37.6832	5.90397	2330.32	1.33934	0	1	0.227027	10547	CTC	1
46503	0	0	0	0	0	0	NA	0	NA	0.219823	41.558	734.936	734.936	718.682	64.3072	361.286	115385	0.875386	0.674137	93.726	3142.05	3142.05	3881.57	260.506	1099.59	1.99834e+06	1.09914	0.706854	46.255	22.9427	22.9427	23.251	64.3072	4.98275	3602	1.08445	0	1	0.33758	10547	CTC	1
46526	0	0	0	0	0	0	NA	0	NA	0.588529	53.004	433.31	433.31	468.706	98.7136	112.682	104428	0.927663	0.570054	87.102	2792.29	2792.29	2891.37	251.494	1119.95	1.71447e+06	0.983282	0.755503	52.458	23.4604	23.4604	23.251	73.3184	4.95379	4199.41	1.22338	0	0.979253	0.273859	10547	CTC	1
46576	0	0	0	0	0	0	NA	0	NA	0.898631	39.374	544.996	544.996	525.992	46.6944	195.123	62129.6	1.08219	0.883936	58.172	1802.19	1802.19	1798.2	99.1232	645.701	436130	1.11276	0.897674	33.974	23.4977	23.4977	23.251	30.72	4.13474	1762.33	1.22468	0	0.938596	0.508772	10547	CTC	1
46677	0	0	0	0	0	0	NA	0	NA	0.452831	47.562	624.775	624.775	638.627	82.3296	211.229	125580	0.8956	0.382616	64.036	2969.72	2969.72	3357.08	146.227	1036.99	1.06019e+06	0.914051	0.915928	25.39	23.1497	23.1497	22.6353	40.5504	4.69006	2291.82	0.51818	0	1	0.412935	10547	CTC	1
46682	0	0	0	0	0	0	NA	0	NA	0.594022	44.932	825.506	825.506	842.988	73.3184	403.719	147766	0.897529	0.755112	103.75	2817.28	2817.28	3119.55	241.254	1050.38	1.65938e+06	1.45429	0.553983	106.893	24.4642	24.4642	24.8118	99.5328	5.23275	5944.81	3.74182	0	1	0.536313	10547	CTC	1
46692	0	0	0	0	0	0	NA	0	NA	0.478192	45.61	700.851	700.851	753.58	76.5952	284.231	131059	0.885256	0.39799	67.518	2074.59	2074.59	1995.25	158.925	737.766	804940	0.93497	0.681313	32.229	22.3244	22.3244	21.7647	34.4064	4.10437	1875.25	0.984021	0	1	0.245989	10547	CTC	1
46695	0	0	0	0	0	0	NA	0	NA	0.432074	41.748	1060.85	1060.85	1111.21	64.3072	578.835	166554	0.883409	0.233264	70.586	2960.58	2960.58	3206.65	176.947	1035.38	1.27897e+06	0.91779	0.581765	78.038	25.1227	25.1227	24.8118	111.821	5.3418	6858.49	1.77517	0	1	0.834395	10547	CTC	1
46716	0	0	0	0	0	0	NA	0	NA	0.613574	42.418	794.437	794.437	728.035	65.9456	399.471	127904	0.889333	0.598311	75.474	2255.42	2255.42	2359.46	192.512	707.274	1.06005e+06	0.964466	0.898236	53.293	22.9635	22.9635	22.6353	78.2336	4.56643	4386.02	1.18331	0	1	0.534161	10547	CTC	1
46724	0	0	0	0	0	0	NA	0	NA	0.262459	42.972	793.976	793.976	842.988	67.9936	358.325	131800	0.885224	0.339312	65.442	2441.16	2441.16	2319.87	151.552	984.961	903229	0.921089	0.910509	27.912	21.4996	21.4996	21.7647	45.056	4.08814	2364.95	0.563611	0	1	0.373494	10547	CTC	1
46735	0	0	0	0	0	0	NA	0	NA	0.954904	46.71	828.421	828.421	830.216	148.685	419.756	300717	0.478303	0.850725	114.964	2360.34	2360.34	2280.28	325.222	919.576	1.87411e+06	1.32463	0.703828	90.178	26.5037	26.5037	25.6824	119.603	6.74052	7739.09	2.2162	0	0.980716	0.454545	10547	CTC	1
46751	0	0	0	0	0	0	NA	0	NA	0.423578	49.332	774.263	774.263	849.375	89.2928	318.111	168789	0.888364	0.801679	103.51	2280.95	2280.95	2248.61	279.757	825.137	1.55789e+06	1.24834	0.551772	54.997	26.3994	26.3994	26.9882	84.7872	6.03963	5464.68	1.16278	0	1	0.201835	10547	CTC	1
46777	0	0	0	0	0	0	NA	0	NA	0.680135	46.586	922.192	922.192	945.169	75.3664	435.181	169683	0.938606	0.383548	65.442	2577.19	2577.19	2517.81	150.733	960.412	948407	0.926095	0.817146	35.686	22.9542	22.9542	22.6353	35.2256	4.57877	1974.06	1.17839	0	0.961957	0.271739	10547	CTC	1
46780	0	0	0	0	0	0	NA	0	NA	0.554334	45.42	951.416	951.416	989.873	75.3664	479.451	175061	0.892209	0.377203	66.782	2010.12	2010.12	1931.91	154.829	728.79	759825	0.938895	0.7436	69.9	22.3286	22.3286	21.7647	72.0896	4.356	3929.84	2.20918	0	0.994565	0.679348	10547	CTC	1
46798	0	0	0	0	0	0	NA	0	NA	0.439166	41.384	1039.38	1039.38	996.259	64.3072	590.276	163182	0.868071	0.280006	66.782	2520.66	2520.66	2684.08	157.286	912.351	967932	0.924225	0.683731	48.24	23.4575	23.4575	22.6353	73.728	5.06234	4222.35	1.0288	0	1	0.738854	10547	CTC	1
46799	0	0	0	0	0	0	NA	0	NA	0.175716	43.526	697.7	697.7	657.786	68.8128	321.974	117214	0.897384	0.720962	74.812	2434.38	2434.38	2422.8	184.32	875.833	1.09547e+06	0.989738	0.954166	33.337	22.7451	22.7451	22.6353	43.8272	4.64578	2433.73	0.826531	0	1	0.25	10547	CTC	1
46829	0	0	0	0	0	0	NA	0	NA	0.36476	41.26	1007.72	1007.72	1040.96	63.8976	552.574	157205	0.868408	0.908594	148.194	2957.83	2957.83	3420.42	353.894	1127.52	2.55556e+06	2.02273	0.909142	76.086	25.9994	25.9994	25.6824	146.227	5.81673	9281.78	1.29042	0	1	0.794872	10547	CTC	1
46832	0	0	0	0	0	0	NA	0	NA	0.521228	44.378	875.321	875.321	830.216	71.68	437.128	153181	0.895545	0.257907	67.584	2825.47	2825.47	3214.56	160.563	1012.12	1.10758e+06	0.927239	0.843798	39.722	22.0809	22.0809	21.7647	38.912	4.53992	2097.68	1.32169	0	1	0.325714	10547	CTC	1
46835	0	0	0	0	0	0	NA	0	NA	0.597335	43.89	702.119	702.119	753.58	70.4512	275.719	120764	0.891236	0.421918	60.852	1947.3	1947.3	1963.58	132.301	599.532	628978	0.912299	0.780202	37.092	23.286	23.286	22.6353	39.7312	5.1925	2258.74	1.1287	0	1	0.296512	10547	CTC	1
46840	0	0	0	0	0	0	NA	0	NA	0.752766	72.29	560.593	560.593	574.765	172.032	196.457	235449	0.990142	0.778805	92.75	2803.04	2803.04	3024.54	271.565	1164.28	1.85841e+06	1.03253	0.781021	38.316	25.9493	25.9493	26.3353	43.4176	5.27324	2750.62	1.10216	0	0.878571	0.252381	10547	CTC	1
46858	0	0	0	0	0	0	NA	0	NA	0.313929	43.146	817.897	817.897	830.216	69.2224	399.015	138225	0.876566	0.290483	64.888	2872.32	2872.32	3103.72	149.094	1003.01	1.04553e+06	0.920487	0.186887	53.591	22.9063	22.9063	22.6353	61.8496	4.49928	3458.85	1.51355	0	1	0.668639	10547	CTC	1
46864	0	0	0	0	0	0	NA	0	NA	0.906254	85.58	827.29	827.29	906.851	166.298	413.464	335880	1.43552	0.888483	101.84	2347.74	2347.74	2216.94	250.266	897.876	1.43447e+06	1.35078	0.723595	45.462	21.8191	21.8191	21.7647	49.152	4.33151	2618.29	1.37058	0	0.913793	0.231527	10547	CTC	1
46867	0	0	0	0	0	0	NA	0	NA	0.781164	39.672	703.643	703.643	676.945	54.4768	345.53	93584.5	0.941687	0.386255	68.08	3049.83	3049.83	3895.48	160.563	1147.21	1.19553e+06	0.940899	0.815771	59.86	23.993	23.993	23.9412	68.8128	4.73182	4030.82	1.69728	0	1	0.586466	10547	CTC	1
46868	0	0	0	0	0	0	NA	0	NA	0.951197	40.524	820.841	820.841	728.035	127.795	494.16	256102	0.418852	0.859093	135.764	2826.28	2826.28	3008.71	336.282	1117.73	2.32038e+06	1.78655	0.689478	56.37	25.7437	25.7437	25.6824	95.8464	5.15492	6024.04	1.08061	0	1	0.294872	10547	CTC	1
46875	0	0	0	0	0	0	NA	0	NA	0.615485	45.974	810.539	810.539	881.306	75.776	347.981	149950	0.909166	0.881579	111.962	2676.78	2676.78	2818.68	262.963	965.284	1.71849e+06	1.5538	0.454595	81.586	23.196	23.196	22.6353	75.3664	5.02219	4268.06	2.87875	0	1	0.697297	10547	CTC	1
46878	0	0	0	0	0	0	NA	0	NA	0.90805	50.01	784.676	784.676	830.216	165.888	346.263	317794	0.491415	0.800186	128.196	2658.65	2658.65	2414.88	354.714	1119.56	2.30239e+06	1.51015	0.834423	51.16	22.8763	22.8763	22.6353	95.4368	4.42639	5330.18	0.893913	0	1	0.269136	10547	CTC	1
46891	0	0	0	0	0	0	NA	0	NA	0.573545	47.256	659.22	659.22	702.49	80.2816	252.461	129207	0.906667	0.618967	123.408	2486.76	2486.76	2121.93	387.891	1146.47	2.35496e+06	1.27975	0.896962	111.16	28.1467	28.1467	27.4235	226.099	8.06399	15537	1.78135	0	1	0.938776	10547	CTC	1
46902	0	0	0	0	0	0	NA	0	NA	0.573624	47.926	777.498	777.498	804.671	83.5584	351.522	158610	0.895988	0.671789	92.99	2302.32	2302.32	2280.28	239.616	810.805	1.34686e+06	1.17627	0.518017	74.548	25.7677	25.7677	24.8118	171.213	6.60225	10770.9	1.058	0	1	0.970588	10547	CTC	1
46910	0	0	0	0	0	0	NA	0	NA	0.261998	40.226	621.367	621.367	651.4	60.6208	223.184	91962.4	0.870046	0.412507	67.336	3209.96	3209.96	3990.49	160.563	1102.33	1.2583e+06	0.920447	0.739588	51.49	25.3166	25.3166	24.8118	58.9824	6.18619	3645.59	1.46512	0	1	0.574324	10547	CTC	1
46933	0	0	0	0	0	0	NA	0	NA	0.935275	49.216	614.739	614.739	574.765	151.552	284.676	227454	0.520956	0.867867	113.558	2550.63	2550.63	2533.65	332.595	989.262	2.07111e+06	1.26377	0.61452	58.065	23.1207	23.1207	22.6353	92.5696	5.13204	5225.27	1.18716	0	1	0.308108	10547	CTC	1
46956	0	0	0	0	0	0	NA	0	NA	0.944505	52.706	627.188	627.188	600.31	176.538	259.901	270318	0.5129	0.884279	124.814	2318.1	2318.1	2327.79	376.422	704.401	2.13034e+06	1.34897	0.846418	122.648	23.6497	23.6497	22.6353	141.312	5.35898	8159.15	3.4697	0	0.99768	0.354988	10547	CTC	1
46978	0	0	0	0	0	0	NA	0	NA	0.620858	44.196	912.831	912.831	894.078	70.8608	472.071	157920	0.898483	0.820015	87.35	1585.41	1585.41	1615.2	172.442	401.748	667458	1.44223	0.598798	86.482	26.3343	26.3343	25.6824	88.8832	6.51813	5714.54	2.74272	0	1	0.583815	10547	CTC	1
47218	0	0	0	0	0	0	NA	0	NA	0.554943	41.93	671.688	671.688	675.388	63.8976	276.198	104783	0.896841	0.457605	71.058	2111.18	2111.18	2148.8	175.309	754.867	903586	0.938798	0.511726	53.699	28.2848	28.2848	28	81.1008	6.52222	5600.4	1.15893	0	1	0.544872	10547	CTC	1
47274	0	0	0	0	0	0	NA	0	NA	0.914434	39.788	819.666	819.666	773.522	133.12	425.771	266392	0.387624	0.851697	106.818	2351.02	2351.02	2054	299.008	1071.05	1.71624e+06	1.24382	0.922961	23.512	22.142	22.142	22	56.5248	4.50085	3055.6	0.318779	0	0.990769	0.255385	10547	CTC	1
47294	0	0	0	0	0	0	NA	0	NA	0.352652	51.846	478.421	478.421	461.804	97.8944	151.857	114343	0.894999	0.421947	77.434	1658.37	1658.37	1437.8	204.8	738.604	829184	0.954297	0.679376	65.004	22.3153	22.3153	22	48.3328	4.41717	2633.2	2.84963	0	0.966527	0.230126	10547	CTC	1
47342	0	0	0	0	0	0	NA	0	NA	0.579683	46.892	443.213	443.213	404.078	79.872	155.589	86426.6	0.897332	0.928863	33.056	842.831	842.831	837.4	26.2144	52.3057	53941.2	1.35866	0.822167	53.864	23.0657	23.0657	22.8	58.5728	4.95295	3298.4	1.61455	0	0.0410256	0.553846	10547	CTC	1
47345	0	0	0	0	0	0	NA	0	NA	0.23023	43.708	988.963	988.963	1062.15	70.0416	487.024	169113	0.889029	0.26564	68.808	3187.78	3187.78	3965.8	167.936	1107.93	1.30699e+06	0.918934	0.301266	59.008	26.3726	26.3726	26	113.459	5.29291	7305.2	1.0003	0	1	1	10547	CTC	1
47357	0	0	0	0	0	0	NA	0	NA	0.573484	67.468	823.716	823.716	842.792	151.962	348.393	305599	0.976364	0.534162	112.864	3469.91	3469.91	3965.8	373.146	961.187	3.16109e+06	1.11271	0.335767	86.548	35.3272	35.3272	34	248.627	11.0716	21443.6	0.982009	0	1	0.991914	10547	CTC	1
47360	0	0	0	0	0	0	NA	0	NA	0.585882	56.998	587.449	587.449	600.345	115.507	198.074	165661	0.91677	0.384063	79.948	1636.15	1636.15	1516.8	220.365	558.779	880250	0.945416	0.850228	73.423	22.4458	22.4458	22	78.6432	4.86978	4309.6	2.23436	0	1	0.365248	10547	CTC	1
47400	0	0	0	0	0	0	NA	0	NA	0.522128	43.824	374.648	374.648	369.443	70.8608	94.7662	64814.2	0.883422	0.421958	73.572	2409.48	2409.48	2370	190.464	940.306	1.12041e+06	0.926323	0.532273	88.996	24.3766	24.3766	24	112.23	5.48501	6679.2	2.30028	0	1	0.641618	10547	CTC	1
47428	0	0	0	0	0	0	NA	0	NA	0.942402	54.666	569.651	569.651	531.075	170.394	227.396	236975	0.571652	0.915704	136.434	1637.27	1637.27	1501	359.219	640.311	1.43589e+06	1.68902	0.775858	53.103	25.8942	25.8942	26	77.4144	5.66488	4894	1.18732	0	0.973558	0.213942	10547	CTC	1
47434	0	0	0	0	0	0	NA	0	NA	0.513046	39.3	674.938	674.938	692.706	57.7536	269.03	95166.2	0.871678	0.323264	70.098	3134.58	3134.58	3965.8	171.622	1113.75	1.31339e+06	0.933227	0.732697	53.376	25.5336	25.5336	24.8	86.4256	5.48947	5387.6	1.07448	0	1	0.914894	10547	CTC	1
47439	0	0	0	0	0	0	NA	0	NA	0.336207	42.972	516.574	516.574	519.529	68.8128	183.773	86784.5	0.874686	0.67857	87.648	2632.25	2632.25	2804.5	254.771	988.064	1.63726e+06	0.982842	0.898235	64.565	22.1	22.1	22	68.8128	4.80952	3712.8	1.97458	0	1	0.464286	10547	CTC	1
47456	0	0	0	0	0	0	NA	0	NA	0.521327	43.154	874.228	874.228	837.02	67.9936	454.313	145122	0.892738	0.500037	76.466	2713.36	2713.36	2780.8	203.162	1037.23	1.34583e+06	0.938092	0.61753	55.75	23.893	23.893	22.8	87.2448	5.18457	5089.2	1.16118	0	1	0.753012	10547	CTC	1
47462	0	0	0	0	0	0	NA	0	NA	0.372535	47.446	788.053	788.053	808.157	82.3296	357.912	158399	0.891237	0.393532	72.662	2309.19	2309.19	2338.4	183.91	792.244	1.03683e+06	0.935747	0.892948	43.096	21.6041	21.6041	22	40.1408	4.27411	2117.2	1.50813	0	1	0.283582	10547	CTC	1
47471	0	0	0	0	0	0	NA	0	NA	0.658814	44.932	673.073	673.073	646.525	72.4992	298.933	119134	0.907671	0.361308	72.918	2605.81	2605.81	2654.4	185.139	1016.54	1.17783e+06	0.936098	0.630185	59.165	26.5022	26.5022	26	113.869	6.14411	7367.6	1.00202	0	1	0.983051	10547	CTC	1
47472	0	0	0	0	0	0	NA	0	NA	0.359204	47.438	601.945	601.945	658.071	82.7392	197.303	121593	0.886526	0.690032	86.73	2607.31	2607.31	2733.4	248.627	985.421	1.58264e+06	0.986144	0.877175	74.581	22.8847	22.8847	22	83.1488	4.97756	4645.6	2.18047	0	1	0.480198	10547	CTC	1
47483	0	0	0	0	0	0	NA	0	NA	0.591627	46.338	842.854	842.854	877.427	76.5952	388.938	157614	0.913741	0.387486	59.074	2386.31	2386.31	2512.2	125.747	888.692	732599	0.904575	0.535817	59.471	23.7766	23.7766	22.8	59.392	5.5305	3447.6	1.94103	0	0.951872	0.582888	10547	CTC	1
47494	0	0	0	0	0	0	NA	0	NA	0.322761	52.334	559.038	559.038	583.027	99.9424	161.881	136405	0.89324	0.373728	76.698	2357.91	2357.91	2370	206.029	808.492	1186027	0.930658	0.782798	64.582	25.0779	25.0779	24.4	63.0784	5.58211	3862	2.15522	0	1	0.340164	10547	CTC	1
47499	0	0	0	0	0	0	NA	0	NA	0.553527	42.79	1030.43	1030.43	1056.38	67.9936	591.947	171052	0.877741	0.477833	69.734	2508.98	2508.98	2678.1	168.755	899.349	1.0337e+06	0.939252	0.787922	42.418	23.2896	23.2896	22.8	51.2	4.82891	2911.2	1.14546	0	1	0.204819	10547	CTC	1
47547	0	0	0	0	0	0	NA	0	NA	0.464284	50.382	667.871	667.871	704.251	92.16	238.893	150271	0.897756	0.778495	26.291	919.203	919.203	900.6	25.3952	126.998	56990.6	0.887182	0.91257	40.276	22.7902	22.7902	22	33.5872	4.17966	1868.8	1.57423	0	0.275556	0.288889	10547	CTC	1
47593	0	0	0	0	0	0	NA	0	NA	0.388492	41.632	667.424	667.424	681.161	64.7168	275.608	105453	0.872946	0.274771	70.586	2800.29	2800.29	3112.6	173.67	1058.96	1.18732e+06	0.935107	0.834855	59.678	22.5771	22.5771	22	53.6576	5.04019	2957.6	2.16345	0	1	0.5	10547	CTC	1
47624	0	0	0	0	0	0	NA	0	NA	0.573524	47.264	656.898	656.898	692.706	80.6912	249.402	129409	0.90237	0.463619	78.17	3281.97	3281.97	3965.8	213.402	1031.89	1.70991e+06	0.933324	0.692525	60.67	23.0311	23.0311	22.8	65.9456	5.11422	3708	1.81933	0	1	0.436548	10547	CTC	1
47841	0	0	0	0	0	0	NA	0	NA	0.471749	43.038	796.139	796.139	779.196	68.8128	374.381	133751	0.877375	0.422931	65.26	1655.43	1655.43	1766.53	151.142	836.436	610855	0.918455	0.839354	27.267	20.252	20.252	20.1412	43.4176	4.24309	2146.71	0.55816	0	1	0.529762	10547	CTC	1
47966	0	0	0	0	0	0	NA	0	NA	0.936851	543.61	631.729	631.729	477.059	3182.59	506.997	4.90854e+06	3.02652	0.804646	38.018	701.432	701.432	630.902	43.4176	402.324	74351.8	1.08508	0.971636	81.131	23.5658	23.5658	23.0784	1400.42	5.89682	80571.4	0.153202	0	0.0120978	0.358044	10547	CTC	1
47985	0	0	0	0	0	0	NA	0	NA	0.638999	48.786	865.325	865.325	906.412	85.6064	458.596	180853	0.906221	0.149208	78.658	2146.85	2146.85	2507.84	217.498	987.371	1.13998e+06	0.927217	0.560232	73.076	22.717	22.717	21.8196	138.854	5.08043	7701.06	1.25355	0	1	0.937799	10547	CTC	1
48083	0	0	0	0	0	0	NA	0	NA	0.369771	43.526	567.848	567.848	604.275	70.4512	227.644	97669.8	0.876515	0.472345	72.48	2322.33	2322.33	2807.51	185.139	1017.2	1.04969e+06	0.924886	0.68847	62.184	29.7749	29.7749	28.9529	89.7024	8.68662	6520.71	1.40509	0	1	0.47093	10547	CTC	1
48332	0	0	0	0	0	0	NA	0	NA	0.719812	43.526	651.784	651.784	683.784	66.3552	256.895	105589	0.930621	0.613263	33.238	582.657	582.657	504.722	41.7792	310.42	59431	0.861906	0.71966	23.512	31.241	31.241	29.7922	21.7088	9.76141	1655.77	0.830029	0	0.345679	0.216049	10547	CTC	1
48388	0	0	0	0	0	0	NA	0	NA	0.446881	57.486	528.82	528.82	556.643	119.194	204.802	153887	0.903694	0.396693	90.096	3000.4	3000.4	3755.58	278.118	1095.06	2.03727e+06	0.95133	0.522031	42.526	24.1006	24.1006	23.2784	51.2	4.58893	3012.58	1.1513	0	1	0.319588	10547	CTC	1
48464	0	0	0	0	0	0	NA	0	NA	0.939278	47.744	776.669	776.669	784.361	174.49	406.314	330861	0.425812	0.881818	113.302	2935.47	2935.47	3331.31	319.898	1039.65	2.2926e+06	1.30802	0.814115	69.23	23.9888	23.9888	23.2784	61.0304	4.88172	3574.34	2.55972	0	0.971831	0.323944	10547	CTC	1
48470	0	0	0	0	0	0	NA	0	NA	0.333583	45.412	599.546	599.546	619.898	75.3664	245.286	110317	0.891895	0.311214	69.552	2491.84	2491.84	2545.62	169.574	929.417	1.03162e+06	0.929842	0.842867	61.084	25.2349	25.2349	25.0353	54.0672	5.54384	3331.01	2.24942	0	1	0.407609	10547	CTC	1
48472	0	0	0	0	0	0	NA	0	NA	0.742537	46.586	679.99	679.99	683.153	75.3664	297.131	125118	0.938606	0.537233	102.832	2819.58	2819.58	3079.89	289.587	1076.94	1.99344e+06	1.19022	0.724794	64.268	23.2628	23.2628	23.2784	80.6912	4.94362	4582.78	1.66845	0	1	0.51087	10547	CTC	1
48474	0	0	0	0	0	0	NA	0	NA	0.72291	63.548	459.215	459.215	398.506	134.349	237.373	150623	0.979761	0.803642	117.106	2661.92	2661.92	2734.19	366.592	1026.11	2.38242e+06	1.21934	0.733088	44.486	26.2133	26.2133	26.3529	61.8496	5.80593	3958.21	1.04294	0	1	0.320122	10547	CTC	1
48520	0	0	0	0	0	0	NA	0	NA	0.448464	51.664	694.475	694.475	752.733	97.4848	298.449	165285	0.892461	0.477489	80.982	2575.31	2575.31	2561.34	225.69	1018.79	1.419e+06	0.947143	0.592602	77.484	27.4398	27.4398	26.3529	113.05	7.80114	7573.4	1.73103	0	1	0.567227	10547	CTC	1
48557	0	0	0	0	0	0	NA	0	NA	0.94381	45.602	701.433	701.433	670.502	167.526	360.465	286886	0.404608	0.884641	113.74	2410.78	2410.78	2042.78	330.547	1121.83	1.9455e+06	1.27568	0.837405	46.462	24.9409	24.9409	25.0353	43.8272	4.52724	2668.67	1.60547	0	0.968215	0.205379	10547	CTC	1
48569	0	0	0	0	0	0	NA	0	NA	0.556489	50.44	657.738	657.738	664.176	91.7504	280.172	147333	0.903841	0.311408	74.498	2842.13	2842.13	3158.46	194.56	1086.03	1.35001e+06	0.929792	0.842016	32.692	26.1528	26.1528	26.3529	32.3584	5.64349	2066.07	1.07658	0	1	0.272321	10547	CTC	1
48578	0	0	0	0	0	0	NA	0	NA	0.479797	44.196	927.075	927.075	910.871	72.9088	513.431	165019	0.873245	0.413445	74.002	2597.31	2597.31	2718.47	188.416	973.306	1.19476e+06	0.947369	0.737432	60.422	25.3852	25.3852	25.0353	96.6656	5.59076	5990.9	1.23103	0	1	0.47191	10547	CTC	1
48589	0	0	0	0	0	0	NA	0	NA	0.383358	54.782	426.589	426.589	417.482	105.267	163.295	109633	0.92925	0.666374	99.706	3054.16	3054.16	3897	328.499	1075.39	2.44944e+06	0.986412	0.791479	84.199	27.0734	27.0734	25.0353	119.603	8.3924	7905.44	1.93206	0	1	0.708171	10547	CTC	1
48610	0	0	0	0	0	0	NA	0	NA	0.448219	40.094	569.206	569.206	518.69	58.5728	272.802	81396.4	0.894567	0.763381	86.126	2318.57	2318.57	2254.92	225.28	946.166	1.27522e+06	1.07324	0.898351	25.861	24.4751	24.4751	24.1569	40.1408	5.42191	2398.56	0.543069	0	1	0.405594	10547	CTC	1
48642	0	0	0	0	0	0	NA	0	NA	0.44785	46.222	637.609	637.609	632.549	77.824	277.568	121146	0.894817	0.505613	83.43	2579.48	2579.48	2584.91	240.845	1069.55	1.51674e+06	0.942014	0.779206	25.216	23.3129	23.3129	23.2784	20.8896	4.79276	1188.96	0.992139	0	1	0.205263	10547	CTC	1
48644	0	0	0	0	0	0	NA	0	NA	0.620919	48	558.522	558.522	562.969	82.7392	220.54	112821	0.907656	0.420802	72.356	2179.69	2179.69	2058.5	182.272	846.273	969961	0.936223	0.846911	41.384	28.6404	28.6404	28.1098	51.2	6.91662	3580.05	1.0903	0	1	0.237624	10547	CTC	1
48783	0	0	0	0	0	0	NA	0	NA	0.936214	46.892	765.888	765.888	784.361	164.659	369.766	307887	0.435273	0.862517	104.676	1861.46	1861.46	1901.36	296.96	554.864	1.34956e+06	1.20267	0.537169	64.268	22.8926	22.8926	23.2784	90.9312	4.10596	5082.16	1.48056	0	0.955224	0.340796	10547	CTC	1
48796	0	0	0	0	0	0	NA	0	NA	0.251393	47.438	771.324	771.324	746.408	80.6912	379.178	151951	0.909027	0.390372	68.072	2883.61	2883.61	3315.6	165.069	1083.4	1.16209e+06	0.915002	0.558715	57.776	29.0101	29.0101	28.1098	106.906	8.2847	7571.64	1.01776	0	1	0.949239	10547	CTC	1
49003	0	0	0	0	0	0	NA	0	NA	0.600841	46.52	557.555	557.555	520.141	77.824	246.734	105935	0.906392	0.478813	75.854	2162.72	2162.72	2212	199.885	812.131	1.05541e+06	0.938269	0.797438	29.392	23.6933	23.6933	23	30.72	4.77882	1777	0.916615	0	1	0.305263	10547	CTC	1
49076	0	0	0	0	0	0	NA	0	NA	0.471311	40.532	756.263	756.263	656.369	61.8496	432.385	114196	0.865783	0.396271	69.85	2714.25	2714.25	2796.6	172.032	1138.52	1.13999e+06	0.924429	0.629616	42.12	23.6494	23.6494	23	63.0784	5.46472	3642	0.91674	0	1	0.860927	10547	CTC	1
49081	0	0	0	0	0	0	NA	0	NA	0.248939	49.216	629.032	629.032	643.984	88.8832	267.327	136500	0.888266	0.239597	72.538	1782.8	1782.8	1722.2	181.862	646.119	791564	0.943058	0.721444	53.21	24.4679	24.4679	24	89.2928	6.70177	5334	1.03352	0	0.949309	0.488479	10547	CTC	1
49091	0	0	0	0	0	0	NA	0	NA	0.575512	49.886	538.633	538.633	532.525	89.7024	211.897	117961	0.904281	0.450796	73.506	1743.99	1743.99	1564.2	186.778	752.058	795261	0.942911	0.81357	53.376	24.057	24.057	24	79.0528	6.65378	4643	1.17469	0	1	0.415525	10547	CTC	1
49114	0	0	0	0	0	0	NA	0	NA	0.575968	47.438	510.806	510.806	532.525	81.5104	174.082	101650	0.899891	0.288472	73.96	2079.3	2079.3	1975	192.102	824.201	975192	0.928135	0.867241	34.28	26.759	26.759	26	33.9968	5.89872	2221	1.12666	0	1	0.241206	10547	CTC	1
49139	0	0	0	0	0	0	NA	0	NA	0.488446	43.344	480.228	480.228	476.796	67.9936	186.513	79717.8	0.900617	0.860893	111.516	2452.19	2452.19	2496.4	285.901	996.925	1.71163e+06	1.41778	0.784535	23.14	29.3125	29.3125	29	19.6608	5.08296	1407	0.887719	0	1	0.283133	10547	CTC	1
49158	0	0	0	0	0	0	NA	0	NA	0.898461	83.504	701.675	701.675	594.447	181.043	448.04	310140	1.2554	0.831913	105.636	1785.55	1785.55	1864.4	296.141	590.972	1.29095e+06	1.22822	0.476418	35.38	22.7168	22.7168	23	46.2848	5.4731	2567	0.88151	0	0.966063	0.21267	10547	CTC	1
49173	0	0	0	0	0	0	NA	0	NA	0.364008	55.328	482.85	482.85	507.757	110.182	153.847	129887	0.905582	0.381763	71.802	1702.88	1702.88	1627.4	180.224	579.796	749268	0.932418	0.686328	48.968	22.2963	22.2963	22	77.4144	5.5627	4214	1.00961	0	0.944238	0.587361	10547	CTC	1
49189	0	0	0	0	0	0	NA	0	NA	0.498498	49.638	682.468	682.468	699.714	87.6544	312.418	146048	0.916231	0.189512	73.58	3049.98	3049.98	3697.2	190.874	1095.13	1.42129e+06	0.924536	0.507815	50.374	24.4293	24.4293	24	78.2336	5.39727	4666	1.05723	0	1	0.700935	10547	CTC	1
49194	0	0	0	0	0	0	NA	0	NA	0.586932	49.406	670.439	670.439	743.059	87.2448	270.925	142804	0.911948	0.339843	76.582	2762.64	2762.64	3017.8	206.029	1086.2	1389610	0.927845	0.391368	69.106	30.7576	30.7576	31	162.202	6.55777	12180	0.95968	0	1	0.99061	10547	CTC	1
49196	0	0	0	0	0	0	NA	0	NA	0.426897	44.254	825.621	825.621	842.133	72.4992	404.679	146135	0.880485	0.269068	76.764	2860.02	2860.02	3096.8	205.21	1102.82	1.43287e+06	0.935982	0.808796	48.042	25.36	25.36	25	71.68	5.57618	4438	1.04953	0	1	0.474576	10547	CTC	1
49208	0	0	0	0	0	0	NA	0	NA	0.214522	44.56	938.731	938.731	829.749	73.728	580.618	168972	0.877825	0.286136	73.696	1965.48	1965.48	1975	189.645	676.518	910017	0.933463	0.759857	44.262	22.6364	22.6364	23	63.0784	5.1726	3486	1.01235	0	1	0.355556	10547	CTC	1
49212	0	0	0	0	0	0	NA	0	NA	0.734228	51.11	513.121	513.121	544.91	88.8832	179.354	111347	0.957949	0.648781	82.71	1939.03	1939.03	1840.7	223.642	719.264	1.05871e+06	0.997042	0.796916	31.65	24.9643	24.9643	25	34.4064	5.36038	2097	0.948983	0	0.981567	0.281106	10547	CTC	1
49221	0	0	0	0	0	0	NA	0	NA	0.914539	43.642	568.655	568.655	421.067	153.6	355.574	213245	0.404174	0.850224	113.004	2109.5	2109.5	1975	330.957	833.046	1.70447e+06	1.25767	0.529921	32.022	22.9783	22.9783	23	37.6832	4.92801	2114	0.88695	0	1	0.24	10547	CTC	1
49222	0	0	0	0	0	0	NA	0	NA	0.728067	48.852	804.796	804.796	767.827	82.7392	431.229	162569	0.940164	0.497082	71.744	1842.19	1842.19	1975	180.634	540.92	812404	0.928801	0.407767	66.104	24.3315	24.3315	24	150.733	6.23857	8954	0.944926	0	1	1	10547	CTC	1
49259	0	0	0	0	0	0	NA	0	NA	0.364079	44.932	583.714	583.714	575.871	73.728	260.571	105069	0.892543	0.542657	62.738	1550.5	1550.5	1493.1	138.445	486.889	524070	0.926691	0.867075	48.306	27.1446	27.1446	26.5	67.9936	6.73954	4506	1.11862	0	0.805556	0.327778	10547	CTC	1
49273	0	0	0	0	0	0	NA	0	NA	0.479555	43.344	659.99	659.99	681.137	70.0416	288.83	112858	0.874283	0.408546	85.564	3095.64	3095.64	3965.8	244.531	1142.54	1.84809e+06	0.975883	0.570231	63.912	27.5217	27.5217	28	141.312	6.14081	9495	0.942184	0	1	1	10547	CTC	1
49302	0	0	0	0	0	0	NA	0	NA	0.37173	51.292	562.594	562.594	569.678	93.7984	226.638	128834	0.914227	0.38889	83.124	2368.6	2368.6	2354.2	240.026	900.243	1.388e+06	0.938308	0.536055	67.882	23.92	23.92	23	102.4	5.03817	5980	1.46676	0	1	0.615721	10547	CTC	1
49375	0	0	0	0	0	0	NA	0	NA	0.779383	68.204	845.613	845.613	842.133	148.685	443.765	306958	1.01977	0.555227	91.824	2854.6	2854.6	3081	288.768	1027.77	2.01249e+06	0.951729	0.589277	77.608	24.1602	24.1602	24	201.933	6.08482	11911	0.972201	0	1	0.966942	10547	CTC	1
50034	0	0	0	0	0	0	NA	0	NA	0.583365	46.71	724.814	724.814	814.941	79.0528	299.092	139889	0.899606	0.471434	76.392	2606.63	2606.63	2645.8	200.294	908.986	1.27464e+06	0.949679	0.661588	53.194	24.2817	24.2817	22.8706	110.182	5.2028	6531.78	0.837073	0	1	0.61658	10547	CTC	1
50036	0	0	0	0	0	0	NA	0	NA	0.563652	47.256	740.17	740.17	769.667	81.1008	359.349	146554	0.897509	0.212605	72.108	2831.25	2831.25	3105.25	183.501	1037.29	1.2684e+06	0.92359	0.950281	16.011	20.9647	20.9647	20.9647	22.1184	3.77362	1132.09	0.377775	0	1	0.237374	10547	CTC	1
50051	0	0	0	0	0	0	NA	0	NA	0.390476	43.344	798.536	798.536	774.194	69.632	430.219	135751	0.879426	0.312625	66.36	2841.24	2841.24	3097.33	157.286	1024.14	1.09104e+06	0.912582	0.644402	72.199	24.1664	24.1664	23.5059	72.0896	4.5948	4253.29	2.35689	0	1	0.641176	10547	CTC	1
50054	0	0	0	0	0	0	NA	0	NA	0.392611	37.158	582.98	582.98	507.075	52.4288	306.667	74621.4	0.85839	0.22915	64.4	2618.09	2618.09	2661.65	147.046	1073.51	939894	0.919322	0.871597	30.178	23.1746	23.1746	22.8706	38.0928	5.14219	2155.24	0.77927	0	1	0.328125	10547	CTC	1
50077	0	0	0	0	0	0	NA	0	NA	0.454286	57.594	536.977	536.977	561.404	119.194	181.226	156260	0.907093	0.469563	80.246	1908.01	1908.01	1972.47	220.365	607.85	1.02651e+06	0.952477	0.853878	27.54	23.1778	23.1778	22.8706	49.9712	4.87362	2827.69	0.494719	0	0.982818	0.285223	10547	CTC	1
50080	0	0	0	0	0	0	NA	0	NA	0.596358	53.74	642.567	642.567	715.337	100.762	219.462	158071	0.934223	0.340523	75.168	3169.78	3169.78	4008.31	197.837	1129.63	1.531e+06	0.930913	0.795536	46.57	22.1807	22.1807	21.9176	52.4288	4.52571	2839.13	1.34832	0	1	0.426829	10547	CTC	1
50097	0	0	0	0	0	0	NA	0	NA	0.607291	44.006	463.782	463.782	425.58	69.2224	205.242	78379.2	0.911858	0.276185	76.392	3089.7	3089.7	3802.35	202.752	1111.61	1.5294e+06	0.938168	0.882808	50.167	22.6546	22.6546	21.9176	40.96	4.43992	2265.46	2.00275	0	1	0.431953	10547	CTC	1
50114	0	0	0	0	0	0	NA	0	NA	0.854808	86.192	475.031	475.031	443.69	206.029	208.879	238941	1.17532	0.734555	103.518	2370.92	2370.92	2138.82	339.968	1110.79	1.96786e+06	1.02741	0.878759	60.331	24.6697	24.6697	24.1412	46.2848	5.0247	2787.67	2.56326	0	1	0.224652	10547	CTC	1
50124	0	0	0	0	0	0	NA	0	NA	0.927663	45.85	697.907	697.907	534.239	131.072	515.923	223330	0.52278	0.75895	99.846	2559.03	2559.03	2471.53	296.96	1176.08	1.85529e+06	1.09424	0.721155	22.859	23.279	23.279	22.8706	57.344	4.68261	3259.06	0.297014	0	0.996875	0.203125	10547	CTC	1
50132	0	0	0	0	0	0	NA	0	NA	0.505642	41.384	681.614	681.614	651.953	63.8976	335.829	106332	0.873636	0.449817	74.614	2796.61	2796.61	3002.27	194.97	1118.67	1.33119e+06	0.93073	0.675089	82.487	27.8799	27.8799	27	117.555	6.539	8001.53	1.8866	0	1	0.923077	10547	CTC	1
50150	0	0	0	0	0	0	NA	0	NA	0.476736	51.482	523.759	523.759	543.294	96.256	200.106	123083	0.897497	0.489984	65.368	2104.38	2104.38	1774.43	148.275	1014.79	761786	0.939317	0.788879	30.608	25.859	25.859	26.0471	31.1296	5.5503	1965.28	0.980949	0	1	0.251064	10547	CTC	1
50153	0	0	0	0	0	0	NA	0	NA	0.625683	50.448	503.879	503.879	507.075	90.5216	188.282	111357	0.916401	0.858388	88.946	1386.92	1386.92	1204.08	171.213	517.288	579732	1.50614	0.359334	66.038	26.0917	26.0917	26.0471	96.256	6.22972	6131.54	1.47676	0	0.81448	0.746606	10547	CTC	1
50174	0	0	0	0	0	0	NA	0	NA	0.533989	42.112	708.813	708.813	633.843	65.9456	376.548	114119	0.876549	0.400753	72.48	2735.04	2735.04	2915.14	183.91	1053.9	1.22803e+06	0.931065	0.794316	44.866	28.0703	28.0703	27.4765	56.5248	6.37863	3873.71	1.16077	0	1	0.385093	10547	CTC	1
50184	0	0	0	0	0	0	NA	0	NA	0.610107	52.226	624.982	624.982	615.733	95.8464	266.057	146246	0.927572	0.41668	70.95	3193.37	3193.37	4008.31	176.538	1119.75	1.37634e+06	0.929432	0.680155	60.786	28.1842	28.1842	27.9529	84.3776	6.73564	5805.95	1.42735	0	1	0.705128	10547	CTC	1
50195	0	0	0	0	0	0	NA	0	NA	0.178821	52.218	507.186	507.186	525.184	99.5328	169.175	123246	0.892944	0.74153	95.612	1864.07	1864.07	1711.06	256.41	755.407	1.16691e+06	1.16209	0.814474	34.95	21.673	21.673	21.4412	30.3104	3.87632	1603.8	1.31357	0	1	0.271605	10547	CTC	1
50199	0	0	0	0	0	0	NA	0	NA	0.472344	44.196	728.587	728.587	733.447	72.4992	334.585	128960	0.878178	0.187872	71.438	2910.8	2910.8	3279.53	179.405	1084.51	1.27493e+06	0.927203	0.793717	63.59	23.5482	23.5482	22.8706	49.152	5.37015	2825.79	2.68155	0	1	0.508475	10547	CTC	1
50227	0	0	0	0	0	0	NA	0	NA	0.474373	44.626	460.172	460.172	448.218	72.9088	171.008	81910.6	0.89032	0.651287	104.676	2198.11	2198.11	2012.08	276.48	1008.44	1.48373e+06	1.29176	0.683596	54.856	25.7206	25.7206	25.0941	74.1376	5.712	4655.44	1.323	0	1	0.365169	10547	CTC	1
50232	0	0	0	0	0	0	NA	0	NA	0.52548	59.744	642.4	642.4	552.349	126.566	379.106	198502	0.919222	0.806221	119.852	2155.95	2155.95	1885.33	364.544	1049.4	1.91879e+06	1.28437	0.877163	145.655	26.9703	26.9703	26.0471	223.232	6.77261	14698.8	3.09774	0	1	0.79288	10547	CTC	1
50336	0	0	0	0	0	0	NA	0	NA	0.924313	40.524	592.556	592.556	485.333	178.586	352.34	258354	0.299729	0.891097	116.85	2234.61	2234.61	1680.62	327.27	1178.4	1.78545e+06	1.35988	0.729562	50.308	24.676	24.676	23.8824	56.9344	6.0262	3429.96	1.44894	0	0.963303	0.213303	10547	CTC	1
50348	0	0	0	0	0	0	NA	0	NA	0.447912	42.418	749.499	749.499	728	67.1744	359.293	122918	0.873065	0.331415	59.256	2230.48	2230.48	2187.98	126.976	923.635	691448	0.901349	0.819504	43.088	23.1532	23.1532	23.3137	50.7904	4.46124	2871	1.19146	0	0.97561	0.628049	10547	CTC	1
50388	0	0	0	0	0	0	NA	0	NA	0.574301	54.112	514.938	514.938	542.431	105.267	157.257	132339	0.906659	0.779343	109.382	2190.4	2190.4	2283.11	268.288	771.278	1.43471e+06	1.45359	0.847824	40.648	25.1178	25.1178	25.0196	56.9344	5.085	3491.37	0.945918	0	1	0.233463	10547	CTC	1
50413	0	0	0	0	0	0	NA	0	NA	0.572428	47.256	408.796	408.796	413.961	81.5104	95.8849	81350.4	0.892999	0.349629	76.334	2399.88	2399.88	2552.64	203.981	767.632	1.19514e+06	0.931101	0.74156	42.972	26.0689	26.0689	25.5882	68.8128	5.5141	4379.57	0.874686	0	1	0.286432	10547	CTC	1
50430	0	0	0	0	0	0	NA	0	NA	0.266952	47.562	770.326	770.326	742.275	82.3296	389.933	154836	0.8956	0.862252	130.512	2891.72	2891.72	3194.76	371.917	1155.7	2.62568e+06	1.49281	0.778063	81.172	23.4384	23.4384	22.7451	93.3888	4.4469	5343.96	2.29968	0	1	0.402985	10547	CTC	1
50457	0	0	0	0	0	0	NA	0	NA	0.525334	45.668	425.766	425.766	399.686	75.776	138.606	78766.7	0.897103	0.28574	55.774	965.564	965.564	951.294	106.496	144.641	251047	0.952095	0.526863	49.754	23.8417	23.8417	22.7451	57.344	4.86034	3337.84	1.40708	0	0.810811	0.427027	10547	CTC	1
50485	0	0	0	0	0	0	NA	0	NA	0.535959	46.156	778.937	778.937	827.922	77.824	348.795	147998	0.892263	0.498023	76.4	2654.17	2654.17	2742.9	202.752	974.417	1.31382e+06	0.938365	0.840348	64.921	23.3102	23.3102	22.7451	65.9456	4.8519	3752.94	2.08322	0	1	0.478947	10547	CTC	1
50488	0	0	0	0	0	0	NA	0	NA	0.630972	44.998	410.009	410.009	371.137	72.4992	141.365	72571.6	0.910339	0.494356	80.742	2088.23	2088.23	2172.12	220.774	724.131	1.12556e+06	0.962499	0.950787	50.63	25.3917	25.3917	25.0196	55.7056	5.68601	3453.27	1.49992	0	1	0.384181	10547	CTC	1
50501	0	0	0	0	0	0	NA	0	NA	0.944124	41.384	563.023	563.023	456.784	142.541	305.107	195932	0.39163	0.878185	117.594	1938.35	1938.35	1839.17	338.33	634.095	1.60108e+06	1.33223	0.741966	66.708	22.9529	22.9529	22.7451	59.392	4.52517	3328.18	2.44218	0	0.994253	0.264368	10547	CTC	1
50515	0	0	0	0	0	0	NA	0	NA	0.683535	44.742	743.253	743.253	813.647	71.68	321.992	130069	0.910297	0.421959	69.85	2627.85	2627.85	2869.74	170.803	991.386	1.09581e+06	0.93108	0.924706	18.732	23.4542	23.4542	23.8824	34.816	4.53793	1993.61	0.328503	0	1	0.382857	10547	CTC	1
50543	0	0	0	0	0	0	NA	0	NA	0.423243	54.302	612.812	612.812	613.804	106.086	273.268	158718	0.905987	0.737072	104.064	2287.36	2287.36	2187.98	280.986	902.771	1.56913e+06	1.25622	0.821386	50.953	27.6407	27.6407	26.7255	59.8016	6.64518	4035.55	1.41507	0	1	0.289575	10547	CTC	1
50546	0	0	0	0	0	0	NA	0	NA	0.664126	40.83	463.624	463.624	421.098	58.9824	179.269	66761.9	0.921269	0.340158	73.77	2623.06	2623.06	2655.7	190.054	984.436	1.2171e+06	0.933322	0.779035	17.326	22.8209	22.8209	22.7451	12.288	4.63096	684.627	0.796279	0	1	0.201389	10547	CTC	1
50596	0	0	0	0	0	0	NA	0	NA	0.493173	40.64	753.335	753.335	756.549	61.8496	369.351	113754	0.870403	0.175225	73.398	2574.2	2574.2	2679.48	191.283	978.072	1.20215e+06	0.917998	0.735232	40.086	24.2349	24.2349	22.7451	61.44	5.16247	3635.24	0.85248	0	1	0.490066	10547	CTC	1
50607	0	0	0	0	0	0	NA	0	NA	0.593404	44.014	528.899	528.899	528.157	70.8608	197.333	91499.6	0.891098	0.750549	89.616	2000.26	2000.26	1902.59	237.568	815.676	1.16015e+06	1.10188	0.698484	54.228	22.6604	22.6604	22.7451	57.7536	4.21757	3195.12	1.65966	0	0.988439	0.612717	10547	CTC	1
50636	0	0	0	0	0	0	NA	0	NA	0.280744	48.298	370.176	370.176	385.412	85.1968	92.4512	76996.7	0.892452	0.396368	75.35	1528.19	1528.19	1411.09	197.427	478.564	736587	0.937367	0.716459	74.184	26.6656	26.6656	25.5882	101.171	5.54482	6586.41	1.77302	0	1	0.389423	10547	CTC	1
50674	0	0	0	0	0	0	NA	0	NA	0.38863	40.888	559.412	559.412	542.431	62.6688	249.776	85590	0.869542	0.413326	74.25	2349.6	2349.6	2330.67	190.054	959.544	1.09021e+06	0.945508	0.938797	36.976	25.6522	25.6522	25.5882	32.768	5.19976	2052.18	1.36	0	1	0.339869	10547	CTC	1
50879	0	0	0	0	0	0	NA	0	NA	0.957493	40.706	764.1	764.1	747.208	117.965	307.555	220061	0.457841	0.870284	120.34	2812.91	2812.91	2959	334.643	1032.64	2.29815e+06	1.41055	0.951495	28.094	25.1967	25.1967	24.8039	98.304	5.02487	6047.2	0.261701	0	1	0.361111	10547	CTC	1
50893	0	0	0	0	0	0	NA	0	NA	0.489182	41.566	804.218	804.218	858.494	64.3072	322.248	126262	0.875723	0.655909	71.322	3180.98	3180.98	3750.18	172.442	1049.36	1.33919e+06	0.961513	0.730901	66.732	26.6051	26.6051	25.7059	133.12	6.33695	8646.65	1.09037	0	1	0.929936	10547	CTC	1
50920	0	0	0	0	0	0	NA	0	NA	0.632228	38.63	519.854	519.854	540.533	54.4768	114.056	69140.6	0.892869	0.359826	65.922	2614.84	2614.84	2682.09	150.733	1008.99	962260	0.93973	0.872223	24.265	22.032	22.032	22.098	16.7936	3.8789	903.314	1.14279	0	1	0.293233	10547	CTC	1
50928	0	0	0	0	0	0	NA	0	NA	0.928536	47.562	953.199	953.199	937.984	142.95	464.334	332666	0.515804	0.868428	112.086	3044.82	3044.82	3607.76	298.598	1078.51	2.21968e+06	1.3714	0.85998	65.442	24.0122	24.0122	23	127.386	4.81866	7467.78	1.09583	0	0.965616	0.575931	10547	CTC	1
50938	0	0	0	0	0	0	NA	0	NA	0.343778	40.516	962.255	962.255	1049.27	61.44	389.097	144338	0.870867	0.783526	77.624	2996.35	2996.35	3686.88	145.408	1155.84	1.06371e+06	1.35068	0.735861	43.617	23.204	23.204	23	51.6096	5.02275	2923.71	1.20152	0	1	0.753333	10547	CTC	1
50951	0	0	0	0	0	0	NA	0	NA	0.555653	45.304	795.593	795.593	874.392	75.3664	272.452	146389	0.887657	0.496574	74.812	2232.92	2232.92	2199.47	194.56	766.683	1.06064e+06	0.937646	0.536805	74.548	24.8025	24.8025	24.8039	130.662	5.48052	7912	1.38635	0	1	0.706522	10547	CTC	1
50960	0	0	0	0	0	0	NA	0	NA	0.502906	41.566	831.154	831.154	826.698	64.3072	361.855	130491	0.875723	0.401553	60.778	2203.43	2203.43	2120.35	131.072	751.629	705096	0.918614	0.884353	16.011	23.5823	23.5823	23	32.3584	4.2245	1863	0.258226	0	1	0.312102	10547	CTC	1
50980	0	0	0	0	0	0	NA	0	NA	0.663323	37.712	587.611	587.611	604.125	52.8384	161.267	75801.9	0.877323	0.365884	75.78	2336.85	2336.85	2278.59	185.549	909.775	1.05859e+06	1.00879	0.72356	81.867	24.4681	24.4681	23.902	96.256	5.39203	5750	2.26955	0	1	0.751938	10547	CTC	1
50982	0	0	0	0	0	0	NA	0	NA	0.295095	42.12	1031.12	1031.12	1073.12	66.3552	495.341	167041	0.871469	0.518664	68.998	2192.46	2192.46	2207.38	166.298	693.269	890137	0.933119	0.728241	36.331	23.975	23.975	23	73.3184	5.56173	4291.53	0.586802	0	1	0.574074	10547	CTC	1
50983	0	0	0	0	0	0	NA	0	NA	0.436919	43.642	611.7	611.7	620.024	69.632	217.215	103989	0.89156	0.549369	66.484	2464.14	2464.14	2333.97	154.01	975.974	926515	0.935484	0.899147	24.637	23.8929	23.8929	23.902	40.96	4.69941	2389.29	0.483021	0	1	0.305882	10547	CTC	1
51020	0	0	0	0	0	0	NA	0	NA	0.428344	40.714	1075.63	1075.63	1136.71	62.2592	521.649	163495	0.867829	0.833694	95.504	2876.57	2876.57	3101.41	244.531	1093.14	1.71731e+06	1.21579	0.678039	59.744	24.4845	24.4845	24.8039	88.4736	4.9775	5288.65	1.315	0	1	0.782895	10547	CTC	1
51022	0	0	0	0	0	0	NA	0	NA	0.938501	47.926	670.416	670.416	699.514	132.71	238.055	217215	0.564141	0.854229	108.224	2732.2	2732.2	2824.5	313.754	998.654	2.09287e+06	1.21677	0.567678	104.403	24.8798	24.8798	23.902	87.6544	5.50118	5324.27	4.05324	0	1	0.376543	10547	CTC	1
51032	0	0	0	0	0	0	NA	0	NA	0.921979	45.966	896.228	896.228	874.392	135.987	437.445	297548	0.506437	0.847796	116.668	3161.45	3161.45	3702.71	358.81	1036.84	2.76943e+06	1.23649	0.878246	19.956	24.5129	24.5129	23	83.1488	5.95328	4976.12	0.156114	0	1	0.35241	10547	CTC	1
51034	0	0	0	0	0	0	NA	0	NA	0.753094	44.932	819.684	819.684	858.494	69.632	342.969	139346	0.945045	0.164794	74.366	3372.62	3372.62	3987.53	193.741	1026.41	1.59525e+06	0.930417	0.667436	62.936	23.8809	23.8809	23.902	61.44	4.62467	3582.14	2.10134	0	1	0.494118	10547	CTC	1
51038	0	0	0	0	0	0	NA	0	NA	0.465394	43.824	813.632	813.632	842.596	71.2704	293.652	141572	0.878345	0.36212	54.782	1769.26	1769.26	1788.06	106.906	450.7	461778	0.915009	0.828673	38.316	24.1459	24.1459	23	40.1408	5.13877	2366.29	1.19213	0	0.948276	0.425287	10547	CTC	1
51039	0	0	0	0	0	0	NA	0	NA	0.907453	78.79	949.943	949.943	953.882	137.216	522.533	318231	1.47465	0.868871	106.454	2128.01	2128.01	2152	267.469	667.822	1.38959e+06	1.38102	0.942866	70.537	25.2886	25.2886	24.8039	104.038	5.38672	6423.31	1.5588	0	0.979104	0.343284	10547	CTC	1
51043	0	0	0	0	0	0	NA	0	NA	0.503338	41.748	939.921	939.921	945.933	63.8976	469.909	146628	0.889072	0.393034	75.722	3143.63	3143.63	3987.53	198.656	1084.89	1.52466e+06	0.94079	0.841148	58.082	24.012	24.012	23	68.8128	4.89131	4034.02	1.59795	0	1	0.282051	10547	CTC	1
51084	0	0	0	0	0	0	NA	0	NA	0.636829	53.268	1157.7	1157.7	1271.84	97.8944	574.248	276689	0.944768	0.210866	67.708	2963.34	2963.34	3378.32	161.382	1078.67	1.16755e+06	0.925921	0.683365	77.939	24.6719	24.6719	24.8039	100.762	5.02644	6069.29	1.96501	0	1	0.891213	10547	CTC	1
51088	0	0	0	0	0	0	NA	0	NA	0.261265	42.972	414.977	414.977	397.451	67.9936	102.115	68886.2	0.885224	0.88001	113.376	2395.36	2395.36	2199.47	235.11	1089.02	1.37494e+06	1.78205	0.744908	21.362	23.682	23.682	23.902	16.7936	4.2247	970.961	0.885707	0	1	0.246988	10547	CTC	1
51150	0	0	0	0	0	0	NA	0	NA	0.577286	40.466	849.149	849.149	866.443	60.6208	381.625	125674	0.880459	0.690381	60.968	1222.1	1222.1	1202.59	89.7024	278.753	267639	1.35067	0.800568	84.364	24.0181	24.0181	23.451	82.7392	5.16343	4851.65	2.80384	0	0.824324	0.52027	10547	CTC	1
51345	0	0	0	0	0	0	NA	0	NA	0.93416	84.72	714.362	714.362	738.725	147.456	328.25	257170	1.58657	0.233238	63.672	2022.45	2022.45	1897.88	142.541	698.394	703814	0.92706	0.843611	48.05	29.0649	29.0649	28.902	52.8384	7.10507	3749.37	1.42425	0	0.558333	0.216667	10547	CTC	1
51416	0	0	0	0	0	0	NA	0	NA	0.666334	43.038	813.958	813.958	846.176	66.7648	373.033	132675	0.904288	0.460233	70.214	3354.01	3354.01	4001.37	172.442	1032.9	1.41204e+06	0.93187	0.842239	48.414	30.3544	30.3544	29.5588	73.728	5.84636	5463.78	1.03624	0	0.993865	0.331288	10547	CTC	1
51472	0	0	0	0	0	0	NA	0	NA	0.298714	43.65	708.036	708.036	732.01	70.4512	307.185	121782	0.881516	0.789615	83.794	1840.34	1840.34	1913.7	177.766	600.895	798708	1.28744	0.47814	55.146	30.719	30.719	31.5294	106.906	6.11959	8017.67	0.927209	0	0.982558	0.895349	10547	CTC	1
51536	0	0	0	0	0	0	NA	0	NA	0.602558	34.9	764.749	764.749	698.431	45.8752	383.475	85651.9	0.865412	0.475709	60.728	1798.19	1798.19	1802.99	131.072	477.273	575422	0.917103	0.680893	27.796	29.9139	29.9139	28.902	30.3104	6.07127	2213.63	0.830851	0	1	0.428571	10547	CTC	1
51567	0	0	0	0	0	0	NA	0	NA	0.56056	52.152	563.44	563.44	590.98	97.4848	180.254	134099	0.9094	0.646698	107.554	3145.39	3145.39	4001.37	361.677	1115.11	2.77738e+06	1.04252	0.785461	65.318	30.2104	30.2104	30.2157	101.171	5.86619	7461.96	1.37454	0	1	0.306723	10547	CTC	1
51667	0	0	0	0	0	0	NA	0	NA	0.600964	41.566	761.328	761.328	783.529	63.488	381.64	118006	0.887023	0.673019	81.544	2810.35	2810.35	2918.02	190.464	1032.79	1.30681e+06	1.13794	0.829734	45.784	25.0359	25.0359	25.102	63.0784	5.47973	3855.53	1.08317	0	1	0.387097	10547	CTC	1
51709	0	0	0	0	0	0	NA	0	NA	0.561683	48.182	453.302	453.302	465.882	82.7392	112.604	91567.1	0.914552	0.383349	68.138	2179.94	2179.94	2125.08	164.25	696.271	874154	0.92135	0.845082	53.186	24.054	24.054	24.4235	50.3808	4.95678	2958.64	1.83012	0	1	0.341584	10547	CTC	1
51710	0	0	0	0	0	0	NA	0	NA	0.644034	52.036	523.296	523.296	550.588	95.0272	145.487	121405	0.928774	0.406951	77.434	2950.4	2950.4	3060.75	206.848	950.106	1.48995e+06	0.944848	0.642454	72.662	27.7609	27.7609	26.4588	157.286	8.61778	10660.2	1.09414	0	1	0.87069	10547	CTC	1
51734	0	0	0	0	0	0	NA	0	NA	0.616408	40.044	659.926	659.926	688.235	58.9824	283.656	95029.4	0.88614	0.491015	66.36	3154	3154	3607.88	156.467	1046.35	1.20483e+06	0.917359	0.851754	52.086	22.5733	22.5733	22.3882	36.0448	5.13775	1986.45	2.45329	0	1	0.222222	10547	CTC	1
51738	0	0	0	0	0	0	NA	0	NA	0.620315	55.518	479.547	479.547	487.059	108.544	133.736	127080	0.925576	0.57919	89.988	3462.78	3462.78	4012.28	272.384	1004.72	2.30275e+06	0.969031	0.550802	56.378	22.928	22.928	23.0667	94.208	5.28017	5273.45	1.09972	0	1	0.301887	10547	CTC	1
51739	0	0	0	0	0	0	NA	0	NA	0.647825	38.754	718.676	718.676	709.412	55.7056	352.344	97740	0.878788	0.325965	61.762	3032.61	3032.61	3274.85	134.349	1004.72	994697	0.925463	0.767814	27.614	23.5601	23.5601	23.0667	27.0336	4.80394	1554.96	0.919401	0	0.948529	0.286765	10547	CTC	1
51747	0	0	0	0	0	0	NA	0	NA	0.671355	46.412	769.449	769.449	825.882	77.0048	427.046	144656	0.911786	0.710134	125.112	3070.69	3070.69	4012.28	358.81	1169.99	2.68993e+06	1.42195	0.750384	82.462	29.2632	29.2632	26.4588	214.63	10.8945	15333.9	1.03268	0	1	0.994681	10547	CTC	1
51750	0	0	0	0	0	0	NA	0	NA	0.585884	48.24	668.467	668.467	762.353	83.1488	280.882	135699	0.912239	0.377793	71.256	2756.11	2756.11	2918.02	177.766	826.603	1.19615e+06	0.930986	0.66255	85.117	23.0296	23.0296	23.0667	104.858	4.83233	5895.57	2.25207	0	1	0.689655	10547	CTC	1
51751	0	0	0	0	0	0	NA	0	NA	0.376104	58.586	856.403	856.403	974.118	122.061	403.425	255208	0.916561	0.316525	84.24	3463.13	3463.13	4012.28	245.35	980.757	2.07441e+06	0.942758	0.765193	50.647	27.8538	27.8538	27.1373	72.9088	6.72647	4957.98	1.14677	0	1	0.536913	10547	CTC	1
51775	0	0	0	0	0	0	NA	0	NA	0.642799	46.71	758.029	758.029	783.529	78.2336	373.601	144784	0.909026	0.474135	74.25	1761.59	1761.59	1760.33	190.054	443.245	817380	0.945508	0.45021	75.772	29.9601	29.9601	29.1725	188.416	8.01231	13781.7	0.99323	0	1	0.958115	10547	CTC	1
51786	0	0	0	0	0	0	NA	0	NA	0.375114	48.372	636.669	636.669	688.235	85.1968	240.95	132427	0.895189	0.5233	70.586	2292.24	2292.24	2133.01	172.851	867.085	967325	0.939539	0.379764	64.698	25.6487	25.6487	26.4588	124.518	5.90615	7797.21	1.09572	0	0.951923	0.822115	10547	CTC	1
51810	0	0	0	0	0	0	NA	0	NA	0.590795	44.444	519.55	519.55	540	71.68	189.502	90921.2	0.898211	0.424591	76.028	2013.97	2013.97	1918.92	188.006	698.68	924411	1.00213	0.875605	53.963	23.3717	23.3717	23.0667	52.8384	4.92444	3014.95	1.79636	0	1	0.297143	10547	CTC	1
51821	0	0	0	0	0	0	NA	0	NA	0.235809	41.558	534.304	534.304	492.353	64.7168	228.852	84420	0.869846	0.723915	77.806	2738.44	2738.44	3021.11	169.574	1034.29	1.13372e+06	1.16363	0.867026	19.774	23.5479	23.5479	23.0667	35.2256	4.99614	2025.12	0.36181	0	1	0.373418	10547	CTC	1
51839	0	0	0	0	0	0	NA	0	NA	0.607893	46.338	714.372	714.372	661.765	77.824	389.615	135731	0.899313	0.429577	67.708	2114.48	2114.48	2061.65	161.792	686.032	835221	0.923577	0.380285	58.52	23.6275	23.6275	23.0667	113.459	4.96997	6544.83	0.983828	0	0.942105	0.847368	10547	CTC	1
51840	0	0	0	0	0	0	NA	0	NA	0.810205	73.77	522.761	522.761	497.647	163.021	211.739	208059	1.08809	0.903959	118.24	2249.09	2249.09	2204.38	333.824	909.044	1.83301e+06	1.36509	0.950526	40.946	25.4199	25.4199	25.102	97.8944	6.41985	6075.35	0.558233	0	0.98995	0.236181	10547	CTC	1
51857	0	0	0	0	0	0	NA	0	NA	0.477288	40.342	919.045	919.045	878.824	61.0304	545.953	136938	0.869198	0.385492	66.418	3209.58	3209.58	4012.28	155.648	1131.84	1.21964e+06	0.9238	0.866018	28.648	23.5873	23.5873	24.4235	35.2256	4.88523	2028.51	0.759417	0	1	0.308725	10547	CTC	1
51868	0	0	0	0	0	0	NA	0	NA	0.461527	46.346	674.805	674.805	698.824	77.824	298.679	128213	0.899624	0.358589	71.256	2974.34	2974.34	3298.64	179.814	1044.55	1.30574e+06	0.920383	0.376323	61.886	23.7794	23.7794	23.0667	105.267	4.85615	6111.31	1.18588	0	1	0.747368	10547	CTC	1
51979	0	0	0	0	0	0	NA	0	NA	0.934629	50.258	457.884	457.884	473.882	183.91	132.331	205590	0.447666	0.886958	75.168	1996.04	1996.04	1905.41	304.333	804.542	1.48306e+06	0.605156	0.480105	19.005	21.2069	21.2069	21.0392	102.81	4.61089	5322.92	0.114512	0	0.855234	0.209354	10547	CTC	1
51988	0	0	0	0	0	0	NA	0	NA	0.935348	39.49	477.962	477.962	490.51	154.419	160.545	180192	0.329172	0.893873	120.108	2948.09	2948.09	3096.29	343.654	932.683	2.47345e+06	1.36827	0.826852	20.99	26.3544	26.3544	25.0196	222.822	8.90719	14336.8	0.064449	0	1	0.660477	10547	CTC	1
52004	0	0	0	0	0	0	NA	0	NA	0.503012	43.22	714.189	714.189	706.667	68.8128	374.101	119984	0.884811	0.441045	60.174	2430.75	2430.75	2429.4	129.843	733.209	770549	0.908968	0.604552	27.846	21.8122	21.8122	21.3235	26.2144	5.76815	1395.98	0.96413	0	0.940476	0.255952	10547	CTC	1
52012	0	0	0	0	0	0	NA	0	NA	0.360482	43.708	588.746	588.746	615.216	71.2704	254.877	102442	0.873701	0.477655	67.518	1976.54	1976.54	1913.35	161.382	595.757	778758	0.920732	0.749307	50.68	22.384	22.384	21.6078	56.1152	4.65384	3066.61	1.49191	0	1	0.626437	10547	CTC	1
52023	0	0	0	0	0	0	NA	0	NA	0.564165	45.478	785.286	785.286	823.059	75.3664	421.858	144493	0.894489	0.362245	73.398	3395.02	3395.02	4033.12	188.416	1035.04	1.56171e+06	0.931967	0.449387	68.552	27.0327	27.0327	26.7255	142.541	7.1149	9407.37	1.07461	0	1	0.994565	10547	CTC	1
52027	0	0	0	0	0	0	NA	0	NA	0.554006	42.608	708.565	708.565	710.824	66.3552	373.84	114788	0.891779	0.321131	71.256	3176.3	3176.3	3588.53	178.995	1012.97	1.38804e+06	0.924595	0.715331	61.514	24.6896	24.6896	25.0196	91.7504	5.54067	5530.47	1.34428	0	0.981481	0.395062	10547	CTC	1
52034	0	0	0	0	0	0	NA	0	NA	0.488233	51.854	550.932	550.932	615.216	97.8944	207.997	131673	0.895276	0.830182	87.118	3299.66	3299.66	4033.12	231.834	1055.78	1.86761e+06	1.06706	0.888961	65.21	21.832	21.832	21.6078	71.68	5.4985	3820.61	1.93366	0	0.962343	0.200837	10547	CTC	1
52036	0	0	0	0	0	0	NA	0	NA	0.478642	47.008	603.645	603.645	648.471	79.4624	254.568	117107	0.906425	0.473244	60.786	3060.14	3060.14	3374.17	130.253	1025.62	973126	0.924635	0.867092	30.054	22.5538	22.5538	21.6078	43.8272	4.50383	2413.25	0.671755	0	0.994845	0.443299	10547	CTC	1
52045	0	0	0	0	0	0	NA	0	NA	0.481954	42.236	246.262	246.262	232.784	65.9456	51.1306	39648.2	0.881718	0.39169	66.228	2722.56	2722.56	2850.18	154.01	852.382	1.02368e+06	0.928294	0.37755	70.917	25.2904	25.2904	25.0196	120.422	6.94609	7435.37	1.36127	0	1	0.975155	10547	CTC	1
52057	0	0	0	0	0	0	NA	0	NA	0.248897	47.934	675.661	675.661	773.176	84.7872	342.946	139862	0.883298	0.605964	68.072	3319.92	3319.92	3985.49	162.202	996.28	1.31469e+06	0.931176	0.728413	66.964	30.1837	30.1837	29.5686	145.408	6.94602	10715.2	1.00518	0	0.908213	0.971014	10547	CTC	1
52063	0	0	0	0	0	0	NA	0	NA	0.583007	42.79	800.839	800.839	739.922	67.584	492.182	132138	0.883061	0.346809	64.028	2900.31	2900.31	2913.69	145.818	911.854	1.03251e+06	0.916389	0.348436	60.108	25.9356	25.9356	25.5882	127.386	5.64022	8065.98	0.924473	0	0.957576	0.981818	10547	CTC	1
52065	0	0	0	0	0	0	NA	0	NA	0.493209	53.93	544.141	544.141	606.902	104.448	188.698	138756	0.907634	0.376731	70.76	2854.9	2854.9	3080.42	175.718	925.03	1.22475e+06	0.928771	0.361171	56.543	22.3344	22.3344	21.6078	103.219	4.76026	5628.27	1.0096	0	1	0.737255	10547	CTC	1
52072	0	0	0	0	0	0	NA	0	NA	0.659818	52.334	517.322	517.322	523.765	94.6176	187.715	119501	0.943509	0.845614	104.122	3426.85	3426.85	4033.12	292.045	1002.56	2.44334e+06	1.21	0.784144	87.962	22.4837	22.4837	21.6078	116.736	5.70275	6407.86	2.16041	0	1	0.766234	10547	CTC	1
52077	0	0	0	0	0	0	NA	0	NA	0.542008	44.56	724.489	724.489	773.176	71.2704	371.3	126061	0.908095	0.435245	50.862	1028.79	1028.79	1016.22	86.4256	132.436	217074	0.975651	0.264095	59.364	25.2033	25.2033	25.0196	120.422	5.31412	7409.78	0.95387	0	0.683908	0.988506	10547	CTC	1
52080	0	0	0	0	0	0	NA	0	NA	0.561219	55.89	503.671	503.671	532.078	111.002	163.73	136495	0.917253	0.518203	74.738	3158.69	3158.69	3429.74	192.512	982.332	1.48459e+06	0.945748	0.622189	44.014	23.1502	23.1502	22.7451	65.536	5.10208	3704.04	0.9635	0	1	0.428044	10547	CTC	1
52086	0	0	0	0	0	0	NA	0	NA	0.349791	44.37	645.652	645.652	673.412	72.4992	321.173	114280	0.885107	0.422962	68.064	3414.46	3414.46	4033.12	163.43	1013.5	1.36237e+06	0.923958	0.714374	65.294	24.7633	24.7633	23.8824	99.9424	5.69357	6042.24	1.39042	0	1	0.785311	10547	CTC	1
52092	0	0	0	0	0	0	NA	0	NA	0.467749	41.566	639.104	639.104	619.373	64.7168	312.383	100979	0.870181	0.354149	69.478	2363.9	2363.9	2445.28	169.984	747.976	981017	0.925628	0.751074	66.038	24.1976	24.1976	25.0196	116.736	5.75972	6896.31	1.21768	0	1	0.905063	10547	CTC	1
52098	0	0	0	0	0	0	NA	0	NA	0.499288	42.666	766.828	766.828	806.431	67.584	431.957	126527	0.877951	0.467879	59.19	3269.6	3269.6	4033.12	124.928	1111.17	997229	0.914086	0.860201	34.462	21.7662	21.7662	21.6078	32.3584	4.19333	1719.53	1.19631	0	0.975758	0.29697	10547	CTC	1
52107	0	0	0	0	0	0	NA	0	NA	0.0620174	44.56	724.172	724.172	798.118	73.728	348.025	130351	0.877825	0.596639	74.068	3298.51	3298.51	4033.12	190.464	1032.96	1.53381e+06	0.938855	0.682813	74.242	30.882	30.882	30.7059	109.773	9.98321	8276.37	1.63665	0	1	0.511111	10547	CTC	1
52136	0	0	0	0	0	0	NA	0	NA	0.46012	49.332	604.488	604.488	665.098	88.8832	212.427	131174	0.892458	0.585659	69.85	2691.11	2691.11	2667.58	169.165	950.226	1.11143e+06	0.940098	0.925564	14.324	21.0459	21.0459	19.902	34.816	4.75626	1788.9	0.192088	0	1	0.211982	10547	CTC	1
52140	0	0	0	0	0	0	NA	0	NA	0.696219	40.714	474.226	474.226	465.569	59.392	182.25	68762.8	0.909724	0.371472	60.778	2896.95	2896.95	3207.44	131.482	1008.44	929920	0.915752	0.631834	50.407	23.3288	23.3288	22.7451	61.8496	4.931	3522.65	1.33904	0	1	0.731034	10547	CTC	1
52180	0	0	0	0	0	0	NA	0	NA	0.540624	47.074	619.326	619.326	716.243	80.2816	240.837	121388	0.899697	0.366089	66.658	3372.13	3372.13	4034.12	157.696	1029.94	1.29827e+06	0.918404	0.56813	81.958	23.9731	23.9731	23.7059	95.0272	5.71109	5561.76	2.30401	0	0.94898	0.632653	10547	CTC	1
52216	0	0	0	0	0	0	NA	0	NA	0.555305	49.704	611.785	611.785	674.335	90.112	306.972	134593	0.893614	0.268643	75.102	2441.3	2441.3	2509.41	197.427	669.658	1.17671e+06	0.931207	0.439304	73.15	22.6526	22.6526	21.8824	120.832	4.92223	6682.51	1.44343	0	1	0.659091	10547	CTC	1
52234	0	0	0	0	0	0	NA	0	NA	0.413854	47.744	594.253	594.253	655.286	81.5104	258.946	118256	0.911538	0.756401	75.424	3093.66	3093.66	3303.53	187.597	947.05	1.4169e+06	0.988425	0.820757	117.71	25.0952	25.0952	23.7059	137.626	6.29056	8432	3.28154	0	0.994975	0.798995	10547	CTC	1
52235	0	0	0	0	0	0	NA	0	NA	0.389501	47.868	760.205	760.205	803.869	83.5584	401.273	155082	0.893821	0.354968	64.516	3263.49	3263.49	3843.53	147.046	1047.31	1.17159e+06	0.922636	0.920381	15.548	21.3816	21.3816	20.7882	27.4432	4.38008	1432.56	0.287121	0	1	0.22549	10547	CTC	1
52272	0	0	0	0	0	0	NA	0	NA	0.623018	41.376	415.393	415.393	380.98	62.6688	190.809	63555.1	0.890422	0.23887	68.932	2715.73	2715.73	2858.82	165.478	1027.16	1.09715e+06	0.935945	0.761403	24.265	20.1035	20.1035	19.6941	20.0704	3.65892	985.071	0.956213	0	1	0.202614	10547	CTC	1
52284	0	0	0	0	0	0	NA	0	NA	0.864278	83.86	486.817	486.817	475.6	181.453	241.321	215660	1.26327	0.708966	115.742	2837.44	2837.44	3050.92	387.482	1056.62	2.68422e+06	1.12689	0.795041	53.31	23.9826	23.9826	23.0353	60.2112	5.95761	3525.45	1.53847	0	1	0.27088	10547	CTC	1
52299	0	0	0	0	0	0	NA	0	NA	0.614092	40.706	401.965	401.965	426.4	61.0304	139.424	59892.8	0.884954	0.660821	101.79	2724.59	2724.59	2939.69	230.605	1181.23	1.53394e+06	1.46451	0.630692	58.363	22.5746	22.5746	23.0353	101.171	5.10405	5575.94	1.09741	0	0.993289	0.805369	10547	CTC	1
52306	0	0	0	0	0	0	NA	0	NA	0.921	88.268	407.629	407.629	410	169.984	185.913	169166	1.49399	0.827175	110.374	2751.76	2751.76	2828.45	335.462	1020.56	2.25369e+06	1.18369	0.647289	89.037	27.254	27.254	25.8275	103.219	8.35861	6868.01	2.5034	0	1	0.407229	10547	CTC	1
52307	0	0	0	0	0	0	NA	0	NA	0.51113	41.748	503.21	503.21	533	64.7168	230.362	79507.2	0.877818	0.537337	65.988	2455.89	2455.89	2351.75	151.552	959.783	908681	0.936523	0.595935	72.406	25.6672	25.6672	24.0824	90.112	8.39261	5646.79	1.89634	0	0.936709	0.240506	10547	CTC	1
52322	0	0	0	0	0	0	NA	0	NA	0.225181	44.94	515.256	515.256	467.4	74.9568	304.514	94291.8	0.878224	0.345979	67.22	3263.81	3263.81	4036.11	161.792	1180.75	1.2892e+06	0.910312	0.391723	14.878	22.2774	22.2774	21.9882	71.68	4.6519	3898.55	0.100656	0	1	0.661202	10547	CTC	1
52329	0	0	0	0	0	0	NA	0	NA	0.38644	48.05	502.96	502.96	508.4	83.968	245.487	103107	0.896237	0.599577	65.922	1496.28	1496.28	1382.45	150.323	480.976	549133	0.942291	0.765647	16.284	22.9567	22.9567	23.0353	103.629	4.63487	5808.04	0.0834049	0	0.941463	0.678049	10547	CTC	1
52348	0	0	0	0	0	0	NA	0	NA	0.44549	45.792	560.697	560.697	590.4	77.0048	290.756	105411	0.887588	0.392968	63.292	2842.67	2842.67	3146.26	143.77	880.131	997777	0.908198	0.858043	28.648	24.8728	24.8728	24.7804	27.8528	5.47403	1691.35	0.960439	0	0.941489	0.345745	10547	CTC	1
52356	0	0	0	0	0	0	NA	0	NA	0.614097	43.65	490.633	490.633	496.1	68.8128	245.988	82426.4	0.902504	0.192626	65.5	1918.8	1918.8	1811.48	151.142	655.803	708035	0.925223	0.819083	31.493	21.0238	21.0238	20.9412	31.1296	4.48808	1597.81	1.0385	0	1	0.208333	10547	CTC	1
52387	0	0	0	0	0	0	NA	0	NA	0.196021	51.11	479.323	479.323	304.376	95.0272	340.948	111203	0.896012	0.614467	58.52	2493.4	2493.4	2651.7	119.194	947.955	725581	0.936496	0.810501	31.096	21.1529	21.1529	20.7882	67.9936	5.03706	3511.39	0.463544	0	0.87931	0.625	10547	CTC	1
52389	0	0	0	0	0	0	NA	0	NA	0.410085	45.486	412.999	412.999	434.824	76.5952	203.189	77230.9	0.880449	0.284715	68.808	2875.39	2875.39	3016.9	167.936	960.214	1.17891e+06	0.918934	0.813518	23.686	20.3088	20.3088	19.6941	50.7904	4.75072	2518.29	0.360041	0	1	0.385027	10547	CTC	1
52391	0	0	0	0	0	0	NA	0	NA	0.429267	54.964	422.258	422.258	338.541	107.315	253.961	110632	0.917583	0.33917	64.334	2928.71	2928.71	3270.96	147.046	1139.13	1.05141e+06	0.917438	0.404992	65.401	19.5144	19.5144	19.6941	86.4256	4.43475	4117.53	1.61316	0	0.938931	0.744275	10547	CTC	1
52392	0	0	0	0	0	0	NA	0	NA	0.360836	49.026	392.415	392.415	437.929	87.6544	176.463	83976.8	0.893777	0.248466	58.338	2222.39	2222.39	2127.71	120.422	822.066	653382	0.921183	0.654246	62.366	20.1147	20.1147	19.6941	61.44	5.03187	3017.21	2.06345	0	1	0.560748	10547	CTC	1
52400	0	0	0	0	0	0	NA	0	NA	0.49404	52.888	402.087	402.087	385.129	101.581	216.453	99717.5	0.897538	0.492383	76.02	3103.92	3103.92	4033.12	200.294	1236.94	1.51782e+06	0.940453	0.778467	84.282	25.1369	25.1369	24.8	129.024	7.25931	7918.13	1.79452	0	1	0.790323	10547	CTC	1
52403	0	0	0	0	0	0	NA	0	NA	0.476591	55.154	362.251	362.251	403.765	108.544	135.55	95996.6	0.913478	0.431502	84.546	3298.98	3298.98	4033.12	247.398	1170.46	1.99258e+06	0.941758	0.518614	120.125	19.7695	19.7695	19.6941	132.71	4.57327	6405.33	3.54415	0	1	0.739623	10547	CTC	1
52409	0	0	0	0	0	0	NA	0	NA	0.537018	57.776	309.451	309.451	326.118	116.326	84.4419	87884	0.935334	0.529072	69.478	2343.19	2343.19	2413.52	165.888	839.461	948990	0.948483	0.504436	62.217	20.885	20.885	19.6941	60.2112	5.51939	3070.09	2.09552	0	0.978873	0.330986	10547	CTC	1
52459	0	0	0	0	0	0	NA	0	NA	0.192555	50.564	548.239	548.239	313.682	93.3888	440.419	124998	0.892356	0.206719	66.476	2855.67	2855.67	2996.04	155.648	1004.13	1.08515e+06	0.925414	0.714238	41.136	24.8891	24.8891	23.1216	63.8976	6.67599	3882.7	0.863196	0	1	0.517544	10547	CTC	1
52467	0	0	0	0	0	0	NA	0	NA	0.537835	44.072	478.078	478.078	498.675	70.8608	229.514	82707.6	0.893449	0.711611	108.968	2697.54	2697.54	2638.42	278.528	1182.65	1.83432e+06	1.38957	0.599729	41.938	30.1566	30.1566	27.9529	57.344	10.4766	4221.93	0.999718	0	1	0.369942	10547	CTC	1
52504	0	0	0	0	0	0	NA	0	NA	0.450465	48.976	507.862	507.862	593.447	88.4736	215.712	109698	0.883696	0.431149	64.028	2154.77	2154.77	2096.99	144.589	825.58	760635	0.924177	0.510078	49.522	23.541	23.541	22.8667	78.2336	5.46064	4496.33	1.02177	0	0.921296	0.837963	10547	CTC	1
52512	0	0	0	0	0	0	NA	0	NA	0.524753	52.888	496.06	496.06	544.671	100.352	237.03	121535	0.908528	0.346811	70.032	3337.43	3337.43	4035.11	173.261	1142.34	1.41173e+06	0.922662	0.849721	57.321	23.4797	23.4797	22.8667	62.6688	5.64903	3592.4	1.70894	0	0.955102	0.57551	10547	CTC	1
52518	0	0	0	0	0	0	NA	0	NA	0.293393	45.296	550.989	550.989	617.835	75.3664	255.435	101382	0.887344	0.457401	63.482	3061.43	3061.43	3542.64	142.131	1064.16	1.06232e+06	0.924191	0.811579	63.052	24.2413	24.2413	23.8	60.2112	5.62943	3563.47	2.15214	0	0.956522	0.625	10547	CTC	1
52543	0	0	0	0	0	0	NA	0	NA	0.565073	53.442	434.026	434.026	479.635	101.99	169.368	108072	0.912759	0.642441	70.76	2884.83	2884.83	3026.34	172.032	1000.69	1.21163e+06	0.948673	0.796249	63.325	23.9032	23.9032	23.3333	77.824	5.57078	4541.6	1.67953	0	0.959839	0.39759	10547	CTC	1
52549	0	0	0	0	0	0	NA	0	NA	0.24261	48.662	555.638	555.638	491.829	86.8352	350.868	117795	0.888862	0.585895	73.026	2860.32	2860.32	3034.28	172.032	1091.82	1.20134e+06	1.01041	0.725992	58.884	23.6694	23.6694	22.8667	89.2928	5.38605	5159.93	1.26569	0	0.995283	0.617925	10547	CTC	1
52587	0	0	0	0	0	0	NA	0	NA	0.244649	49.638	500.661	500.661	487.765	90.112	284.338	110145	0.891243	0.584676	78.724	3124.66	3124.66	3542.64	208.486	1060.55	1.59045e+06	0.968917	0.857497	29.599	22.4622	22.4622	21.9333	43.008	4.93282	2358.53	0.66398	0	0.986364	0.245455	10547	CTC	1
52724	0	0	0	0	0	0	NA	0	NA	0.536666	41.376	685.322	685.322	675.635	63.488	375.492	106225	0.878932	0.347052	58.892	2668.36	2668.36	2746.97	124.518	971.214	811181	0.907881	0.805407	30.244	22.682	22.682	22.9412	24.1664	4.52666	1338.24	1.23372	0	1	0.380645	10547	CTC	1
52729	0	0	0	0	0	0	NA	0	NA	0.606442	47.934	421.684	421.684	408.718	82.7392	134.263	85180.1	0.905162	0.500173	68.072	3060.79	3060.79	3358.29	163.021	1057.99	1.21819e+06	0.926497	0.82877	37.646	24.5652	24.5652	23.9608	39.7312	4.96586	2382.82	1.16267	0	1	0.252475	10547	CTC	1
52736	0	0	0	0	0	0	NA	0	NA	0.597485	51.118	609.531	609.531	692.318	92.9792	283.926	138363	0.916035	0.438008	82.198	3399.51	3399.51	4033.12	234.291	1068.92	1.94452e+06	0.939976	0.338502	71.504	30.3128	30.3128	30.0784	172.851	6.56596	12792	0.964136	0	1	1	10547	CTC	1
52741	0	0	0	0	0	0	NA	0	NA	0.449454	45.974	677.391	677.391	688.147	77.824	366.131	128704	0.88524	0.827733	97.944	2713.56	2713.56	2810.48	239.616	956.257	1.58743e+06	1.30494	0.591401	95.504	24.0784	24.0784	23.9608	95.8464	5.0798	5634.35	3.10183	0	0.942105	0.457895	10547	CTC	1
52747	0	0	0	0	0	0	NA	0	NA	0.319618	43.526	582.243	582.243	633.929	70.8608	268.303	100728	0.871448	0.356905	56.932	2391.55	2391.55	2381.76	116.326	808.394	679200	0.908207	0.848451	32.022	26.6945	26.6945	24.9804	28.2624	6.0907	1841.92	1.1826	0	0.947977	0.254335	10547	CTC	1
52748	0	0	0	0	0	0	NA	0	NA	0.448185	40.152	371.69	371.69	383.694	60.6208	91.7103	55010.1	0.866848	0.353577	70.206	3388.42	3388.42	4033.12	174.08	1035.77	1.44008e+06	0.922889	0.723832	56.676	30.3599	30.3599	30.0784	90.5216	7.11294	6709.53	1.15663	0	1	0.459459	10547	CTC	1
52754	0	0	0	0	0	0	NA	0	NA	0.579856	50.994	626.801	626.801	683.976	92.9792	296.067	142284	0.911596	0.316885	74.366	3072.39	3072.39	3397.98	192.922	1024.96	1.4471e+06	0.934368	0.811219	61.936	27.6831	27.6831	27.0196	81.5104	7.46411	5508.94	1.53399	0	0.969163	0.259912	10547	CTC	1
52760	0	0	0	0	0	0	NA	0	NA	0.636446	47.562	564.447	564.447	596.394	81.92	242.52	112889	0.900078	0.604411	72.29	2200.42	2200.42	1905.41	178.995	996.157	961582	0.951623	0.535197	106.43	35.7311	35.7311	30.5882	149.094	15.9958	13006.1	2.47638	0	1	0.645	10547	CTC	1
52764	0	0	0	0	0	0	NA	0	NA	0.710753	45.966	400.47	400.47	400.376	73.3184	123.27	71684.1	0.939313	0.285994	69.246	2257.99	2257.99	2151.53	167.936	777.033	925776	0.93067	0.426099	111.722	26.8677	26.8677	27.0196	119.603	6.02757	7845.37	3.40161	0	1	0.648045	10547	CTC	1
52945	0	0	0	0	0	0	NA	0	NA	0.478679	49.274	494.093	494.093	492.941	87.6544	161.051	105736	0.902843	0.714818	93.652	2435.98	2435.98	2269.49	258.048	998.845	1.53467e+06	1.10786	0.854871	45.767	24.9886	24.9886	24.2118	77.0048	4.47547	4697.85	0.886619	0	1	0.299065	10547	CTC	1
52955	0	0	0	0	0	0	NA	0	NA	0.480021	57.792	371.156	371.156	374.635	118.374	91.946	107264	0.919661	0.434857	73.026	1593.05	1593.05	1555.32	185.549	416.833	721652	0.9368	0.459673	72.208	27.38	27.38	27.2863	99.1232	5.59627	6625.95	1.71453	0	1	0.581315	10547	CTC	1
52961	0	0	0	0	0	0	NA	0	NA	0.448266	38.448	781.768	781.768	778.847	55.296	408.886	105539	0.871373	0.445577	69.288	3012.55	3012.55	3443.92	165.888	1075.42	1.22008e+06	0.943303	0.956839	16.863	25.0695	25.0695	24.2118	28.2624	4.56972	1729.8	0.327952	0	1	0.288889	10547	CTC	1
53080	0	0	0	0	0	0	NA	0	NA	0.494778	43.402	558.243	558.243	588.149	69.632	182.364	94901.3	0.881781	0.470839	68.618	3270.68	3270.68	4012.28	165.888	1026.71	1.32462e+06	0.925148	0.593615	62.928	30.1548	30.1548	29.8941	112.23	6.32715	8262.42	1.15008	0	1	0.835294	10547	CTC	1
53128	0	0	0	0	0	0	NA	0	NA	0.959718	44.386	623.587	623.587	628.024	160.154	265.56	243823	0.400964	0.901873	128.494	2269.76	2269.76	2236.09	380.109	720.722	2.10634e+06	1.41582	0.951254	17.806	25.9299	25.9299	26.0118	83.5584	4.72512	5289.71	0.123678	0	0.987212	0.225064	10547	CTC	1
53148	0	0	0	0	0	0	NA	0	NA	0.445356	47.562	701.573	701.573	797.49	82.3296	286.382	141016	0.8956	0.424778	62.63	2258.46	2258.46	2172.66	139.674	825.479	770136	0.915378	0.738978	37.58	26.0435	26.0435	26.0118	40.1408	4.95106	2552.26	1.14677	0	1	0.318408	10547	CTC	1
53154	0	0	0	0	0	0	NA	0	NA	0.709168	74.076	494.876	494.876	358.871	169.984	300.621	205374	1.0522	0.538748	92.842	2642.64	2642.64	2442.26	283.034	1306.31	1.82606e+06	0.992661	0.756047	55.642	29.1779	29.1779	27.9529	76.5952	6.34794	5456.26	1.31751	0	1	0.407229	10547	CTC	1
53416	0	0	0	0	0	0	NA	0	NA	0.531751	45.238	755.619	755.619	869.384	73.728	340.833	136012	0.904741	0.462284	71.248	2218.29	2218.29	2341.3	175.309	615.122	949430	0.943826	0.786861	46.23	27.6525	27.6525	28.2275	44.6464	5.86346	3014.12	1.56031	0	0.922222	0.25	10547	CTC	1
53421	0	0	0	0	0	0	NA	0	NA	0.591944	54.302	539.77	539.77	576.098	103.219	171.175	136022	0.931153	0.476414	71.736	2316.14	2316.14	2420.4	178.995	825.961	1.01215e+06	0.937094	0.430963	44.196	26.0651	26.0651	25.3569	62.2592	5.41086	3961.89	1.02262	0	0.992063	0.337302	10547	CTC	1
53445	0	0	0	0	0	0	NA	0	NA	0.500951	40.714	844.689	844.689	858.91	61.8496	472.924	127548	0.873576	0.376386	63.788	3067.34	3067.34	3448.67	144.179	1055.99	1.0797e+06	0.919868	0.851102	39.168	24.8306	24.8306	24.4	36.864	4.24	2234.75	1.35647	0	1	0.344371	10547	CTC	1
53463	0	0	0	0	0	0	NA	0	NA	0.639986	52.334	594.783	594.783	638.945	96.6656	204.83	140369	0.923519	0.761618	95.43	2953.22	2953.22	3417.04	262.963	1121.2	1.89596e+06	1.12882	0.981055	51.714	26.9952	26.9952	26.3137	56.9344	6.17249	3752.34	1.53106	0	0.932203	0.241525	10547	CTC	1
53478	0	0	0	0	0	0	NA	0	NA	0.552648	41.93	688.88	688.88	722.741	65.1264	299.79	109532	0.879919	0.327945	61.142	2344.59	2344.59	2325.48	131.891	855.118	754959	0.923876	0.742965	34.098	41.5249	41.5249	31.098	39.7312	21.5978	4027.91	0.953842	0	1	0.220126	10547	CTC	1
53493	0	0	0	0	0	0	NA	0	NA	0.934311	92.866	587.851	587.851	586.573	171.213	260.334	245722	1.64183	0.866368	118.636	2623.98	2623.98	2436.22	340.787	1080.16	2.18315e+06	1.34617	0.683878	39.06	26.3974	26.3974	26.3137	107.725	4.90513	6942.52	0.461635	0	0.980861	0.330144	10547	CTC	1
53526	0	0	0	0	0	0	NA	0	NA	0.906744	92.792	813.317	813.317	722.741	204.39	514.261	405845	1.37313	0.849431	121.696	2393.32	2393.32	2135.65	369.869	967.928	2.16116e+06	1.30513	0.802963	64.194	32.4821	32.4821	32.0549	103.219	7.39644	8185.48	1.3013	0	0.991984	0.336673	10547	CTC	1
53550	0	0	0	0	0	0	NA	0	NA	0.549668	42.294	896.579	896.579	837.961	65.9456	512.036	144349	0.884142	0.416824	67.212	3429.04	3429.04	4002.36	159.744	1005.11	1.33733e+06	0.921763	0.682472	63.499	26.5206	26.5206	26.3137	60.6208	5.89669	3925.05	2.16801	0	1	0.515528	10547	CTC	1
53578	0	0	0	0	0	0	NA	0	NA	0.916633	90.6	595.921	595.921	502.776	178.995	307.234	260417	1.49474	0.873406	115.7	2479.34	2479.34	2309.66	339.149	990.564	2.05289e+06	1.28655	0.598436	87.144	25.5813	25.5813	25.3569	86.4256	4.96943	5397.66	2.86406	0	1	0.313501	10547	CTC	1
53624	0	0	0	0	0	0	NA	0	NA	0.897646	60.48	417.811	417.811	319.473	91.7504	206.265	93589.7	1.29947	0.762763	118.182	2191.25	2191.25	2096.1	382.566	902.251	2.04663e+06	1.19	0.849787	62.738	29.583	29.583	26.3137	68.8128	10.1525	4969.95	1.86441	0	1	0.254464	10547	CTC	1
53629	0	0	0	0	0	0	NA	0	NA	0.483722	45.61	444.915	444.915	450.404	76.5952	132.806	83199	0.885256	0.454053	62.258	2611.65	2611.65	2507.41	137.626	1030.74	877514	0.917997	0.839033	28.466	29.0201	29.0201	28.2275	27.4432	5.61632	1944.35	0.962428	0	1	0.262032	10547	CTC	1
53783	0	0	0	0	0	0	NA	0	NA	0.430814	39.978	902.3	902.3	860.196	60.2112	486.443	132638	0.865197	0.367346	66.294	1896.74	1896.74	1820.61	154.419	566.069	715071	0.927678	0.93443	30.244	26.4078	26.4078	26	20.8896	5.13279	1346.8	1.42724	0	0.965986	0.210884	10547	CTC	1
53787	0	0	0	0	0	0	NA	0	NA	0.472288	41.558	890.932	890.932	818.235	64.3072	512.967	139876	0.875386	0.940472	132.274	2897.96	2897.96	3324.59	315.802	1151.62	2.23433e+06	1.80586	0.934582	71.869	26.8222	26.8222	26	81.1008	5.39557	5310.8	2.07591	0	1	0.515924	10547	CTC	1
53803	0	0	0	0	0	0	NA	0	NA	0.841547	110.2	610.646	610.646	576.961	242.483	280.676	361503	1.63242	0.800991	118.462	2543.46	2543.46	2596.35	372.736	1014.16	2.31455e+06	1.22718	0.772951	13.588	30.9902	30.9902	30	67.1744	7.30092	5082.4	0.0895896	0	0.998311	0.211149	10547	CTC	1
53825	0	0	0	0	0	0	NA	0	NA	0.535095	43.518	812.178	812.178	823.48	68.8128	362.33	136446	0.897054	0.516749	65.07	2776.31	2776.31	3023.79	150.323	947.892	1.01891e+06	0.918091	0.775079	26.324	26.9527	26.9527	27.2	22.528	5.10076	1482.4	1.00261	0	1	0.27381	10547	CTC	1
53846	0	0	0	0	0	0	NA	0	NA	0.272326	47.934	653.737	653.737	702.843	84.7872	256.166	135324	0.883298	0.910957	120.232	2768.75	2768.75	2912.97	301.875	1020.43	2.04057e+06	1.56086	0.960222	23.992	25.29	25.29	24.6	32.768	4.72472	2023.2	0.572576	0	1	0.270531	10547	CTC	1
53920	0	0	0	0	0	0	NA	0	NA	0.871198	74.614	927.303	927.303	823.48	143.36	608.348	324556	1.26579	0.628484	120.414	3004.91	3004.91	3229.6	362.906	1013.78	2.66235e+06	1.3023	0.567557	37.58	28.1374	28.1374	26	134.758	7.42672	9257.2	0.341592	0	0.974286	0.408571	10547	CTC	1
53923	0	0	0	0	0	0	NA	0	NA	0.561942	43.816	962.877	962.877	996.569	69.632	532.148	163689	0.898683	0.444028	54.848	2839.55	2839.55	3055.45	108.544	1005.24	752481	0.90337	0.753802	29.227	28.8369	28.8369	29.2	26.624	5.95471	1874.4	1.04579	0	1	0.323529	10547	CTC	1
53926	0	0	0	0	0	0	NA	0	NA	0.629753	58.628	988.306	988.306	1049.02	119.603	497.404	288585	0.936737	0.42644	80.982	3388.31	3388.31	4005.34	228.147	943.775	1.88729e+06	0.93694	0.928719	60.472	28.8598	28.8598	29.2	52.0192	6.2855	3665.2	2.29137	0	0.993151	0.239726	10547	CTC	1
53929	0	0	0	0	0	0	NA	0	NA	0.72567	55.146	322.833	322.833	314.706	103.629	98.5534	81676.7	0.956528	0.844982	119.554	2754.23	2754.23	2707.16	389.53	982.669	2.61927e+06	1.19602	0.760291	81.147	28.7139	28.7139	28	91.3408	6.17602	6403.2	2.3498	0	1	0.3083	10547	CTC	1
53935	0	0	0	0	0	0	NA	0	NA	0.64514	57.66	482.808	482.808	514.02	115.917	127.715	136635	0.934874	0.824085	97.572	2725.01	2725.01	2873.39	250.675	1043.25	1.66771e+06	1.23791	0.66012	47.306	29.1041	29.1041	28.6	59.8016	6.27873	4249.2	1.21975	0	1	0.392226	10547	CTC	1
53946	0	0	0	0	0	0	NA	0	NA	0.504611	41.748	304.888	304.888	293.725	63.8976	77.0194	47562.5	0.889072	0.72098	93.048	2667.4	2667.4	2770.49	280.986	793.877	1.82984e+06	1.00434	0.712122	95.125	26.8813	26.8813	26	149.094	5.6189	9784.8	1.97824	0	1	0.301282	10547	CTC	1
53949	0	0	0	0	0	0	NA	0	NA	0.70893	48.67	626.983	626.983	681.863	83.1488	233.553	127278	0.928575	0.74603	127.56	3276.25	3276.25	4005.34	393.626	1083.93	3.14848e+06	1.3474	0.90347	27.151	27.0822	27.0822	27.2	98.7136	4.92017	6526.8	0.243414	0	1	0.236453	10547	CTC	1
53952	0	0	0	0	0	0	NA	0	NA	0.375179	46.71	764.232	764.232	765.784	80.2816	365.071	149790	0.885837	0.331645	73.092	3372.19	3372.19	4005.34	189.235	1013.72	1.55795e+06	0.920212	0.918248	20.419	24.4615	24.4615	23.2	26.624	4.682	1590	0.510441	0	1	0.321429	10547	CTC	1
53995	0	0	0	0	0	0	NA	0	NA	0.457152	46.338	656.448	656.448	734.314	79.4624	251.034	127351	0.880771	0.590432	74.804	2625.68	2625.68	2849.65	192.102	1117.27	1.23144e+06	0.949439	0.920561	24.083	26.7536	26.7536	26	28.2624	4.65645	1846	0.668902	0	1	0.273196	10547	CTC	1
54006	0	0	0	0	0	0	NA	0	NA	0.652641	45.85	609.559	609.559	666.127	76.1856	189.957	113378	0.899406	0.515175	65.442	1787.06	1787.06	1693.96	148.275	597.006	646917	0.941444	0.616612	21.916	27.65	27.65	27.2	19.6608	4.72828	1327.2	0.79629	0	1	0.231183	10547	CTC	1
54043	0	0	0	0	0	0	NA	0	NA	0.497189	46.222	649.245	649.245	687.108	78.6432	241.136	124655	0.885496	0.388578	64.582	1921.7	1921.7	2026.42	146.637	575.256	687968	0.927107	0.754065	44.039	27.5806	27.5806	27.2	50.7904	4.60946	3420	1.24464	0	1	0.302083	10547	CTC	1
54058	0	0	0	0	0	0	NA	0	NA	0.444696	41.748	717.981	717.981	755.294	64.7168	317.691	113441	0.877818	0.561801	76.21	2999.69	2999.69	3451.24	198.246	1095.35	1.45185e+06	0.954924	0.832438	39.953	31.4989	31.4989	30	71.2704	8.10411	5480.8	0.730028	0	1	0.588608	10547	CTC	1
54228	0	0	0	0	0	0	NA	0	NA	0.53269	38.084	385.215	385.215	354.902	54.4768	111.914	51233.6	0.867808	0.394866	75.482	3209.48	3209.48	4011.29	199.885	1068.14	1.56623e+06	0.929089	0.556564	56.287	25.121	25.121	24.9804	67.1744	5.60185	4119.84	1.53731	0	1	0.736842	10547	CTC	1
54232	0	0	0	0	0	0	NA	0	NA	0.80801	53.07	521.719	521.719	525.255	115.098	193.692	146603	0.797594	0.774562	102.526	2740.07	2740.07	3044.14	296.55	1057.99	1.98381e+06	1.15537	0.56353	45.511	25.3007	25.3007	24.9804	71.2704	4.78245	4402.31	0.94727	0	1	0.419929	10547	CTC	1
54242	0	0	0	0	0	0	NA	0	NA	0.374212	37.53	590.666	590.666	596.235	53.248	239.514	76786.6	0.862192	0.637876	82.462	3077.45	3077.45	3805.18	178.176	1117.03	1.33869e+06	1.24397	0.896179	25.464	24.3181	24.3181	24.9804	19.2512	4.078	1142.95	1.09786	0	1	0.276923	10547	CTC	1
54244	0	0	0	0	0	0	NA	0	NA	0.937356	45.486	692.232	692.232	638.824	125.747	355.039	212515	0.536299	0.907077	112.524	1725.48	1725.48	1569.64	247.398	717.17	1.04219e+06	1.66818	0.744443	53.31	25.2846	25.2846	24.9804	76.5952	5.32378	4728.21	1.20939	0	0.980456	0.400651	10547	CTC	1
54259	0	0	0	0	0	0	NA	0	NA	0.355768	46.156	785.198	785.198	794.98	79.0528	370.358	151543	0.878394	0.281282	77.36	3374.21	3374.21	4011.29	209.306	1058.59	1.72422e+06	0.93197	0.892442	23.049	25.4337	25.4337	25.749	15.9744	4.26577	991.914	1.084	0	1	0.202073	10547	CTC	1
54262	0	0	0	0	0	0	NA	0	NA	0.958683	47.57	632.234	632.234	582.039	165.888	292.032	256055	0.444633	0.892639	118.628	2456.34	2456.34	1973.94	328.499	1239.31	1.96999e+06	1.39634	0.757552	60.968	29.5193	29.5193	27.6706	71.2704	7.70761	5136.35	1.69998	0	0.97284	0.266667	10547	CTC	1
54267	0	0	0	0	0	0	NA	0	NA	0.668146	40.416	499.841	499.841	511.059	58.5728	160.989	71477.3	0.908993	0.546881	63.846	2020.71	2020.71	2092.85	143.77	673.82	709269	0.924167	0.477922	23.14	24.5904	24.5904	23.8275	55.296	5.22174	3319.7	0.315633	0	1	0.475524	10547	CTC	1
54271	0	0	0	0	0	0	NA	0	NA	0.633569	47.446	716.328	716.328	766.588	81.1008	279.962	141833	0.904741	0.690208	84.464	3049.22	3049.22	3551.5	236.339	1101.74	1.7594e+06	0.983915	0.909389	16.4	25.3897	25.3897	25.3647	63.0784	5.1324	3910.01	0.138982	0	1	0.318182	10547	CTC	1
54272	0	0	0	0	0	0	NA	0	NA	0.650438	45.114	965.892	965.892	1050.51	72.9088	473.22	171929	0.909898	0.420853	67.212	1805.65	1805.65	1855.02	158.106	510.64	696981	0.931315	0.673702	67.055	24.725	24.725	24.9804	67.1744	4.40891	4054.89	2.18177	0	0.994382	0.550562	10547	CTC	1
54281	0	0	0	0	0	0	NA	0	NA	0.519399	41.632	723.91	723.91	724	64.3072	338.898	113654	0.878507	0.182556	77.74	3145.39	3145.39	4011.29	208.077	1131.26	1.59786e+06	0.946707	0.693016	29.235	23.929	23.929	21.9059	21.7088	4.38713	1268.24	1.28328	0	1	0.305732	10547	CTC	1
54287	0	0	0	0	0	0	NA	0	NA	0.726255	53.26	622.838	622.838	603.333	97.4848	253.683	148235	0.948452	0.809451	111.334	2677.22	2677.22	2949.01	354.304	976.67	2.3158e+06	1.14033	0.956966	33.428	23.9997	23.9997	22.6745	47.5136	4.36962	2783.97	0.766572	0	1	0.386555	10547	CTC	1
54293	0	0	0	0	0	0	NA	0	NA	0.674843	52.896	459.085	459.085	454.275	99.1232	145.906	111099	0.920069	0.27084	69.172	1796.22	1796.22	1728.18	170.394	630.777	747226	0.915287	0.881639	39.176	26.9219	26.9219	25.749	63.0784	6.60436	4145.98	0.793066	0	1	0.404959	10547	CTC	1
54294	0	0	0	0	0	0	NA	0	NA	0.417908	44.742	866.282	866.282	809.176	72.4992	460.826	153332	0.900011	0.401367	66.302	2272.59	2272.59	2283.11	154.419	809.474	856767	0.927902	0.921632	16.491	26.712	26.712	25.749	35.6352	5.14907	2323.95	0.248751	0	1	0.20904	10547	CTC	1
54295	0	0	0	0	0	0	NA	0	NA	0.701171	51.002	393.127	393.127	397.49	89.2928	93.4554	85701.7	0.949529	0.3889	70.33	2461.78	2461.78	2536.78	173.261	991.032	1.04133e+06	0.930531	0.708211	75.218	27.9884	27.9884	26.902	97.0752	6.25777	6633.25	1.8997	0	1	0.633028	10547	CTC	1
54318	0	0	0	0	0	0	NA	0	NA	0.766942	78.104	591.677	591.677	582.039	190.054	254.768	274538	1.04621	0.447137	99.598	2765.4	2765.4	2964.87	337.92	1101.31	2.28146e+06	0.956836	0.872779	68.031	27.5796	27.5796	26.902	69.2224	6.68448	4660.96	2.1793	0	1	0.252155	10547	CTC	1
54362	0	0	0	0	0	0	NA	0	NA	0.617264	44.378	708.318	708.318	674.314	70.4512	336.414	121831	0.911165	0.208479	69.668	1854.11	1854.11	2013.57	171.213	566.004	775019	0.924018	0.671712	60.323	25.0839	25.0839	24.9804	79.0528	4.9876	4841.2	1.50037	0	1	0.55814	10547	CTC	1
54370	0	0	0	0	0	0	NA	0	NA	0.54207	43.336	571.455	571.455	582.039	69.2224	210.676	96575.9	0.884303	0.419787	90.162	2783.19	2783.19	3083.78	276.89	1074.36	1.88144e+06	0.956953	0.838295	46.462	24.524	24.524	24.9804	58.9824	4.56064	3531.46	1.19295	0	1	0.319527	10547	CTC	1
54372	0	0	0	0	0	0	NA	0	NA	0.507677	42.12	733.815	733.815	787.882	66.3552	321.825	118878	0.871469	0.494662	81.172	3163.35	3163.35	4011.29	227.328	1107.11	1.75566e+06	0.944734	0.519608	65.922	25.4136	25.4136	24.9804	115.917	5.17403	7192.05	1.22198	0	1	0.679012	10547	CTC	1
54463	0	0	0	0	0	0	NA	0	NA	0.685917	42.302	545.953	545.953	534.906	64.7168	207.44	86260.6	0.90127	0.257815	75.846	2876.55	2876.55	3248.65	201.933	1109.14	1.41814e+06	0.928557	0.854112	36.538	25.5856	25.5856	25.9686	57.344	4.71415	3581.98	0.758842	0	0.987342	0.234177	10547	CTC	1
54555	0	0	0	0	0	0	NA	0	NA	0.44949	36.786	428.273	428.273	441.063	50.7904	137.105	53105.8	0.868428	0.416592	77.69	2107.78	2107.78	2131.43	208.896	730.805	1.07497e+06	0.941782	0.935506	14.142	22.5961	22.5961	21.9216	23.3472	3.26359	1287.98	0.279214	0	1	0.225806	10547	CTC	1
54561	0	0	0	0	0	0	NA	0	NA	0.491728	44.196	834.515	834.515	910.278	72.4992	393.592	147709	0.878178	0.200724	64.342	3320.29	3320.29	4025.15	147.046	1069.75	1.19198e+06	0.917666	0.537294	75.714	25.6218	25.6218	24.9569	72.0896	5.25641	4509.44	2.59197	0	1	0.711864	10547	CTC	1
54578	0	0	0	0	0	0	NA	0	NA	0.892867	42.856	371.214	371.214	347.22	169.165	119.672	153312	0.353886	0.819985	105.528	2489.06	2489.06	2377.06	296.96	1121.51	1.80457e+06	1.22233	0.779948	42.716	26.9669	26.9669	24.9569	51.2	6.10079	3370.86	1.16161	0	0.968523	0.246973	10547	CTC	1
54583	0	0	0	0	0	0	NA	0	NA	0.605517	43.716	567.365	567.365	586.52	69.632	231.569	96452	0.894586	0.370985	77.442	2545.86	2545.86	2709.85	207.258	884.829	1.28821e+06	0.943176	0.582584	82.041	27.2884	27.2884	26.9804	127.386	5.67928	8486.68	1.72223	0	1	0.841176	10547	CTC	1
54608	0	0	0	0	0	0	NA	0	NA	0.17273	44.924	768.386	768.386	816.435	74.9568	338.659	140615	0.877599	0.403764	69.478	3406.85	3406.85	4025.15	170.803	1057.32	1.42066e+06	0.921189	0.890929	38.804	24.4453	24.4453	23.9451	36.4544	4.6066	2175.63	1.34633	0	1	0.398907	10547	CTC	1
54609	0	0	0	0	0	0	NA	0	NA	0.501551	43.708	773.419	773.419	750.745	70.8608	391.04	133802	0.878751	0.770099	79.352	2549.75	2549.75	2598.92	203.981	941.167	1.26978e+06	1.00618	0.891079	28.094	24.0943	24.0943	22.9333	21.2992	4.42226	1252.9	1.20785	0	0.99422	0.289017	10547	CTC	1
54634	0	0	0	0	0	0	NA	0	NA	0.826305	51.036	695.95	695.95	694.439	83.968	325.549	142670	1.01109	0.655317	78.31	2647.3	2647.3	2701.92	201.523	1103.57	1.30247e+06	0.991881	0.878551	76.665	24.0481	24.0481	23.9451	68.4032	3.99435	4016.03	2.80071	0	0.82439	0.453659	10547	CTC	1
54686	0	0	0	0	0	0	NA	0	NA	0.497646	46.032	702.533	702.533	741.361	77.4144	296.139	132779	0.892171	0.283617	75.292	3429.05	3429.05	4025.15	198.246	1025.06	1.65966e+06	0.932057	0.786082	40.185	25.4346	25.4346	24.9569	54.0672	5.12694	3357.37	0.973518	0	1	0.539683	10547	CTC	1
54691	0	0	0	0	0	0	NA	0	NA	0.255323	40.342	589.944	589.944	628.749	60.6208	238.42	87311.7	0.875071	0.548846	82.016	2876.42	2876.42	3090.18	231.424	1079.43	1.62518e+06	0.947412	0.618993	47.471	24.9206	24.9206	23.9451	38.0928	4.11115	2317.62	1.92825	0	1	0.222973	10547	CTC	1
54799	0	0	0	0	0	0	NA	0	NA	0.385419	42.972	743.354	743.354	768.531	68.8128	329.852	124883	0.874686	0.470542	80.246	2340.75	2340.75	2514.69	221.594	804.516	1.26635e+06	0.947196	0.847202	41.128	25.3922	25.3922	25	32.768	4.67676	2031.37	1.68258	0	0.988095	0.202381	10547	CTC	1
54869	0	0	0	0	0	0	NA	0	NA	0.309362	43.154	835.493	835.493	907.214	69.632	372.02	142034	0.871733	0.414837	61.712	3035.9	3035.9	3677.15	136.806	1128.59	1.01399e+06	0.907367	0.89638	29.434	24.8366	24.8366	25	23.3472	4.2928	1415.69	1.20952	0	1	0.252941	10547	CTC	1
54897	0	0	0	0	0	0	NA	0	NA	0.78106	68.742	773.019	773.019	693.412	150.323	424.229	283698	1.02463	0.875672	100.98	2569.87	2569.87	2664.94	285.901	1082.65	1.79377e+06	1.16253	0.87671	23.504	27.0809	27.0809	25.9804	103.629	6.03413	6851.47	0.173761	0	0.967302	0.599455	10547	CTC	1
54934	0	0	0	0	0	0	NA	0	NA	0.554902	46.702	762.512	762.512	843.651	78.6432	324.388	146402	0.903982	0.47189	76.574	2601.92	2601.92	2831.01	205.21	961.197	1.30356e+06	0.931355	0.540536	60.249	27.4444	27.4444	26.9608	91.3408	5.45135	6120.1	1.29534	0	1	0.765625	10547	CTC	1
54954	0	0	0	0	0	0	NA	0	NA	0.591135	47.926	708.205	708.205	670.298	81.92	337.489	141641	0.913908	0.761806	96.05	2984.23	2984.23	3416.19	265.011	1091.09	1.93079e+06	1.1347	0.744524	50.564	30.143	30.143	28.9216	74.1376	7.08642	5455.88	1.12407	0	1	0.32	10547	CTC	1
54975	0	0	0	0	0	0	NA	0	NA	0.409726	49.704	628.746	628.746	693.412	90.112	224.668	138324	0.893614	0.3812	65.376	2285.28	2285.28	2340.72	152.371	887.549	850125	0.91429	0.202093	49.82	25.5428	25.5428	25	72.4992	5.42031	4521.08	1.1159	0	1	0.75	10547	CTC	1
55053	0	0	0	0	0	0	NA	0	NA	0.503474	48.48	570.157	570.157	589.4	85.6064	209.795	119163	0.894889	0.629861	86.316	3102.22	3102.22	3890.66	251.085	1108.28	1.90166e+06	0.967191	0.586425	80.362	30.7595	30.7595	31.3725	196.198	6.4497	14733.8	1.07289	0	1	0.875598	10547	CTC	1
55113	0	0	0	0	0	0	NA	0	NA	0.700479	67.948	871.821	871.821	797.424	150.733	489.552	320830	0.99838	0.715302	98.564	2121.31	2121.31	2071.85	300.237	856.824	1.55492e+06	1.05469	0.930276	22.007	26.0993	26.0993	25.9804	55.7056	4.57691	3549.51	0.283382	0	0.994565	0.266304	10547	CTC	1
55160	0	0	0	0	0	0	NA	0	NA	0.628484	44.932	709.036	709.036	739.639	73.3184	306.069	126917	0.897529	0.459388	72.646	2272.75	2272.75	2087.67	181.453	982.376	1.00683e+06	0.948003	0.736896	40.83	31.6537	31.6537	29.6569	55.7056	8.47904	4304.9	0.975461	0	1	0.273743	10547	CTC	1
55274	0	0	0	0	0	0	NA	0	NA	0.415353	40.152	844.482	844.482	723.576	59.8016	493.063	123294	0.878722	0.451074	74.068	2387.09	2387.09	2449	191.283	961.179	1114769	0.934834	0.893871	32.568	26.409	26.409	26.5098	35.2256	4.46484	2271.18	0.981463	0	1	0.226027	10547	CTC	1
55287	0	0	0	0	0	0	NA	0	NA	0.483827	43.89	667.722	667.722	678.353	70.8608	279.713	115516	0.886085	0.293965	65.996	2335.93	2335.93	2409.5	154.829	877.077	882983	0.916924	0.753494	52.392	23.9456	23.9456	22.9412	54.8864	4.4994	3208.71	1.6301	0	1	0.595376	10547	CTC	1
55351	0	0	0	0	0	0	NA	0	NA	0.518794	43.154	952.745	952.745	919.545	68.8128	502.705	160061	0.88211	0.791427	90.906	1955.15	1955.15	2014.5	233.472	613.993	1.11444e+06	1.15372	0.664758	51.78	25.8788	25.8788	26	58.5728	4.97372	3700.67	1.49203	0	1	0.488095	10547	CTC	1
55376	0	0	0	0	0	0	NA	0	NA	0.49774	40.342	588.619	588.619	542.682	60.6208	261.171	87115.6	0.875071	0.438563	73.77	2885.07	2885.07	3246.9	190.054	1111.11	1.33867e+06	0.933322	0.91953	14.994	25.4959	25.4959	24.9804	36.4544	4.1874	2269.14	0.201018	0	1	0.351351	10547	CTC	1
55384	0	0	0	0	0	0	NA	0	NA	0.23001	40.822	478.318	478.318	467.31	62.2592	190.395	72704.4	0.872439	0.608846	67.096	1689.14	1689.14	1769.6	154.829	459.556	638494	0.947745	0.736644	22.652	26.5417	26.5417	26	19.6608	4.95659	1274	0.850672	0	0.947368	0.236842	10547	CTC	1
55393	0	0	0	0	0	0	NA	0	NA	0.464398	45.966	703.45	703.45	648.204	77.0048	359.433	132249	0.894346	0.476881	70.52	3040.76	3040.76	3871	174.49	1135.87	1295363	0.928977	0.467756	28.582	27.3503	27.3503	27.0196	30.3104	5.85989	2023.92	0.878504	0	1	0.223404	10547	CTC	1
55396	0	0	0	0	0	0	NA	0	NA	0.294995	46.892	820.419	820.419	912.008	81.1008	375.356	162443	0.883736	0.187583	75.284	2604.74	2604.74	2875.6	197.837	1042.08	1.25809e+06	0.933788	0.769521	75.838	26.5637	26.5637	26	92.9792	6.25589	6029.96	2.01622	0	1	0.737374	10547	CTC	1
55400	0	0	0	0	0	0	NA	0	NA	0.60488	46.454	629.42	629.42	648.204	78.2336	255.635	120219	0.89909	0.318349	71.62	2520.83	2520.83	2638.6	181.453	991.839	1.11673e+06	0.921415	0.356439	51.143	28.549	28.549	29.0588	68.4032	6.18813	4767.69	1.24637	0	1	0.801047	10547	CTC	1
55401	0	0	0	0	0	0	NA	0	NA	0.421947	45.42	919.627	919.627	904.471	75.776	499.358	170131	0.887386	0.626877	80.544	2587.9	2587.9	2630.7	219.546	1025.53	1.38711e+06	0.963145	0.78751	47.496	23.3943	23.3943	22.9412	51.6096	4.42149	2947.69	1.42473	0	1	0.356757	10547	CTC	1
55407	0	0	0	0	0	0	NA	0	NA	0.213316	46.528	677.411	677.411	708.502	78.6432	285.493	130063	0.897259	0.587574	79.584	1942.63	1942.63	1959.2	193.331	626.774	916921	1.06782	0.673848	44.08	27.344	27.344	27.0196	63.0784	6.00889	4210.98	1.00404	0	1	0.390625	10547	CTC	1
55478	0	0	0	0	0	0	NA	0	NA	0.355937	51.78	594.873	594.873	633.129	97.4848	218.08	141580	0.896473	0.676514	97.382	2470.98	2470.98	2480.6	312.115	1083.56	1882886	0.990359	0.832904	64.384	30.0293	30.0293	30.0784	110.592	6.89387	8107.92	1.22175	0	1	0.52521	10547	CTC	1
55499	0	0	0	0	0	0	NA	0	NA	0.314471	42.848	722.674	722.674	708.502	68.4032	340.135	120687	0.874852	0.871379	101.426	1867.54	1867.54	1824.9	259.686	666.15	1.18402e+06	1.29122	0.839668	28.747	26.0637	26.0637	26	52.4288	4.27635	3336.16	0.513766	0	1	0.497006	10547	CTC	1
55514	0	0	0	0	0	0	NA	0	NA	0.291132	42.302	863.291	863.291	814.024	67.1744	472.259	141580	0.868297	0.372722	60.538	1737.2	1737.2	1706.4	129.843	568.792	550693	0.919998	0.807171	46.454	24.4044	24.4044	24.9804	53.6576	4.86174	3196.98	1.31089	0	0.97561	0.689024	10547	CTC	1
55778	0	0	0	0	0	0	NA	0	NA	0.783389	46.338	437.623	437.623	404.024	72.0896	172.638	77021.6	0.97085	0.817552	106.942	2647.74	2647.74	2504.72	285.491	1181.76	1.84547e+06	1.30573	0.254311	61.77	30.4125	30.4125	30.1804	122.88	6.22374	9123.76	1.0121	0	1	0.914773	10547	CTC	1
55851	0	0	0	0	0	0	NA	0	NA	0.784352	50.382	904.514	904.514	942.722	84.7872	483.382	187234	0.975822	0.874319	83.248	1597.42	1597.42	1354.75	193.331	705.229	753983	1.16841	0.823084	74.92	32.2164	32.2164	32.502	154.01	8.13941	12113.4	1.18795	0	0.821256	0.695652	10547	CTC	1
55872	0	0	0	0	0	0	NA	0	NA	0.839395	89.004	456.674	456.674	391.78	219.546	215.77	244777	1.1761	0.456294	117.47	2347.53	2347.53	1787.96	361.267	1247.41	2.07052e+06	1.24502	0.678725	61.564	28.0843	28.0843	27.2784	113.869	5.23272	7807.44	1.08492	0	0.973881	0.470149	10547	CTC	1
55897	0	0	0	0	0	0	NA	0	NA	0.241832	40.822	901.671	901.671	942.722	62.6688	485.802	137956	0.866737	0.377264	47.306	1218.04	1218.04	1134.21	80.2816	338.071	238736	0.908587	0.83101	32.684	27.0035	27.0035	27.2784	31.1296	4.77709	2052.27	1.11853	0	0.777778	0.339869	10547	CTC	1
55900	0	0	0	0	0	0	NA	0	NA	0.60387	38.018	1024.03	1024.03	918.235	53.6576	634.208	134148	0.878006	0.531931	41.93	1940.5	1940.5	1882.48	64.7168	725.315	306599	0.885488	0.63967	19.468	28.8669	28.8669	28.7294	15.5648	5.68615	1096.94	0.793687	0	0.80916	0.236641	10547	CTC	1
55928	0	0	0	0	0	0	NA	0	NA	0.619237	40.83	473.401	473.401	489.725	61.44	170.076	71010.2	0.884418	0.492323	69.288	2780.95	2780.95	3056.07	168.346	1142.73	1.14297e+06	0.929532	0.722314	26.994	26.1361	26.1361	26.1176	25.8048	4.99269	1646.57	0.920416	0	1	0.233333	10547	CTC	1
55943	0	0	0	0	0	0	NA	0	NA	0.63163	47.554	599.114	599.114	587.671	81.5104	281.418	119224	0.904297	0.306389	82.206	3122.97	3122.97	3875.22	234.291	1064.64	1.78634e+06	0.940159	0.698351	49.828	31.4953	31.4953	31.3412	78.6432	6.33947	6047.11	1.02905	0	1	0.497487	10547	CTC	1
56276	0	0	0	0	0	0	NA	0	NA	0.611984	48.298	692.141	692.141	790.188	84.3776	272.359	142581	0.901117	0.471354	81.842	2978.5	2978.5	3711.22	232.243	1120.82	1.68881e+06	0.940069	0.628938	54.972	26.4204	26.4204	26.0157	69.2224	5.25067	4465.05	1.42294	0	1	0.475728	10547	CTC	1
56293	0	0	0	0	0	0	NA	0	NA	0.611139	42.98	644.426	644.426	580.669	67.9936	337.867	106975	0.885554	0.595097	76.582	1791.87	1791.87	1839.88	199.475	651.21	872639	0.958329	0.923087	25.588	24.1153	24.1153	23.9176	49.5616	3.95378	2917.95	0.430603	0	1	0.409639	10547	CTC	1
56346	0	0	0	0	0	0	NA	0	NA	0.958876	44.378	769.445	769.445	724.339	140.902	412.717	264689	0.455583	0.913384	135.242	2981.99	2981.99	3569.69	385.024	1099.64	2.80307e+06	1.54841	0.230203	16.59	25.6332	25.6332	24.7569	60.2112	4.76935	3768.08	0.148993	0	1	0.287791	10547	CTC	1
56365	0	0	0	0	0	0	NA	0	NA	0.417545	50.01	728.856	728.856	742.298	90.112	360.99	160348	0.904651	0.430683	81.652	2942.06	2942.06	3491.06	231.424	1113.35	1.66226e+06	0.939021	0.783306	49.249	25.0991	25.0991	24.7569	57.7536	4.36346	3538.97	1.36888	0	1	0.45	10547	CTC	1
56426	0	0	0	0	0	0	NA	0	NA	0.495357	41.384	830.758	830.758	814.133	64.3072	455.578	130429	0.868071	0.509966	81.354	2818.5	2818.5	3215.86	228.557	1110.65	1572722	0.943873	0.703315	29.988	24.5441	24.5441	24.7569	29.0816	4.01402	1742.63	1.00792	0	1	0.343949	10547	CTC	1
56509	0	0	0	0	0	0	NA	0	NA	0.580585	48.298	510.089	510.089	526.792	83.968	178.101	104568	0.905513	0.459628	74.44	2757.07	2757.07	3035.02	194.15	1082.02	1.30685e+06	0.930303	0.792316	51.234	27.5348	27.5348	26.8549	44.2368	5.75787	2973.76	1.93412	0	1	0.346341	10547	CTC	1
56533	0	0	0	0	0	0	NA	0	NA	0.470236	44.378	942.153	942.153	957.804	73.3184	527.023	168645	0.875533	0.558503	73.77	2405.83	2405.83	2421.73	188.826	1013.65	1.10909e+06	0.939396	0.881398	57.991	24.6832	24.6832	24.7569	53.6576	4.20816	3233.5	2.04287	0	1	0.435754	10547	CTC	1
56651	0	0	0	0	0	0	NA	0	NA	0.622739	56.254	564.742	564.742	610.6	111.002	194.34	153045	0.92924	0.661847	87.54	2652.97	2652.97	2893.49	254.362	1035.47	1.6475e+06	0.982	0.888423	96.505	31.0061	31.0061	28.1137	99.5328	11.1591	7534.48	3.04989	0	1	0.309963	10547	CTC	1
56809	0	0	0	0	0	0	NA	0	NA	0.901218	59.628	817.653	817.653	730.141	187.187	451.767	373667	0.619119	0.824639	115.452	2542.46	2542.46	2510.95	348.16	1062.18	2.16109e+06	1.24788	0.590558	39.978	26.9469	26.9469	27.0588	56.1152	4.87496	3691.73	0.92835	0	0.875274	0.291028	10547	CTC	1
56844	0	0	0	0	0	0	NA	0	NA	0.591779	44.75	618.697	618.697	612.376	72.4992	242.05	109509	0.900333	0.427943	73.332	2261.86	2261.86	2416.2	184.32	799.94	1.01784e+06	0.950965	0.585004	26.134	24.0809	24.0809	24.3529	25.8048	4.51456	1517.1	0.862703	0	1	0.310734	10547	CTC	1
56895	0	0	0	0	0	0	NA	0	NA	0.570173	40.524	864.108	864.108	930.341	61.0304	353.521	128752	0.877058	0.648133	87.466	2448.26	2448.26	2353.03	217.907	957.896	1.30247e+06	1.14435	0.886217	70.818	28.5227	28.5227	27.0588	103.219	7.53026	7187.73	1.58371	0	0.993289	0.328859	10547	CTC	1
56999	0	0	0	0	0	0	NA	0	NA	0.535093	51.788	639.237	639.237	647.706	96.256	238.517	150221	0.908198	0.487984	69.792	1924.17	1924.17	2021.4	167.526	656.062	786986	0.947716	0.555003	55.882	27.2372	27.2372	27.0588	107.725	6.86409	7163.37	0.944884	0	0.944681	0.812766	10547	CTC	1
57007	0	0	0	0	0	0	NA	0	NA	0.900391	91.816	640.645	640.645	635.929	197.427	224.378	308791	1.39181	0.844165	119.116	2715.25	2715.25	2945.24	373.555	1091.5	2.4763e+06	1.23804	0.683692	70.032	29.5752	29.5752	28.8627	169.574	8.30592	12244.1	0.94272	0	0.943983	0.516598	10547	CTC	1
57202	0	0	0	0	0	0	NA	0	NA	0.654235	53.922	809.943	809.943	729.482	99.9424	491.406	197626	0.948271	0.766243	96.422	2728.37	2728.37	2763.26	292.454	1070.68	1.94806e+06	1.0362	0.855741	29.69	26.9098	26.9098	26.9804	60.6208	5.16759	3982.64	0.473968	0	1	0.45082	10547	CTC	1
57303	0	0	0	0	0	0	NA	0	NA	0.528813	47.496	695.171	695.171	750.729	79.0528	239.097	134168	0.930137	0.368251	68.428	3403.96	3403.96	4006.33	165.069	1016.8	1.3718e+06	0.924598	0.84726	39.052	30.4235	30.4235	30.0157	35.2256	6.66911	2616.42	1.41117	0	1	0.321244	10547	CTC	1
57328	0	0	0	0	0	0	NA	0	NA	0.66592	43.824	919.264	919.264	963.2	68.4032	463.031	153517	0.915161	0.34519	72.48	3284.23	3284.23	4006.33	182.682	1064.2	1.46476e+06	0.937328	0.835475	47.422	25.6968	25.6968	24.9569	40.1408	4.48379	2518.28	1.8261	0	1	0.263473	10547	CTC	1
57333	0	0	0	0	0	0	NA	0	NA	0.585182	43.708	799.4	799.4	807.388	70.4512	386.307	137497	0.88386	0.726171	76.88	1779.75	1779.75	1773.55	167.526	485.779	727917	1.14999	0.835293	60.207	27.9769	27.9769	26.9804	63.488	5.99127	4336.42	1.86103	0	1	0.581395	10547	CTC	1
57354	0	0	0	0	0	0	NA	0	NA	0.492179	45.296	893.531	893.531	956.118	75.3664	427.662	164410	0.887344	0.314443	76.764	2834.32	2834.32	3072.05	197.427	965.751	1.36614e+06	0.972878	0.500166	73.034	38.2225	38.2225	37.7725	174.08	9.03378	16244.6	0.998738	0	1	1	10547	CTC	1
57370	0	0	0	0	0	0	NA	0	NA	0.553977	41.566	883.625	883.625	892.376	64.3072	435.336	138729	0.875723	0.313313	59.066	1662.55	1662.55	1646.87	124.518	462.959	505415	0.913254	0.822058	19.948	30.1673	30.1673	29.0039	61.0304	7.57373	4494.93	0.212521	0	1	0.375796	10547	CTC	1
57401	0	0	0	0	0	0	NA	0	NA	0.611243	41.748	1010.32	1010.32	1019.86	62.6688	549.455	154579	0.906505	0.307137	81.478	2827.67	2827.67	3024.54	230.195	990.849	1.58915e+06	0.940014	0.702164	16.011	25.9589	25.9589	24.9569	71.2704	4.76418	4516.85	0.117241	0	1	0.607843	10547	CTC	1
57412	0	0	0	0	0	0	NA	0	NA	0.608699	40.342	1075.26	1075.26	991.529	60.2112	634.447	158064	0.881024	0.371577	50.258	1913.81	1913.81	1900.24	91.7504	643.763	428693	0.897331	0.672485	46.206	29.0352	29.0352	26.9804	39.7312	8.30709	2816.42	1.75152	0	0.92517	0.401361	10547	CTC	1
57413	0	0	0	0	0	0	NA	0	NA	0.624089	43.708	910.061	910.061	949.035	69.2224	446.672	153800	0.89955	0.785546	89.98	3227.61	3227.61	4006.33	227.738	1048.76	1.79455e+06	1.1588	0.718265	31.071	27.0582	27.0582	26.9804	31.9488	5.16357	2110.54	0.984931	0	1	0.201183	10547	CTC	1
57529	0	0	0	0	0	0	NA	0	NA	0.381309	39.796	771.795	771.795	781.835	59.8016	369.392	112682	0.863209	0.467324	32.684	1252.23	1252.23	1283.93	38.0928	239.31	116457	0.914066	0.585239	23.132	29.6237	29.6237	29.7647	21.2992	5.91636	1540.43	0.818867	0	0.39726	0.226027	10547	CTC	1
57537	0	0	0	0	0	0	NA	0	NA	0.581486	43.89	626.339	626.339	629.812	70.4512	267.128	107730	0.891236	0.5266	68.626	3247.36	3247.36	4010.3	164.659	1080.91	1.30544e+06	0.932269	0.807608	32.502	23.3763	23.3763	22.8627	34.4064	4.31917	1963.61	1.00076	0	1	0.360465	10547	CTC	1
57545	0	0	0	0	0	0	NA	0	NA	0.543588	42.302	679.491	679.491	716.682	65.536	270.261	108719	0.890004	0.151397	76.888	3368.55	3368.55	4010.3	206.438	1064.91	1.69775e+06	0.933419	0.681993	67.609	23.996	23.996	23.2941	51.6096	4.45555	3023.49	2.88688	0	1	0.34375	10547	CTC	1
57632	0	0	0	0	0	0	NA	0	NA	0.506165	47.934	468.427	468.427	456.071	83.1488	155.272	95090.7	0.900703	0.684007	87.664	2528.41	2528.41	2425.2	223.642	985.52	1.38051e+06	1.12006	0.8517	39.54	26.922	26.922	26.3137	40.96	5.82086	2692.2	1.24412	0	1	0.241379	10547	CTC	1
57637	0	0	0	0	0	0	NA	0	NA	0.722607	46.09	757.21	757.21	803.553	74.9568	332.765	138569	0.923746	0.365609	76.02	2990.7	2990.7	3344.56	199.885	1036.55	1.45946e+06	0.94238	0.730664	36.513	29.8986	29.8986	28.902	113.459	8.15639	8281.92	0.383006	0	1	0.688525	10547	CTC	1
57655	0	0	0	0	0	0	NA	0	NA	0.900877	92.014	741.011	741.011	640.671	160.154	442.202	289735	1.72314	0.82236	107.116	2385.33	2385.33	2219.14	331.366	1000.38	1.92973e+06	1.12863	0.717555	116.726	28.7358	28.7358	25.8824	144.589	9.58265	10143.7	3.0715	0	1	0.455243	10547	CTC	1
57661	0	0	0	0	0	0	NA	0	NA	0.492125	51.234	508.594	508.594	488.647	95.4368	183.963	118502	0.896501	0.442361	77.318	2532.82	2532.82	2472.75	208.486	877.575	1.28921e+06	0.934617	0.882924	39.904	24.5625	24.5625	24.5882	54.8864	4.64686	3291.37	0.945623	0	1	0.236052	10547	CTC	1
57671	0	0	0	0	0	0	NA	0	NA	0.579257	43.336	366.356	366.356	347.482	68.8128	92.1956	61547.8	0.889567	0.328302	74.986	3014.5	3014.5	3471.36	196.198	1042.9	1.44395e+06	0.934147	0.706627	17.789	24.6016	24.6016	24.5882	39.7312	3.80492	2386.35	0.25961	0	1	0.202381	10547	CTC	1
57695	0	0	0	0	0	0	NA	0	NA	0.60631	41.566	889.588	889.588	868.706	63.8976	474.701	138776	0.881337	0.344593	62.44	3167.71	3167.71	4010.3	140.902	1117.23	1.08969e+06	0.901898	0.716592	52.086	27.5438	27.5438	26.7451	82.7392	5.19464	5563.84	1.06876	0	1	0.897436	10547	CTC	1
57698	0	0	0	0	0	0	NA	0	NA	0.404319	44.75	742.081	742.081	770.976	72.4992	307.038	131348	0.900333	0.122073	63.118	2817.6	2817.6	3122.64	142.541	1062.31	980526	0.910998	0.708501	32.32	26.3584	26.3584	25.8824	35.6352	5.5672	2293.18	0.955462	0	1	0.474576	10547	CTC	1
57713	0	0	0	0	0	0	NA	0	NA	0.517923	42.476	752.989	752.989	760.118	66.7648	323.447	122737	0.880825	0.43764	77.798	3135.27	3135.27	4010.3	211.763	1113.88	1.62094e+06	0.931615	0.539831	64.632	32.2975	32.2975	32.7843	117.965	7.27275	9301.69	1.15423	0	1	0.656442	10547	CTC	1
57715	0	0	0	0	0	0	NA	0	NA	0.534429	46.702	703.179	703.179	770.976	79.0528	261.155	135714	0.899298	0.461418	71.628	3048.48	3048.48	3582.32	179.814	1105.53	1.33828e+06	0.930018	0.587259	74.085	28.3916	28.3916	28.902	107.315	5.96469	7438.59	1.66705	0	1	0.580311	10547	CTC	1
57849	0	0	0	0	0	0	NA	0	NA	0.291942	41.756	740.764	740.764	795.451	65.536	274.721	118522	0.867177	0.487985	68.552	3221.56	3221.56	4010.3	144.998	1077.94	1.14043e+06	1.0564	0.737612	29.5	28.1795	28.1795	27.0078	30.72	6.78791	2113.46	0.923364	0	1	0.2875	10547	CTC	1
57891	0	0	0	0	0	0	NA	0	NA	0.508853	42.666	727.958	727.958	780.988	67.584	274.134	120113	0.877951	0.480549	80.13	3317.01	3317.01	4010.3	223.232	1043.74	1.80777e+06	0.937527	0.68789	22.098	27.0858	27.0858	25.8667	97.8944	5.40487	6473.51	0.162592	0	1	0.460606	10547	CTC	1
57904	0	0	0	0	0	0	NA	0	NA	0.683772	46.52	731.138	731.138	780.988	77.0048	268.587	137454	0.916034	0.493379	70.884	2594.31	2594.31	2631.26	176.947	897.068	1.12074e+06	0.925556	0.846252	82.322	26.782	26.782	25.8667	89.7024	5.27331	5865.27	2.46251	0	1	0.611702	10547	CTC	1
57943	0	0	0	0	0	0	NA	0	NA	0.937417	45.792	658.006	658.006	665.286	121.242	247.073	194770	0.563738	0.894477	108.522	2555.9	2555.9	2559.93	296.55	889.518	1.85048e+06	1.29446	0.882468	81.975	32.0339	32.0339	30.8118	107.725	6.72794	8424.93	2.03328	0	1	0.290541	10547	CTC	1
57945	0	0	0	0	0	0	NA	0	NA	0.338828	40.524	949.848	949.848	983.467	61.8496	462.433	143427	0.865442	0.438081	68.006	3360.21	3360.21	4010.3	162.611	1077.36	1.334e+06	0.927031	0.443135	46.437	25.6243	25.6243	24.7255	50.7904	4.71489	3177.42	1.38387	0	1	0.549669	10547	CTC	1
57947	0	0	0	0	0	0	NA	0	NA	0.434908	50.928	605.8	605.8	621.898	94.208	192.353	139334	0.897378	0.567763	87.846	3312.02	3312.02	4010.3	264.192	1036.8	2.13625e+06	0.952082	0.754271	94.024	25.5694	25.5694	25.8667	74.9568	4.45927	4679.2	3.84429	0	1	0.373913	10547	CTC	1
57957	0	0	0	0	0	0	NA	0	NA	0.920319	81.23	731.468	731.468	780.988	153.6	311.897	274300	1.40021	0.83331	100.938	2974.88	2974.88	3138.49	282.624	1035.25	2.05267e+06	1.17503	0.406284	54.203	27.5944	27.5944	27.0078	63.488	5.80583	4277.13	1.50836	0	1	0.285333	10547	CTC	1
57963	0	0	0	0	0	0	NA	0	NA	0.713235	42.302	693.285	693.285	694.212	63.8976	275.548	108152	0.912825	0.312467	72.48	3353.96	3353.96	4010.3	185.139	1059.27	1.51599e+06	0.924886	0.621163	53.674	27.3069	27.3069	27.0078	65.1264	4.70215	4341.8	1.44185	0	1	0.397436	10547	CTC	1
57985	0	0	0	0	0	0	NA	0	NA	0.925285	45.974	558.801	558.801	535.122	162.611	200.536	221844	0.423667	0.929144	134.242	2448.17	2448.17	2187.44	356.352	1062.86	2.12991e+06	1.64834	0.805527	64.433	27.372	27.372	27.0078	57.7536	5.74233	3859.46	2.34308	0	1	0.206549	10547	CTC	1
57999	0	0	0	0	0	0	NA	0	NA	0.515119	43.22	832.297	832.297	882.227	68.8128	351.451	139826	0.884811	0.354129	67.89	3234.72	3234.72	4010.3	162.611	1067.04	1.28418e+06	0.923871	0.801741	57.718	27.4418	27.4418	25.8667	58.1632	6.92405	3896.74	1.86691	0	1	0.369048	10547	CTC	1
58007	0	0	0	0	0	0	NA	0	NA	0.633447	46.892	879.38	879.38	925.616	79.0528	383.099	169720	0.906631	0.864706	110.192	2981.96	2981.96	3281.15	322.355	1017.1	2.3468e+06	1.22777	0.465821	65.732	27.2254	27.2254	27.0078	105.267	6.01335	6996.93	1.33786	0	1	0.772021	10547	CTC	1
58177	0	0	0	0	0	0	NA	0	NA	0.313943	47.016	731.357	731.357	808.204	80.6912	269.307	144077	0.892926	0.503326	79.096	3102.17	3102.17	3424.66	215.45	950.796	1.63174e+06	0.946484	0.57656	72.414	28.0818	28.0818	27.5784	122.88	5.69122	8424.55	1.39096	0	1	0.730964	10547	CTC	1
58184	0	0	0	0	0	0	NA	0	NA	0.669279	51.234	466.426	466.426	482.51	92.16	102.565	104946	0.928377	0.533256	65.434	2220.42	2220.42	2092.85	151.142	844.109	819334	0.923359	0.943062	27.168	26.2596	26.2596	25.1059	37.2736	4.83743	2389.62	0.645452	0	0.955556	0.208889	10547	CTC	1
58198	0	0	0	0	0	0	NA	0	NA	0.62112	46.338	765.89	765.89	832.329	78.2336	297.845	146285	0.894605	0.897958	116.494	3192.71	3192.71	3733.83	297.37	1019.09	2.31791e+06	1.48751	0.784291	32.32	24.4664	24.4664	23.2039	28.2624	3.98878	1688.18	1.20471	0	1	0.246073	10547	CTC	1
58207	0	0	0	0	0	0	NA	0	NA	0.951112	44.56	547.694	547.694	386.008	174.49	336.763	233318	0.370912	0.863869	125.046	2714.84	2714.84	3234.4	373.965	1338.21	2.47864e+06	1.36288	0.52746	133.945	28.8971	28.8971	28.149	135.168	6.34048	9536.05	4.32643	0	0.955399	0.276995	10547	CTC	1
58231	0	0	0	0	0	0	NA	0	NA	0.543826	50.44	625.315	625.315	627.263	91.3408	202.804	139445	0.907895	0.694052	75.424	1898.72	1898.72	1894.66	177.766	558.945	824043	1.04308	0.887395	64.896	26.2266	26.2266	25.6765	53.248	4.7161	3409.45	2.578	0	0.991031	0.224215	10547	CTC	1
58247	0	0	0	0	0	0	NA	0	NA	0.412405	39.78	728.174	728.174	772.016	59.392	290.721	105585	0.868464	0.44484	75.176	3081.63	3081.63	3488.08	197.837	1035.07	1.48843e+06	0.931111	0.26616	71.62	30.3917	30.3917	30.051	168.755	5.83847	12521.4	0.990744	0	1	0.889655	10547	CTC	1
58256	0	0	0	0	0	0	NA	0	NA	0.488656	43.518	803.76	803.76	904.706	70.0416	311.322	137443	0.881316	0.496709	74.25	3071.54	3071.54	3488.08	191.283	1041.14	1.43441e+06	0.939434	0.611032	82.239	25.6991	25.6991	26.2471	106.906	4.35253	6707.45	2.06208	0	1	0.818713	10547	CTC	1
58268	0	0	0	0	0	0	NA	0	NA	0.942891	51.78	617.67	617.67	615.2	156.058	211.001	235332	0.560002	0.87725	122.002	2268.05	2268.05	2306.89	348.16	721.309	1.92785e+06	1.39349	0.935818	22.396	26.6275	26.6275	26.2471	102.4	5.08239	6656.86	0.159658	0	0.989501	0.32021	10547	CTC	1
58270	0	0	0	0	0	0	NA	0	NA	0.630545	46.52	590.823	590.823	627.263	78.6432	183.406	113438	0.89695	0.25942	77.914	2802.82	2802.82	2893.52	209.715	930.309	1.43504e+06	0.94352	0.682277	26.572	26.4734	26.4734	26.2471	66.7648	4.98246	4315.17	0.344708	0	1	0.317708	10547	CTC	1
58288	0	0	0	0	0	0	NA	0	NA	0.530412	41.872	576.092	576.092	591.075	64.3072	193.431	90446.5	0.888665	0.379152	80.792	3278.66	3278.66	4011.29	225.69	1040.75	1.80654e+06	0.942704	0.838629	59.885	25.5066	25.5066	25.1059	53.6576	4.50934	3341.36	2.17849	0	1	0.382166	10547	CTC	1
58319	0	0	0	0	0	0	NA	0	NA	0.943757	40.35	821.784	821.784	772.016	130.253	416.949	261327	0.407427	0.890849	116.858	2851.53	2851.53	2972.79	317.03	957.007	2.20708e+06	1.404	0.895043	79.22	27.884	27.884	27.0078	132.301	5.50467	9006.55	1.54617	0	1	0.402516	10547	CTC	1
58326	0	0	0	0	0	0	NA	0	NA	0.565495	42.12	531.299	531.299	458.384	64.3072	206.473	83413.9	0.899223	0.488004	74.994	3162.15	3162.15	3725.9	197.018	1053.6	1.52099e+06	0.930461	0.712898	51.606	25.2932	25.2932	25.1059	54.0672	4.39293	3338.7	1.60552	0	1	0.324841	10547	CTC	1
58449	0	0	0	0	0	0	NA	0	NA	0.843381	68.874	629.718	629.718	607.451	142.131	286.167	218512	1.08786	0.642888	108.356	3062.21	3062.21	3631.67	357.581	1082.21	2.67331e+06	1.07024	0.811516	40.21	29.898	29.898	30.0235	40.5504	6.79696	2959.91	1.29964	0	1	0.253602	10547	CTC	1
58477	0	0	0	0	0	0	NA	0	NA	0.372221	47.082	728.941	728.941	801.835	81.5104	261.47	145059	0.886435	0.427809	56.75	1337.67	1337.67	1316.28	113.869	269.486	371874	0.921886	0.323058	82.992	30.0527	30.0527	28.9882	94.6176	7.94259	6942.16	2.37274	0	0.959799	0.738693	10547	CTC	1
58557	0	0	0	0	0	0	NA	0	NA	0.610115	41.26	993.043	993.043	971.922	62.6688	511.036	151936	0.885436	0.830156	113.674	2601.7	2601.7	2632.56	306.381	962.621	1.94607e+06	1.37471	0.784206	48.323	24.6978	24.6978	24.8471	45.4656	4.43729	2741.46	1.67408	0	1	0.222222	10547	CTC	1
58558	0	0	0	0	0	0	NA	0	NA	0.525584	47.446	486.333	486.333	479.886	80.2816	140.085	95321.2	0.913973	0.837101	118.074	2892.61	2892.61	3100.4	312.115	1061.43	2.20417e+06	1.45594	0.730004	29.963	25.5115	25.5115	25.8824	27.4432	4.61751	1709.27	1.06632	0	1	0.244898	10547	CTC	1
58562	0	0	0	0	0	0	NA	0	NA	0.525673	45.784	724.288	724.288	813.984	77.0048	260.568	136166	0.887278	0.795884	125.186	2654.37	2654.37	2807.01	300.237	979.75	1.94566e+06	1.70137	0.813561	20.783	25.4366	25.4366	25.8824	58.9824	5.06361	3662.87	0.238695	0	1	0.356383	10547	CTC	1
58589	0	0	0	0	0	0	NA	0	NA	0.688082	46.346	825.868	825.868	813.984	74.9568	403.132	151134	0.934036	0.885992	101.98	2867.91	2867.91	3092.47	264.192	997.391	1.8498e+06	1.2831	0.793038	42.236	26.7178	26.7178	25.8824	82.7392	6.35727	5396.99	0.702756	0	1	0.628415	10547	CTC	1
58593	0	0	0	0	0	0	NA	0	NA	0.616247	44.006	741.582	741.582	741.09	70.8608	339.929	128294	0.890775	0.528785	74.432	3073.79	3073.79	3393.79	190.874	996.96	1.43238e+06	0.946071	0.506607	62.374	25.9434	25.9434	25.8824	114.688	5.02596	7264.14	1.10571	0	1	0.815029	10547	CTC	1
58623	0	0	0	0	0	0	NA	0	NA	0.48437	44.932	903.276	903.276	923.325	74.9568	427.321	165300	0.877911	0.28857	70.702	2321.91	2321.91	2347.11	173.261	748.016	982169	0.940401	0.590578	79.022	27.3427	27.3427	26.9176	89.2928	6.19465	5960.71	2.27945	0	0.967213	0.562842	10547	CTC	1
58758	0	0	0	0	0	0	NA	0	NA	0.813831	69.552	681.223	681.223	618.176	149.914	349.27	249328	1.05179	0.645517	86.606	2279.71	2279.71	1947.74	250.266	1088.9	1.3929e+06	0.976888	0.733984	53.748	28.5668	28.5668	27.8314	76.1856	6.3706	5313.42	1.23595	0	0.991803	0.456284	10547	CTC	1
58767	0	0	0	0	0	0	NA	0	NA	0.373029	55.708	516.961	516.961	536.118	111.821	130.691	141130	0.904613	0.370121	79.766	3388.98	3388.98	4006.33	223.642	1014.68	1.85039e+06	0.927327	0.80899	41.756	33.2995	33.2995	31.9765	45.4656	9.03428	3696.24	1.24999	0	1	0.208791	10547	CTC	1
58842	0	0	0	0	0	0	NA	0	NA	0.929849	49.34	822.201	822.201	744	155.648	482.527	312436	0.509806	0.851216	107.604	2686.61	2686.61	2723.67	302.285	940.665	1.98272e+06	1.24851	0.108091	65.178	34.0315	34.0315	33.1608	145.408	7.58843	12081.2	0.952278	0	0.992105	0.571053	10547	CTC	1
58876	0	0	0	0	0	0	NA	0	NA	0.618817	51.234	580.223	580.223	623.647	92.16	181.125	130550	0.928377	0.274581	75.168	3235.09	3235.09	3721.29	197.837	988.961	1.56255e+06	0.930913	0.419067	60.505	29.1909	29.1909	27.8314	98.304	5.81733	7005.81	1.21384	0	1	0.488889	10547	CTC	1
58877	0	0	0	0	0	0	NA	0	NA	0.420102	46.644	641.805	641.805	689.294	77.0048	245.165	120659	0.920924	0.79516	93.42	3002.62	3002.62	3436.26	254.771	1096.82	1.86763e+06	1.11655	0.79858	55.196	24.3746	24.3746	23.6863	47.9232	4.1385	2851.83	2.07214	0	1	0.569149	10547	CTC	1
58914	0	0	0	0	0	0	NA	0	NA	0.579388	48.182	752.357	752.357	831.529	81.5104	318.853	149719	0.928339	0.363433	70.512	3314.82	3314.82	4006.33	174.49	1055.1	1.41211e+06	0.928767	0.8703	40.458	27.9808	27.9808	27.8314	42.1888	5.43146	2882.03	1.26462	0	1	0.40201	10547	CTC	1
58929	0	0	0	0	0	0	NA	0	NA	0.478529	45.238	862.129	862.129	847.941	74.5472	434.798	156907	0.894799	0.855177	132.654	2196.35	2196.35	2185.27	312.525	853.165	1.67582e+06	1.8353	0.374224	68.676	28.8317	28.8317	27.8314	156.877	5.56252	11042.5	0.979944	0	1	1	10547	CTC	1
58988	0	0	0	0	0	0	NA	0	NA	0.598302	45.42	597.449	597.449	640.059	73.728	217.639	107541	0.912036	0.49902	74.688	3236.76	3236.76	4006.33	193.741	1067.69	1.53099e+06	0.938492	0.691095	36.24	28.1844	28.1844	27.2392	87.2448	6.36621	6003.29	0.490667	0	1	0.494444	10547	CTC	1
58993	0	0	0	0	0	0	NA	0	NA	0.482087	44.196	795.182	795.182	809.647	72.4992	354.917	140747	0.878178	0.688701	88.938	3299.92	3299.92	4006.33	212.992	1084.74	1.71596e+06	1.21049	0.774656	15.184	25.8834	25.8834	26.0549	74.9568	4.95272	4736.66	0.100256	0	1	0.785311	10547	CTC	1
59073	0	0	0	0	0	0	NA	0	NA	0.396921	41.748	393.499	393.499	364.812	64.7168	136.128	62172.8	0.877818	0.273756	78.286	2655.23	2655.23	2501.36	211.763	1221.2	1.37275e+06	0.943339	0.810126	24.364	25.3196	25.3196	24.1098	19.2512	4.33147	1190.02	1.00505	0	1	0.297468	10547	CTC	1
59187	0	0	0	0	0	0	NA	0	NA	0.475737	50.746	565.103	565.103	585.91	93.7984	170.386	129409	0.894867	0.529566	78.658	2627.1	2627.1	2770.49	193.741	922.522	1.24262e+06	1.04091	0.913528	29.111	26.4793	26.4793	25.9294	37.2736	4.72238	2409.62	0.741076	0	1	0.240175	10547	CTC	1
59222	0	0	0	0	0	0	NA	0	NA	0.572912	41.012	518.775	518.775	519.58	61.8496	162.007	78335	0.886411	0.481576	78.658	2405.13	2405.13	2533.02	214.221	754.572	1.25788e+06	0.9414	0.8098	79.899	27.5042	27.5042	27.2941	91.3408	5.54097	6133.44	2.27807	0	1	0.278146	10547	CTC	1
59271	0	0	0	0	0	0	NA	0	NA	0.392356	40.524	881.976	881.976	829.118	61.8496	483.541	133178	0.865442	0.422307	62.622	3063.46	3063.46	3704.54	139.264	1110.6	1.04158e+06	0.917836	0.618094	42.17	26.0834	26.0834	25.9294	52.0192	4.89314	3312.6	1.11428	0	0.986755	0.516556	10547	CTC	1
59273	0	0	0	0	0	0	NA	0	NA	0.910429	77.062	887.347	887.347	818.063	124.109	516.562	268866	1.55965	0.824323	94.388	2854.06	2854.06	2960.47	239.616	1150.41	1.66962e+06	1.2119	0.538139	80.792	29.3475	29.3475	29.1137	102.81	6.38101	7366.23	2.06944	0	0.963696	0.445545	10547	CTC	1
59280	0	0	0	0	0	0	NA	0	NA	0.696461	44.444	921.477	921.477	961.776	70.4512	489.076	158494	0.913877	0.208396	63.482	2350.91	2350.91	2406.37	143.36	773.219	822820	0.91627	0.742712	36.05	26.6067	26.6067	25.9294	36.864	5.41015	2394.6	1.1491	0	1	0.238372	10547	CTC	1
59282	0	0	0	0	0	0	NA	0	NA	0.604026	44.378	965.353	965.353	923.084	69.632	535.509	164110	0.921885	0.368628	76.764	2453.17	2453.17	2548.85	205.619	863.601	1.23149e+06	0.934118	0.741187	65.798	29.0806	29.0806	28.2039	84.3776	5.98068	5990.6	1.67243	0	1	0.235294	10547	CTC	1
59294	0	0	0	0	0	0	NA	0	NA	0.565104	44.866	836.035	836.035	917.557	73.3184	368.957	149650	0.894894	0.821211	91.866	2861.84	2861.84	3174.19	233.472	1170.89	1.63125e+06	1.17822	0.929439	20.411	27.7181	27.7181	27.2941	66.3552	5.83884	4490.34	0.204646	0	0.765363	0.424581	10547	CTC	1
59300	0	0	0	0	0	0	NA	0	NA	0.457486	40.334	590.765	590.765	619.075	60.6208	215.219	87433.2	0.874724	0.4372	69.114	2965.23	2965.23	3403.75	167.526	1095.94	1.21278e+06	0.929392	0.92553	44.849	27.2989	27.2989	27.2941	39.3216	4.89255	2620.69	1.66734	0	1	0.277027	10547	CTC	1
59345	0	0	0	0	0	0	NA	0	NA	0.561388	43.65	877.044	877.044	873.337	69.632	452.383	149097	0.891887	0.521487	78.17	2802.95	2802.95	3079.2	194.97	1101.77	1.3342e+06	1.02156	0.687984	86.763	28.3608	28.3608	27.2941	106.906	5.84625	7402.16	2.29519	0	1	0.835294	10547	CTC	1
59573	0	0	0	0	0	0	NA	0	NA	0.50206	42.302	896.05	896.05	922.996	66.7648	438.277	146056	0.873624	0.495578	79.22	3342.86	3342.86	3980.61	215.859	1049.38	1.76169e+06	0.947653	0.900432	20.626	31.1534	31.1534	27.6941	70.4512	10.5365	5358.39	0.19683	0	1	0.300613	10547	CTC	1
59602	0	0	0	0	0	0	NA	0	NA	0.560846	43.088	819.365	819.365	891.169	67.9936	371.552	136015	0.89001	0.263658	80.808	3190.27	3190.27	3980.61	228.557	1068.82	1.78017e+06	0.931246	0.368996	71.504	30.6755	30.6755	29.7922	155.648	6.04398	11656.7	1.0707	0	1	0.915663	10547	CTC	1
59611	0	0	0	0	0	0	NA	0	NA	0.498611	43.154	980.671	980.671	907.082	67.584	563.116	161811	0.898149	0.199359	64.764	2726.09	2726.09	2685.33	150.323	1073.3	1.00048e+06	0.909476	0.463315	39.441	29.0376	29.0376	28.9529	44.6464	6.28991	3165.1	1.13569	0	0.842424	0.230303	10547	CTC	1
59641	0	0	0	0	0	0	NA	0	NA	0.586969	43.898	979.764	979.764	986.651	70.0416	514.689	167540	0.896775	0.419019	70.95	3218.85	3218.85	3893.73	176.947	1022.53	1.39054e+06	0.927281	0.80081	41.781	27.2707	27.2707	26.8549	45.056	4.94416	2999.78	1.26286	0	1	0.22807	10547	CTC	1
59675	0	0	0	0	0	0	NA	0	NA	0.338215	48.546	671.483	671.483	732.031	86.016	251.784	141012	0.893054	0.555375	70.694	2220.96	2220.96	2227.25	170.803	807.6	926140	0.953716	0.683231	51.069	24.8487	24.8487	24.7569	65.536	4.6656	3975.78	1.29713	0	1	0.652381	10547	CTC	1
59724	0	0	0	0	0	0	NA	0	NA	0.420331	43.7	825.201	825.201	851.384	70.4512	361.411	141935	0.883537	0.487246	66.542	2165.01	2165.01	2203.55	157.286	696.278	831363	0.917594	0.834017	36.001	25.6233	25.6233	26.0157	44.2368	4.90494	2767.31	0.954983	0	1	0.209302	10547	CTC	1
59729	0	0	0	0	0	0	NA	0	NA	0.650993	46.52	750.583	750.583	763.859	76.5952	332.075	140359	0.920933	0.54403	73.208	2432.91	2432.91	2401	184.73	832.699	1.09724e+06	0.945651	0.898393	33.263	24.922	24.922	24.7569	24.9856	4.63869	1520.24	1.44339	0	1	0.219251	10547	CTC	1
59755	0	0	0	0	0	0	NA	0	NA	0.901346	92.908	771.743	771.743	652.463	224.87	491.748	423687	1.25119	0.818652	113.046	3030.28	3030.28	3506.73	365.363	1070.69	2.70301e+06	1.14008	0.913235	50.357	26.5105	26.5105	26.0157	125.747	5.52352	8138.71	0.657312	0	1	0.517304	10547	CTC	1
59769	0	0	0	0	0	0	NA	0	NA	0.395734	45.85	801.633	801.633	907.082	77.824	335.228	152310	0.880471	0.483126	62.076	2930.62	2930.62	3238.2	137.216	1022.8	981758	0.915362	0.471196	25.464	27.6124	27.6124	26.8549	46.2848	4.74827	3120.2	0.456631	0	1	0.463158	10547	CTC	1
59805	0	0	0	0	0	0	NA	0	NA	0.429987	44.56	865.218	865.218	899.125	72.0896	416.179	152278	0.897776	0.329688	78.658	3092.04	3092.04	3704.18	215.45	1083.77	1.62641e+06	0.936031	0.591868	48.902	41.7246	41.7246	40.702	68.4032	16.1368	6968.01	1.13953	0	1	0.278409	10547	CTC	1
60078	0	0	0	0	0	0	NA	0	NA	0.499922	41.012	937.506	937.506	944.267	62.2592	482.207	142501	0.880579	0.836537	95.794	2745.73	2745.73	2936.61	245.35	964.571	1.64469e+06	1.2191	0.913525	25.77	26.4643	26.4643	26.1569	36.0448	5.0588	2328.86	0.600532	0	1	0.309211	10547	CTC	1
60125	0	0	0	0	0	0	NA	0	NA	0.428795	43.154	752.091	752.091	735.973	68.8128	372.999	126351	0.88211	0.518301	72.654	2243.99	2243.99	2178.78	185.139	856.883	1.01428e+06	0.929332	0.748991	41.012	27.8713	27.8713	27.0588	49.5616	5.98735	3372.43	1.10618	0	1	0.25	10547	CTC	1
60175	0	0	0	0	0	0	NA	0	NA	0.628704	44.014	986.007	986.007	972.039	70.0416	557.252	168607	0.901521	0.644469	80.246	3051.37	3051.37	3426.05	219.546	1034.92	1.63553e+06	0.956031	0.694952	73.564	28.0761	28.0761	27.9608	142.541	6.06796	9770.49	1.23749	0	1	0.80117	10547	CTC	1
60423	0	0	0	0	0	0	NA	0	NA	0.586414	46.892	445.212	445.212	426.071	80.2816	144.013	87261.6	0.892754	0.522394	80.014	2345.34	2345.34	2271.81	203.981	957.699	1.16798e+06	1.02304	0.678243	33.726	27.7574	27.7574	26.0784	30.72	6.01415	2081.8	1.20686	0	1	0.219388	10547	CTC	1
60541	0	0	0	0	0	0	NA	0	NA	0.513501	46.52	697.913	697.913	698.282	78.6432	329.884	133999	0.89695	0.296826	72.662	2448.59	2448.59	2587.34	185.549	957.701	1.10921e+06	0.927484	0.831174	59.446	27.3423	27.3423	27.1961	64.7168	5.61889	4320.08	1.77983	0	0.947917	0.40625	10547	CTC	1
60543	0	0	0	0	0	0	NA	0	NA	0.596617	45.478	826.715	826.715	798.882	74.5472	426.609	150462	0.904319	0.469996	79.22	3261.82	3261.82	3975.67	216.678	1066.07	1.7255e+06	0.94407	0.76123	37.1	26.302	26.302	26.0784	40.96	4.76184	2630.2	1.09531	0	1	0.236264	10547	CTC	1
60554	0	0	0	0	0	0	NA	0	NA	0.538973	44.08	847.626	847.626	804.8	70.8608	436.082	146639	0.893773	0.0747051	70.032	2967.36	2967.36	3486.6	173.261	1118.32	1.25519e+06	0.922662	0.86509	31.03	25.4308	25.4308	26.0784	26.624	4.67373	1653	1.1788	0	1	0.260116	10547	CTC	1
60582	0	0	0	0	0	0	NA	0	NA	0.922068	44.378	664.812	664.812	698.282	166.707	277.383	270578	0.385062	0.893246	123.036	2613.16	2613.16	2587.34	365.363	1020.07	2.33094e+06	1.35048	0.923688	119.645	31.4831	31.4831	30.9216	226.918	6.91408	17441.6	2.05622	0	1	0.771499	10547	CTC	1
60586	0	0	0	0	0	0	NA	0	NA	0.461961	52.888	612.892	612.892	579.929	99.1232	262.793	148320	0.919791	0.448036	68.254	2360.22	2360.22	2382.25	161.382	973.979	929928	0.940914	0.691243	33.908	26.2465	26.2465	26.0784	33.5872	4.69608	2152.22	1.11579	0	0.929752	0.334711	10547	CTC	1
60634	0	0	0	0	0	0	NA	0	NA	0.624575	43.898	734.896	734.896	757.459	70.0416	362.366	125667	0.896775	0.592801	72.108	2746.51	2746.51	3029.08	179.814	1035.97	1.20572e+06	0.942524	0.74469	48.05	25.8311	25.8311	24.9608	47.5136	4.842	2996.41	1.58387	0	1	0.421053	10547	CTC	1
60637	0	0	0	0	0	0	NA	0	NA	0.416497	44.742	780.672	780.672	745.624	74.1376	422.786	141302	0.880121	0.881198	125.658	2425.19	2425.19	2192.93	350.618	1042.92	2.07596e+06	1.4679	0.918421	21.362	25.886	25.886	24.9608	49.9712	5.29822	3158.1	0.297656	0	1	0.243094	10547	CTC	1
60643	0	0	0	0	0	0	NA	0	NA	0.588551	53.566	675.666	675.666	662.776	101.171	299.376	166889	0.924425	0.502245	77.682	2949.01	2949.01	3423.49	211.763	1110.85	1.52464e+06	0.928839	0.885755	54.145	26.5121	26.5121	26.6373	54.8864	4.87015	3552.63	1.74101	0	1	0.437247	10547	CTC	1
60648	0	0	0	0	0	0	NA	0	NA	0.484851	45.668	747.596	747.596	816.635	76.1856	335.225	139053	0.89228	0.830617	68.436	1070.99	1070.99	1057.02	114.278	168.671	298806	1.33584	0.443333	54.575	30.7402	30.7402	30.1765	94.208	6.89269	7070.24	1.0305	0	0.935484	0.951613	10547	CTC	1
60677	0	0	0	0	0	0	NA	0	NA	0.355521	52.706	562.201	562.201	556.259	100.352	216.774	137739	0.902286	0.536653	67.138	1847.99	1847.99	1609.2	156.877	799.513	707780	0.936544	0.875776	28.102	24.2279	24.2279	24.2157	24.9856	4.277	1477.9	1.03023	0	0.963265	0.212245	10547	CTC	1
60683	0	0	0	0	0	0	NA	0	NA	0.454844	51.292	641.635	641.635	674.612	95.8464	247.989	150143	0.894692	0.323788	82.768	3175.87	3175.87	3975.67	238.387	1095.33	1.84836e+06	0.936682	0.446009	43.832	26.981	26.981	26.0784	39.7312	5.85083	2617.16	1.57616	0	1	0.200855	10547	CTC	1
60842	0	0	0	0	0	0	NA	0	NA	0.574441	47.81	508.684	508.684	520.753	83.1488	181.748	103263	0.896049	0.390811	86.432	2829.2	2829.2	3155.29	256.819	1161.78	1.77391e+06	0.948138	0.774845	18.641	25.1936	25.1936	24.2157	55.7056	4.48481	3426.33	0.203324	0	1	0.231527	10547	CTC	1
60966	0	0	0	0	0	0	NA	0	NA	0.927702	39.3	839.579	839.579	806.333	130.662	433.04	267826	0.385287	0.852971	105.528	2934.3	2934.3	3193.98	301.056	1095.8	2.15671e+06	1.2057	0.681119	84.406	27.8334	27.8334	27.1059	84.7872	5.70024	5761.51	2.73884	0	1	0.263323	10547	CTC	1
61032	0	0	0	0	0	0	NA	0	NA	0.927928	41.086	673.596	673.596	410	160.973	613.815	264723	0.34181	0.861754	92.254	2609.34	2609.34	2640.56	226.099	1078.34	1.44036e+06	1.22693	0.494975	46.57	28.6284	28.6284	28.2353	64.7168	6.15346	4523.29	1.09231	0	0.501272	0.221374	10547	CTC	1
61092	0	0	0	0	0	0	NA	0	NA	0.418685	45.304	515.64	515.64	492	75.776	202.495	95393.3	0.882859	0.57487	85.39	2001.67	2001.67	2031.81	222.822	661.463	1.08891e+06	1.06661	0.884978	30.724	26.5956	26.5956	25.9765	36.864	4.65183	2393.6	0.834648	0	1	0.264865	10547	CTC	1
61095	0	0	0	0	0	0	NA	0	NA	0.600491	46.826	839.105	839.105	806.333	78.2336	433.64	160269	0.913547	0.147569	72.29	2526.64	2526.64	2703.81	183.501	924.731	1.13193e+06	0.928258	0.907232	55.948	25.0324	25.0324	24.0941	52.4288	4.32944	3204.14	1.94603	0	1	0.534031	10547	CTC	1
61118	0	0	0	0	0	0	NA	0	NA	0.543844	47.066	824.856	824.856	820	80.6912	406.545	162497	0.894826	0.913242	132.1	2745.93	2745.93	2925.18	388.301	1046.75	2.60314e+06	1.46483	0.841787	90.517	27.6285	27.6285	27.1059	97.0752	5.43254	6547.95	2.75107	0	1	0.649746	10547	CTC	1
61150	0	0	0	0	0	0	NA	0	NA	0.559486	45.296	980.938	980.938	1011.33	74.9568	513.187	179512	0.892193	0.828581	109.158	2794.47	2794.47	3304.66	252.314	1209.01	1.7214e+06	1.53929	0.861021	14.051	27.8862	27.8862	25.9765	73.3184	7.17073	4991.62	0.0877711	0	1	0.262295	10547	CTC	1
61162	0	0	0	0	0	0	NA	0	NA	0.688316	46.52	939.22	939.22	881.5	77.0048	504.354	176573	0.916034	0.65247	59.67	1528.41	1528.41	1533.74	110.592	438.45	412671	1.04939	0.796636	36.447	27.6577	27.6577	28.2353	29.9008	4.72554	2019.01	1.44807	0	0.856383	0.31383	10547	CTC	1
61201	0	0	0	0	0	0	NA	0	NA	0.918014	79.692	792.012	792.012	779	136.806	410.004	264532	1.51312	0.231506	77.062	2494.33	2494.33	2656.38	207.667	961.469	1.26462e+06	0.9321	0.767771	41.318	26.3827	26.3827	25.9765	31.1296	4.72007	2005.08	1.78754	0	0.625749	0.200599	10547	CTC	1
61258	0	0	0	0	0	0	NA	0	NA	0.218746	45.668	521.286	521.286	533	77.4144	190.013	98523	0.878117	0.517055	73.96	2780.64	2780.64	2972.61	185.549	1081.99	1.25963e+06	0.960917	0.719629	33.172	30.2183	30.2183	28.2353	35.2256	7.82638	2598.78	1.0182	0	1	0.269841	10547	CTC	1
61274	0	0	0	0	0	0	NA	0	NA	0.578319	47.198	641.078	641.078	669.667	80.2816	230.685	125651	0.904443	0.50483	76.094	3137.13	3137.13	3976.66	202.342	1088.79	1.54974e+06	0.932747	0.863047	20.783	28.6712	28.6712	28.6118	46.6944	5.5924	3268.52	0.30151	0	1	0.270408	10547	CTC	1
61277	0	0	0	0	0	0	NA	0	NA	0.520174	47.074	688.912	688.912	738	80.2816	267.355	135027	0.899697	0.379914	67.328	2156.96	2156.96	2150.4	158.925	894.457	836901	0.929715	0.577931	33.238	32.5093	32.5093	32	41.7792	7.53587	3315.95	0.861906	0	1	0.438776	10547	CTC	1
61524	0	0	0	0	0	0	NA	0	NA	0.384265	44.014	549.936	549.936	613.557	70.8608	185.776	95138.9	0.891098	0.508357	72.108	1912.03	1912.03	1834.62	178.586	692.858	833645	0.949009	0.739124	51.399	32.5341	32.5341	31.0588	55.296	8.22557	4392.11	1.55728	0	1	0.213873	10547	CTC	1
61548	0	0	0	0	0	0	NA	0	NA	0.585183	42.972	624.235	624.235	626.078	66.7648	296.001	101750	0.901516	0.355326	77.624	1839.87	1839.87	1866.25	208.486	609.445	936494	0.942029	0.830811	72.662	27.8641	27.8641	27.1765	77.0048	5.20246	5238.46	2.23484	0	1	0.521472	10547	CTC	1
61574	0	0	0	0	0	0	NA	0	NA	0.784998	51.226	602.884	602.884	575.992	86.016	279.568	126606	0.994379	0.385327	83.132	3254.43	3254.43	3985.55	240.845	1064.66	1.9136e+06	0.935296	0.489968	66.344	31.1627	31.1627	29.8941	105.677	6.69255	8039.96	1.35761	0	1	0.92381	10547	CTC	1
61630	0	0	0	0	0	0	NA	0	NA	0.682276	44.444	728.945	728.945	663.643	70.4512	384.428	125378	0.913877	0.306805	67.336	2491.79	2491.79	2688.67	161.792	965.232	984258	0.913456	0.936086	19.931	27.3359	27.3359	27.1765	38.912	4.32969	2596.91	0.332755	0	1	0.27907	10547	CTC	1
61900	0	0	0	0	0	0	NA	0	NA	0.433969	42.426	701.918	701.918	675.757	66.7648	360.656	114413	0.878753	0.38573	78.658	3213.16	3213.16	4004.35	212.582	1085.44	1.66763e+06	0.948656	0.688187	27.151	26.989	26.989	26.1569	63.488	4.80586	4183.29	0.378469	0	1	0.521472	10547	CTC	1
61944	0	0	0	0	0	0	NA	0	NA	0.40803	44.196	591.071	591.071	605.851	71.68	210.757	103437	0.888215	0.649035	81.726	2755.78	2755.78	2991.39	172.442	1060.14	1.16018e+06	1.26249	0.897434	25.952	29.9758	29.9758	30.2157	19.2512	5.82632	1408.86	1.14034	0	1	0.205714	10547	CTC	1
61946	0	0	0	0	0	0	NA	0	NA	0.897736	53.624	751.309	751.309	722.361	159.744	388.071	293011	0.586738	0.884524	136.69	2790.37	2790.37	2959.73	344.474	1038.71	2.3467e+06	1.76794	0.774692	48.72	32.1942	32.1942	31.1176	63.488	7.54291	4990.1	1.21863	0	0.958974	0.241026	10547	CTC	1
61982	0	0	0	0	0	0	NA	0	NA	0.66313	56.37	541.123	541.123	512.643	110.592	195.865	146103	0.936532	0.382512	76.88	3025.01	3025.01	3640.31	204.39	1119.67	1.50948e+06	0.942576	0.736678	66.336	30.1596	30.1596	30.2157	82.3296	6.03505	6062.08	1.74218	0	1	0.655556	10547	CTC	1
62251	0	0	0	0	0	0	NA	0	NA	0.933712	92.196	565.004	565.004	489.584	175.718	294.993	242387	1.57673	0.857816	120.15	2603.47	2603.47	2335.71	347.341	1268.45	2.20774e+06	1.3547	0.668008	45.304	26.1296	26.1296	26.0118	45.8752	5.25436	2926.52	1.45829	0	0.902098	0.249417	10547	CTC	1
62255	0	0	0	0	0	0	NA	0	NA	0.724545	44.08	807.358	807.358	787.592	68.8128	406.619	135636	0.920373	0.275997	75.3	3184.55	3184.55	4006.33	199.885	1128.62	1.55406e+06	0.924614	0.859852	45.056	25.5237	25.5237	24.8471	57.344	4.50195	3573.32	1.1539	0	1	0.482143	10547	CTC	1
62260	0	0	0	0	0	0	NA	0	NA	0.627064	52.342	643.864	643.864	713.09	95.8464	224.066	150664	0.931697	0.414773	79.394	3360.9	3360.9	4006.33	220.774	1055.82	1.81153e+06	0.930629	0.716531	81.156	29.4171	29.4171	28.7294	105.677	6.39733	7589.61	2.03148	0	1	0.752137	10547	CTC	1
62359	0	0	0	0	0	0	NA	0	NA	0.547652	42.12	981.511	981.511	957.882	65.1264	554.73	156060	0.887912	0.129804	64.764	2415.77	2415.77	2533.65	149.504	853.46	881757	0.91446	0.853455	32.792	25.9954	25.9954	26.7882	38.912	4.63049	2469.56	0.900746	0	1	0.283019	10547	CTC	1
62393	0	0	0	0	0	0	NA	0	NA	0.177686	44.56	815.895	815.895	840.808	73.3184	385.615	146045	0.882729	0.864502	110.308	2722.32	2722.32	2929.53	283.853	1055.31	1.88657e+06	1.39724	0.319148	15.366	24.5532	24.5532	24.0706	58.9824	4.10748	3535.66	0.130482	0	1	0.357542	10547	CTC	1
62569	0	0	0	0	0	0	NA	0	NA	0.544977	44.196	744.167	744.167	789.067	72.0896	319.474	130973	0.883168	0.841047	103.75	2717.21	2717.21	2930.98	232.653	1040.22	1.54338e+06	1.50806	0.707483	76.392	29.1577	29.1577	29.098	91.3408	5.2061	6502.16	2.08248	0	1	0.477273	10547	CTC	1
62578	0	0	0	0	0	0	NA	0	NA	0.669912	44.75	740.662	740.662	800.671	71.68	297.984	129616	0.910622	0.815663	96.968	2516.2	2516.2	2614.12	228.966	1024.64	1.40655e+06	1.33855	0.759547	66.873	28.7519	28.7519	28.2667	95.4368	5.35939	6699.2	1.52734	0	1	0.462857	10547	CTC	1
62580	0	0	0	0	0	0	NA	0	NA	0.358177	49.588	553.56	553.56	556.988	90.112	187.468	121783	0.889448	0.281795	71.256	2752.69	2752.69	2875.53	179.405	1006.94	1.20568e+06	0.922484	0.897255	32.965	27.5359	27.5359	27.6431	25.3952	4.72919	1707.22	1.39478	0	0.977273	0.204545	10547	CTC	1
62615	0	0	0	0	0	0	NA	0	NA	0.416327	43.592	937.362	937.362	934.116	68.8128	503.58	157477	0.900108	0.299786	70.512	2593.47	2593.47	2645.8	174.08	923.854	1.10222e+06	0.930952	0.689584	22.007	25.3207	25.3207	25.3569	18.8416	4.35431	1164.75	0.837826	0	1	0.255952	10547	CTC	1
62641	0	0	0	0	0	0	NA	0	NA	0.148576	53.74	508.669	508.669	510.573	104.858	143.856	130219	0.897729	0.76588	97.274	3020.62	3020.62	3247.84	267.059	995.788	1.96944e+06	1.15488	0.694709	124.516	29.1214	29.1214	28.2667	124.109	5.63814	8823.77	4.07191	0	1	0.53125	10547	CTC	1
62660	0	0	0	0	0	0	NA	0	NA	0.858573	87.896	693.955	693.955	673.027	212.582	326.079	360163	1.18457	0.849319	103.576	2775.71	2775.71	2661.65	303.923	1033.75	2.05958e+06	1.15055	0.833683	50.498	30.1454	30.1454	30.3451	52.0192	5.94731	3828.47	1.59785	0	0.919075	0.22736	10547	CTC	1
62673	0	0	0	0	0	0	NA	0	NA	0.529757	44.072	866.676	866.676	887.7	69.632	420.367	147335	0.909215	0.776618	120.522	3031.2	3031.2	3683.53	310.477	1105.19	2.29765e+06	1.52494	0.593717	64.847	30.458	30.458	30.3451	90.5216	6.78634	6731.21	1.51418	0	1	0.717647	10547	CTC	1
62688	0	0	0	0	0	0	NA	0	NA	0.691413	42.856	691.478	691.478	696.235	65.9456	289.068	111328	0.907794	0.493053	78.294	3210.49	3210.49	4008.31	212.992	1096.5	1.66945e+06	0.938088	0.283793	44.196	31.8256	31.8256	30.3451	53.248	7.26232	4137.33	1.19567	0	1	0.229814	10547	CTC	1
62696	0	0	0	0	0	0	NA	0	NA	0.872573	99.722	485.896	485.896	475.761	194.15	163.097	230315	1.66953	0.852365	109.084	1839.98	1839.98	1544.71	303.923	827.852	1.36527e+06	1.27617	0.440683	63.788	32.6509	32.6509	30.7608	78.6432	7.86754	6268.96	1.68642	0	0.987342	0.314346	10547	CTC	1
62700	0	0	0	0	0	0	NA	0	NA	0.576189	47.868	754.661	754.661	806.473	81.92	321.912	150932	0.911697	0.796295	100.946	3089.79	3089.79	3643.92	293.683	1078.39	2.21538e+06	1.13097	0.814646	31.675	27.7276	27.7276	27.0196	26.2144	5.065	1774.56	1.24751	0	1	0.245	10547	CTC	1
62711	0	0	0	0	0	0	NA	0	NA	0.837954	79.212	675.085	675.085	673.027	166.298	269.865	274085	1.22983	0.607562	112.674	2099.25	2099.25	1853.65	322.355	905.188	1.65211e+06	1.2837	0.917327	57.826	27.9316	27.9316	27.0196	54.8864	5.89579	3742.84	1.98578	0	0.997537	0.231527	10547	CTC	1
62770	0	0	0	0	0	0	NA	0	NA	0.541745	42.972	834.154	834.154	928.314	67.9936	373.889	138470	0.885224	0.353438	58.032	2026.14	2026.14	1821.96	120.013	826.634	593658	0.914656	0.66332	32.874	32.4638	32.4638	31.1765	38.0928	6.92872	3019.13	0.924724	0	1	0.240964	10547	CTC	1
62842	0	0	0	0	0	0	NA	0	NA	0.457546	44.072	751.667	751.667	860.235	72.0896	277.664	132293	0.878219	0.298646	63.416	2923.14	2923.14	3227.2	142.95	1008.09	1.02017e+06	0.916985	0.751658	63.201	30.6199	30.6199	29.6784	76.5952	6.30514	5725.91	1.69979	0	1	0.607955	10547	CTC	1
62907	0	0	0	0	0	0	NA	0	NA	0.875975	76.392	657.512	657.512	677.435	147.456	269.717	236704	1.28998	0.798713	95.719	2477.01	2477.01	2531.14	182.682	1072.17	1.10475e+06	1.63475	0.83033	44.13	28.6398	28.6398	27.6549	46.2848	4.96729	3236.3	1.37145	0	0.783333	0.230556	10547	CTC	1
63016	0	0	0	0	0	0	NA	0	NA	0.417899	50.556	649.515	649.515	709.694	93.3888	224.64	148090	0.892074	0.43695	82.024	3294.71	3294.71	4002.36	231.014	1036.77	1.85822e+06	0.949277	0.694389	55.708	35.5877	35.5877	31.0275	75.3664	15.3332	6548.14	1.34217	0	1	0.20614	10547	CTC	1
63178	0	0	0	0	0	0	NA	0	NA	0.921763	43.832	791.896	791.896	846.259	136.806	367.903	264493	0.457748	0.87048	117.114	2739.49	2739.49	2863.35	323.994	965.958	2.16694e+06	1.37985	0.617265	64.086	25.2997	25.2997	25.0745	94.208	4.97558	5818.92	1.42098	0	0.997006	0.458084	10547	CTC	1
63227	0	0	0	0	0	0	NA	0	NA	0.52842	50.738	1051.4	1051.4	886.557	91.7504	689.466	235513	0.914553	0.82744	95.976	2467.73	2467.73	2420.4	197.837	1101.07	1.19191e+06	1.51764	0.779447	29.318	26.8864	26.8864	26.1647	29.0816	4.57899	1908.93	0.963386	0	0.991071	0.316964	10547	CTC	1
63231	0	0	0	0	0	0	NA	0	NA	0.572674	44.568	791.045	791.045	817.475	72.0896	311.231	139224	0.898098	0.543791	70.52	2389.82	2389.82	2499.5	171.622	710.448	1.00133e+06	0.944497	0.858401	57.784	32.0732	32.0732	29.9804	68.8128	9.26606	5388.29	1.5816	0	1	0.306818	10547	CTC	1
63280	0	0	0	0	0	0	NA	0	NA	0.675961	46.412	833.518	833.518	932.612	74.9568	329.539	152534	0.936698	0.356225	60.174	2535.29	2535.29	2641.87	129.434	858.548	801152	0.911845	0.830711	33.263	25.5428	25.5428	26.1647	29.0816	3.84262	1813.54	1.24009	0	0.972678	0.256831	10547	CTC	1
63324	0	0	0	0	0	0	NA	0	NA	0.6611	56.37	538.063	538.063	529.631	110.182	153.036	144739	0.940013	0.388721	72.91	2087.7	2087.7	1993.27	185.958	673.342	947816	0.931769	0.621075	14.994	28.2885	28.2885	27.8	74.9568	5.94975	5176.8	0.0977629	0	0.98513	0.412639	10547	CTC	1
63352	0	0	0	0	0	0	NA	0	NA	0.925029	45.304	604.627	604.627	506.604	135.578	299.177	200132	0.493441	0.902975	132.034	2542.15	2542.15	2483.68	362.496	1069.94	2.2498e+06	1.56754	0.609288	56.626	32.811	32.811	32.1608	101.99	7.29807	8169.93	1.02476	0	1	0.386707	10547	CTC	1
63360	0	0	0	0	0	0	NA	0	NA	0.593672	48.604	519.303	519.303	541.145	83.5584	159.057	105938	0.921518	0.877872	115.932	3197.31	3197.31	4002.36	339.968	1059.78	2.65377e+06	1.2886	0.944167	21.544	25.9617	25.9617	26.1647	59.392	4.78147	3764.45	0.254727	0	1	0.294118	10547	CTC	1
63371	0	0	0	0	0	0	NA	0	NA	0.55106	42.046	773.435	773.435	811.718	65.536	367.157	123750	0.879264	0.404632	62.448	3082.86	3082.86	3733.43	138.854	1115.52	1.04509e+06	0.915435	0.715331	28.648	25.1086	25.1086	23.9843	26.2144	3.96763	1606.95	1.02047	0	1	0.2875	10547	CTC	1
63381	0	0	0	0	0	0	NA	0	NA	0.640504	52.342	531.46	531.46	541.145	95.4368	178.794	123830	0.935696	0.699232	100.558	2875.41	2875.41	3116.46	284.262	1125.27	1.99553e+06	1.15948	0.879255	42.162	27.8545	27.8545	27.2549	110.592	6.28579	7520.72	0.523925	0	1	0.313305	10547	CTC	1
63387	0	0	0	0	0	0	NA	0	NA	0.499638	38.448	565.019	565.019	552.659	55.7056	208.629	76842.6	0.864965	0.571928	79.022	2438.66	2438.66	2531.14	185.549	928.666	1.10471e+06	1.09695	0.834375	37.274	26.4675	26.4675	26.1647	36.864	5.08999	2382.08	1.22846	0	1	0.235294	10547	CTC	1
63402	0	0	0	0	0	0	NA	0	NA	0.655921	44.378	690.625	690.625	702.337	71.2704	269.01	120169	0.900692	0.300686	68.99	2833.89	2833.89	3021.55	166.707	976.109	1.15339e+06	0.930611	0.797283	68.469	27.4504	27.4504	27.2549	75.3664	5.56919	5050.88	2.0275	0	1	0.350575	10547	CTC	1
63428	0	0	0	0	0	0	NA	0	NA	0.682086	72.902	665.736	665.736	696.58	178.586	191.315	290261	0.970024	0.537478	93.354	2513.67	2513.67	2562.78	294.502	837.248	1.80733e+06	0.964555	0.878817	98.159	28.9821	28.9821	28.8902	109.363	6.09873	7738.21	2.8717	0	1	0.396789	10547	CTC	1
63440	0	0	0	0	0	0	NA	0	NA	0.417734	44.866	719.48	719.48	748.392	73.728	307.018	129506	0.889923	0.733722	79.212	2854.75	2854.75	2997.82	207.258	1000.78	1.4445e+06	0.986783	0.934166	48.24	26.5685	26.5685	26.1647	77.4144	5.21846	5021.44	0.979812	0	1	0.205556	10547	CTC	1
63620	0	0	0	0	0	0	NA	0	NA	0.514111	45.858	837.164	837.164	875.988	77.4144	411.523	158224	0.885439	0.295763	80.254	3191.4	3191.4	3894.7	224.461	1064.27	1.74889e+06	0.935283	0.916758	19.286	23.9538	23.9538	22.8667	37.2736	4.27371	2179.8	0.325262	0	1	0.306878	10547	CTC	1
63693	0	0	0	0	0	0	NA	0	NA	0.334937	43.526	605.161	605.161	591.576	69.632	271.588	102877	0.886827	0.496775	70.396	3285.57	3285.57	3997.4	172.032	1030.79	1.37994e+06	0.938938	0.3099	30.17	27.9705	27.9705	27.0667	32.3584	5.49803	2209.67	0.916882	0	1	0.323529	10547	CTC	1
63694	0	0	0	0	0	0	NA	0	NA	0.551754	44.626	805.416	805.416	841.859	72.4992	393.918	142559	0.89535	0.301437	64.896	3223.11	3223.11	3886.8	149.504	1059.39	1.17644e+06	0.918191	0.609745	41.194	25.6341	25.6341	24.7333	35.2256	5.56502	2204.53	1.57022	0	0.983051	0.242938	10547	CTC	1
63737	0	0	0	0	0	0	NA	0	NA	0.162329	47.38	696.049	696.049	659.835	82.7392	290.459	140602	0.88436	0.342156	72.852	3360.51	3360.51	3997.4	188.006	1040.19	1.54247e+06	0.920154	0.457495	62.068	28.0108	28.0108	27.0667	106.086	6.25316	7254.8	1.18366	0	1	0.693069	10547	CTC	1
63743	0	0	0	0	0	0	NA	0	NA	0.318036	40.524	787.783	787.783	841.859	61.44	363.464	118167	0.871211	0.477881	73.762	2173.53	2173.53	2180.4	187.597	645.639	995479	0.945344	0.568424	90.65	25.4957	25.4957	24.7333	140.902	5.08005	8770.53	1.90094	0	1	0.833333	10547	CTC	1
63760	0	0	0	0	0	0	NA	0	NA	0.917435	91.27	697.887	697.887	739.471	179.405	314.13	305674	1.51346	0.870944	122.788	2138.26	2138.26	2117.2	334.643	701.238	1.74696e+06	1.46852	0.642198	114.823	26.5495	26.5495	26.1333	140.083	5.49681	9079.93	3.06776	0	0.997717	0.328767	10547	CTC	1
63769	0	0	0	0	0	0	NA	0	NA	0.648786	52.888	574.063	574.063	568.824	98.7136	173.178	138349	0.923607	0.920304	131.546	2038.83	2038.83	1872.3	337.51	776.424	1.68e+06	1.67116	0.931441	16.954	28.996	28.996	26.1333	109.773	10.2187	7770.93	0.0853492	0	1	0.40249	10547	CTC	1
63770	0	0	0	0	0	0	NA	0	NA	0.59212	47.934	562.386	562.386	591.576	83.968	160.074	115289	0.891915	0.773071	29.318	922.419	922.419	884.8	25.8048	108.558	58112.4	1.08572	0.79354	60.108	26.7834	26.7834	27.0667	70.8608	4.9453	4633.53	1.66191	0	0.170732	0.4	10547	CTC	1
63779	0	0	0	0	0	0	NA	0	NA	0.963373	43.89	856.558	856.558	864.612	138.854	459.998	290373	0.452191	0.901096	148.442	3316.47	3316.47	3997.4	392.806	1081.16	3.18049e+06	1.82846	0.90527	112.202	27.6387	27.6387	27.0667	219.546	6.33948	14814.3	1.86907	0	0.9941	0.646018	10547	CTC	1
63784	0	0	0	0	0	0	NA	0	NA	0.467343	43.162	889.923	889.923	830.482	69.2224	526.217	150397	0.877216	0.288376	67.708	3282.88	3282.88	3997.4	163.43	1133.61	1.30987e+06	0.914318	0.668283	33.238	34.9471	34.9471	31.7333	39.7312	11.951	3389.87	0.906334	0	1	0.207101	10547	CTC	1
63789	0	0	0	0	0	0	NA	0	NA	0.65872	45.412	683.355	683.355	750.847	72.9088	278.583	121637	0.921959	0.410811	68.626	2833.68	2833.68	2962.5	165.478	927.514	1.1448e+06	0.927654	0.601859	17.326	23.6103	23.6103	23.8	37.2736	3.83562	2148.53	0.26251	0	1	0.432584	10547	CTC	1
63801	0	0	0	0	0	0	NA	0	NA	0.573402	47.562	675.287	675.287	728.094	82.3296	275.846	135733	0.8956	0.271382	72.72	3313.33	3313.33	3997.4	188.416	1044.1	1.52413e+06	0.914829	0.696938	90.584	26.1599	26.1599	26.1333	115.098	5.24404	7350.93	2.32374	0	1	0.771144	10547	CTC	1
63804	0	0	0	0	0	0	NA	0	NA	0.928318	90.476	619.167	619.167	648.459	158.925	248.996	240237	1.6789	0.853915	101.186	2590.08	2590.08	2298.9	272.794	1087.61	1.725e+06	1.22337	0.768473	77.484	27.9245	27.9245	28	96.256	5.53933	6562.27	2.03304	0	1	0.414948	10547	CTC	1
63808	0	0	0	0	0	0	NA	0	NA	0.656195	44.932	821.471	821.471	898.741	72.9088	388.488	146222	0.902572	0.480077	71.81	2206.64	2206.64	2259.4	179.814	643.988	968714	0.93475	0.63753	81.9	29.0709	29.0709	28.9333	127.795	6.14488	9070.13	1.71082	0	1	0.707865	10547	CTC	1
63822	0	0	0	0	0	0	NA	0	NA	0.631192	48.298	770.406	770.406	841.859	83.1488	370.146	156392	0.914434	0.724472	77.434	3202.87	3202.87	3997.4	197.018	1075.2	1.54058e+06	0.991993	0.536299	67.51	30.1899	30.1899	30.8	99.9424	6.16215	7366.33	1.4864	0	0.931034	0.275862	10547	CTC	1
63828	0	0	0	0	0	0	NA	0	NA	0.425852	52.83	549.6	549.6	580.2	100.352	162.375	134652	0.906536	0.340595	73.514	2239.33	2239.33	2227.8	189.645	713.119	1.03681e+06	0.928858	0.89807	52.64	26.2752	26.2752	26.1333	60.6208	5.05163	3888.73	1.48991	0	1	0.306122	10547	CTC	1
63836	0	0	0	0	0	0	NA	0	NA	0.185967	45.792	639.851	639.851	693.965	77.4144	206.422	120932	0.882892	0.530862	70.578	1895.7	1895.7	1896	171.213	546.419	792402	0.948315	0.559854	111.756	27.9827	27.9827	27.0667	132.301	5.52324	9038.4	3.07701	0	0.984127	0.634921	10547	CTC	1
63840	0	0	0	0	0	0	NA	0	NA	0.518361	49.522	652.06	652.06	693.965	89.2928	222.283	142149	0.89522	0.516325	77.252	2607.03	2607.03	2693.9	207.258	838.026	1.31916e+06	0.938554	0.176664	28.21	25.5088	25.5088	26.1333	82.3296	4.6537	5127.27	0.315065	0	0.995413	0.325688	10547	CTC	1
64003	0	0	0	0	0	0	NA	0	NA	0.308043	39.97	697.552	697.552	778.725	60.2112	285.049	102540	0.864851	0.322444	76.59	2125.97	2125.97	2183.65	204.39	631.238	1.06086e+06	0.935478	0.486161	122.035	26.6694	26.6694	26.102	141.312	6.50509	9200.94	3.4351	0	0.986395	0.442177	10547	CTC	1
64069	0	0	0	0	0	0	NA	0	NA	0.526475	50.44	627.134	627.134	682.882	92.16	252.197	141105	0.899824	0.280693	83.794	3413.42	3413.42	4003.35	244.122	1014.18	2.0344e+06	0.937497	0.774129	77.194	24.7013	24.7013	24.0627	112.23	5.06633	6768.16	1.73064	0	1	0.675556	10547	CTC	1
64105	0	0	0	0	0	0	NA	0	NA	0.343505	41.376	790.474	790.474	826.647	63.488	433.848	122523	0.878932	0.464576	72.364	2859.4	2859.4	3022.29	185.139	947.781	1.29245e+06	0.921928	0.440983	74.763	24.8847	24.8847	24.8784	106.496	4.86964	6470.02	1.71076	0	1	0.516129	10547	CTC	1
64111	0	0	0	0	0	0	NA	0	NA	0.523657	45.114	728.697	728.697	736.794	74.5472	385.524	132623	0.8899	0.600832	77.69	3349.21	3349.21	4003.35	206.029	1092.24	1.68465e+06	0.954888	0.732205	60.968	27.7561	27.7561	24.8784	73.3184	9.89286	4968.35	1.6525	0	1	0.274725	10547	CTC	1
64132	0	0	0	0	0	0	NA	0	NA	0.391379	46.892	867.393	867.393	850.608	80.6912	530.517	170876	0.888222	0.76472	95.388	2856.84	2856.84	3892.59	235.11	1319.74	1.63982e+06	1.26144	0.76067	92.974	26.2809	26.2809	26.102	150.323	5.63555	9645.08	1.87433	0	1	0.954315	10547	CTC	1
64133	0	0	0	0	0	0	NA	0	NA	0.653279	49.224	619.312	619.312	646.941	85.6064	287.105	129436	0.922566	0.857888	91.452	3277.49	3277.49	4003.35	241.254	1120.55	1.93044e+06	1.12996	0.899714	71.066	24.7195	24.7195	24.0627	87.2448	4.94679	5265.25	1.88684	0	1	0.674641	10547	CTC	1
64153	0	0	0	0	0	0	NA	0	NA	0.367266	48.116	714.148	714.148	754.765	83.968	371.294	146400	0.898701	0.482586	84.604	3222.09	3222.09	4003.35	231.424	1140.46	1.82048e+06	1.00815	0.683538	48.902	24.5929	24.5929	24.0627	81.92	4.99654	4918.59	0.95151	0	1	0.62439	10547	CTC	1
64167	0	0	0	0	0	0	NA	0	NA	0.588371	53.748	535.329	535.329	563.078	103.629	194.302	135438	0.908645	0.653389	88.83	3386.19	3386.19	4003.35	265.421	1067.26	2.19425e+06	0.969024	0.778182	47.38	31.2458	31.2458	26.9176	80.2816	12.7576	6124.17	0.911432	0	1	0.225296	10547	CTC	1
64172	0	0	0	0	0	0	NA	0	NA	0.597091	64.442	534.742	534.742	527.137	141.312	235.363	184486	0.957875	0.525164	78.17	1590.26	1590.26	1424.12	203.162	645.471	788771	0.980367	0.879419	75.466	28.0006	28.0006	26.9176	72.4992	7.60685	4956.11	2.56047	0	0.872464	0.307246	10547	CTC	1
64185	0	0	0	0	0	0	NA	0	NA	0.434894	44.56	713.135	713.135	766.745	73.3184	329.388	127651	0.882729	0.440063	67.402	3272.02	3272.02	4003.35	159.744	1090.43	1.27609e+06	0.926982	0.750979	61.572	25.3276	25.3276	24.8784	92.9792	6.39796	5749.36	1.32902	0	1	0.709497	10547	CTC	1
64187	0	0	0	0	0	0	NA	0	NA	0.477778	56.742	523.8	523.8	545.108	114.688	161.277	146664	0.915043	0.49309	68.99	2248.41	2248.41	2207.38	167.117	712.981	917353	0.92833	0.706891	63.234	25.59	25.59	24.8784	96.256	6.46083	6013.65	1.35402	0	0.967857	0.517857	10547	CTC	1
64202	0	0	0	0	0	0	NA	0	NA	0.911592	91.138	627.364	627.364	718.824	180.224	313.136	276040	1.50223	0.551385	127.146	2329.23	2329.23	2278.59	398.95	892.11	2.26867e+06	1.3208	0.795303	116.338	29.1105	29.1105	28.1412	217.498	7.91691	15457.7	2.02833	0	0.993182	0.795455	10547	CTC	1
64223	0	0	0	0	0	0	NA	0	NA	0.944938	48.794	726.527	726.527	634.961	167.526	460.193	297150	0.463233	0.902158	133.994	3012.84	3012.84	3386.24	345.702	1067.04	2.54284e+06	1.69285	0.959674	75.714	24.4035	24.4035	24.0627	99.5328	5.40159	5930.04	1.87731	0	1	0.220049	10547	CTC	1
64269	0	0	0	0	0	0	NA	0	NA	0.434738	51.854	552.968	552.968	563.078	97.0752	196.625	131054	0.902831	0.836071	98.3	2528.45	2528.45	2610.88	242.483	889.733	1.49684e+06	1.2989	0.900855	53.012	24.8705	24.8705	24.8784	63.0784	4.61056	3830.05	1.45217	0	1	0.244726	10547	CTC	1
64306	0	0	0	0	0	0	NA	0	NA	0.412478	49.332	475.753	475.753	503.176	89.2928	125.052	103714	0.888364	0.936091	146.854	2208.08	2208.08	2231.12	396.083	727.378	2.13521e+06	1.77474	0.624823	47.678	24.8708	24.8708	24.0627	87.6544	5.11171	5322.35	0.845303	0	1	0.302752	10547	CTC	1
64547	0	0	0	0	0	0	NA	0	NA	0.910915	92.974	569.978	569.978	580.141	196.198	228.114	273019	1.43608	0.858575	118.222	3373.47	3373.47	3993.43	378.061	1062.44	3.11371e+06	1.20499	0.635857	13.588	26.2783	26.2783	25.851	141.312	6.03376	9066.02	0.0425875	0	1	0.569937	10547	CTC	1
64552	0	0	0	0	0	0	NA	0	NA	0.144927	46.776	654.531	654.531	693.647	80.6912	214.733	128943	0.883833	0.387474	63.408	3148.08	3148.08	3882.94	142.131	1125.24	1092385	0.922038	0.782914	43.625	22.4003	22.4003	23.0235	61.8496	4.60157	3382.44	1.00296	0	0.969543	0.558376	10547	CTC	1
64575	0	0	0	0	0	0	NA	0	NA	0.578639	63.482	708.071	708.071	769.318	142.541	267.963	246409	0.921536	0.379119	82.024	3242.26	3242.26	3993.43	233.472	1048.71	1.84809e+06	0.939285	0.770867	65.55	31.0621	31.0621	25.851	95.4368	14.1324	7237.47	1.46751	0	0.956897	0.408046	10547	CTC	1
64577	0	0	0	0	0	0	NA	0	NA	0.554296	46.156	860.87	860.87	832.376	77.4144	497.77	162704	0.896984	0.357242	73.77	3297.63	3297.63	3993.43	190.874	1117.6	1.5367e+06	0.929317	0.725488	51.192	22.1287	22.1287	21.8118	58.9824	4.37239	3186.54	1.44821	0	0.952381	0.259259	10547	CTC	1
64582	0	0	0	0	0	0	NA	0	NA	0.383383	47.074	606.878	606.878	662.118	81.92	218.762	121376	0.881703	0.484273	69.734	3128.63	3128.63	3519.9	170.394	1023.09	1.30151e+06	0.930221	0.837716	41.492	23.6753	23.6753	23.0235	72.0896	5.13289	4166.85	0.778406	0	1	0.475	10547	CTC	1
64591	0	0	0	0	0	0	NA	0	NA	0.420092	48.786	814.206	814.206	895.435	86.4256	389.618	171797	0.897632	0.620982	127.452	2674	2674	2509.71	399.77	1090.99	2.60983e+06	1.32444	0.378543	76.301	30.5128	30.5128	29.0824	178.586	10.4496	13303.6	1.06259	0	0.981043	1	10547	CTC	1
64607	0	0	0	0	0	0	NA	0	NA	0.914377	95.05	645.844	645.844	630.588	169.984	296.598	268025	1.73239	0.880929	115.824	2766.38	2766.38	2856.96	339.968	983.798	2.2961e+06	1.2862	0.861835	53.401	23.9497	23.9497	23.4275	57.344	5.36574	3352.95	1.62092	0	1	0.216867	10547	CTC	1
64611	0	0	0	0	0	0	NA	0	NA	0.654182	50.936	673.4	673.4	756.706	91.3408	250.761	150168	0.925838	0.528983	71.81	2641.8	2641.8	2699.12	178.995	1072.4	1.15446e+06	0.939028	0.482216	71.992	31.1515	31.1515	29.0824	170.394	11.3498	12959	0.991437	0	0.973094	0.946188	10547	CTC	1
64613	0	0	0	0	0	0	NA	0	NA	0.563129	45.486	705.505	705.505	662.118	75.3664	349.232	129813	0.894804	0.344693	69.172	3122.29	3122.29	3551.47	169.984	1052.12	1.29575e+06	0.917493	0.784656	50.266	22.4103	22.4103	23.0235	67.1744	4.33573	3675.28	1.22601	0	1	0.505435	10547	CTC	1
64622	0	0	0	0	0	0	NA	0	NA	0.52568	44.94	772.168	772.168	807.153	72.4992	393.08	136674	0.907994	0.222487	67.146	3069.85	3069.85	3504.12	160.563	1056.39	1.20338e+06	0.91526	0.452355	63.598	24.4508	24.4508	23.8314	97.4848	5.59464	5819.3	1.35238	0	1	0.638418	10547	CTC	1
64629	0	0	0	0	0	0	NA	0	NA	0.683099	45.304	787.293	787.293	863.906	71.2704	353.954	136989	0.938672	0.8654	91.576	2440.85	2440.85	2415	316.621	1023.96	1.88678e+06	0.863324	0.930347	23.984	24.7392	24.7392	23.8314	120.832	5.31761	7298.05	0.155171	0	0.477011	0.224138	10547	CTC	1
64640	0	0	0	0	0	0	NA	0	NA	0.233694	45.122	868.018	868.018	636.894	75.3664	620.144	159715	0.88054	0.341737	64.698	3049.14	3049.14	3993.43	147.046	1232.32	1.09464e+06	0.927849	0.686269	36.331	25.4615	25.4615	24.4373	22.9376	5.28671	1425.84	1.87567	0	0.994565	0.217391	10547	CTC	1
64642	0	0	0	0	0	0	NA	0	NA	0.330692	45.966	794.937	794.937	769.318	78.2336	449.303	151833	0.880299	0.304676	67.998	2522.39	2522.39	2493.92	158.515	1007.32	976165	0.950761	0.534091	64.706	23.3464	23.3464	23.0235	106.086	4.76187	6046.71	1.28641	0	0.989529	0.874346	10547	CTC	1
64643	0	0	0	0	0	0	NA	0	NA	0.676125	88.524	639.727	639.727	655.812	237.978	270.227	371681	1.07334	0.535383	75.102	3134.84	3134.84	3882.94	193.741	1118.04	1.48278e+06	0.948925	0.726388	67.816	24.9061	24.9061	25.0431	137.626	4.9677	8368.45	1.08922	0	0.406196	0.392427	10547	CTC	1
64649	0	0	0	0	0	0	NA	0	NA	0.48461	40.342	761.253	761.253	819.765	60.2112	343.639	111904	0.881024	0.324728	54.84	1588.85	1588.85	1467.94	108.544	576.68	421047	0.903107	0.675069	53.492	28.3789	28.3789	25.0431	60.2112	12.3823	4171.7	1.549	0	0.816327	0.278912	10547	CTC	1
64656	0	0	0	0	0	0	NA	0	NA	0.402236	42.476	778.392	778.392	826.071	67.1744	381.434	127656	0.875454	0.249453	50.258	1716.94	1716.94	1641.57	90.9312	450.068	381160	0.905415	0.907283	22.958	22.8322	22.8322	23.0235	15.5648	4.40149	867.624	1.10376	0	1	0.213415	10547	CTC	1
64662	0	0	0	0	0	0	NA	0	NA	0.689914	53.508	545.485	545.485	580.141	99.1232	167.688	132007	0.941482	0.791493	98.746	3156.82	3156.82	3669.85	271.155	1055.58	2.08981e+06	1.17212	0.769695	72.042	24.4879	24.4879	23.8314	109.363	5.40311	6538.28	1.54686	0	1	0.458678	10547	CTC	1
64664	0	0	0	0	0	0	NA	0	NA	0.280566	50.44	632.43	632.43	693.647	92.5696	225.907	142929	0.895843	0.517933	76.4	3115.73	3115.73	3811.91	200.704	1084.82	1.52671e+06	0.94794	0.663793	74.366	31.5539	31.5539	27.8706	148.275	12.51	11422.5	1.21571	0	0.99115	0.787611	10547	CTC	1
64666	0	0	0	0	0	0	NA	0	NA	0.50743	41.93	781.85	781.85	794.541	65.1264	406.481	124314	0.879919	0.173632	69.66	2877.81	2877.81	2959.56	171.213	1033.77	1.20292e+06	0.923806	0.41098	55.799	23.5337	23.5337	23.0235	95.0272	4.96546	5459.81	1.06796	0	1	0.691824	10547	CTC	1
64682	0	0	0	0	0	0	NA	0	NA	0.9038	95.504	626.959	626.959	662.118	200.704	291.636	307210	1.48128	0.879285	113.194	2634.41	2634.41	2549.17	291.635	1180.17	1.8757e+06	1.43205	0.759255	34.644	22.8475	22.8475	21.8118	63.8976	5.08512	3564.2	0.61224	0	0.967347	0.255102	10547	CTC	1
64714	0	0	0	0	0	0	NA	0	NA	0.283897	45.668	787.868	787.868	744.094	77.4144	455.84	148907	0.878117	0.4082	68.014	2654.44	2654.44	2541.27	162.202	1047.99	1.05116e+06	0.92959	0.807325	41.682	22.8196	22.8196	23.0235	42.1888	4.45244	2350.42	1.3423	0	1	0.238095	10547	CTC	1
64729	0	0	0	0	0	0	NA	0	NA	0.727684	47.148	646.136	646.136	668.424	77.4144	283.834	122120	0.935955	0.75067	153.23	2909.12	2909.12	3614.61	351.027	1203.81	2.49312e+06	2.1802	0.818646	44.147	24.7718	24.7718	23.4275	81.1008	6.28036	4904.82	0.783299	0	1	0.433862	10547	CTC	1
64733	0	0	0	0	0	0	NA	0	NA	0.497047	44.932	825.687	825.687	781.929	74.1376	484.682	149449	0.887612	0.568371	73.216	2366.88	2366.88	2478.14	185.958	744.949	1.07456e+06	0.939607	0.564892	70.396	25.7679	25.7679	25.0431	161.382	5.46716	10152.6	1.0009	0	1	0.983425	10547	CTC	1
64736	0	0	0	0	0	0	NA	0	NA	0.339321	50.986	543.398	543.398	592.753	94.6176	160.673	125525	0.89553	0.236443	70.768	2689.77	2689.77	2667.55	175.718	1067.32	1.15391e+06	0.928981	0.813477	60.232	26.4709	26.4709	25.0431	76.5952	7.86577	4950.06	1.54384	0	1	0.385281	10547	CTC	1
64748	0	0	0	0	0	0	NA	0	NA	0.690019	48.604	534.454	534.454	536	83.5584	187.075	109029	0.921518	0.8029	100.152	2363.7	2363.7	2083.53	258.867	974.849	1.49386e+06	1.26297	0.87902	79.427	24.7872	24.7872	24.4373	95.0272	5.06788	5750.63	2.16391	0	1	0.294118	10547	CTC	1
64754	0	0	0	0	0	0	NA	0	NA	0.865303	95.008	642.736	642.736	605.365	244.941	301.368	384356	1.20118	0.79776	118.024	2702.43	2702.43	2778.04	396.493	1095.49	2.61595e+06	1.14513	0.666897	27.176	23.9288	23.9288	23.0235	117.146	4.77329	6843.64	0.205492	0	0.996656	0.369565	10547	CTC	1
64771	0	0	0	0	0	0	NA	0	NA	0.505496	41.748	868.837	868.837	819.765	63.8976	500.186	135539	0.889072	0.771182	78.633	2661.21	2661.21	2793.82	172.442	991.269	1.12037e+06	1.16874	0.596227	71.579	23.612	23.612	23.0235	66.3552	4.50466	3825.14	2.51679	0	1	0.512821	10547	CTC	1
64776	0	0	0	0	0	0	NA	0	NA	0.667256	47.744	639.999	639.999	706.259	80.6912	267.453	126080	0.920792	0.609567	80.924	2987.16	2987.16	3646.18	210.944	1176.43	1.53839e+06	1.0119	0.765732	79.361	23.0771	23.0771	23.0235	74.1376	4.6482	4176.95	2.76902	0	1	0.604061	10547	CTC	1
64809	0	0	0	0	0	0	NA	0	NA	0.490596	46.346	614.345	614.345	668.424	78.2336	217.296	117340	0.894914	0.390422	66.79	2276.13	2276.13	2162.45	156.058	890.66	867206	0.931726	0.820952	21.064	23.7603	23.7603	23.0235	44.2368	5.0003	2566.11	0.326925	0	1	0.382199	10547	CTC	1
64927	0	0	0	0	0	0	NA	0	NA	0.576052	53.252	491.419	491.419	529.318	100.352	162.107	120398	0.921077	0.503187	73.398	1317.41	1317.41	1311.4	186.368	300.69	599420	0.942209	0.785509	61.911	31.933	31.933	29.2471	80.2816	11.163	6258.87	1.55622	0	1	0.338776	10547	CTC	1
64946	0	0	0	0	0	0	NA	0	NA	0.53194	46.892	596.953	596.953	606.51	79.872	213.884	116406	0.897332	0.250369	71.446	2143.2	2143.2	2180.4	181.453	655.095	949438	0.916943	0.872004	41.103	24.9689	24.9689	24.3725	66.3552	5.34837	4044.96	0.829893	0	1	0.471795	10547	CTC	1
64956	0	0	0	0	0	0	NA	0	NA	0.936135	45.668	684.61	684.61	744.353	144.179	293.091	240983	0.471489	0.832754	119.968	3092.74	3092.74	3705.1	377.651	1080.11	2.8515e+06	1.2422	0.64187	79.468	23.5392	23.5392	23.0431	120.013	5.04807	6896.99	1.71517	0	1	0.446023	10547	CTC	1
64961	0	0	0	0	0	0	NA	0	NA	0.740446	44.742	607.151	607.151	667.161	70.4512	229.176	104430	0.926174	0.39715	70.768	2293.85	2293.85	2433.2	177.357	662.114	993235	0.920399	0.682328	95.198	25.956	25.956	25.2588	120.013	5.65175	7605.12	2.46138	0	1	0.784884	10547	CTC	1
64980	0	0	0	0	0	0	NA	0	NA	0.635503	47.19	574.721	574.721	567.914	80.2816	221.551	112645	0.904137	0.277881	68.254	2071.53	2071.53	2164.6	164.25	576.096	830685	0.924489	0.765741	43.071	22.9972	22.9972	23.0431	43.4176	4.62666	2437.7	1.39269	0	1	0.234694	10547	CTC	1
64988	0	0	0	0	0	0	NA	0	NA	0.361254	45.238	931.207	931.207	926.306	73.728	552.847	167617	0.904741	0.50902	69.842	3194.13	3194.13	3997.4	171.213	1088.57	1.33515e+06	0.92864	0.724784	63.573	30.0603	30.0603	28.8039	77.0048	9.50136	5651.33	1.71072	0	1	0.294444	10547	CTC	1
64989	0	0	0	0	0	0	NA	0	NA	0.964149	43.344	644.669	644.669	606.51	139.674	317.653	219832	0.438423	0.904767	118.462	2446.96	2446.96	2401.6	247.398	1362.16	1.47796e+06	1.84889	0.938846	15.846	25.0674	25.0674	24.3725	195.379	5.66354	11957.2	0.0418901	0	0.533724	0.686217	10547	CTC	1
64994	0	0	0	0	0	0	NA	0	NA	0.926543	59.802	793.599	793.599	749.867	191.693	505.764	371405	0.608101	0.865219	120.29	3217.1	3217.1	3997.4	361.677	1080.62	2.8407e+06	1.30403	0.787739	63.945	24.1221	24.1221	23.7078	56.5248	4.45137	3328.85	2.35789	0	0.995726	0.213675	10547	CTC	1
64996	0	0	0	0	0	0	NA	0	NA	0.907364	97.15	575.89	575.89	507.263	203.571	297.768	286217	1.51119	0.841972	119.066	3201	3201	3981.6	395.264	1061.87	3.08896e+06	1.16906	0.813764	38.134	26.8588	26.8588	25.2588	46.2848	6.67612	3035.05	1.02409	0	1	0.205231	10547	CTC	1
65015	0	0	0	0	0	0	NA	0	NA	0.618655	48.488	725.176	725.176	805.004	83.968	328.554	148661	0.912651	0.232087	70.024	2761.12	2761.12	2891.4	173.261	949.772	1.16795e+06	0.922452	0.473231	54.782	26.0448	26.0448	25.2588	86.8352	6.0773	5521.49	1.1265	0	1	0.482927	10547	CTC	1
65017	0	0	0	0	0	0	NA	0	NA	0.366009	42.972	741.99	741.99	738.839	68.8128	382.101	124654	0.874686	0.528119	68.13	2614.29	2614.29	2686	163.43	884.425	1.0431e+06	0.925751	0.825854	74.432	24.5628	24.5628	24.3725	89.7024	4.73404	5379.24	2.0131	0	1	0.392857	10547	CTC	1
65021	0	0	0	0	0	0	NA	0	NA	0.670659	43.038	635.558	635.558	672.675	67.1744	241.862	104231	0.898774	0.379842	63.846	2810.41	2810.41	2891.4	142.95	995.93	980832	0.929463	0.920607	23.603	23.0614	23.0614	22.1569	49.5616	4.62097	2790.44	0.366386	0	0.987805	0.378049	10547	CTC	1
65026	0	0	0	0	0	0	NA	0	NA	0.616695	47.256	543.665	543.665	562.4	80.2816	167.629	106558	0.906667	0.553228	69.106	1030.47	1030.47	995.4	100.762	198.439	253495	1.54485	0.617593	85.44	25.6153	25.6153	25.2588	92.16	5.78716	5763.44	2.58184	0	0.647959	0.596939	10547	CTC	1
65029	0	0	0	0	0	0	NA	0	NA	0.662549	49.704	650.055	650.055	705.757	88.064	263.536	139762	0.914396	0.565833	71.554	3285.06	3285.06	3997.4	178.176	1077.75	1.429e+06	0.936631	0.739855	81.114	24.3663	24.3663	24.3725	87.2448	5.73734	5190.02	2.45811	0	1	0.67907	10547	CTC	1
65035	0	0	0	0	0	0	NA	0	NA	0.387453	41.93	830.643	830.643	887.71	65.536	437.553	132903	0.87442	0.650891	77.484	2859.34	2859.34	3381.2	168.346	1181.08	1.17519e+06	1.16244	0.498718	32.32	24.7829	24.7829	24.3725	33.1776	5.18479	2007.41	1.02624	0	1	0.23125	10547	CTC	1
65038	0	0	0	0	0	0	NA	0	NA	0.895593	86.432	617.994	617.994	617.537	178.176	282.039	268827	1.36663	0.738177	143.662	2628.85	2628.85	2741.3	353.075	970.002	2.26607e+06	1.90531	0.844547	45.255	23.2199	23.2199	23.0431	74.9568	4.80718	4249.24	0.890578	0	0.965517	0.262069	10547	CTC	1
65041	0	0	0	0	0	0	NA	0	NA	0.939376	41.004	578.126	578.126	567.914	138.445	227.677	195406	0.395846	0.898804	127.568	2134.33	2134.33	2101.4	315.392	816.553	1643437	1.68183	0.866038	120.192	26.0055	26.0055	25.2588	254.771	6.38592	16175.4	1.84821	0	1	0.828402	10547	CTC	1
65053	0	0	0	0	0	0	NA	0	NA	0.484279	45.784	550.669	550.669	595.482	77.0048	168.115	103526	0.887278	0.449478	68.808	1619.13	1619.13	1627.4	165.069	417.406	652508	0.934895	0.541474	105.528	24.4244	24.4244	24.3725	115.507	5.47353	6887.68	3.14251	0	1	0.585106	10547	CTC	1
65059	0	0	0	0	0	0	NA	0	NA	0.468092	51.672	556.653	556.653	584.455	96.6656	196.217	131370	0.900303	0.417474	71.926	1820.52	1820.52	1738	180.224	655.633	801028	0.935641	0.841701	77.36	25.312	25.312	24.8157	81.92	5.29357	5062.4	2.38118	0	0.987288	0.432203	10547	CTC	1
65064	0	0	0	0	0	0	NA	0	NA	0.612641	48.852	520.276	520.276	551.373	86.4256	150.858	109778	0.900062	0.432032	73.398	2507.96	2507.96	2622.8	187.597	805.684	1.14864e+06	0.936037	0.754611	68.8	25.1992	25.1992	24.3725	106.496	5.64964	6551.78	1.44875	0	1	0.706161	10547	CTC	1
65067	0	0	0	0	0	0	NA	0	NA	0.61941	57.85	480.192	480.192	474.18	117.965	135.855	138295	0.924707	0.601767	71.256	1407.94	1407.94	1390.4	174.899	323.314	601190	0.946248	0.545739	105.817	23.5732	23.5732	23.0431	104.448	5.62417	6011.16	3.49431	0	0.972222	0.597222	10547	CTC	1
65074	0	0	0	0	0	0	NA	0	NA	0.477646	49.828	559.847	559.847	562.4	88.4736	196.153	120927	0.91471	0.593027	80.246	2981.54	2981.54	3207.4	219.546	983.229	1.59811e+06	0.956031	0.564721	60.604	26.4431	26.4431	26.1451	95.0272	6.00698	6134.79	1.25981	0	1	0.342593	10547	CTC	1
65084	0	0	0	0	0	0	NA	0	NA	0.94939	51.292	640.072	640.072	573.427	160.154	313.693	250268	0.535442	0.920538	175.353	2676.15	2676.15	2638.6	396.083	1241.41	2.58783e+06	2.53041	0.662373	66.799	27.9691	27.9691	27.0314	120.013	6.81649	8194.94	1.21189	0	0.867008	0.337596	10547	CTC	1
65085	0	0	0	0	0	0	NA	0	NA	0.289576	48.298	798.62	798.62	926.306	85.6064	365.908	166911	0.888182	0.424509	70.396	2407.24	2407.24	2464.8	173.261	791.935	1.01826e+06	0.932279	0.573104	63.052	25.0758	25.0758	25.2588	124.928	5.28658	7648.11	1.03726	0	0.985646	0.866029	10547	CTC	1
65089	0	0	0	0	0	0	NA	0	NA	0.25374	46.454	776.664	776.664	882.196	79.0528	374.671	149896	0.889773	0.366794	69.172	2993.73	2993.73	3318	167.526	1041.66	1.22444e+06	0.930952	0.814293	58.363	23.5098	23.5098	23.0431	54.0672	4.88919	3103.29	2.05348	0	1	0.445596	10547	CTC	1
65101	0	0	0	0	0	0	NA	0	NA	0.553799	46.826	737.011	737.011	727.812	79.0528	392.18	142243	0.90408	0.425018	64.392	2674.51	2674.51	2828.2	147.046	937.789	960150	0.919093	0.954251	25.861	24.1096	24.1096	24.3725	37.2736	5.60489	2193.97	0.584843	0	1	0.222798	10547	CTC	1
65126	0	0	0	0	0	0	NA	0	NA	0.588103	44.932	709.494	709.494	727.812	73.728	336.494	127709	0.892543	0.329802	66.294	2107.51	2107.51	2101.4	155.648	641.203	800855	0.920354	0.795229	19.559	24.7566	24.7566	24.3725	49.152	5.33436	2970.79	0.253689	0	1	0.294444	10547	CTC	1
65128	0	0	0	0	0	0	NA	0	NA	0.510963	46.826	879.638	879.638	887.71	79.4624	509.437	170650	0.89942	0.434012	62.928	2839.78	2839.78	3096.8	139.674	966.976	968366	0.92411	0.480852	58.082	24.323	24.323	24.3725	69.632	5.20734	4134.91	1.57915	0	0.979381	0.597938	10547	CTC	1
65137	0	0	0	0	0	0	NA	0	NA	0.624011	45.114	782.764	782.764	827.059	73.3184	384.74	140115	0.904815	0.282557	68.254	2740.28	2740.28	3002	164.659	900.602	1.10159e+06	0.92219	0.149838	68.246	33.1181	33.1181	32.349	156.467	7.04141	12651.1	0.970244	0	1	1	10547	CTC	1
65195	0	0	0	0	0	0	NA	0	NA	0.579019	45.412	684.781	684.781	749.867	75.3664	303.376	126000	0.891895	0.469057	75.176	2730.92	2730.92	2701.8	195.789	1046.84	1.30538e+06	0.940851	0.734027	79.717	22.9607	22.9607	23.0431	116.736	4.85797	6543.81	1.77438	0	1	0.722826	10547	CTC	1
65202	0	0	0	0	0	0	NA	0	NA	0.45192	46.346	584.686	584.686	672.675	78.2336	198.909	111675	0.894914	0.347694	69.784	3185.08	3185.08	3997.4	170.803	1142.76	1.32818e+06	0.929321	0.786757	47.198	22.9856	22.9856	23.0431	75.776	4.26607	4252.35	0.958221	0	1	0.638743	10547	CTC	1
65350	0	0	0	0	0	0	NA	0	NA	0.48074	43.162	823.811	823.811	853.882	69.632	405.398	140048	0.872056	0.271793	68.998	2175.14	2175.14	1898.35	167.526	945.81	889631	0.926275	0.576684	44.378	25.7583	25.7583	25.0353	66.3552	5.88006	4172.85	0.96741	0	1	0.729412	10547	CTC	1
65368	0	0	0	0	0	0	NA	0	NA	0.603024	82.644	695.077	695.077	550.529	182.682	422.399	310004	1.21865	0.734227	109.522	2760.45	2760.45	2728.88	361.267	1137.92	2.43472e+06	1.08224	0.721488	62.49	24.983	24.983	25.0353	77.0048	6.18992	4696.8	1.65293	0	0.988789	0.372197	10547	CTC	1
65370	0	0	0	0	0	0	NA	0	NA	0.349205	49.332	666.3	666.3	730.294	88.8832	232.804	144587	0.892458	0.525125	75.656	2335.29	2335.29	2254.29	198.246	930.973	1.13028e+06	0.941091	0.548523	71.314	27.8366	27.8366	26.8235	172.442	6.19225	11719.2	0.961297	0	0.912442	0.986175	10547	CTC	1
65374	0	0	0	0	0	0	NA	0	NA	0.348943	43.518	696.196	696.196	764	70.4512	303.259	119746	0.876193	0.304051	68.072	3000.7	3000.7	3591.05	162.611	1136.18	1.19128e+06	0.928831	0.755615	49.448	29.0562	29.0562	28.6118	70.0416	6.58282	4968.61	1.13787	0	1	0.465116	10547	CTC	1
65378	0	0	0	0	0	0	NA	0	NA	0.494067	48.786	685.947	685.947	764	85.1968	255.854	142677	0.910578	0.671103	83.992	2591.04	2591.04	2800.07	188.006	912.31	1.18929e+06	1.22308	0.81818	46.462	24.6193	24.6193	24.1412	58.9824	4.9888	3545.18	1.19295	0	1	0.259615	10547	CTC	1
65387	0	0	0	0	0	0	NA	0	NA	0.612733	49.886	728.016	728.016	808.941	88.8832	293.635	157979	0.912615	0.322843	82.032	3325.73	3325.73	3986.54	231.424	1118.6	1.87904e+06	0.947782	0.621383	59.256	25.145	25.145	25.0353	110.182	5.68304	6764	1.03873	0	1	0.81106	10547	CTC	1
65396	0	0	0	0	0	0	NA	0	NA	0.91056	42.98	664.14	664.14	674.118	160.973	270.912	261007	0.374051	0.879055	101.492	2080.7	2080.7	1890.44	258.867	988.724	1.315e+06	1.29699	0.486565	63.11	30.9344	30.9344	30.4	138.445	5.95591	10455.8	0.937713	0	0.92112	0.463104	10547	CTC	1
65414	0	0	0	0	0	0	NA	0	NA	0.409961	46.156	680.094	680.094	730.294	77.0048	259.647	127858	0.901755	0.491046	64.408	2128.41	2128.41	2183.11	144.998	637.984	753456	0.932538	0.684346	60.182	27.2736	27.2736	26.8235	120.422	7.01301	8018.45	0.980338	0	0.888298	0.989362	10547	CTC	1
65415	0	0	0	0	0	0	NA	0	NA	0.480213	46.71	692.002	692.002	741.529	80.2816	283.249	135632	0.885837	0.363587	71.322	2834.83	2834.83	2974.09	178.586	1019.73	1.23599e+06	0.928433	0.816578	49.894	27.393	27.393	25.9294	68.8128	6.58453	4602.02	1.17917	0	1	0.352041	10547	CTC	1
65434	0	0	0	0	0	0	NA	0	NA	0.449451	47.744	640.744	640.744	640.412	83.1488	280.352	130071	0.893576	0.500562	82.834	3168	3168	3986.54	217.498	1086.45	1.68221e+06	1.02828	0.689287	47.744	27.5227	27.5227	26.8235	77.0048	6.56586	5174.26	0.964872	0	1	0.807882	10547	CTC	1
65443	0	0	0	0	0	0	NA	0	NA	0.247263	44.568	809.189	809.189	898.824	74.1376	398.049	146463	0.873289	0.870939	125.26	2703.12	2703.12	2800.07	325.632	1047.55	2.14898e+06	1.57054	0.727594	71.736	31.2526	31.2526	29.5059	97.0752	10.0884	7406.87	1.72789	0	0.994475	0.353591	10547	CTC	1
65449	0	0	0	0	0	0	NA	0	NA	0.757186	53.632	748.099	748.099	831.412	96.6656	329.441	176551	0.969898	0.482373	76.218	2280.62	2280.62	2214.75	202.342	812.404	1.12663e+06	0.93579	0.895198	46.04	27.7859	27.7859	28.6118	58.9824	6.70188	4001.18	1.17138	0	0.944915	0.292373	10547	CTC	1
65459	0	0	0	0	0	0	NA	0	NA	0.406456	49.522	539.294	539.294	539.294	88.8832	180.132	117027	0.899346	0.39066	71.736	2417.44	2417.44	2475.77	179.405	868.044	1.05884e+06	0.934954	0.853611	36.885	27.3805	27.3805	26.8235	49.9712	5.75143	3340.42	0.887421	0	1	0.285714	10547	CTC	1
65464	0	0	0	0	0	0	NA	0	NA	0.933275	43.154	755.928	755.928	775.235	139.674	375.666	257771	0.434588	0.874141	118.81	2909.49	2909.49	3021.55	339.558	1035.51	2.41197e+06	1.35501	0.402353	67.576	27.9813	27.9813	26.8235	152.781	6.51778	10437	0.974241	0	1	0.504399	10547	CTC	1
65491	0	0	0	0	0	0	NA	0	NA	0.338925	43.336	967.557	967.557	898.824	69.632	563.48	164485	0.879101	0.474152	57.602	2307.29	2307.29	2420.4	114.688	816.029	646041	0.94299	0.861433	36.91	25.2775	25.2775	25.0353	39.3216	6.08703	2426.64	1.12929	0	0.929412	0.552941	10547	CTC	1
65495	0	0	0	0	0	0	NA	0	NA	0.625819	51.482	565.038	565.038	595.471	94.208	165.564	129959	0.917008	0.600358	109.076	2064.62	2064.62	1977.45	257.638	720.769	1.29865e+06	1.50521	0.816448	67.7	26.0845	26.0845	25.9294	70.8608	5.48076	4512.61	2.10825	0	0.96087	0.417391	10547	CTC	1
65505	0	0	0	0	0	0	NA	0	NA	0.389685	44.634	947.489	947.489	999.941	74.1376	526.154	171496	0.875877	0.300719	70.33	2256.88	2256.88	2056.55	174.08	923.647	959174	0.926152	0.586269	59.992	24.309	24.309	24.1412	120.013	5.13009	7122.54	0.977483	0	1	1	10547	CTC	1
65508	0	0	0	0	0	0	NA	0	NA	0.407916	54.484	814.367	814.367	865.118	107.725	366.168	214178	0.898199	0.848907	115.46	2580.54	2580.54	2546.96	336.282	1001.25	2.11863e+06	1.29214	0.892344	118.338	26.3335	26.3335	25.9294	217.498	5.63907	13983.1	2.09867	0	1	0.532319	10547	CTC	1
65520	0	0	0	0	0	0	NA	0	NA	0.566288	49.34	745.94	745.94	842.647	87.6544	315.274	159631	0.905263	0.307461	69.726	2973.86	2973.86	3258.84	172.032	985.658	1.24902e+06	0.92115	0.867126	38.936	27.1608	27.1608	26.8235	46.6944	5.58742	3096.33	1.05825	0	1	0.285047	10547	CTC	1
65522	0	0	0	0	0	0	NA	0	NA	0.544618	41.376	891.14	891.14	921.294	63.488	472.41	138127	0.878932	0.389228	62.3	1533.03	1533.03	1581.96	131.891	345.628	493635	0.959203	0.450587	59.372	24.7825	24.7825	25.0353	115.917	5.59375	7013.46	0.991213	0	0.935484	0.922581	10547	CTC	1
65538	0	0	0	0	0	0	NA	0	NA	0.538997	43.336	860.265	860.265	853.882	69.2224	449.705	145385	0.884303	0.537612	71.62	2966.5	2966.5	3250.93	177.766	1016.29	1.28746e+06	0.940522	0.645407	25.282	25.7828	25.7828	25.9294	24.9856	5.34026	1572.75	0.833841	0	1	0.319527	10547	CTC	1
65555	0	0	0	0	0	0	NA	0	NA	0.473108	49.456	720.022	720.022	786.471	86.016	271.088	151205	0.926849	0.443214	69.288	3333.69	3333.69	3986.54	169.165	1089.93	1.37681e+06	0.925031	0.395527	56.006	26.083	26.083	25.4824	107.315	6.24958	6833.74	0.952704	0	1	1	10547	CTC	1
65577	0	0	0	0	0	0	NA	0	NA	0.683719	46.528	724.171	724.171	775.235	77.4144	328.619	136868	0.911501	0.849765	111.598	3014.17	3014.17	3488.22	303.923	1046.18	2.23651e+06	1.33567	0.543758	82.206	28.1619	28.1619	28.6118	196.198	5.81036	13489.6	1.12269	0	1	1	10547	CTC	1
65598	0	0	0	0	0	0	NA	0	NA	0.360698	43.154	753.961	753.961	730.294	69.2224	376.071	127419	0.876891	0.416123	64.036	2468.22	2468.22	2499.5	145.408	901.194	876216	0.9192	0.855211	39.118	26.0857	26.0857	25.9294	42.1888	5.1916	2686.82	1.18224	0	1	0.349112	10547	CTC	1
65658	0	0	0	0	0	0	NA	0	NA	0.599267	56.552	831.789	831.789	674.118	109.773	512.285	222919	0.949623	0.617414	106.884	2967.76	2967.76	3954.9	304.333	1234.25	2.20505e+06	1.22356	0.776088	83.14	33.8942	33.8942	33.9765	209.306	7.88617	17320	1.07644	0	1	0.921642	10547	CTC	1
65769	0	0	0	0	0	0	NA	0	NA	0.955091	56.188	565.471	565.471	567.255	196.608	206.783	271426	0.523403	0.93011	143.132	2087.29	2087.29	1928.08	343.654	893.459	1.75123e+06	1.94313	0.646947	58.074	25.6993	25.6993	25.1059	71.68	4.8465	4497.38	1.53361	0	0.76875	0.28125	10547	CTC	1
65781	0	0	0	0	0	0	NA	0	NA	0.433666	40.896	953.514	953.514	990.118	62.6688	522.516	145888	0.869882	0.273706	75.482	2917.54	2917.54	3271.41	199.885	1010.7	1.42376e+06	0.929089	0.366919	105.561	28.8209	28.8209	28.7196	150.733	6.65592	10606.1	2.40962	0	1	0.627451	10547	CTC	1
65839	0	0	0	0	0	0	NA	0	NA	0.919679	46.28	752.006	752.006	732.275	146.227	373.788	268466	0.477429	0.845423	110.002	3302.33	3302.33	3998.39	337.51	1062.8	2.72112e+06	1.1686	0.889118	49.274	26.7346	26.7346	26.2471	87.2448	5.82856	5694.47	0.907081	0	1	0.226891	10547	CTC	1
65856	0	0	0	0	0	0	NA	0	NA	0.586643	47.008	545.094	545.094	536.314	79.872	205.474	106293	0.901777	0.290371	67.518	2016.05	2016.05	1849.06	160.563	784.096	790291	0.925429	0.92833	17.045	27.5176	27.5176	26.2471	39.7312	6.52673	2669.21	0.238348	0	0.938462	0.210256	10547	CTC	1
65889	0	0	0	0	0	0	NA	0	NA	0.283238	42.484	781.39	781.39	871.51	67.1744	364.4	128148	0.875784	0.889313	110.672	2875.51	2875.51	3382.04	242.483	1222.49	1.7023e+06	1.64643	0.423517	62.076	30.3566	30.3566	30.051	116.736	6.88612	8651.64	1.07595	0	0.987805	0.878049	10547	CTC	1
65907	0	0	0	0	0	0	NA	0	NA	0.936005	45.42	684.499	684.499	567.255	170.394	421.449	284752	0.394631	0.875944	128.288	2858.88	2858.88	2955.33	361.267	1050.42	2.52153e+06	1.48489	0.972849	40.251	26.2986	26.2986	25.1059	87.6544	5.34555	5627.9	0.602462	0	1	0.307692	10547	CTC	1
65911	0	0	0	0	0	0	NA	0	NA	0.617747	53.442	567.044	567.044	587.882	100.352	175.957	138926	0.927661	0.430363	73.026	1829.82	1829.82	1691.02	186.778	815.894	834400	0.930637	0.468133	112.268	26.7908	26.7908	26.2471	133.53	5.50796	8733.8	3.0767	0	0.877551	0.657143	10547	CTC	1
65917	0	0	0	0	0	0	NA	0	NA	0.65487	44.502	644.487	644.487	623.98	69.632	302.048	109563	0.927044	0.503077	69.172	2907.92	2907.92	3255.61	167.526	1109.41	1.18934e+06	0.930952	0.843316	21.544	25.9935	25.9935	26.2471	15.9744	4.7865	1013.75	0.947062	0	0.982353	0.229412	10547	CTC	1
65934	0	0	0	0	0	0	NA	0	NA	0.400817	52.036	502.74	502.74	495.059	97.8944	178.991	120155	0.901571	0.324628	73.696	1902.02	1902.02	1817.45	188.826	566.516	876833	0.937512	0.57278	74.573	26.3888	26.3888	26.2471	83.5584	5.57603	5383.31	2.16932	0	1	0.443515	10547	CTC	1
65940	0	0	0	0	0	0	NA	0	NA	0.5545	42.608	860.945	860.945	923.078	67.1744	430.053	141195	0.880904	0.822585	103.824	2352.89	2352.89	2449.61	226.099	931.496	1.2988e+06	1.55398	0.920604	82.429	25.6503	25.6503	25.1059	92.16	5.37939	5771.31	2.40308	0	0.987805	0.512195	10547	CTC	1
65970	0	0	0	0	0	0	NA	0	NA	0.626169	41.864	749.332	749.332	711.647	63.8976	388.765	116896	0.894019	0.844349	91.948	2578.79	2578.79	2560.24	230.605	984.061	1.45186e+06	1.195	0.696593	68.262	26.8679	26.8679	26.2471	102.4	5.43833	6716.96	1.48323	0	1	0.846154	10547	CTC	1
65974	0	0	0	0	0	0	NA	0	NA	0.912682	78.84	838.596	838.596	825.098	144.589	452.808	296025	1.40123	0.750913	96.894	2137.55	2137.55	1999.2	241.664	912.563	1.26115e+06	1.26629	0.692353	57.594	27.475	27.475	27.0078	84.3776	5.42739	5659.85	1.28138	0	0.974504	0.419263	10547	CTC	1
65977	0	0	0	0	0	0	NA	0	NA	0.209504	47.38	695.104	695.104	773.529	82.7392	308.563	140411	0.88436	0.312497	73.39	1903.02	1903.02	1912.27	189.645	510.419	881100	0.925727	0.703508	20.99	26.4351	26.4351	26.2471	72.0896	5.8975	4652.58	0.199206	0	0.90099	0.356436	10547	CTC	1
66001	0	0	0	0	0	0	NA	0	NA	0.421428	49.696	615.715	615.715	629.137	89.7024	223.494	134842	0.897406	0.83693	95.124	3104.64	3104.64	3935.18	242.483	1138.94	1.83795e+06	1.21632	0.773168	39.788	24.7798	24.7798	23.9647	51.6096	4.45451	3122.26	0.999825	0	1	0.47032	10547	CTC	1
66013	0	0	0	0	0	0	NA	0	NA	0.395682	48.794	685.985	685.985	742.588	86.4256	286.513	144743	0.897926	0.298211	65.252	1694.64	1694.64	1691.02	151.962	469.362	628712	0.91328	0.282831	73.994	28.4141	28.4141	28.149	131.072	6.62421	9092.51	1.36155	0	0.895735	0.815166	10547	CTC	1
66029	0	0	0	0	0	0	NA	0	NA	0.899526	81.056	641.376	641.376	701.333	147.046	297.426	230254	1.45635	0.911598	117.214	2580.97	2580.97	2433.8	287.539	1057.07	1.81184e+06	1.55744	0.849738	74.556	31.7818	31.7818	31.9529	175.718	8.03596	13634.4	1.03109	0	0.559889	0.456825	10547	CTC	1
66046	0	0	0	0	0	0	NA	0	NA	0.599014	51.11	853.325	853.325	856.039	93.3888	452.187	194558	0.911732	0.525239	82.504	3235.28	3235.28	3998.39	230.605	1163.54	1.82147e+06	0.962126	0.766971	38.242	24.3266	24.3266	23.9647	42.1888	4.88401	2505.64	1.12988	0	1	0.214912	10547	CTC	1
66058	0	0	0	0	0	0	NA	0	NA	0.69709	46.272	765.324	765.324	794.157	74.1376	395.495	138524	0.941343	0.789136	97.208	2870.85	2870.85	3421.55	258.048	1200.41	1.80863e+06	1.19359	0.470666	102.27	29.0715	29.0715	28.149	120.422	7.66236	8547.03	2.831	0	1	0.712707	10547	CTC	1
66074	0	0	0	0	0	0	NA	0	NA	0.933546	49.58	594.359	594.359	551.784	172.851	252.889	250819	0.463544	0.86104	116.114	3211.37	3211.37	3840.35	359.219	1059.64	2.81637e+06	1.22338	0.888369	87.135	27.3866	27.3866	26.2471	96.256	6.46404	6435.85	2.57103	0	0.99763	0.353081	10547	CTC	1
66103	0	0	0	0	0	0	NA	0	NA	0.465046	44.014	594.995	594.995	639.451	71.2704	223.697	103529	0.885977	0.512853	71.802	2516.65	2516.65	2560.24	181.043	832.001	1.11236e+06	0.928199	0.947286	51.209	26.2269	26.2269	26.2471	46.2848	5.26592	2963.64	1.84673	0	1	0.212644	10547	CTC	1
66287	0	0	0	0	0	0	NA	0	NA	0.176911	51.118	613.651	613.651	641.694	94.6176	231.765	141753	0.900173	0.442484	77.814	2660.3	2660.3	2578.6	208.896	1021.29	1.35675e+06	0.94479	0.538366	76.533	26.7354	26.7354	25.9137	87.6544	6.10248	5721.38	2.17808	0	1	0.47619	10547	CTC	1
66315	0	0	0	0	0	0	NA	0	NA	0.701397	43.27	672.157	672.157	542.384	66.3552	380.283	108889	0.919706	0.763569	99.722	2307.52	2307.52	2278.02	251.085	829.301	1.41451e+06	1.29096	0.915047	51.242	23.596	23.596	23.1373	47.5136	4.99045	2737.14	1.80129	0	1	0.512346	10547	CTC	1
66317	0	0	0	0	0	0	NA	0	NA	0.301115	48.852	650.476	650.476	718.086	87.6544	219.742	139202	0.887444	0.807906	88.094	1944.36	1944.36	1945.81	188.006	575.213	892463	1.34546	0.885089	27.242	23.7034	23.7034	23.1373	34.816	5.14121	2014.79	0.694783	0	1	0.285047	10547	CTC	1
66364	0	0	0	0	0	0	NA	0	NA	0.533532	44.196	928.841	928.841	931.984	71.68	508.898	162547	0.888215	0.810648	96.48	2506.45	2506.45	2736.79	251.494	969.528	1.53896e+06	1.20641	0.874447	65.004	23.9494	23.9494	24.0627	81.92	5.32473	4789.87	1.68128	0	1	0.617143	10547	CTC	1
66365	0	0	0	0	0	0	NA	0	NA	0.343741	39.126	836.225	836.225	817.396	58.1632	472.401	118744	0.857892	0.170126	56.924	3138.24	3138.24	4002.36	116.326	1154.56	891261	0.907951	0.896574	32.32	25.2164	25.2164	24.0627	29.9008	5.39545	1840.8	1.1387	0	1	0.43662	10547	CTC	1
66377	0	0	0	0	0	0	NA	0	NA	0.476747	45.974	812.33	812.33	901.427	77.824	358.419	154343	0.88524	0.423293	66.468	2373.57	2373.57	2357.12	155.648	840.013	901955	0.925192	0.939345	55.278	22.3579	22.3579	23.1373	38.912	3.78849	2124	2.55959	0	0.989474	0.321053	10547	CTC	1
66378	0	0	0	0	0	0	NA	0	NA	0.811377	47.264	778.005	778.005	748.643	73.3184	419.808	139263	0.993112	0.505652	78.716	3018.54	3018.54	3353.76	215.45	1003.64	1.58775e+06	0.937412	0.2767	67.262	24.0324	24.0324	24.0627	74.9568	4.92302	4397.93	1.96734	0	1	0.547486	10547	CTC	1
66380	0	0	0	0	0	0	NA	0	NA	0.905539	80.312	558.521	558.521	534.745	153.19	255.234	208887	1.3724	0.844937	103.568	1957.16	1957.16	1961.63	287.13	692.908	1.37197e+06	1.21765	0.793457	58.619	23.7833	23.7833	23.1373	82.7392	5.38763	4804.22	1.35368	0	0.975936	0.326203	10547	CTC	1
66385	0	0	0	0	0	0	NA	0	NA	0.632205	44.932	677.862	677.862	687.529	72.4992	282.076	119982	0.907671	0.283455	63.598	1248.73	1248.73	1249.75	140.493	246.833	428316	0.938389	0.42895	61.919	26.4948	26.4948	24.9882	105.677	6.78002	6835.67	1.18255	0	1	0.740113	10547	CTC	1
66389	0	0	0	0	0	0	NA	0	NA	0.215787	45.304	824.296	824.296	924.345	76.1856	396.149	153319	0.878113	0.302653	66.112	3232.21	3232.21	4002.36	154.01	1109.69	1.21531e+06	0.925045	0.555346	44.287	24.8124	24.8124	24.0627	40.96	6.10395	2481.24	1.56078	0	1	0.392473	10547	CTC	1
66394	0	0	0	0	0	0	NA	0	NA	0.44855	41.078	802.118	802.118	786.839	63.0784	403.758	123526	0.871943	0.459236	70.288	2832.34	2832.34	2966.18	173.67	1018.98	1.20091e+06	0.927228	0.867389	37.663	23.7255	23.7255	24.0627	48.3328	5.24258	2799.61	0.956617	0	1	0.396104	10547	CTC	1
66396	0	0	0	0	0	0	NA	0	NA	0.772951	47.454	746.461	746.461	763.922	77.4144	354.74	141081	0.948143	0.291305	77.07	2811.21	2811.21	3037.36	207.667	955.468	1.42528e+06	0.932294	0.625974	75.11	26.2418	26.2418	25.9137	99.9424	5.5772	6403	1.83991	0	1	0.428571	10547	CTC	1
66404	0	0	0	0	0	0	NA	0	NA	0.522574	48.612	763.044	763.044	809.757	85.6064	366.072	159476	0.899769	0.530316	77.806	3343.2	3343.2	4002.36	210.534	1085.9	1.7184e+06	0.937245	0.794664	75.102	24.4982	24.4982	24.0627	117.965	5.73471	7055.47	1.55848	0	1	0.870813	10547	CTC	1
66417	0	0	0	0	0	0	NA	0	NA	0.690626	47.686	862.551	862.551	886.149	78.2336	460.686	164747	0.947411	0.476959	64.88	1868.56	1868.56	1898.35	147.456	542.724	672681	0.930485	0.778078	42.029	22.2853	22.2853	23.1373	43.8272	3.67905	2384.53	1.31373	0	0.968586	0.424084	10547	CTC	1
66421	0	0	0	0	0	0	NA	0	NA	0.662227	47.074	760.818	760.818	809.757	78.6432	359.025	146077	0.918441	0.274214	66.666	2970.12	2970.12	3227.2	158.515	1026.33	1.14944e+06	0.913877	0.76825	48.356	21.5155	21.5155	21.2863	44.6464	4.19489	2345.19	1.70712	0	1	0.395833	10547	CTC	1
66438	0	0	0	0	0	0	NA	0	NA	0.231068	42.302	550.21	550.21	550.024	67.1744	207.812	90234.4	0.868297	0.397894	75.846	2050.96	2050.96	2024.91	199.475	578.136	998818	0.939997	0.860807	41.202	25.4043	25.4043	24.0627	52.8384	5.79092	3277.16	1.04722	0	1	0.25	10547	CTC	1
66652	0	0	0	0	0	0	NA	0	NA	0.40648	46.156	709.237	709.237	756.161	78.2336	278.416	135464	0.887591	0.862789	87.656	2159.38	2159.38	1858.34	193.331	1024.74	1.01923e+06	1.29542	0.87903	31.468	22.6439	22.6439	22.9255	22.528	4.26088	1245.41	1.43273	0	0.910995	0.287958	10547	CTC	1
66660	0	0	0	0	0	0	NA	0	NA	0.925919	47.934	800.522	800.522	706.576	210.944	516.442	412269	0.355034	0.860595	130.802	2726.91	2726.91	2498.88	379.29	1152.39	2.52512e+06	1.47031	0.700248	67.766	24.6369	24.6369	24.1647	84.3776	5.31306	5075.21	1.77397	0	0.98835	0.221359	10547	CTC	1
66663	0	0	0	0	0	0	NA	0	NA	0.685944	45.122	806.515	806.515	892.518	72.4992	372.078	142753	0.915363	0.88496	110.862	2246.63	2246.63	2166.75	291.226	888.504	1.59735e+06	1.37558	0.961253	43.94	24.6048	24.6048	24.1647	87.6544	5.72181	5265.43	0.717954	0	1	0.40678	10547	CTC	1
66668	0	0	0	0	0	0	NA	0	NA	0.501319	43.518	706.794	706.794	743.765	70.0416	301.113	120862	0.881316	0.75927	85.762	2169.3	2169.3	2324.91	206.029	703.205	1.09116e+06	1.16362	0.835499	37.39	24.3581	24.3581	24.1647	57.7536	4.94531	3434.49	0.789009	0	1	0.345029	10547	CTC	1
66689	0	0	0	0	0	0	NA	0	NA	0.945076	47.008	580.645	580.645	607.408	177.766	205.889	252000	0.405176	0.914775	118.876	1913.42	1913.42	1676.46	322.765	834.565	1.50777e+06	1.42709	0.948753	87.325	25.0488	25.0488	24.1647	100.762	5.40773	6162	2.46679	0	0.903226	0.253456	10547	CTC	1
66694	0	0	0	0	0	0	NA	0	NA	0.728488	46.032	718.7	718.7	743.765	74.5472	298.05	130803	0.926485	0.305702	75.656	3149.9	3149.9	4001.37	198.246	1088.34	1.52455e+06	0.941091	0.673831	64.144	29.694	29.694	29.7412	129.024	5.57408	9353.6	1.03942	0	1	0.967033	10547	CTC	1
66722	0	0	0	0	0	0	NA	0	NA	0.424761	51.664	535.68	535.68	570.22	95.8464	161.489	125349	0.907717	0.199765	69.842	2225.08	2225.08	2150.93	172.032	813.004	934533	0.924217	0.928165	20.626	24.8654	24.8654	24.1647	43.8272	4.96714	2660.6	0.3164	0	0.995726	0.346154	10547	CTC	1
66730	0	0	0	0	0	0	NA	0	NA	0.518513	43.7	819.655	819.655	861.527	70.4512	358.464	140981	0.883537	0.355944	76.21	2297.28	2297.28	2277.46	201.933	896.839	1.13256e+06	0.937491	0.256085	24.43	24.1352	24.1352	24.1647	60.2112	4.73233	3547.87	0.323087	0	1	0.343023	10547	CTC	1
66737	0	0	0	0	0	0	NA	0	NA	0.781517	52.83	653.586	653.586	706.576	90.9312	240.557	145096	1.00046	0.411828	73.216	2209.82	2209.82	2150.93	188.006	768.099	1.01431e+06	0.929372	0.662369	80.163	27.1004	27.1004	26.0235	118.784	8.22843	7859.11	1.76336	0	0.977477	0.734234	10547	CTC	1
66744	0	0	0	0	0	0	NA	0	NA	0.933355	44.816	863.323	863.323	756.161	144.179	522.768	303890	0.45406	0.899076	118.702	2971.24	2971.24	3289.66	304.742	1059.81	2.21061e+06	1.50707	0.932234	18.36	25.1623	25.1623	24.7843	81.92	5.57346	5032.45	0.134124	0	1	0.411932	10547	CTC	1
66748	0	0	0	0	0	0	NA	0	NA	0.533989	42.112	847.091	847.091	842.933	65.9456	438.677	136382	0.876549	0.733086	94.388	3063.7	3063.7	3716.69	262.554	1104.77	1.96383e+06	1.10603	0.707515	50.06	33.5367	33.5367	32.2196	74.9568	10.4715	6137.22	1.08973	0	1	0.36646	10547	CTC	1
66757	0	0	0	0	0	0	NA	0	NA	0.638005	42.608	696.272	696.272	725.171	65.536	297.578	111404	0.902927	0.554446	76.946	2625.53	2625.53	2577.96	205.21	930.258	1.31539e+06	0.940426	0.839884	94.942	27.7981	27.7981	26.0235	102.4	8.15651	6949.52	2.86924	0	1	0.56875	10547	CTC	1
66768	0	0	0	0	0	0	NA	0	NA	0.567662	54.856	583.898	583.898	595.012	106.906	203.709	152397	0.917483	0.655595	82.768	2875.43	2875.43	3068.24	231.014	1011.09	1.62174e+06	0.966576	0.873546	41.136	24.038	24.038	24.1647	54.0672	4.93716	3173.01	1.02014	0	1	0.252874	10547	CTC	1
66770	0	0	0	0	0	0	NA	0	NA	0.397203	40.714	872.456	872.456	873.924	62.2592	468.788	132613	0.867829	0.435996	59.744	1777.24	1777.24	1755.54	124.518	545.576	540280	0.93434	0.930192	20.328	23.2468	23.2468	22.9255	33.1776	3.99408	1882.99	0.40597	0	1	0.223684	10547	CTC	1
66778	0	0	0	0	0	0	NA	0	NA	0.162044	49.398	580.274	580.274	619.804	88.8832	194.57	125919	0.894848	0.388397	74.324	1850.23	1850.23	1818.8	193.741	573.567	875161	0.929367	0.776421	64.516	24.6225	24.6225	24.1647	83.1488	5.15997	4998.38	1.63166	0	1	0.470046	10547	CTC	1
66780	0	0	0	0	0	0	NA	0	NA	0.446967	42.6	881.474	881.474	855.329	67.584	475.082	145443	0.875236	0.498086	61.886	1699.85	1699.85	1668.55	135.168	511.574	560951	0.923551	0.786912	56.196	24.2357	24.2357	24.1647	64.3072	4.77735	3805.01	1.60067	0	0.951515	0.587879	10547	CTC	1
66781	0	0	0	0	0	0	NA	0	NA	0.580425	44.932	781.653	781.653	805.745	72.4992	366.17	138353	0.907671	0.485764	68.874	1887.38	1887.38	1889.97	164.659	618.946	758726	0.93902	0.888512	59.843	24.0896	24.0896	24.1647	54.0672	4.53965	3179.83	2.15895	0	0.971751	0.412429	10547	CTC	1
66791	0	0	0	0	0	0	NA	0	NA	0.290534	41.376	925.363	925.363	929.706	64.3072	493.545	145282	0.867736	0.324676	70.892	2876.33	2876.33	3163.14	174.08	1075.96	1.22244e+06	0.941013	0.601616	71.744	27.3463	27.3463	24.7843	145.818	8.38142	9735.28	1.15057	0	1	0.949045	10547	CTC	1
66806	0	0	0	0	0	0	NA	0	NA	0.347801	46.156	677.696	677.696	656.992	78.2336	278.19	129440	0.887591	0.404008	71.438	2135.7	2135.7	1976.96	178.176	796.819	929029	0.933597	0.658046	76.541	24.8682	24.8682	24.7843	93.7984	5.72705	5694.82	2.03584	0	1	0.570681	10547	CTC	1
66819	0	0	0	0	0	0	NA	0	NA	0.4811	44.188	970.979	970.979	960.696	72.0896	522.411	170892	0.882848	0.855882	99.648	2770.51	2770.51	2854.73	271.974	1051.75	1.83962e+06	1.19003	0.925349	43.46	23.0625	23.0625	22.9255	38.912	4.89232	2190.93	1.58214	0	0.994318	0.357955	10547	CTC	1
66823	0	0	0	0	0	0	NA	0	NA	0.424921	40.342	838.009	838.009	836.735	59.8016	424.117	122349	0.887058	0.333911	62.804	2365.84	2365.84	2467.25	141.312	829.126	816216	0.909799	0.840177	26.407	22.8609	22.8609	22.9255	19.6608	4.57864	1097.33	1.15608	0	1	0.239726	10547	CTC	1
66848	0	0	0	0	0	0	NA	0	NA	0.707249	47.57	618.254	618.254	669.388	78.6432	253.491	118705	0.937897	0.494214	83.248	3125.56	3125.56	3827.4	239.616	1108.94	1.82845e+06	0.942718	0.819534	58.958	27.562	27.562	27.2627	95.8464	6.40534	6449.5	1.18212	0	1	0.447917	10547	CTC	1
66864	0	0	0	0	0	0	NA	0	NA	0.675615	47.008	744.349	744.349	768.557	78.2336	326.058	142171	0.920662	0.181764	74.92	2036.45	2036.45	2071.85	195.789	626.199	973424	0.934454	0.616622	92.18	26.8691	26.8691	26.0235	113.459	6.00572	7442.73	2.44109	0	1	0.712042	10547	CTC	1
66890	0	0	0	0	0	0	NA	0	NA	0.525295	46.702	726.193	726.193	793.349	79.4624	300.339	140881	0.894663	0.409733	70.024	3182.37	3182.37	4001.37	172.442	1137.22	1.33978e+06	0.926834	0.750757	53.45	22.7032	22.7032	22.9255	69.632	4.98271	3859.54	1.33732	0	1	0.752577	10547	CTC	1
66906	0	0	0	0	0	0	NA	0	NA	0.950189	55.03	617.019	617.019	545.427	189.645	315.431	285680	0.520485	0.895647	124.086	2590.71	2590.71	2514.69	362.086	1336.72	2.29019e+06	1.38606	0.906189	75.218	27.9512	27.9512	27.2627	103.219	7.07791	7043.7	1.78662	0	0.961123	0.233261	10547	CTC	1
66907	0	0	0	0	0	0	NA	0	NA	0.441007	41.442	805.268	805.268	805.745	63.8976	393.218	125622	0.876086	0.411349	69.478	3222.8	3222.8	4001.37	169.165	1125.98	1.33102e+06	0.930111	0.866542	52.458	23.95	23.95	22.9255	52.0192	5.18071	3041.65	1.72429	0	1	0.532051	10547	CTC	1
66917	0	0	0	0	0	0	NA	0	NA	0.386866	45.602	654.793	654.793	694.18	76.1856	246.691	121791	0.889703	0.494118	62.738	3278.7	3278.7	4001.37	138.854	1076.33	1.11148e+06	0.923957	0.64751	79.328	26.0272	26.0272	25.4039	69.632	5.69617	4424.62	2.94574	0	1	0.688172	10547	CTC	1
66985	0	0	0	0	0	0	NA	0	NA	0.595038	40.334	806.615	806.615	772.373	59.8016	371.191	117766	0.886706	0.518155	73.472	1989.36	1989.36	2054	188.826	592.652	917095	0.931822	0.683565	36.364	22.5387	22.5387	21.6471	35.6352	3.89771	1960.86	1.20952	0	0.993151	0.280822	10547	CTC	1
67075	0	0	0	0	0	0	NA	0	NA	0.648227	46.776	840.371	840.371	919.825	77.824	355.706	159670	0.916395	0.531164	89.244	3262.19	3262.19	3997.4	271.565	1098.04	2.16283e+06	0.955949	0.595647	67.154	30.8286	30.8286	27.9608	95.8464	10.2564	7213.88	1.53362	0	1	0.389474	10547	CTC	1
67090	0	0	0	0	0	0	NA	0	NA	0.402939	41.078	1038.55	1038.55	1088.34	63.0784	514.736	159937	0.871943	0.426049	64.698	2939.2	2939.2	3357.5	146.637	1105.47	1.05223e+06	0.930441	0.575758	80.345	25.5007	25.5007	25.7059	72.9088	5.06657	4539.12	2.88594	0	1	0.636364	10547	CTC	1
67095	0	0	0	0	0	0	NA	0	NA	0.912784	84.728	637.064	637.064	674.071	165.069	266.574	256737	1.41755	0.829219	116.014	3232.17	3232.17	3918.4	374.374	1031.67	2.9542e+06	1.17183	0.932283	89.36	26.2496	26.2496	25.7059	159.334	5.56776	10211.1	1.63353	0	1	0.51861	10547	CTC	1
67132	0	0	0	0	0	0	NA	0	NA	0.614351	56.262	398.371	398.371	407.251	111.411	86.8666	108357	0.926087	0.681031	98.234	2573.45	2573.45	2512.2	256	1155.75	1.60841e+06	1.22867	0.732267	49.15	31.7023	31.7023	30.6667	81.5104	8.05703	6308.76	0.966016	0	1	0.555147	10547	CTC	1
67136	0	0	0	0	0	0	NA	0	NA	0.537161	44.742	735.029	735.029	786.416	73.3184	313.947	131570	0.889955	0.31027	62.432	1934.35	1934.35	2038.2	140.083	566.229	661546	0.90694	0.928507	23.14	25.0347	25.0347	23.902	35.2256	5.14929	2152.98	0.495471	0	1	0.307263	10547	CTC	1
67138	0	0	0	0	0	0	NA	0	NA	0.207358	47.562	805.484	805.484	884.718	83.5584	347.999	164319	0.88243	0.553179	77.062	2931.09	2931.09	3136.3	203.162	1015.9	1.45382e+06	0.952772	0.69907	51.408	31.739	31.739	30.2157	73.728	8.73901	5713.02	1.16837	0	1	0.367647	10547	CTC	1
67142	0	0	0	0	0	0	NA	0	NA	0.138725	47.934	612.267	612.267	645.984	84.7872	229.721	126739	0.883298	0.827259	97.572	2265.49	2265.49	2093.5	235.93	994.614	1304922	1.31528	0.855645	39.598	29.8061	29.8061	28.8627	44.6464	7.71235	3248.86	1.14475	0	1	0.256039	10547	CTC	1
67184	0	0	0	0	0	0	NA	0	NA	0.187659	46.52	615.206	615.206	645.984	79.0528	242.43	118735	0.892303	0.329909	89.492	3081.24	3081.24	3618.2	274.432	1079.07	2.06443e+06	0.951226	0.699992	93.098	30.4863	30.4863	29.7647	145.408	7.46225	10822.6	1.94286	0	1	0.782383	10547	CTC	1
67193	0	0	0	0	0	0	NA	0	NA	0.317571	52.888	611.613	611.613	645.984	101.581	208.862	151680	0.897538	0.451296	84.174	3017.96	3017.96	3428.6	244.531	1062.05	1.80172e+06	0.944434	0.647761	79.857	27.9038	27.9038	27.9608	152.371	6.08834	10380.2	1.36418	0	1	0.762097	10547	CTC	1
67199	0	0	0	0	0	0	NA	0	NA	0.58791	41.078	997.155	997.155	1039.19	62.6688	522.086	152565	0.877642	0.508323	83.058	2612.76	2612.76	2528	222.413	1010.77	1.41873e+06	1.011	0.656825	98.523	27.1494	27.1494	25.7059	108.134	6.18643	7167.43	2.92591	0	1	0.705882	10547	CTC	1
67213	0	0	0	0	0	0	NA	0	NA	0.876194	81.172	981.982	981.982	926.847	155.238	582.245	372171	1.38345	0.84349	112.434	2890.89	2890.89	2954.6	342.426	1059.31	2.41678e+06	1.20331	0.961993	46.09	29.8242	29.8242	26.6078	139.674	10.5612	10170.1	0.495735	0	1	0.506596	10547	CTC	1
67225	0	0	0	0	0	0	NA	0	NA	0.902544	84.282	822.233	822.233	821.524	154.01	443.214	309160	1.50339	0.579824	168.538	2091.77	2091.77	1690.6	385.843	1205.16	1.97045e+06	2.39958	0.95128	62.771	28.8797	28.8797	27.9608	152.371	7.4082	10743.3	0.842879	0	0.880319	0.492021	10547	CTC	1
67232	0	0	0	0	0	0	NA	0	NA	0.455856	50.564	572.737	572.737	589.812	92.9792	200.912	130011	0.896287	0.363063	66.178	1430.8	1430.8	1327.2	155.238	446.004	542272	0.919556	0.855628	31.675	24.5638	24.5638	24.8039	63.0784	4.34257	3782.82	0.518445	0	0.92511	0.418502	10547	CTC	1
67237	0	0	0	0	0	0	NA	0	NA	0.498987	41.012	845.192	845.192	800.459	61.8496	433.959	127624	0.886411	0.503174	82.388	2469.97	2469.97	2551.7	234.291	832.185	1.41282e+06	0.944326	0.535111	60.042	25.6181	25.6181	25.7059	107.315	4.70672	6711.94	1.09496	0	1	0.615894	10547	CTC	1
67239	0	0	0	0	0	0	NA	0	NA	0.618614	54.972	566.768	566.768	603.855	106.086	167.584	146793	0.928482	0.176647	75.656	2577.3	2577.3	2456.9	200.704	1043.47	1.26288e+06	0.929567	0.787139	44.775	27.1002	27.1002	25.7059	40.1408	6.03981	2655.82	1.62793	0	0.996139	0.212355	10547	CTC	1
67252	0	0	0	0	0	0	NA	0	NA	0.89863	89.426	766.203	766.203	695.135	168.755	448.291	315676	1.54462	0.869417	107.364	2841.15	2841.15	3002	300.237	1044.22	2.08257e+06	1.25142	0.681161	73.514	25.4699	25.4699	24.8039	61.8496	4.86414	3845.96	2.84809	0	1	0.247573	10547	CTC	1
67264	0	0	0	0	0	0	NA	0	NA	0.878454	80.908	517.702	517.702	491.51	176.128	188.445	222612	1.21145	0.794862	122.308	2841.48	2841.48	3049.4	397.722	1143.44	2.75907e+06	1.22597	0.69038	54.054	28.6996	28.6996	27.9608	77.0048	7.63784	5395.53	1.23677	0	1	0.362791	10547	CTC	1
67274	0	0	0	0	0	0	NA	0	NA	0.971354	45.486	809.571	809.571	772.373	130.662	423.298	258253	0.516125	0.924402	153.412	2697.77	2697.77	2828.2	382.566	1116.86	2.51972e+06	2.00522	0.691305	77.442	28.426	28.426	28.8627	169.165	5.93466	11739.9	1.15556	0	1	0.460815	10547	CTC	1
67288	0	0	0	0	0	0	NA	0	NA	0.379167	45.602	495.889	495.889	512.575	76.1856	160.003	92235.3	0.889703	0.508516	78.716	1888.72	1888.72	1975	213.402	580.488	984024	0.946408	0.901942	19.766	25.5513	25.5513	25.2549	72.9088	4.92535	4548.14	0.174666	0	1	0.365591	10547	CTC	1
67291	0	0	0	0	0	0	NA	0	NA	0.516191	42.302	942.809	942.809	940.89	65.9456	479.333	151792	0.884476	0.914869	101.574	2640.88	2640.88	2575.4	255.181	1067.75	1.64527e+06	1.31785	0.606895	25.398	25.4882	25.4882	24.8039	23.7568	5.55636	1478.31	0.885036	0	0.956522	0.229814	10547	CTC	1
67330	0	0	0	0	0	0	NA	0	NA	0.392105	37.646	830.153	830.153	814.502	53.6576	434.984	108750	0.860908	0.336448	70.222	2858.83	2858.83	3191.6	173.67	1118.81	1.21214e+06	0.925488	0.844931	49.919	26.9031	26.9031	25.7059	56.9344	5.1416	3739.53	1.42662	0	1	0.526718	10547	CTC	1
67473	0	0	0	0	0	0	NA	0	NA	0.534038	40.466	486.108	486.108	447.667	60.6208	211.413	71944	0.880459	0.638546	88.938	3000.28	3000.28	3711.16	249.037	1141.39	1.82417e+06	1.03529	0.77745	34.578	27.2618	27.2618	25.9765	32.768	6.0523	2180.94	1.18932	0	1	0.412162	10547	CTC	1
67486	0	0	0	0	0	0	NA	0	NA	0.722975	43.154	599.547	599.547	583.667	66.3552	264.011	97126.7	0.914781	0.244404	71.554	1496.32	1496.32	1547.63	178.995	392.772	653890	0.932345	0.912817	28.557	24.2599	24.2599	24.1725	38.912	4.65157	2304.69	0.683112	0	1	0.216049	10547	CTC	1
67512	0	0	0	0	0	0	NA	0	NA	0.943203	42.484	593.357	593.357	544	163.84	261.686	237343	0.359072	0.884531	125.434	1937.48	1937.48	1989.81	369.459	605.187	1.74761e+06	1.38808	0.829298	125.319	26.891	26.891	25.9765	188.416	5.85388	12369.9	2.71685	0	0.9975	0.5425	10547	CTC	1
67516	0	0	0	0	0	0	NA	0	NA	0.491964	46.892	694.976	694.976	770.667	80.2816	260.939	136215	0.892754	0.856577	96.712	1561.09	1561.09	1571.32	204.8	482.002	780543	1.48861	0.612163	60.48	27.5025	27.5025	25.9765	115.917	5.73541	7783.2	1.02855	0	1	0.938776	10547	CTC	1
67546	0	0	0	0	0	0	NA	0	NA	0.742456	66.178	695.754	695.754	544	139.674	402.294	237252	1.02203	0.205359	72.29	3289.75	3289.75	3979.62	181.862	1102.41	1.46065e+06	0.93662	0.551316	56.362	28.4815	28.4815	28.1412	101.171	5.25094	7034.93	1.02345	0	0.909091	0.612903	10547	CTC	1
67552	0	0	0	0	0	0	NA	0	NA	0.537225	38.382	756.542	756.542	685.667	54.8864	397.605	101377	0.874864	0.647278	36.05	1313.99	1313.99	1263.37	47.9232	371.822	153737	0.883924	0.770713	25.952	29.1585	29.1585	27.0588	24.9856	7.21524	1778.67	0.878622	0	0.358209	0.291045	10547	CTC	1
67563	0	0	0	0	0	0	NA	0	NA	0.927044	40.458	602.947	602.947	521.333	140.493	318.119	206811	0.379756	0.359818	81.85	3137.18	3137.18	3979.62	229.786	1121.05	1.75996e+06	0.950309	0.826233	25.034	26.1929	26.1929	25.9765	55.296	4.79105	3536.05	0.369417	0	0.58309	0.297376	10547	CTC	1
67607	0	0	0	0	0	0	NA	0	NA	0.635905	49.34	509.73	509.73	498.667	86.016	176.471	107043	0.922506	0.477273	81.974	2439.47	2439.47	2510.95	232.653	842.607	1.38562e+06	0.941443	0.415355	86.275	28.122	28.122	28.1412	146.637	6.73841	10067.7	1.65454	0	1	0.814286	10547	CTC	1
67623	0	0	0	0	0	0	NA	0	NA	0.889679	80.75	867.364	867.364	827.333	159.334	485.522	337405	1.33391	0.886266	143.976	2486.46	2486.46	2242.49	335.872	1165.4	2.03889e+06	2.01167	0.425165	61.795	30.0023	30.0023	29.2235	100.762	7.96081	7380.56	1.23527	0	0.81491	0.419023	10547	CTC	1
67633	0	0	0	0	0	0	NA	0	NA	0.418889	48.48	686.8	686.8	714	86.016	275.607	144228	0.890627	0.677842	77.136	2358.78	2358.78	2376.72	201.523	933.693	1.16052e+06	0.962364	0.885042	32.064	24.1926	24.1926	24.1725	81.1008	4.47311	4790.13	0.4132	0	0.980952	0.457143	10547	CTC	1
67634	0	0	0	0	0	0	NA	0	NA	0.523885	45.304	769.625	769.625	804.667	75.776	329.141	142381	0.882859	0.670308	77.252	1718.95	1718.95	1673.97	175.309	541.853	735709	1.1096	0.435509	72.952	26.0031	26.0031	25.2549	105.267	5.20993	6682.81	1.6479	0	0.940541	0.843243	10547	CTC	1
67638	0	0	0	0	0	0	NA	0	NA	0.727092	45.784	857.62	857.62	884	72.4992	423.537	151799	0.94242	0.375938	70.768	2861.09	2861.09	3174.22	176.538	1080.48	1.23313e+06	0.92467	0.586227	70.305	26.9622	26.9622	25.9765	97.8944	5.86759	6443.97	1.64575	0	1	0.80226	10547	CTC	1
67643	0	0	0	0	0	0	NA	0	NA	0.533278	48.298	597.476	597.476	566.667	84.3776	271.873	123080	0.901117	0.665994	88.756	2769.41	2769.41	2763.63	251.494	1071.21	1.70042e+06	1.02098	0.890221	37.39	25.2673	25.2673	24.1725	35.6352	5.15375	2198.26	1.27874	0	1	0.305825	10547	CTC	1
67648	0	0	0	0	0	0	NA	0	NA	0.151772	55.576	536.125	536.125	555.333	111.411	145.489	145826	0.903641	0.383678	77.252	2006.64	2006.64	2021.4	206.848	632.155	1.01335e+06	0.940412	0.69159	16.772	25.1948	25.1948	25.2549	44.2368	4.56	2721.04	0.20727	0	1	0.209559	10547	CTC	1
67661	0	0	0	0	0	0	NA	0	NA	0.163165	42.294	866.061	866.061	929.333	66.7648	411.492	141168	0.873293	0.400521	60.844	1810.62	1810.62	1784.51	132.301	551.068	584831	0.912059	0.839984	17.806	24.3482	24.3482	24.1725	47.104	4.55016	2800.05	0.219394	0	1	0.257669	10547	CTC	1
67685	0	0	0	0	0	0	NA	0	NA	0.569725	42.6	859.398	859.398	963.333	67.1744	397.99	140941	0.880573	0.337899	74.25	2289.96	2289.96	2416.2	190.874	769.094	1.06712e+06	0.94145	0.476601	69.842	27.2637	27.2637	25.9765	132.71	6.57544	8833.44	1.19806	0	1	0.810976	10547	CTC	1
67690	0	0	0	0	0	0	NA	0	NA	0.595748	52.028	472.638	472.638	476	96.6656	121.595	111543	0.912751	0.495191	74.92	1847.65	1847.65	1816.1	190.464	593.538	859157	0.960578	0.721376	71.678	26.0034	26.0034	25.2549	126.157	5.1352	8009.05	1.32743	0	1	0.771186	10547	CTC	1
67708	0	0	0	0	0	0	NA	0	NA	0.624255	42.972	706.63	706.63	725.333	66.7648	326.453	115181	0.901516	0.418524	69.842	2416.2	2416.2	2510.95	170.803	925.089	1.00756e+06	0.930867	0.560074	77.658	26.8806	26.8806	25.9765	101.171	5.50049	6639.51	1.94297	0	1	0.785276	10547	CTC	1
67716	0	0	0	0	0	0	NA	0	NA	0.563059	42.294	723.208	723.208	691.333	65.536	336.95	115713	0.889667	0.25943	74.63	2541.88	2541.88	2732.04	195.789	882.757	1.21502e+06	0.927234	0.936775	24.455	23.9148	23.9148	24.1725	31.5392	4.33054	1841.44	0.618066	0	1	0.2375	10547	CTC	1
67733	0	0	0	0	0	0	NA	0	NA	0.911717	88.872	575.802	575.802	600.667	188.006	191.389	264293	1.36933	0.841003	118.454	1911.99	1911.99	1816.1	342.016	668.763	1.59651e+06	1.33722	0.962166	25.282	24.658	24.658	24.1725	55.7056	4.86118	3353.49	0.374002	0	1	0.20915	10547	CTC	1
67735	0	0	0	0	0	0	NA	0	NA	0.231285	44.014	868.417	868.417	838.667	72.0896	460.334	152841	0.875909	0.33778	75.168	2960.33	2960.33	3268.98	198.656	1016.45	1.43576e+06	0.927074	0.656253	70.446	26.2751	26.2751	25.9765	135.578	5.09736	8697.07	1.19309	0	1	0.971591	10547	CTC	1
67737	0	0	0	0	0	0	NA	0	NA	0.525171	41.756	696.314	696.314	748	64.3072	299.825	109321	0.883748	0.817126	119.852	2702.52	2702.52	2795.21	342.016	1021.46	2.2566e+06	1.36897	0.676983	30.079	24.8499	24.8499	24.1725	110.182	4.79319	6684.61	0.267648	0	1	0.286624	10547	CTC	1
67742	0	0	0	0	0	0	NA	0	NA	0.549568	41.194	592.741	592.741	566.667	62.6688	268.69	90689.3	0.882606	0.263749	71.256	1852.11	1852.11	1784.51	178.176	626.422	805668	0.928846	0.870663	52.756	29.341	29.341	29.2235	71.68	6.86921	5134.68	1.2656	0	1	0.457516	10547	CTC	1
67753	0	0	0	0	0	0	NA	0	NA	0.595308	55.03	536.867	536.867	566.667	106.086	152.22	139049	0.930442	0.908273	135.35	2665.82	2665.82	2779.42	370.278	1044.73	2.4099e+06	1.61264	0.967024	24.91	25.3249	25.3249	25.2549	69.632	5.21887	4305.24	0.290462	0	1	0.277992	10547	CTC	1
67766	0	0	0	0	0	0	NA	0	NA	0.352923	53.26	523.042	523.042	521.333	103.219	158.351	131807	0.895761	0.311447	74.06	1463.73	1463.73	1452.88	191.283	374.451	683564	0.934632	0.880092	58.801	26.6818	26.6818	25.9765	54.4768	5.69028	3548.67	2.06875	0	1	0.380952	10547	CTC	1
67767	0	0	0	0	0	0	NA	0	NA	0.676992	43.088	586.729	586.729	578	65.9456	240.687	94463.3	0.91765	0.705955	95.496	2836.49	2836.49	3118.95	226.099	1086.15	1.56574e+06	1.31468	0.481811	78.228	30.2066	30.2066	29.2235	126.566	8.29248	9333.85	1.576	0	1	0.875776	10547	CTC	1
67775	0	0	0	0	0	0	NA	0	NA	0.56175	41.748	879.84	879.84	833	64.7168	475.798	139015	0.877818	0.765291	93.652	1949.35	1949.35	1989.81	228.147	643.768	1.08579e+06	1.25305	0.691676	82.81	24.3934	24.3934	24.1725	74.9568	4.3549	4463.98	2.98198	0	1	0.259494	10547	CTC	1
67831	0	0	0	0	0	0	NA	0	NA	0.408179	54.6	516.87	516.87	521.333	106.086	183.451	133869	0.915958	0.511941	78.352	1781.48	1781.48	1745.03	208.896	633.635	908554	0.9579	0.454654	38.06	26.4988	26.4988	25.9765	27.4432	5.79549	1775.42	1.72049	0	1	0.216216	10547	CTC	1
67837	0	0	0	0	0	0	NA	0	NA	0.700176	45.784	626.879	626.879	657.333	73.3184	236.526	112211	0.93189	0.361579	73.886	1494.46	1494.46	1516.05	189.645	347.323	691933	0.938282	0.684438	110.929	25.9398	25.9398	25.2549	100.762	5.78241	6381.19	3.98057	0	1	0.575419	10547	CTC	1
68009	0	0	0	0	0	0	NA	0	NA	0.419223	43.154	934.432	934.432	975.067	69.632	454.859	158853	0.871733	0.442248	87.59	3274.35	3274.35	3979.62	262.554	1073.28	2.09886e+06	0.952448	0.279616	84.356	36.8168	36.8168	33.0118	183.91	14.2612	16530.8	1.26118	0	1	0.923529	10547	CTC	1
68052	0	0	0	0	0	0	NA	0	NA	0.482299	43.154	840.758	840.758	913.267	68.8128	348.816	141247	0.88211	0.497963	80.626	2883.58	2883.58	3111.05	224.87	1102.27	1.58308e+06	0.942254	0.748922	22.586	24.4143	24.4143	23.9216	54.8864	4.09169	3271.51	0.302945	0	1	0.541667	10547	CTC	1
68072	0	0	0	0	0	0	NA	0	NA	0.499367	47.446	561.541	561.541	597.4	81.1008	155.878	111185	0.904741	0.291061	70.33	3181.25	3181.25	3979.62	174.899	1116.27	1.35839e+06	0.921814	0.515753	60.596	28.0233	28.0233	26.7922	89.2928	5.64047	6109.09	1.34036	0	1	0.863636	10547	CTC	1
68090	0	0	0	0	0	0	NA	0	NA	0.553101	43.154	829.313	829.313	782.8	68.8128	401.516	139325	0.88211	0.695567	95.042	2603.9	2603.9	2708.35	271.974	999.272	1.72899e+06	1.08256	0.857332	84.224	27.1075	27.1075	25.8353	126.157	5.82928	8349.11	1.83278	0	1	0.708333	10547	CTC	1
68121	0	0	0	0	0	0	NA	0	NA	0.533658	48.67	514.047	514.047	508.133	85.6064	163.317	107436	0.901917	0.517597	86.688	3148.01	3148.01	3932.25	258.867	1077.51	1.98954e+06	0.946218	0.632001	83.562	27.6146	27.6146	26.7922	112.23	5.3489	7566.39	2.02795	0	1	0.488038	10547	CTC	1
68124	0	0	0	0	0	0	NA	0	NA	0.473763	48.298	580.085	580.085	576.8	85.6064	215.007	121238	0.888182	0.72598	84.092	2397.55	2397.55	2353.03	215.04	1084.78	1.25871e+06	1.07187	0.837269	29.508	25.5801	25.5801	25.8353	24.576	4.7202	1534.81	1.15483	0	1	0.210526	10547	CTC	1
68137	0	0	0	0	0	0	NA	0	NA	0.558045	44.072	621.593	621.593	631.733	70.4512	238.265	106914	0.898643	0.397292	65.07	2224.32	2224.32	2321.45	149.914	766.051	814101	0.920599	0.790341	46.338	23.7037	23.7037	22.9647	41.3696	4.02879	2394.07	1.69178	0	1	0.401163	10547	CTC	1
68139	0	0	0	0	0	0	NA	0	NA	0.267915	45.114	755.779	755.779	851.467	75.776	277.551	139819	0.87547	0.355892	62.25	1967.15	1967.15	2037.19	139.264	626.628	668829	0.906964	0.922554	30.914	24.2039	24.2039	23.9216	24.9856	4.49435	1476.44	1.24673	0	0.994595	0.281081	10547	CTC	1
68142	0	0	0	0	0	0	NA	0	NA	0.493885	47.934	674.526	674.526	727.867	84.7872	221.442	139627	0.883298	0.541769	77.872	2877.61	2877.61	3237.39	210.944	1088.94	1.48197e+06	0.937013	0.728045	60.712	27.1893	27.1893	26.7922	62.6688	5.39243	4159.96	1.91711	0	1	0.270531	10547	CTC	1
68162	0	0	0	0	0	0	NA	0	NA	0.443507	47.628	661.974	661.974	659.2	83.1488	281.51	134381	0.88924	0.394129	75.292	2150.55	2150.55	2242.49	197.427	763.778	1.03657e+06	0.935924	0.650466	82.074	29.5712	29.5712	28.7059	104.858	7.23704	7570.22	2.09393	0	1	0.743842	10547	CTC	1
68187	0	0	0	0	0	0	NA	0	NA	0.47726	45.66	702.603	702.603	741.6	76.5952	259.919	131387	0.887198	0.372729	71.736	3078.28	3078.28	3758.53	178.586	1116.21	1.34213e+06	0.939243	0.778395	36.703	25.7017	25.7017	24.8784	45.4656	4.58858	2852.89	0.965762	0	1	0.358289	10547	CTC	1
68207	0	0	0	0	0	0	NA	0	NA	0.67469	48.182	833.497	833.497	824	82.3296	406.331	167533	0.919102	0.349551	77.988	2699.02	2699.02	2937.34	210.944	940.077	1.38999e+06	0.939807	0.902199	32.849	26.2776	26.2776	25.8353	65.1264	5.00035	4178.14	0.540054	0	1	0.368159	10547	CTC	1
68218	0	0	0	0	0	0	NA	0	NA	0.944649	52.334	538.952	538.952	535.6	172.851	199.936	227438	0.516471	0.336063	80.866	3123.6	3123.6	3600.61	228.966	1030.85	1.74609e+06	0.930915	0.491482	60.513	25.8792	25.8792	25.8353	93.7984	4.75601	5926.33	1.27248	0	0.582938	0.303318	10547	CTC	1
68226	0	0	0	0	0	0	NA	0	NA	0.725402	49.588	742.385	742.385	755.333	86.016	309.343	155901	0.931803	0.357579	82.206	2726.74	2726.74	2984.72	234.291	992.793	1.5597e+06	0.940159	0.554843	70.504	28.8108	28.8108	27.749	160.563	6.3573	11293.9	1.00909	0	1	0.990476	10547	CTC	1
68265	0	0	0	0	0	0	NA	0	NA	0.453172	41.194	683.367	683.367	707.267	63.0784	273.452	105239	0.876874	0.705668	81.726	2368.38	2368.38	2384.62	188.416	996.883	1.08945e+06	1.15545	0.871515	22.561	23.0843	23.0843	23.9216	16.384	3.74804	923.373	1.01262	0	1	0.233766	10547	CTC	1
68270	0	0	0	0	0	0	NA	0	NA	0.496751	46.958	803.156	803.156	851.467	80.6912	327.293	158222	0.890724	0.344663	71.066	2555.15	2555.15	2613.6	176.947	1008.49	1.10382e+06	0.930315	0.783442	18.269	27.5832	27.5832	26.7922	72.0896	5.77863	4854.64	0.150906	0	1	0.492386	10547	CTC	1
68308	0	0	0	0	0	0	NA	0	NA	0.568791	44.56	801.934	801.934	782.8	72.9088	384.046	142744	0.887688	0.810895	119.066	2803.32	2803.32	3079.47	332.595	1119.78	2.2763e+06	1.38934	0.870412	43.295	27.1271	27.1271	25.8353	65.536	4.93679	4340.33	0.932278	0	1	0.303371	10547	CTC	1
68309	0	0	0	0	0	0	NA	0	NA	0.289021	43.526	759.938	759.938	796.533	70.8608	322.753	131469	0.871448	0.845777	102.228	2243.74	2243.74	2195.11	268.698	915.465	1.47189e+06	1.26773	0.687302	76.127	26.821	26.821	25.8353	122.47	5.76194	8019.47	1.5424	0	1	0.872832	10547	CTC	1
68472	0	0	0	0	0	0	NA	0	NA	0.60261	45.304	718.483	718.483	705.882	74.9568	301.611	131482	0.892508	0.661281	61.332	1227.7	1227.7	1182.94	113.459	313.973	340072	1.08065	0.778503	57.966	26.7299	26.7299	25.8824	92.9792	5.73026	6067.69	1.17791	0	0.672131	0.398907	10547	CTC	1
68534	0	0	0	0	0	0	NA	0	NA	0.569507	43.146	778.091	778.091	811.765	68.4032	322.851	129941	0.887064	0.557934	85.58	3143.61	3143.61	3974.68	249.037	1098.76	1.91132e+06	0.958586	0.80085	61.712	24.4933	24.4933	25.0196	81.92	4.65591	4898.67	1.5153	0	1	0.491018	10547	CTC	1
68571	0	0	0	0	0	0	NA	0	NA	0.596803	44.634	741.573	741.573	770.588	72.9088	304.146	132000	0.890639	0.471092	80.428	3153.27	3153.27	3974.68	223.642	1109.31	1.72168e+06	0.942784	0.528838	59.744	27.1494	27.1494	26.7451	111.002	6.15575	7357.49	1.04812	0	1	0.960674	10547	CTC	1
68588	0	0	0	0	0	0	NA	0	NA	0.628358	45.486	737.852	737.852	652.941	75.3664	390.221	135765	0.894804	0.350934	77.624	2652.27	2652.27	2807.51	210.944	1022.15	1.36592e+06	0.931054	0.831903	31.286	27.1132	27.1132	26.7451	30.72	5.56991	2033.49	1.03855	0	1	0.228261	10547	CTC	1
68611	0	0	0	0	0	0	NA	0	NA	0.538647	42.12	898.356	898.356	917.647	65.9456	401.885	144635	0.876882	0.410912	73.952	3048.39	3048.39	3801.18	191.283	1107.29	1.4236e+06	0.931908	0.356361	54.542	26.2105	26.2105	25.8824	104.448	5.42365	6683.69	0.928351	0	1	0.962733	10547	CTC	1
68614	0	0	0	0	0	0	NA	0	NA	0.666902	49.034	691.787	691.787	752.941	84.7872	257.017	143200	0.924303	0.543442	76.02	2729.1	2729.1	2775.97	201.114	1030.91	1.33999e+06	0.936622	0.598363	64.4	27.5609	27.5609	27.6078	135.578	5.85162	9122.67	0.997089	0	1	1	10547	CTC	1
68623	0	0	0	0	0	0	NA	0	NA	0.481789	42.484	935.94	935.94	905.882	67.1744	486.692	153494	0.875784	0.829761	111.904	2272.93	2272.93	2239.7	321.946	903.729	1.78653e+06	1.26782	0.792925	46.338	25.3455	25.3455	25.0196	55.296	4.78487	3421.65	1.2657	0	1	0.47561	10547	CTC	1
68631	0	0	0	0	0	0	NA	0	NA	0.925799	42.302	999.436	999.436	976.471	128.205	522.632	312824	0.454954	0.846559	110.184	2657.81	2657.81	2452.63	326.042	1087.35	2.11562e+06	1.21371	0.897727	83.174	24.8466	24.8466	25.0196	153.19	5.13038	9292.63	1.47195	0	0.961661	0.533546	10547	CTC	1
68657	0	0	0	0	0	0	NA	0	NA	0.950075	39.97	823.42	823.42	817.647	131.891	394.704	265141	0.394823	0.867123	110.606	3156.22	3156.22	3895.82	321.536	1056.35	2.47763e+06	1.24016	0.689349	49.15	30.4748	30.4748	30.1961	79.872	6.93375	5942.59	0.985831	0	1	0.251553	10547	CTC	1
68679	0	0	0	0	0	0	NA	0	NA	0.547548	48.48	621.154	621.154	694.118	85.1968	201.018	129200	0.899191	0.234526	67.03	2718.68	2718.68	2791.74	159.334	997.956	1.05757e+06	0.919134	0.840356	57.577	26.7862	26.7862	25.8824	60.2112	6.05804	3937.57	1.79461	0	1	0.432692	10547	CTC	1
68708	0	0	0	0	0	0	NA	0	NA	0.372317	39.97	789.276	789.276	800	60.2112	365.106	116024	0.864851	0.541506	76.698	2903.48	2903.48	3312.24	203.571	1107.47	1.44303e+06	0.941894	0.677631	62.556	24.8329	24.8329	25.0196	124.928	5.3723	7574.04	1.02101	0	1	0.972789	10547	CTC	1
68716	0	0	0	0	0	0	NA	0	NA	0.421814	42.79	799.507	799.507	823.529	68.4032	386.863	133518	0.872486	0.630409	88.086	2836.96	2836.96	3138.74	262.144	1063.56	1.81566e+06	0.96477	0.775125	56.378	31.5231	31.5231	30.1961	96.6656	8.5941	7439.45	1.07176	0	1	0.281437	10547	CTC	1
68724	0	0	0	0	0	0	NA	0	NA	0.403379	49.34	603.05	603.05	647.059	88.4736	188.47	130259	0.896881	0.206324	74.622	2452.12	2452.12	2618.24	194.56	853.277	1.16476e+06	0.93289	0.933352	39.978	25.0843	25.0843	25.0196	32.768	4.76867	2006.75	1.5898	0	1	0.226852	10547	CTC	1
68733	0	0	0	0	0	0	NA	0	NA	0.614649	44.262	861.19	861.19	852.941	71.2704	430.638	149847	0.89599	0.47945	74.738	2115.23	2115.23	2176.61	192.922	758.384	996273	0.94374	0.835351	44.866	24.2706	24.2706	24.1569	52.8384	5.3045	3130.9	1.24175	0	1	0.235632	10547	CTC	1
68746	0	0	0	0	0	0	NA	0	NA	0.474764	41.938	855	855	841.176	65.536	418.827	136800	0.874753	0.505011	80.99	2358.71	2358.71	2515.72	226.099	819.118	1.30201e+06	0.945614	0.872348	66.112	27.787	27.787	27.6078	96.6656	5.7258	6557.73	1.4738	0	1	0.43125	10547	CTC	1
68750	0	0	0	0	0	0	NA	0	NA	0.479997	47.57	737.641	737.641	776.471	83.1488	319.843	149741	0.887075	0.4869	67.096	1714.75	1714.75	1782.3	159.334	502.282	667037	0.920945	0.797463	56.254	25.6099	25.6099	25.0196	70.0416	4.96798	4379.29	1.47265	0	1	0.669951	10547	CTC	1
68780	0	0	0	0	0	0	NA	0	NA	0.40437	46.884	800.731	800.731	823.529	79.0528	328.607	154541	0.906321	0.401588	79.204	2787.23	2787.23	2949.47	217.907	1107.12	1.48281e+06	0.938367	0.549189	64.334	27.8911	27.8911	27.6078	137.216	6.68611	9343.53	0.983165	0	1	0.968912	10547	CTC	1
68790	0	0	0	0	0	0	NA	0	NA	0.737007	57.064	475.768	475.768	505.882	109.773	106.952	127506	0.966896	0.752893	80.51	1865.77	1865.77	1845.39	210.125	666.074	957141	1.00548	0.806008	54.972	31.3901	31.3901	31.0588	91.7504	7.67564	7031.37	1.07356	0	1	0.447761	10547	CTC	1
68791	0	0	0	0	0	0	NA	0	NA	0.392925	41.194	962.338	962.338	1011.76	63.0784	484.757	148200	0.876874	0.379264	67.03	2976.91	2976.91	3343.78	158.925	1083.16	1.15504e+06	0.921503	0.359251	53.252	29.0598	29.0598	29.3333	100.762	6.14253	7148.71	0.917333	0	0.980519	0.876623	10547	CTC	1
68933	0	0	0	0	0	0	NA	0	NA	0.921457	41.748	658.534	658.534	681.353	150.323	254.085	241682	0.377916	0.901561	110.35	2705.39	2705.39	2636.64	311.706	1040.12	2.0588e+06	1.27336	0.895536	42.898	27.037	27.037	27.2275	36.4544	5.23176	2406.29	1.64541	0	0.99455	0.201635	10547	CTC	1
68961	0	0	0	0	0	0	NA	0	NA	0.275651	47.744	481.555	481.555	483.141	83.1488	116.996	97755.6	0.893576	0.792503	94.38	2594.57	2594.57	2494.54	244.122	1045.92	1.54636e+06	1.18933	0.857681	52.648	24.8941	24.8941	24.1451	43.8272	5.13836	2663.67	2.06144	0	1	0.20197	10547	CTC	1
69006	0	0	0	0	0	0	NA	0	NA	0.829898	99.334	704.065	704.065	594.635	235.93	400.994	405541	1.36321	0.772416	106.52	2081.94	2081.94	1681.45	338.33	1039.26	1.71969e+06	1.09313	0.650752	52.433	29.6926	29.6926	28.2549	54.8864	7.23885	3978.8	1.63266	0	0.942708	0.232639	10547	CTC	1
69019	0	0	0	0	0	0	NA	0	NA	0.475386	41.566	1068.15	1068.15	1065.39	64.3072	587.998	167700	0.875723	0.333868	67.22	3004.43	3004.43	3647.08	158.106	1129.75	1.15971e+06	0.931536	0.942764	17.326	23.7048	23.7048	24.1451	25.8048	4.02065	1493.4	0.379181	0	1	0.343949	10547	CTC	1
69068	0	0	0	0	0	0	NA	0	NA	0.598844	47.38	887.844	887.844	1003.45	81.5104	377.94	176681	0.897692	0.494831	74.614	2232.2	2232.2	2336.66	193.331	767.877	1.0536e+06	0.938618	0.693573	42.716	24.4861	24.4861	24.1451	47.5136	4.95208	2840.39	1.25174	0	0.969849	0.396985	10547	CTC	1
69069	0	0	0	0	0	0	NA	0	NA	0.589892	42.798	733.338	733.338	743.294	66.7648	329.436	119534	0.894231	0.414217	70.52	2479.72	2479.72	2447.18	173.261	1061.32	1.04892e+06	0.935566	0.813561	40.557	24.1073	24.1073	24.1451	27.8528	4.98338	1639.3	1.92492	0	1	0.251534	10547	CTC	1
69088	0	0	0	0	0	0	NA	0	NA	0.753075	46.586	944.199	944.199	991.059	75.3664	423.473	173733	0.938606	0.486992	89.062	3355.41	3355.41	3978.64	273.203	1024.2	2.23806e+06	0.946344	0.57141	20.998	37.6449	37.6449	30.3098	156.058	20.3062	14342.7	0.0920918	0	1	0.434783	10547	CTC	1
69096	0	0	0	0	0	0	NA	0	NA	0.363668	42.79	940.987	940.987	966.282	68.4032	494.737	157145	0.872486	0.397158	69.974	3227.03	3227.03	3978.64	171.213	1112.36	1.3489e+06	0.932153	0.219286	58.148	28.2658	28.2658	28.2549	115.917	6.06445	7999.22	0.950765	0	1	0.994012	10547	CTC	1
69103	0	0	0	0	0	0	NA	0	NA	0.5194	41.93	765.013	765.013	743.294	64.7168	376.948	120872	0.885488	0.617961	47.744	943.513	943.513	899.929	68.4032	152.859	157567	1.0862	0.449495	62.374	34.9513	34.9513	34.9333	128.614	8.37461	10974.7	0.985979	0	0.481013	0.93038	10547	CTC	1
69104	0	0	0	0	0	0	NA	0	NA	0.557529	42.426	914.512	914.512	842.4	66.3552	515.413	148151	0.884177	0.582826	73.39	3075.94	3075.94	3883.91	179.814	1107.89	1.35034e+06	0.976336	0.772085	55.452	30.41	30.41	29.2824	67.1744	8.59474	4987.25	1.49204	0	1	0.5	10547	CTC	1
69108	0	0	0	0	0	0	NA	0	NA	0.46143	54.112	470.129	470.129	458.365	105.677	140.094	121293	0.903145	0.618563	78.732	2069.93	2069.93	1863.01	212.582	885.003	1.07429e+06	0.950441	0.713046	25.745	29.4011	29.4011	26.2	92.16	9.51755	6615.24	0.234419	0	0.98062	0.492248	10547	CTC	1
69111	0	0	0	0	0	0	NA	0	NA	0.959848	44.75	899.833	899.833	929.118	138.445	429.034	304144	0.471476	0.800292	152.362	2414.6	2414.6	2352.45	393.626	945.048	2.32043e+06	1.9223	0.578318	76.756	26.3968	26.3968	25.6863	87.6544	6.15551	5648.93	2.19079	0	1	0.423077	10547	CTC	1
69117	0	0	0	0	0	0	NA	0	NA	0.53692	49.34	628.516	628.516	631.8	88.064	231.304	135131	0.901052	0.350243	72.48	1976.97	1976.97	2115.62	182.272	624.107	879752	0.939434	0.557392	88.698	25.1683	25.1683	25.1725	99.9424	4.79998	6141.07	2.56583	0	1	0.702326	10547	CTC	1
69124	0	0	0	0	0	0	NA	0	NA	0.567528	48.232	754.035	754.035	792.847	83.1488	335.559	153069	0.911937	0.864035	120.216	2854.35	2854.35	3062.92	305.971	1076.12	2.1322e+06	1.53955	0.741412	66.972	26.7643	26.7643	26.2	99.9424	5.4904	6530.48	1.46281	0	0.980296	0.571429	10547	CTC	1
69127	0	0	0	0	0	0	NA	0	NA	0.936107	52.524	537.396	537.396	433.588	180.224	286.581	236454	0.498945	0.858881	131.918	2168.05	2168.05	1547.25	335.872	1180.24	1.7778e+06	1.68882	0.64446	15.184	25.0925	25.0925	25.1725	63.0784	4.66203	3864.24	0.119136	0	0.943182	0.256818	10547	CTC	1
69134	0	0	0	0	0	0	NA	0	NA	0.434548	45.048	631.252	631.252	607.024	74.1376	271.974	114257	0.892201	0.269543	82.462	3303.31	3303.31	3978.64	237.568	1046.07	1.91592e+06	0.932975	0.153331	73.026	29.4937	29.4937	29.2824	178.176	6.22651	12829.8	0.975564	0	1	1	10547	CTC	1
69156	0	0	0	0	0	0	NA	0	NA	0.617221	41.748	934.279	934.279	966.282	63.8976	452.83	145748	0.889072	0.619735	81.056	3083.11	3083.11	3804.96	224.87	1104.02	1.69263e+06	0.952331	0.706714	65.376	29.4923	29.4923	28.2549	132.301	8.58778	9526.01	1.05299	0	1	0.967949	10547	CTC	1
69180	0	0	0	0	0	0	NA	0	NA	0.340918	42.6	824.906	824.906	780.459	67.584	434.168	136110	0.875236	0.2985	75.184	2865.78	2865.78	3236.59	198.656	1058.44	1.3899e+06	0.927469	0.718371	52.367	25.3438	25.3438	25.1725	54.0672	4.70138	3345.38	1.65322	0	1	0.315152	10547	CTC	1
69186	0	0	0	0	0	0	NA	0	NA	0.939124	48.298	819.313	819.313	860.982	171.213	364.543	342473	0.444091	0.863418	107.422	2370.7	2370.7	2431.39	283.443	1125.24	1.64052e+06	1.327	0.510574	58.057	27.6832	27.6832	27.2275	101.581	6.45667	6865.43	1.08155	0	0.925837	0.344498	10547	CTC	1
69189	0	0	0	0	0	0	NA	0	NA	0.903551	99.16	657.75	657.75	656.576	194.56	290.006	312431	1.64729	0.866926	121.82	2453.82	2453.82	2352.45	373.965	940.859	2.24033e+06	1.29347	0.899023	56.568	25.0324	25.0324	24.6588	54.0672	4.60414	3304.28	1.92911	0	1	0.216842	10547	CTC	1
69220	0	0	0	0	0	0	NA	0	NA	0.46462	47.628	828.547	828.547	941.506	83.1488	326.062	168195	0.88924	0.271913	68.61	2954.93	2954.93	3228.69	166.298	991.142	1.1997e+06	0.922654	0.750976	48.249	24.946	24.946	24.1451	65.9456	5.05825	4016.31	1.15064	0	1	0.389163	10547	CTC	1
69222	0	0	0	0	0	0	NA	0	NA	0.503868	42.782	629.998	629.998	582.247	67.584	305.463	103950	0.882731	0.837768	116.676	3288.09	3288.09	3978.64	366.182	1061.89	2.93955e+06	1.21176	0.84836	78.716	25.8749	25.8749	25.1725	72.4992	5.6498	4579.86	2.78575	0	1	0.345455	10547	CTC	1
69229	0	0	0	0	0	0	NA	0	NA	0.532478	41.376	1046.01	1046.01	1046.81	63.8976	538.752	163178	0.873298	0.247018	64.582	2892.26	2892.26	3181.33	148.275	1007.79	1.047e+06	0.916863	0.296232	57.23	26.831	26.831	26.2	104.038	5.42415	6815.08	1.02613	0	1	1	10547	CTC	1
69235	0	0	0	0	0	0	NA	0	NA	0.633208	44.072	971.828	971.828	935.312	70.4512	502.688	167154	0.898643	0.32903	65.07	2666.01	2666.01	2849.78	149.914	1009.3	975760	0.920599	0.336519	48.902	26.9523	26.9523	27.2275	74.9568	5.02993	4932.28	1.0399	0	1	0.866279	10547	CTC	1
69260	0	0	0	0	0	0	NA	0	NA	0.390236	46.33	595.277	595.277	619.412	79.0528	233.082	114888	0.885029	0.299406	69.966	1953.88	1953.88	1941.95	170.803	638.92	814768	0.934175	0.892927	23.694	24.4489	24.4489	24.1451	47.104	5.12954	2811.62	0.38848	0	1	0.38342	10547	CTC	1
69269	0	0	0	0	0	0	NA	0	NA	0.840958	87.234	594.339	594.339	619.412	171.213	222.676	248434	1.44872	0.833529	121.415	1103.28	1103.28	1042.02	211.354	253.309	569292	2.27345	0.480745	83.529	30.3255	30.3255	29.2824	133.939	7.0321	9916.44	1.69792	0	0.885167	0.394737	10547	CTC	1
69310	0	0	0	0	0	0	NA	0	NA	0.618819	40.276	545.591	545.591	532.694	59.8016	209.7	79656.4	0.884158	0.442802	60.844	1424.14	1424.14	1436.73	131.482	383.202	457148	0.917742	0.678701	31.766	26.602	26.602	26.2	28.2624	4.82631	1835.54	1.16377	0	1	0.349315	10547	CTC	1
69337	0	0	0	0	0	0	NA	0	NA	0.44788	49.704	673.632	673.632	730.906	88.064	223.192	144831	0.914396	0.584713	74.928	2186.15	2186.15	2226.14	186.778	729.795	996885	0.979746	0.793349	67.683	26.148	26.148	26.2	64.7168	4.69915	4131.38	2.30724	0	1	0.362791	10547	CTC	1
69371	0	0	0	0	0	0	NA	0	NA	0.759462	53.814	421.515	421.515	433.588	96.6656	105.396	99477.5	0.976492	0.385836	79.576	2656.29	2656.29	2684	215.859	1077.04	1.39986e+06	0.956189	0.398004	27.176	27.7495	27.7495	27.2275	25.3952	5.64255	1720.47	0.947915	0	1	0.207627	10547	CTC	1
69382	0	0	0	0	0	0	NA	0	NA	0.40549	39.796	778.574	778.574	752.888	58.9824	401.261	112115	0.875198	0.502941	76.028	3116.44	3116.44	3695.36	199.475	1093.54	1.51771e+06	0.944514	0.827516	58.156	24.7897	24.7897	23.8588	88.064	6.80528	5329.8	1.25182	0	1	0.423611	10547	CTC	1
69434	0	0	0	0	0	0	NA	0	NA	0.590482	45.048	698.597	698.597	768.047	73.728	265.756	125747	0.897157	0.445488	69.842	2543.06	2543.06	2700.46	172.032	979.517	1.06809e+06	0.924217	0.88874	35.405	23.3241	23.3241	23.1961	36.0448	4.2855	2052.52	1.13354	0	1	0.244444	10547	CTC	1
69447	0	0	0	0	0	0	NA	0	NA	0.710224	40.044	775.788	775.788	828.682	57.7536	342.54	109386	0.904994	0.358192	72.058	2963.69	2963.69	3284.77	181.453	1046.99	1.31291e+06	0.932719	0.686129	55.336	25.2672	25.2672	23.8588	78.6432	7.46537	4851.29	1.26913	0	1	0.35461	10547	CTC	1
69463	0	0	0	0	0	0	NA	0	NA	0.732557	53.012	633.709	633.709	666.988	95.0272	212.801	147020	0.963941	0.368503	79.212	2418.43	2418.43	2558.33	217.907	744.46	1.2866e+06	0.938557	0.797985	59.835	24.362	24.362	23.8588	78.2336	5.75501	4653.13	1.49165	0	0.961207	0.211207	10547	CTC	1
69465	0	0	0	0	0	0	NA	0	NA	0.571564	47.198	614.271	614.271	656.882	79.4624	216.088	119169	0.913767	0.785118	105.9	3103.83	3103.83	3782.22	267.878	1086.96	2.02991e+06	1.3646	0.336004	81.172	22.4096	22.4096	22.5333	98.7136	4.92335	5400.71	2.17563	0	1	0.623711	10547	CTC	1
69482	0	0	0	0	0	0	NA	0	NA	0.395595	44.626	765.689	765.689	859	73.728	313.079	137824	0.880427	0.31685	70.206	2475.11	2475.11	2495.16	173.261	887.53	1.04697e+06	0.927253	0.651196	57.776	27.3036	27.3036	27.8353	105.677	6.42035	7044.32	1.02959	0	1	0.916667	10547	CTC	1
69498	0	0	0	0	0	0	NA	0	NA	0.959056	96.116	591.616	591.616	545.718	269.926	260.227	389875	1.11557	0.856896	121.928	2408.8	2408.8	2416.2	362.906	911.557	2.1342e+06	1.33525	0.390512	67.576	27.8826	27.8826	27.8353	154.829	5.9267	10539.6	0.961354	0	0.667678	0.368741	10547	CTC	1
69510	0	0	0	0	0	0	NA	0	NA	0.307243	48.67	734.518	734.518	813.524	87.6544	289.079	157187	0.880844	0.330531	73.324	2895.93	2895.93	3205.81	186.368	1071.8	1.31765e+06	0.94031	0.809812	60.025	24.4769	24.4769	23.8588	72.9088	5.06675	4356.89	1.61077	0	0.995327	0.443925	10547	CTC	1
69514	0	0	0	0	0	0	NA	0	NA	0.671983	43.708	726.05	726.05	778.153	68.4032	302.864	121250	0.910323	0.313738	69.296	2300.24	2300.24	2416.2	169.574	761.466	952299	0.923009	0.913622	26.688	22.9752	22.9752	22.5333	47.9232	4.64574	2688.09	0.484436	0	1	0.287425	10547	CTC	1
69533	0	0	0	0	0	0	NA	0	NA	0.554333	46.338	690.269	690.269	687.2	78.2336	293.381	131841	0.894605	0.588237	74.184	1490.12	1490.12	1492.36	185.139	383.131	673535	0.968885	0.903276	32.32	23.5666	23.5666	22.5333	65.9456	5.03798	3794.22	0.516306	0	0.979058	0.439791	10547	CTC	1
69535	0	0	0	0	0	0	NA	0	NA	0.892204	41.93	615.777	615.777	606.353	133.53	271.015	200743	0.429163	0.630764	86.994	2635.06	2635.06	3016.3	226.509	1025.43	1.45719e+06	1.08904	0.271471	69.296	26.2459	26.2459	26.5098	138.854	5.91232	8897.35	1.12722	0	0.714724	0.490798	10547	CTC	1
69542	0	0	0	0	0	0	NA	0	NA	0.706953	45.37	722.483	722.483	788.259	70.8608	293.086	124990	0.946851	0.648115	75.838	2810.05	2810.05	3032.09	182.272	1024.01	1.25047e+06	1.0285	0.763088	49.646	22.2388	22.2388	22.5333	51.6096	5.09689	2802.09	1.55664	0	1	0.583815	10547	CTC	1
69547	0	0	0	0	0	0	NA	0	NA	0.918745	45.602	739.207	739.207	727.624	140.083	344.139	252809	0.483873	0.698844	147.358	2236.63	2236.63	2171.42	371.098	958.841	2.02639e+06	1.90726	0.868768	68.072	24.4411	24.4411	24.5216	168.755	5.03204	10069.7	0.895014	0	1	0.663743	10547	CTC	1
69548	0	0	0	0	0	0	NA	0	NA	0.638702	43.642	715.218	715.218	656.882	68.4032	363.473	119441	0.907576	0.797245	94.098	3018.2	3018.2	3521.65	259.686	1089.63	1.91354e+06	1.11138	0.80388	23.694	22.6461	22.6461	21.8706	19.2512	4.32459	1064.37	0.950537	0	1	0.221557	10547	CTC	1
69549	0	0	0	0	0	0	NA	0	NA	0.92264	56.816	668.987	668.987	576.035	182.272	371.363	297699	0.57726	0.85025	118.098	2130.78	2130.78	1974.02	250.266	1005.45	1.30191e+06	1.81649	0.884485	15.92	21.8585	21.8585	21.8706	67.584	4.85059	3606.66	0.122234	0	0.620225	0.28764	10547	CTC	1
69562	0	0	0	0	0	0	NA	0	NA	0.392755	47.736	548.64	548.64	576.035	83.5584	173.7	111923	0.888898	0.524417	75.052	1883.72	1883.72	1926.64	196.198	586.964	902301	0.935792	0.767851	65.186	26.4831	26.4831	25.8471	111.821	5.99449	7229.89	1.23861	0	0.955882	0.661765	10547	CTC	1
69566	0	0	0	0	0	0	NA	0	NA	0.225145	39.97	992.622	992.622	1010.59	58.9824	524.424	142938	0.882868	0.445641	59.744	2785.87	2785.87	3047.89	125.338	990.532	852476	0.928234	0.42754	47.496	23.7598	23.7598	23.8588	79.4624	5.31197	4609.39	0.925342	0	0.993056	0.986111	10547	CTC	1
69581	0	0	0	0	0	0	NA	0	NA	0.316246	51.664	648.061	648.061	697.306	96.6656	214.528	152942	0.900024	0.456242	71.066	2522.15	2522.15	2653.08	176.128	851.417	1.08453e+06	0.934642	0.71993	68.254	23.4906	23.4906	23.8588	84.7872	5.29172	4862.56	1.79092	0	0.995763	0.652542	10547	CTC	1
69583	0	0	0	0	0	0	NA	0	NA	0.865149	60.108	555.912	555.912	525.506	186.368	219.296	252940	0.631893	0.856902	125.864	1845.68	1845.68	1752.93	390.349	794.05	1.75893e+06	1.32282	0.936685	30.542	24.1065	24.1065	23.8588	165.478	5.87667	9739.04	0.18374	0	0.984615	0.345055	10547	CTC	1
69584	0	0	0	0	0	0	NA	0	NA	0.192228	47.934	599.794	599.794	596.247	85.1968	220.613	124757	0.879051	0.375106	70.958	2553.71	2553.71	2542.54	176.538	960.376	1.10065e+06	0.929642	0.399005	57.85	24.1692	24.1692	23.8588	103.219	5.09987	6090.63	1.05681	0	1	0.875	10547	CTC	1
69590	0	0	0	0	0	0	NA	0	NA	0.934752	45.486	527.953	527.953	515.4	182.682	213.77	235467	0.369157	0.886866	122.184	1963.01	1963.01	1981.92	366.182	601.548	1.75494e+06	1.32887	0.735405	22.288	24.6305	24.6305	23.8588	87.2448	5.3632	5246.29	0.185589	0	0.975336	0.210762	10547	CTC	1
69594	0	0	0	0	0	0	NA	0	NA	0.605488	44.072	861.746	861.746	859	70.8608	438.044	149082	0.893449	0.748029	86.68	2955.58	2955.58	3237.39	219.136	1049.94	1.58124e+06	1.11757	0.810563	74.556	25.9452	25.9452	24.5216	135.578	6.25762	8587.85	1.33637	0	1	0.936416	10547	CTC	1
69621	0	0	0	0	0	0	NA	0	NA	0.865375	84.232	765.772	765.772	666.988	172.851	479.573	323156	1.33793	0.644054	105.594	2333.37	2333.37	2305.65	304.333	892.707	1.73369e+06	1.19421	0.725497	75.772	25.8045	25.8045	25.8471	165.888	5.55358	10450.8	1.12811	0	0.722749	0.535545	10547	CTC	1
69625	0	0	0	0	0	0	NA	0	NA	0.627645	45.784	762.115	762.115	778.153	75.3664	347.054	140229	0.906567	0.285287	71.074	2759.89	2759.89	2921.55	178.176	1042.21	1.20055e+06	0.924107	0.503836	38.134	22.5568	22.5568	22.5333	46.2848	4.14067	2548.92	1.02409	0	1	0.472826	10547	CTC	1
69631	0	0	0	0	0	0	NA	0	NA	0.668621	44.932	618.87	618.87	621.512	72.0896	258.537	108921	0.912828	0.537828	65.45	1342.03	1342.03	1279.16	148.685	358.082	487156	0.93908	0.537321	63.846	25.0899	25.0899	24.5216	135.168	5.42275	8279.67	0.982978	0	0.954545	0.994318	10547	CTC	1
69638	0	0	0	0	0	0	NA	0	NA	0.303566	46.52	804.014	804.014	899.424	79.872	343.853	156783	0.883151	0.638484	79.03	3256.92	3256.92	3995.42	206.029	1103.83	1.63823e+06	0.988112	0.358226	56.262	27.175	27.175	27.8353	110.592	5.49835	7337.25	0.932946	0	1	0.994872	10547	CTC	1
69643	0	0	0	0	0	0	NA	0	NA	0.588919	47.016	727.88	727.88	788.259	80.6912	334.065	143392	0.892926	0.494766	71.686	2259.41	2259.41	2384.62	177.357	693.256	978324	0.944433	0.743605	61.266	22.0697	22.0697	22.5333	107.725	4.95298	5804.32	1.13573	0	0.944162	0.80203	10547	CTC	1
69644	0	0	0	0	0	0	NA	0	NA	0.477102	44.866	603.153	603.153	656.882	73.728	235.675	108567	0.889923	0.359533	65.558	2312.97	2312.97	2495.16	149.504	704.49	844233	0.93702	0.88953	53.194	22.544	22.544	22.5333	50.7904	4.95303	2795.46	1.81591	0	1	0.45	10547	CTC	1
69653	0	0	0	0	0	0	NA	0	NA	0.510343	53.078	584.423	584.423	616.459	101.171	229.238	144352	0.907658	0.344645	76.036	2471.54	2471.54	2621.5	201.523	899.661	1.216e+06	0.935112	0.632264	76.64	24.6081	24.6081	23.8588	119.194	5.65193	7160.96	1.60623	0	1	0.769231	10547	CTC	1
69674	0	0	0	0	0	0	NA	0	NA	0.945848	41.93	788.323	788.323	788.259	128.614	377.515	247533	0.445564	0.81125	101.674	2493.25	2493.25	2400.41	250.675	1060.62	1.52587e+06	1.34418	0.872571	51.598	23.0219	23.0219	22.5333	71.68	4.98337	4028.83	1.21065	0	0.866242	0.216561	10547	CTC	1
69686	0	0	0	0	0	0	NA	0	NA	0.397421	39.904	829.954	829.954	879.212	58.5728	401.976	118683	0.886109	0.297139	61.026	1555.31	1555.31	1579.22	133.12	336.551	505475	0.911878	0.7953	55.89	23.1831	23.1831	23.8588	62.6688	4.58311	3547.01	1.62468	0	0.965035	0.538462	10547	CTC	1
69760	0	0	0	0	0	0	NA	0	NA	0.573513	45.478	733.809	733.809	757.941	74.9568	312.469	134287	0.899377	0.265599	73.58	2793.65	2793.65	3134.74	190.874	1077.88	1.30184e+06	0.924536	0.668242	55.27	24.4201	24.4201	23.8588	90.9312	5.38763	5421.25	1.095	0	1	0.650273	10547	CTC	1
69870	0	0	0	0	0	0	NA	0	NA	0.930036	45.114	775.413	775.413	753.745	118.374	358.47	224094	0.560422	0.801282	120.042	2963.31	2963.31	3461.92	384.614	1119.23	2.78254e+06	1.22121	0.578184	129.098	25.1747	25.1747	25.1294	151.552	4.58203	9314.64	3.58449	0	0.989619	0.356401	10547	CTC	1
69964	0	0	0	0	0	0	NA	0	NA	0.0642744	41.202	725.201	725.201	765.341	63.8976	297.63	113131	0.865969	0.683281	86.25	2690.15	2690.15	2853.32	202.342	1029.26	1.32893e+06	1.19834	0.680961	68.072	32.1721	32.1721	31.0627	137.626	8.54599	10809.8	1.09746	0	1	0.980769	10547	CTC	1
69974	0	0	0	0	0	0	NA	0	NA	0.55802	49.886	596.377	596.377	637.784	89.7024	177.413	130607	0.904281	0.523629	76.698	3333.99	3333.99	3999.38	203.981	1053.85	1.66033e+06	0.940002	0.820441	44.477	30.3162	30.3162	30.5392	58.9824	7.00313	4365.54	1.0932	0	1	0.310502	10547	CTC	1
69976	0	0	0	0	0	0	NA	0	NA	0.940552	45.114	673.905	673.905	579.804	156.877	363.634	258106	0.422877	0.855263	120.39	2845	2845	3066.72	361.677	971.891	2.51214e+06	1.3062	0.783827	81.007	26.2847	26.2847	25.1294	88.4736	5.83401	5677.5	2.41758	0	0.984334	0.342037	10547	CTC	1
69979	0	0	0	0	0	0	NA	0	NA	0.660877	45.85	828.775	828.775	892.898	75.776	344.992	153323	0.904268	0.484537	78.17	3042.24	3042.24	3604.19	211.354	1104.89	1.5698e+06	0.942368	0.79656	44.221	23.6674	23.6674	23.0353	52.0192	3.82755	3005.76	1.2253	0	1	0.324324	10547	CTC	1
70011	0	0	0	0	0	0	NA	0	NA	0.636947	48.05	714.782	714.782	765.341	81.92	282.523	142956	0.918643	0.317484	69.726	3262.29	3262.29	3999.38	172.032	1068.55	1.37016e+06	0.92115	0.738157	21.825	24.1141	24.1141	24.0824	18.0224	3.99706	1061.02	0.861482	0	1	0.22	10547	CTC	1
70025	0	0	0	0	0	0	NA	0	NA	0.505718	39.672	954.019	954.019	956.676	58.9824	505.199	137379	0.869753	0.853026	93.718	2449.32	2449.32	2213.1	223.642	1027.41	1.33733e+06	1.2801	0.23785	67.262	25.9524	25.9524	25.1294	93.7984	5.52345	5943.11	1.57215	0	1	0.763889	10547	CTC	1
70058	0	0	0	0	0	0	NA	0	NA	0.57429	41.078	963.016	963.016	950.878	61.44	493.76	144452	0.895195	0.772665	104.874	3028.23	3028.23	3999.38	258.867	1178.83	1.91384e+06	1.38487	0.706834	80.651	25.6954	25.6954	25.1294	133.12	5.20672	8350.99	1.59267	0	1	0.866667	10547	CTC	1
70069	0	0	0	0	0	0	NA	0	NA	0.916306	38.084	902.109	902.109	904.494	129.434	471.388	285066	0.365248	0.713449	139.138	2111.93	2111.93	2007.6	353.485	841.251	1.8226e+06	1.78513	0.770105	115.014	27.4584	27.4584	27.2235	171.622	6.49798	11505.1	2.51233	0	0.96519	0.762658	10547	CTC	1
70070	0	0	0	0	0	0	NA	0	NA	0.50099	40.706	778.034	778.034	788.533	60.6208	377.82	115149	0.890933	0.843995	89.012	2614.47	2614.47	2718.95	213.811	996.332	1.36475e+06	1.20786	0.655997	20.692	26.163	26.163	25.1294	63.488	5.79492	4055.26	0.219818	0	1	0.290541	10547	CTC	1
70075	0	0	0	0	0	0	NA	0	NA	0.524193	53.07	560.68	560.68	568.208	101.581	189.705	139049	0.903726	0.489066	82.396	2952.51	2952.51	3398.69	231.424	1088.62	1.66817e+06	0.956211	0.808575	46.181	26.204	26.204	26.1765	67.584	5.66146	4323.65	1.02857	0	1	0.354839	10547	CTC	1
70100	0	0	0	0	0	0	NA	0	NA	0.483175	42.964	1061.32	1061.32	1061.04	67.9936	567.558	176179	0.884894	0.272692	78.352	3255.42	3255.42	3999.38	214.63	1068.97	1.70584e+06	0.932307	0.609133	57.503	30.3555	30.3555	28.9686	93.3888	7.39715	6921.06	1.15408	0	1	0.415663	10547	CTC	1
70105	0	0	0	0	0	0	NA	0	NA	0.596778	42.236	450.339	450.339	394.267	64.7168	167.757	71153.5	0.89846	0.505914	61.704	2106.55	2106.55	2149.87	133.939	720.408	688843	0.92655	0.830659	30.823	28.497	28.497	28.2706	30.3104	5.76644	2108.78	1.02166	0	1	0.221519	10547	CTC	1
70144	0	0	0	0	0	0	NA	0	NA	0.525312	47.934	574.374	574.374	602.996	83.968	201.866	117747	0.891915	0.261318	65.07	1411.48	1411.48	1406.9	148.275	296.472	510957	0.930772	0.824912	49.266	25.3599	25.3599	24.6059	43.4176	5.02207	2688.15	1.82213	0	0.990244	0.360976	10547	CTC	1
70166	0	0	0	0	0	0	NA	0	NA	0.383267	50.63	562.131	562.131	591.4	93.7984	172.133	128728	0.89078	0.55494	72.852	2670.29	2670.29	2655.72	183.501	1117.7	1.19629e+06	0.942747	0.504945	108.646	25.8351	25.8351	25.1294	93.3888	5.75725	5890.4	4.11986	0	1	0.663755	10547	CTC	1
70186	0	0	0	0	0	0	NA	0	NA	0.946309	43.89	845.205	845.205	869.706	130.662	381.97	269620	0.480541	0.835473	121.076	2580.38	2580.38	2481.83	323.994	1064.12	2.04108e+06	1.47479	0.896642	20.626	26.5677	26.5677	25.1294	128.614	6.31329	8342.27	0.107818	0	1	0.586207	10547	CTC	1
70404	0	0	0	0	0	0	NA	0	NA	0.659347	41.566	577.501	577.501	570.196	62.6688	224.317	88357.6	0.898618	0.0955851	66.112	1471.97	1471.97	1440.65	150.733	300.136	541686	0.945155	0.704484	46.826	21.3819	21.3819	20.4235	70.4512	4.41169	3677.69	1.01446	0	1	0.594771	10547	CTC	1
70405	0	0	0	0	0	0	NA	0	NA	0.90215	104.444	775.942	775.942	798.275	226.099	337.713	428320	1.5726	0.882596	114.956	2360.71	2360.71	2121.4	331.776	900.518	1.91218e+06	1.29828	0.757445	46.272	21.8432	21.8432	20.9098	61.0304	5.13273	3254.64	1.14351	0	1	0.244565	10547	CTC	1
70419	0	0	0	0	0	0	NA	0	NA	0.398121	44.626	821.399	821.399	843.89	73.728	370.957	147852	0.880427	0.439462	89.674	3417.94	3417.94	4005.34	261.734	999.384	2.18406e+06	1.00143	0.43366	68.932	24.32	24.32	23.8275	126.566	5.57007	7514.89	1.2237	0	1	0.8	10547	CTC	1
70425	0	0	0	0	0	0	NA	0	NA	0.566582	55.344	516.027	516.027	547.388	108.134	140.993	136231	0.923267	0.34249	78.658	2727.43	2727.43	2628.01	213.402	1055.32	1.42099e+06	0.945014	0.780738	13.588	24.5516	24.5516	23.8275	76.1856	5.27097	4566.6	0.0789929	0	0.943182	0.253788	10547	CTC	1
70430	0	0	0	0	0	0	NA	0	NA	0.577474	42.666	801.773	801.773	843.89	66.7648	339.315	130689	0.888723	0.403966	69.362	3134.61	3134.61	3823.28	169.574	1074.25	1.29773e+06	0.924768	0.440521	59.562	26.0573	26.0573	25.7725	119.603	5.60914	7608.74	0.96682	0	1	0.981595	10547	CTC	1
70432	0	0	0	0	0	0	NA	0	NA	0.424149	50.44	495.364	495.364	490.369	92.5696	140.456	111952	0.895843	0.30146	82.396	2859.41	2859.41	3007.96	237.158	1030.08	1.6556e+06	0.933091	0.284964	76.235	24.7986	24.7986	23.8275	141.722	5.72376	8580.31	1.33667	0	1	0.836283	10547	CTC	1
70439	0	0	0	0	0	0	NA	0	NA	0.967554	46.156	416.527	416.527	342.118	156.058	183.448	158697	0.444961	0.903274	142.892	2016.55	2016.55	1836.44	384.614	847.931	1.89354e+06	1.73038	0.783086	51.234	24.1534	24.1534	23.8275	73.3184	5.65629	4323.47	1.16695	0	0.958005	0.217848	10547	CTC	1
70443	0	0	0	0	0	0	NA	0	NA	0.532295	42.79	798.343	798.343	878.102	67.9936	325.084	132525	0.877741	0.877241	114.774	2708.38	2708.38	2517.19	297.779	1109.67	1.969e+06	1.44193	0.925917	36.331	22.1101	22.1101	21.8824	123.29	4.67405	6655.15	0.348962	0	1	0.903614	10547	CTC	1
70444	0	0	0	0	0	0	NA	0	NA	0.501172	46.71	556.323	556.323	558.792	79.4624	174.865	107927	0.894969	0.613791	71.81	2129.45	2129.45	1915.6	177.357	821.639	922051	0.947703	0.674775	78.294	23.152	23.152	22.8549	105.267	4.8784	5950.05	1.89808	0	0.994845	0.597938	10547	CTC	1
70450	0	0	0	0	0	0	NA	0	NA	0.498519	55.03	602.084	602.084	650.024	108.544	181.161	159552	0.909376	0.556923	90.278	3110.39	3110.39	3498.73	251.904	1026.06	1.91289e+06	1.05458	0.744216	80.808	24.84	24.84	23.8275	89.7024	6.1305	5439.95	2.37277	0	0.988679	0.449057	10547	CTC	1
70454	0	0	0	0	0	0	NA	0	NA	0.469	42.6	961.337	961.337	986.439	67.1744	500.999	157659	0.880573	0.521085	61.894	2465.75	2465.75	2548.85	136.397	852.763	821094	0.915468	0.731484	75.482	24.655	24.655	23.8275	93.3888	6.03983	5621.33	1.98858	0	0.993902	0.865854	10547	CTC	1
70460	0	0	0	0	0	0	NA	0	NA	0.355946	52.152	624.175	624.175	650.024	98.304	230.498	149802	0.901822	0.832662	98.134	2347.62	2347.62	2303.46	229.376	981.434	1.31467e+06	1.36849	0.851213	56.56	26.1108	26.1108	25.7725	65.9456	6.14879	4203.84	1.58119	0	0.9875	0.308333	10547	CTC	1
70468	0	0	0	0	0	0	NA	0	NA	0.715974	42.492	746.518	746.518	781.169	63.8976	324.063	116457	0.921043	0.31838	65.798	2696.16	2696.16	2817.98	153.19	872.061	1.00836e+06	0.921179	0.844746	35.413	21.626	21.626	21.8824	52.8384	4.18622	2789.76	0.773617	0	1	0.480769	10547	CTC	1
70480	0	0	0	0	0	0	NA	0	NA	0.520535	45.966	820.112	820.112	895.208	77.0048	353.009	154181	0.894346	0.263723	64.706	2759.65	2759.65	2865.48	149.504	950.276	1.00727e+06	0.912823	0.680437	63.598	24.1061	24.1061	22.8549	106.496	6.0257	6267.59	1.23795	0	1	0.734043	10547	CTC	1
70484	0	0	0	0	0	0	NA	0	NA	0.929122	89.682	630.776	630.776	627.216	167.936	287.921	258618	1.56105	0.855919	112.442	2858.23	2858.23	2992.13	336.282	961.058	2.34661e+06	1.22547	0.785154	106.115	24.5295	24.5295	23.8275	120.013	6.12629	7187.14	3.05827	0	1	0.490244	10547	CTC	1
70494	0	0	0	0	0	0	NA	0	NA	0.676294	48.778	531.848	531.848	530.282	83.5584	166.835	108497	0.928128	0.460854	74.432	2219.54	2219.54	2216.39	193.741	752.001	1.04984e+06	0.93207	0.684369	42.84	21.6306	21.6306	20.9098	34.816	4.57067	1838.6	1.71819	0	1	0.20098	10547	CTC	1
70499	0	0	0	0	0	0	NA	0	NA	0.906975	126.6	826.957	826.957	695.639	283.853	530.113	573081	1.84045	0.817831	118.744	2127.29	2127.29	1915.6	260.915	974.263	1.35509e+06	1.76147	0.94698	16.218	23.7812	23.7812	23.8275	107.725	5.51522	6254.46	0.0795846	0	0.656566	0.248196	10547	CTC	1
70514	0	0	0	0	0	0	NA	0	NA	0.709546	55.22	447.782	447.782	456.157	104.858	96.8127	114632	0.947857	0.478861	67.89	1374.24	1374.24	1377.33	159.334	264.887	534578	0.942871	0.672368	23.322	21.5361	21.5361	21.8824	54.0672	3.88208	2842.76	0.327905	0	0.980469	0.289062	10547	CTC	1
70539	0	0	0	0	0	0	NA	0	NA	0.899076	53.442	664.702	664.702	570.196	165.478	342.409	268540	0.562567	0.861795	111.416	2620.01	2620.01	2723	305.562	853.666	1.95453e+06	1.32418	0.451809	68.808	21.9817	21.9817	21.8824	130.253	4.81106	6990.2	1.18479	0	0.982673	0.566832	10547	CTC	1
70546	0	0	0	0	0	0	NA	0	NA	0.407724	48.596	668.007	668.007	724.149	85.1968	247.313	138945	0.903499	0.397976	67.576	2047.19	2047.19	2097.66	161.382	592.874	806593	0.922314	0.730407	68.792	23.9886	23.9886	22.8549	72.9088	5.43087	4269.98	2.11566	0	1	0.543269	10547	CTC	1
70549	0	0	0	0	0	0	NA	0	NA	0.47924	50.25	584.706	584.706	615.812	91.7504	189.004	130974	0.897045	0.627769	73.282	1482.34	1482.34	1416.91	178.586	462.278	646300	0.980163	0.85433	45.354	22.2966	22.2966	21.8824	77.4144	4.71512	4214.05	0.866083	0	0.977679	0.446429	10547	CTC	1
70577	0	0	0	0	0	0	NA	0	NA	0.618122	39.11	750.51	750.51	746.957	56.5248	324.662	103570	0.882037	0.477997	75.846	2897.04	2897.04	3055.45	199.066	959.555	1.40796e+06	0.941931	0.610578	82.686	27.2814	27.2814	26.7451	143.36	6.86514	9548.49	1.55448	0	1	0.862319	10547	CTC	1
70724	0	0	0	0	0	0	NA	0	NA	0.347406	39.308	662.876	662.876	629.271	58.1632	290.338	94128.4	0.865892	0.632323	85.464	2423.42	2423.42	2484.29	209.306	1052.93	1.23837e+06	1.13746	0.743605	57.71	25.1574	25.1574	24.7922	87.2448	4.92807	5358.53	1.24426	0	1	0.711268	10547	CTC	1
70733	0	0	0	0	0	0	NA	0	NA	0.593189	42.79	951.136	951.136	957.016	67.584	517.272	156937	0.883061	0.267365	62.928	2663.03	2663.03	2753.29	140.083	870.646	910755	0.921408	0.878993	42.633	22.7793	22.7793	23.0824	32.3584	4.21888	1799.57	1.83086	0	1	0.418182	10547	CTC	1
70759	0	0	0	0	0	0	NA	0	NA	0.514966	37.828	713.789	713.789	707.929	54.0672	318.318	94220.2	0.862667	0.83498	120.514	2883.77	2883.77	3291.29	336.691	1103.49	2.37046e+06	1.40603	0.683829	55.344	26.6516	26.6516	26.0745	73.728	5.79162	4797.28	1.35412	0	1	0.734848	10547	CTC	1
70763	0	0	0	0	0	0	NA	0	NA	0.966358	81.908	848.056	848.056	858.692	217.088	457.057	449470	1.00732	0.911403	133.63	2662.59	2662.59	2626.71	359.219	1110.47	2.33509e+06	1.62031	0.672859	54.228	30.7632	30.7632	30.7765	92.16	7.01623	6921.71	1.04005	0	0.890566	0.222642	10547	CTC	1
70773	0	0	0	0	0	0	NA	0	NA	0.259634	42.12	861.869	861.869	930.796	66.7648	411.864	140485	0.866122	0.847003	120.216	2719.55	2719.55	2610.88	326.861	1103.45	2.1702e+06	1.44116	0.931509	34.007	25.4468	25.4468	24.7922	84.7872	4.69663	5267.48	0.444587	0	1	0.423313	10547	CTC	1
70780	0	0	0	0	0	0	NA	0	NA	0.969587	48.968	578.085	578.085	576.831	149.914	217.4	211579	0.521355	0.913937	139.014	2819.73	2819.73	2848.24	348.57	1060	2.39959e+06	1.80708	0.883306	66.36	26.0634	26.0634	24.7922	141.722	5.72685	9017.93	1.01281	0	0.997268	0.532787	10547	CTC	1
70781	0	0	0	0	0	0	NA	0	NA	0.777022	50.448	628.689	628.689	655.49	83.1488	238.616	127624	0.997659	0.560762	137.062	3115.39	3115.39	4003.35	319.488	1140.28	2.43e+06	1.91659	0.689705	69.602	27.0284	27.0284	26.9294	77.824	6.33202	5135.4	2.02899	0	1	0.35468	10547	CTC	1
70789	0	0	0	0	0	0	NA	0	NA	0.694469	45.858	859.388	859.388	878.357	73.3184	444.326	153830	0.934905	0.502488	73.208	2390.38	2390.38	2326.06	188.416	851.191	1.09958e+06	0.927149	0.682461	69.552	31.0664	31.0664	27.7843	140.083	11.4798	10624.7	1.1256	0	1	0.882682	10547	CTC	1
70803	0	0	0	0	0	0	NA	0	NA	0.604767	45.304	879.725	879.725	917.686	74.5472	423.664	160110	0.897412	0.285754	81.106	2442.2	2442.2	2310.24	177.357	1005.25	1.05747e+06	1.20895	0.39231	58.363	26.347	26.347	26.0745	65.536	6.01467	4215.52	1.69412	0	0.983516	0.516484	10547	CTC	1
70809	0	0	0	0	0	0	NA	0	NA	0.57122	45.602	863.886	863.886	917.686	74.9568	407.987	158091	0.904288	0.36014	77.07	3338.04	3338.04	4003.35	206.848	1088.93	1.68571e+06	0.935986	0.715169	58.156	24.4562	24.4562	23.9373	93.7984	5.17472	5600.46	1.17529	0	1	0.754098	10547	CTC	1
70841	0	0	0	0	0	0	NA	0	NA	0.421741	44.502	890.43	890.43	930.796	72.4992	446.417	157606	0.890381	0.39339	72.844	3099.02	3099.02	3639.41	187.187	1063.21	1.41625e+06	0.923978	0.591879	61.737	24.6188	24.6188	24.7922	119.194	4.78986	7164.08	1.04229	0	1	0.949153	10547	CTC	1
70844	0	0	0	0	0	0	NA	0	NA	0.321016	43.336	949.732	949.732	1009.45	70.0416	449.62	162404	0.87396	0.197751	63.664	3160.13	3160.13	3868.85	145.818	1079.31	1.12501e+06	0.906	0.52431	66.526	26.2223	26.2223	24.7922	108.954	5.58046	6975.15	1.32401	0	1	0.959064	10547	CTC	1
70861	0	0	0	0	0	0	NA	0	NA	0.43619	52.524	536.039	536.039	576.831	99.1232	160.072	129722	0.907174	0.894076	126.634	2310.34	2310.34	2072.88	308.019	980.055	1.73738e+06	1.69697	0.935411	29.682	27.3877	27.3877	26.0745	39.7312	7.62061	2656.61	0.722778	0	0.987603	0.268595	10547	CTC	1
70869	0	0	0	0	0	0	NA	0	NA	0.635063	45.056	715.41	715.41	721.039	72.4992	335.203	126628	0.912688	0.484585	67.89	1966.76	1966.76	1835.53	161.792	809.72	776872	0.928549	0.805271	55.253	23.9247	23.9247	23.9373	55.7056	4.43578	3253.76	1.78634	0	0.898305	0.446328	10547	CTC	1
70910	0	0	0	0	0	0	NA	0	NA	0.955226	41.566	755.841	755.841	721.039	136.397	366.778	251695	0.412879	0.803228	106.338	2607.47	2607.47	2579.24	323.174	1132.08	2.0573e+06	1.14049	0.864855	82.355	25.9924	25.9924	24.7922	142.95	7.07343	9071.36	1.54648	0	0.96997	0.522523	10547	CTC	1
70918	0	0	0	0	0	0	NA	0	NA	0.433466	46.702	652.948	652.948	688.265	80.2816	250.307	127978	0.885534	0.425407	82.33	2919.41	2919.41	3140.97	233.472	1058.14	1.66407e+06	0.946306	0.727187	66.575	27.0235	27.0235	26.9294	89.2928	5.86762	5891.13	1.61792	0	1	0.459184	10547	CTC	1
71043	0	0	0	0	0	0	NA	0	NA	0.577583	40.83	726.785	726.785	791.89	61.0304	274.386	108291	0.890354	0.51997	53.384	1476.19	1476.19	1466.22	98.304	393.356	354285	0.944933	0.932833	31.187	22.9229	22.9229	22.4	20.8896	3.77951	1169.07	1.51763	0	0.959732	0.308725	10547	CTC	1
71048	0	0	0	0	0	0	NA	0	NA	0.354806	43.154	711.2	711.2	729.373	68.8128	300.05	119482	0.88211	0.743729	99.78	2126.47	2126.47	1759.46	239.206	1057.47	1.24186e+06	1.35664	0.875673	27.796	25.3972	25.3972	25.0667	95.8464	5.32751	5942.93	0.262748	0	0.97619	0.72619	10547	CTC	1
71079	0	0	0	0	0	0	NA	0	NA	0.523686	45.304	657.224	657.224	666.855	75.776	254.904	121586	0.882859	0.316571	61.332	2023.97	2023.97	1910.04	133.53	716.366	659813	0.91822	0.73705	34.098	26.0424	26.0424	26.1333	36.0448	6.4773	2291.73	1.05139	0	0.92973	0.259459	10547	CTC	1
71101	0	0	0	0	0	0	NA	0	NA	0.396858	46.52	767.882	767.882	864.827	79.4624	293.256	148969	0.887703	0.432278	63.482	1593.05	1593.05	1553.4	143.77	433.959	559159	0.913659	0.874685	51.234	23.5355	23.5355	22.9333	38.0928	4.50784	2188.8	2.24607	0	1	0.304124	10547	CTC	1
71125	0	0	0	0	0	0	NA	0	NA	0.479855	42.608	837.404	837.404	791.89	66.7648	455.213	136497	0.886308	0.317618	72.844	2343.43	2343.43	2425.2	185.958	771.998	1.06392e+06	0.930083	0.625296	47.496	26.6188	26.6188	26.1333	68.4032	5.79698	4445.33	1.07495	0	1	0.331288	10547	CTC	1
71127	0	0	0	0	0	0	NA	0	NA	0.383768	50.622	559.003	559.003	562.659	93.3888	209.18	127453	0.894404	0.619451	78.286	1703.53	1703.53	1569.25	195.379	562.681	812585	1.02245	0.79797	66.385	25.4881	25.4881	25.0667	83.968	5.94317	5225.07	1.71071	0	1	0.416667	10547	CTC	1
71142	0	0	0	0	0	0	NA	0	NA	0.465659	48.488	638.263	638.263	604.337	86.4256	277.067	134673	0.886699	0.826427	99.97	3218.16	3218.16	3835.94	270.746	1014.55	2.1272e+06	1.20317	0.742996	54.336	27.2219	27.2219	27.2	79.872	5.28274	5308.27	1.20484	0	1	0.49763	10547	CTC	1
71143	0	0	0	0	0	0	NA	0	NA	0.922071	50.63	688.343	688.343	646.016	144.589	326.886	242985	0.577872	0.878408	110.556	2210.5	2210.5	1799.09	256.41	1192.33	1.38377e+06	1.55375	0.364617	55.154	29.8022	29.8022	27.7333	101.581	9.55819	7390.93	0.976096	0	0.943343	0.348442	10547	CTC	1
71149	0	0	0	0	0	0	NA	0	NA	0.923901	42.856	609.626	609.626	510.561	163.021	336.13	242631	0.367223	0.891129	120.232	2498.96	2498.96	2203.29	348.57	1139.01	2.12662e+06	1.35176	0.491002	51.805	29.737	29.737	28.2667	74.1376	8.60959	5382.4	1.17993	0	1	0.288945	10547	CTC	1
71150	0	0	0	0	0	0	NA	0	NA	0.48909	44.932	755.335	755.335	854.408	74.1376	333.543	136716	0.887612	0.356491	64.888	2504.28	2504.28	2544.08	148.275	846.782	906549	0.925572	0.714251	23.322	22.6773	22.6773	22.9333	20.48	4.2887	1133.87	0.865669	0	1	0.21547	10547	CTC	1
71165	0	0	0	0	0	0	NA	0	NA	0.352687	44.452	776.898	776.898	797.1	73.728	385.456	139842	0.873575	0.821378	75.466	2430.28	2430.28	2504.45	159.744	1076.86	947809	1.16206	0.354208	25.464	23.6903	23.6903	23.4667	25.3952	4.48777	1468.8	0.832246	0	1	0.294444	10547	CTC	1
71191	0	0	0	0	0	0	NA	0	NA	0.625652	44.014	766.27	766.27	807.52	69.632	335.988	130266	0.906824	0.442496	70.512	3279.96	3279.96	4010.3	174.49	1092.87	1.39726e+06	0.928767	0.571034	88.136	24.2441	24.2441	22.9333	82.3296	5.17029	4873.07	3.07539	0	1	0.505882	10547	CTC	1
71193	0	0	0	0	0	0	NA	0	NA	0.530849	39.49	553.988	553.988	573.078	58.5728	188.861	79220.3	0.867817	0.653625	84.1	3260.43	3260.43	4010.3	215.859	1077.35	1.71825e+06	1.068	0.441608	74.97	22.9185	22.9185	22.4	88.4736	4.84292	4950.4	2.07067	0	1	0.727273	10547	CTC	1
71205	0	0	0	0	0	0	NA	0	NA	0.475382	49.828	538.235	538.235	562.659	89.2928	170.651	117335	0.906318	0.624626	68.668	1951.01	1951.01	1910.04	145.818	612.658	694558	1.05402	0.833484	34.561	24.7171	24.7171	22.9333	48.7424	6.01374	2941.33	0.798759	0	0.958716	0.463303	10547	CTC	1
71209	0	0	0	0	0	0	NA	0	NA	0.885378	86.498	559.178	559.178	578.288	190.054	208.726	259459	1.28317	0.826382	117.958	2801.36	2801.36	2948.28	368.23	1149.3	2.51842e+06	1.23164	0.916116	150.212	27.5395	27.5395	27.2	199.475	6.63839	13411.7	3.68698	0	0.989224	0.534483	10547	CTC	1
71217	0	0	0	0	0	0	NA	0	NA	0.605422	44.072	900.811	900.811	922.135	70.4512	458.147	154940	0.898643	0.244532	70.702	2815.54	2815.54	2948.28	176.128	1028.3	1.21068e+06	0.925092	0.762662	65.194	22.5582	22.5582	22.4	59.392	3.96833	3270.93	2.33258	0	1	0.389535	10547	CTC	1
71231	0	0	0	0	0	0	NA	0	NA	0.890937	80.874	598.085	598.085	646.016	165.888	247.158	242225	1.28515	0.834951	115.642	2702.44	2702.44	2789.77	362.496	1076.29	2.39166e+06	1.20248	0.823477	72.042	26.2478	26.2478	26.1333	83.968	5.25545	5380.8	2.01469	0	1	0.348148	10547	CTC	1
71257	0	0	0	0	0	0	NA	0	NA	0.579915	50.192	559.122	559.122	614.757	89.2928	190.894	121889	0.919608	0.422812	85.688	3187.9	3187.9	4010.3	248.218	1079.93	1.93187e+06	0.964179	0.851163	70.454	24.4911	24.4911	24	72.4992	4.95815	4334.93	2.23166	0	1	0.224771	10547	CTC	1
71272	0	0	0	0	0	0	NA	0	NA	0.60286	44.634	743.913	743.913	843.988	72.4992	291.921	131673	0.895671	0.35218	56.254	2156.76	2156.76	1973.45	113.869	849.19	599579	0.905841	0.901212	22.652	23.2148	23.2148	22.9333	29.4912	5.00629	1671.47	0.567114	0	0.949153	0.299435	10547	CTC	1
71314	0	0	0	0	0	0	NA	0	NA	0.368827	45.296	560.383	560.383	578.969	75.776	159.828	103671	0.882548	0.309311	62.44	1947.81	1947.81	1917.02	137.626	725.172	654464	0.923372	0.812731	33.726	24.3969	24.3969	23.7059	23.3472	4.52991	1390.62	1.58798	0	1	0.286486	10547	CTC	1
71345	0	0	0	0	0	0	NA	0	NA	0.613851	44.262	531.296	531.296	555.337	70.8608	149.81	91914.2	0.901169	0.573961	79.03	2424.18	2424.18	2526.98	212.992	843.193	1.26058e+06	0.955808	0.556599	88.739	24.8901	24.8901	24.8	102.81	5.02589	6247.41	2.49658	0	1	0.346821	10547	CTC	1
71406	0	0	0	0	0	0	NA	0	NA	0.624008	40.714	864.607	864.607	874.361	61.0304	427.684	128826	0.885302	0.462157	66.666	2245.54	2245.54	2233.88	156.467	778.317	857795	0.925839	0.668263	81.544	26.8814	26.8814	25.8941	97.8944	7.16625	6424.66	2.21399	0	0.926174	0.718121	10547	CTC	1
71417	0	0	0	0	0	0	NA	0	NA	0.602703	48.232	714.386	714.386	756.204	83.5584	264.915	145735	0.907466	0.268203	79.03	3022.42	3022.42	3311.22	217.088	1057.17	1.60188e+06	0.937774	0.708918	47.496	24.9464	24.9464	23.7059	58.1632	5.53701	3542.39	1.2642	0	0.995098	0.308824	10547	CTC	1
71424	0	0	0	0	0	0	NA	0	NA	0.592256	40.342	876.916	876.916	927.531	60.6208	459.075	129783	0.875071	0.319238	71.736	3349.59	3349.59	4008.31	178.586	1062.77	1.46042e+06	0.939243	0.869144	41.5	24.2878	24.2878	23.7059	36.4544	4.9016	2161.61	1.53991	0	1	0.317568	10547	CTC	1
71433	0	0	0	0	0	0	NA	0	NA	0.57807	49.034	566.819	566.819	555.337	86.8352	205.901	120166	0.902504	0.807431	96.232	2878.26	2878.26	3121.1	263.782	1040.36	1.8536e+06	1.14431	0.743972	109.606	25.872	25.872	25.8941	141.722	5.83773	8951.71	2.76301	0	1	0.731132	10547	CTC	1
71434	0	0	0	0	0	0	NA	0	NA	0.444549	42.906	870.399	870.399	909.808	68.4032	403.654	145357	0.877222	0.358023	64.218	2142.87	2142.87	2138.82	145.818	676.218	762863	0.921836	0.826696	33.536	25.0431	25.0431	23.7059	27.0336	5.26777	1652.85	1.35603	0	0.964072	0.209581	10547	CTC	1
71448	0	0	0	0	0	0	NA	0	NA	0.571069	43.162	738.166	738.166	827.098	69.2224	290.37	124750	0.877216	0.397748	70.95	3335.11	3335.11	4008.31	175.718	1074.26	1.43076e+06	0.933765	0.331161	44.982	26.5452	26.5452	25.8941	55.296	6.47555	3583.6	1.19271	0	1	0.402367	10547	CTC	1
71454	0	0	0	0	0	0	NA	0	NA	0.924381	76.598	469.764	469.764	484.443	120.013	140.973	137641	1.59352	0.854496	110.25	1655.27	1655.27	1505.1	321.536	660.876	1.29939e+06	1.23219	0.875036	23.504	24.9588	24.9588	24.8	34.816	5.85681	2121.49	0.517196	0	1	0.211604	10547	CTC	1
71480	0	0	0	0	0	0	NA	0	NA	0.405501	44.378	580.037	580.037	614.416	72.4992	177.196	102666	0.885426	0.48786	78.658	3148.6	3148.6	3588.47	213.811	1037.1	1.64357e+06	0.943204	0.877397	70.636	25.0669	25.0669	24.8	83.968	5.54918	5138.71	1.93682	0	1	0.457627	10547	CTC	1
71519	0	0	0	0	0	0	NA	0	NA	0.536367	44.014	825.664	825.664	862.545	70.8608	382.036	142840	0.891098	0.298213	69.106	2255.33	2255.33	2297.25	167.936	733.299	924685	0.92691	0.739506	79.774	24.577	24.577	23.7059	86.4256	4.91514	5185.75	2.40011	0	1	0.67052	10547	CTC	1
71535	0	0	0	0	0	0	NA	0	NA	0.685532	47.744	595.753	595.753	567.153	79.872	242.291	116172	0.930236	0.434135	77.798	2626.77	2626.77	2661.65	207.258	865.118	1.32914e+06	0.951867	0.727284	74.531	24.094	24.094	22.9765	101.99	5.37011	5999.41	1.77527	0	1	0.646154	10547	CTC	1
71536	0	0	0	0	0	0	NA	0	NA	0.912226	87.242	558.969	558.969	590.784	178.586	176.878	243710	1.38917	0.675802	131.662	2596.51	2596.51	2550.75	338.739	1006.5	2.14732e+06	1.66804	0.740021	40.929	24.7629	24.7629	23.7059	68.4032	5.47698	4135.4	0.798244	0	1	0.263761	10547	CTC	1
71538	0	0	0	0	0	0	NA	0	NA	0.362755	45.122	851.762	851.762	933.439	74.9568	389.18	155873	0.885352	0.287638	67.7	3237.25	3237.25	3881.57	161.792	1053.21	1.27872e+06	0.923359	0.584439	86.622	25.8571	25.8571	25.8941	104.858	5.22341	6619.41	2.33242	0	1	0.846995	10547	CTC	1
71544	0	0	0	0	0	0	NA	0	NA	0.648789	56.254	803.597	803.597	791.651	111.411	336.234	218578	0.925823	0.434441	83.198	2283.46	2283.46	2328.94	237.158	699.214	1.32213e+06	0.951343	0.490608	111.714	25.4968	25.4968	24.8	137.626	6.12981	8566.94	2.95574	0	1	0.680147	10547	CTC	1
71552	0	0	0	0	0	0	NA	0	NA	0.653877	45.114	645.283	645.283	661.678	72.9088	265.737	114860	0.909898	0.535327	75.11	3180.5	3180.5	3960.78	194.56	1084.15	1.51074e+06	0.945131	0.698751	57.321	24.5581	24.5581	23.7059	81.5104	5.74295	4887.06	1.31391	0	1	0.533708	10547	CTC	1
71585	0	0	0	0	0	0	NA	0	NA	0.542539	44.072	668.197	668.197	720.757	71.2704	248.061	116266	0.888314	0.689852	93.47	3180.1	3180.1	4008.31	228.557	1216.96	1.77449e+06	1.24595	0.64481	55.915	23.6725	23.6725	23.7059	62.6688	4.64107	3621.89	1.62613	0	1	0.724138	10547	CTC	1
71705	0	0	0	0	0	0	NA	0	NA	0.522266	50.936	471.256	471.256	508.071	91.7504	123.977	105561	0.921705	0.508645	79.692	2573.13	2573.13	2614.12	218.317	945.955	1.37148e+06	0.948183	0.851212	57.602	24.78	24.78	24.1569	65.536	5.5126	3964.8	1.65023	0	1	0.455357	10547	CTC	1
71730	0	0	0	0	0	0	NA	0	NA	0.338316	36.05	962.416	962.416	885.867	49.5616	543.88	116452	0.854703	0.257613	49.34	1964.62	1964.62	1932.86	87.6544	698.406	420429	0.905263	0.611101	15.548	23.1686	23.1686	22.8392	11.4688	3.40766	648.722	0.687039	0	0.917355	0.231405	10547	CTC	1
71751	0	0	0	0	0	0	NA	0	NA	0.605641	46.528	730.429	730.429	768.62	77.824	306.659	138781	0.906704	0.242495	67.766	1975.68	1975.68	2043.76	162.611	628.105	784346	0.920499	0.854659	44.957	23.3964	23.3964	22.8392	44.2368	4.41941	2526.81	1.48923	0	0.994737	0.494737	10547	CTC	1
71774	0	0	0	0	0	0	NA	0	NA	0.584286	41.814	421.359	421.359	429.906	64.3072	124.717	66153.4	0.886204	0.342534	67.08	1610.03	1610.03	1695.22	151.142	437.463	594102	0.970398	0.756042	27.432	27.3327	27.3327	26.7922	26.624	5.87926	1776.63	0.92128	0	1	0.216561	10547	CTC	1
71778	0	0	0	0	0	0	NA	0	NA	0.578394	44.386	730.277	730.277	755.592	72.0896	293.197	128529	0.890778	0.507366	68.618	2641.05	2641.05	2843.84	163.84	886.836	1.05642e+06	0.936712	0.879552	24.918	23.2967	23.2967	22.8392	19.6608	4.83686	1118.24	1.02938	0	1	0.255682	10547	CTC	1
71796	0	0	0	0	0	0	NA	0	NA	0.69212	54.228	554.739	554.739	599.263	101.99	176.307	138130	0.939805	0.579581	84.91	3130.58	3130.58	3596.39	245.76	1039.33	1.87835e+06	0.956217	0.755211	79.345	34.769	34.769	29.8667	131.891	14.3316	11195.6	1.55587	0	1	0.598394	10547	CTC	1
71799	0	0	0	0	0	0	NA	0	NA	0.523269	48.232	709.427	709.427	762.106	84.3776	264.965	146142	0.898656	0.528596	62.142	1095.21	1095.21	1045.65	99.1232	234.293	265040	1.26983	0.587042	67.7	27.5984	27.5984	26.7922	144.589	6.46329	9742.24	1.03322	0	0.538835	1	10547	CTC	1
71801	0	0	0	0	0	0	NA	0	NA	0.575651	50.92	599.837	599.837	651.373	92.9792	192.554	136163	0.908952	0.54946	70.156	2845.93	2845.93	3216.16	171.213	1172.12	1.1896e+06	0.937008	0.937694	26.432	24.1624	24.1624	24.1569	32.3584	4.43892	1908.83	0.703758	0	1	0.220264	10547	CTC	1
71810	0	0	0	0	0	0	NA	0	NA	0.544336	52.218	603.46	603.46	638.345	97.8944	207.71	144227	0.907889	0.529968	88.508	2913.41	2913.41	3247.84	266.65	1016.59	1.89663e+06	0.957578	0.865447	30.36	24.5715	24.5715	24.1569	65.9456	5.1238	3956.02	0.455583	0	1	0.548117	10547	CTC	1
71855	0	0	0	0	0	0	NA	0	NA	0.685839	39.3	792.126	792.126	827.243	56.5248	379.188	109313	0.890628	0.460441	66.112	2207.41	2207.41	2146.75	153.19	888.961	825570	0.929992	0.759245	62.474	26.2065	26.2065	25.9137	101.99	5.84054	6525.43	1.24735	0	1	0.753623	10547	CTC	1
71864	0	0	0	0	0	0	NA	0	NA	0.489536	42.31	947.668	947.668	911.922	67.1744	524.955	155417	0.868625	0.269816	71.736	2975.78	2975.78	3327.06	178.176	1058.93	1.29446e+06	0.941402	0.456844	56.866	24.7159	24.7159	24.1569	54.0672	4.77267	3262.49	1.94949	0	1	0.359756	10547	CTC	1
71879	0	0	0	0	0	0	NA	0	NA	0.357052	44.998	649.225	649.225	683.941	74.5472	221.7	118159	0.88533	0.523909	61.704	1738.03	1738.03	1750.67	133.53	517.266	566598	0.929393	0.852767	49.481	26.0561	26.0561	25.0353	44.2368	5.71937	2814.05	1.80403	0	0.950549	0.384615	10547	CTC	1
71889	0	0	0	0	0	0	NA	0	NA	0.230185	54.666	525.49	525.49	547.153	108.134	148.677	138729	0.900784	0.552152	85.77	2484.05	2484.05	2313.1	249.856	1039.09	1.51527e+06	0.95969	0.554476	28.582	24.9451	24.9451	24.1569	121.651	5.55583	7408.69	0.218886	0	0.996212	0.632576	10547	CTC	1
71948	0	0	0	0	0	0	NA	0	NA	0.525424	41.748	775.051	775.051	729.537	64.7168	335.119	122458	0.877818	0.346191	71.992	3167.37	3167.37	3810.27	181.043	1070.46	1.39998e+06	0.933118	0.890282	59.744	24.2099	24.2099	24.1569	61.0304	5.11672	3607.28	1.90631	0	1	0.481013	10547	CTC	1
72052	0	0	0	0	0	0	NA	0	NA	0.463205	41.26	584.375	584.375	600.518	63.488	200.575	90578.1	0.874011	0.418717	70.95	2942.01	2942.01	3451.24	178.176	1111.5	1.27978e+06	0.920886	0.626414	17.508	21.9941	21.9941	21.9608	13.5168	3.97314	725.804	0.739178	0	1	0.212903	10547	CTC	1
72070	0	0	0	0	0	0	NA	0	NA	0.55464	38.928	1015.26	1015.26	1165.29	56.5248	477.778	140106	0.873847	0.395853	68.188	3103.95	3103.95	3736.2	162.611	1089.67	1.23227e+06	0.931999	0.836745	39.912	22.5421	22.5421	23.0588	34.816	4.75265	1916.08	1.49135	0	1	0.224638	10547	CTC	1
72096	0	0	0	0	0	0	NA	0	NA	0.965668	42.236	518.374	518.374	371.749	146.227	299.968	185060	0.397638	0.72775	146.796	2256.69	2256.69	2010.58	375.603	1039.9	2.06938e+06	1.87003	0.821656	52.334	24.7724	24.7724	23.6078	67.584	6.11476	4087.45	1.32091	0	0.67507	0.226891	10547	CTC	1
72115	0	0	0	0	0	0	NA	0	NA	0.547913	32.196	280.654	280.654	285.961	39.7312	36.8781	27223.5	0.850398	0.686823	87.168	1669.19	1669.19	1598.97	222.822	617.084	908040	1.11149	0.688829	28.276	29.7213	29.7213	29.6471	30.3104	7.48395	2199.37	0.859794	0	1	0.340206	10547	CTC	1
72125	0	0	0	0	0	0	NA	0	NA	0.891436	74.688	781.599	781.599	800.69	145.408	353.765	277468	1.25044	0.870625	121.398	2592.49	2592.49	2620.09	378.47	1008.86	2.39546e+06	1.26923	0.975947	60.348	22.7294	22.7294	23.0588	79.872	4.74235	4432.24	1.48621	0	0.946479	0.242254	10547	CTC	1
72157	0	0	0	0	0	0	NA	0	NA	0.729028	45.602	646.418	646.418	650.561	72.0896	232.826	113769	0.940254	0.462764	68.072	2152.42	2152.42	2089.74	160.973	881.423	845902	0.938285	0.915636	38.424	23.0814	23.0814	23.0588	29.9008	4.93137	1684.94	1.60943	0	1	0.278409	10547	CTC	1
72188	0	0	0	0	0	0	NA	0	NA	0.595585	43.526	691.636	691.636	672.008	69.2224	262.304	116886	0.892074	0.512078	67.336	2111.71	2111.71	2216.39	156.467	684.67	806672	0.944542	0.90495	14.051	21.1404	21.1404	21.9608	35.6352	4.06808	1839.22	0.180587	0	1	0.366864	10547	CTC	1
72192	0	0	0	0	0	0	NA	0	NA	0.5666	35.198	1190.72	1190.72	986.565	47.104	777.444	136932	0.857291	0.641984	70.214	3248.3	3248.3	3989.51	167.526	1106.9	1.32855e+06	0.959211	0.623173	44.006	25.2275	25.2275	23.6078	65.536	6.58731	4036.39	0.96315	0	0.991304	0.469565	10547	CTC	1
72213	0	0	0	0	0	0	NA	0	NA	0.561176	42.782	754.57	754.57	729.2	67.1744	340.166	123750	0.888113	0.259141	69.296	3205.68	3205.68	3989.51	169.984	1082.33	1.33036e+06	0.920785	0.933579	16.954	23.1051	23.1051	23.0588	33.9968	5.12321	1917.73	0.275586	0	1	0.27439	10547	CTC	1
72241	0	0	0	0	0	0	NA	0	NA	0.935516	44.378	731.913	731.913	786.392	135.987	283.009	242995	0.472049	0.847865	58.652	2586.76	2586.76	2517.19	302.285	1151.78	1.90903e+06	0.370936	0.724016	53.418	26.7945	26.7945	25.8039	77.4144	6.42633	5064.16	1.20144	0	0.948795	0.370482	10547	CTC	1
72243	0	0	0	0	0	0	NA	0	NA	0.449878	49.15	561.577	561.577	586.22	88.8832	175.599	121862	0.885885	0.496922	79.03	3337.57	3337.57	3989.51	215.859	1045.4	1.7589e+06	0.943112	0.761692	78.84	24.0575	24.0575	23.6078	81.5104	4.42212	4787.45	2.48559	0	1	0.465438	10547	CTC	1
72248	0	0	0	0	0	0	NA	0	NA	0.824199	58.52	413.084	413.084	421.792	108.954	104.427	109880	1.02451	0.75548	88.764	2847.35	2847.35	3213.77	240.435	1203.44	1.6714e+06	1.06813	0.945159	26.878	22.7994	22.7994	23.0588	59.8016	3.9926	3328.71	0.39376	0	0.906015	0.255639	10547	CTC	1
72253	0	0	0	0	0	0	NA	0	NA	0.425107	48.604	633.335	633.335	672.008	86.016	207.198	133000	0.895189	0.328471	75.11	2195.04	2195.04	2073.91	196.198	826.229	1.05142e+06	0.937239	0.646102	69.66	29.3607	29.3607	29.098	151.552	7.07087	10863.5	1.04365	0	1	0.995238	10547	CTC	1
72254	0	0	0	0	0	0	NA	0	NA	0.47813	44.386	912.651	912.651	1000.86	72.4992	406.953	161539	0.885745	0.823586	102.526	1769.69	1769.69	1773.11	215.859	543.023	932626	1.58726	0.666696	59.256	27.3496	27.3496	26.902	106.496	6.50604	7110.9	1.07469	0	0.954802	0.971751	10547	CTC	1
72265	0	0	0	0	0	0	NA	0	NA	0.526363	50.258	465.372	465.372	471.835	89.7024	107.461	101916	0.917818	0.837163	96.364	1408.88	1408.88	1314	180.224	445.949	619909	1.67945	0.901372	95.488	24.2027	24.2027	23.6078	151.962	5.57884	8979.22	1.95575	0	0.178082	0.374429	10547	CTC	1
72269	0	0	0	0	0	0	NA	0	NA	0.930163	41.93	547.192	547.192	414.643	175.718	350.581	234745	0.326124	0.890249	144.828	2497.46	2497.46	2137.24	347.75	1328.12	2.12034e+06	1.96602	0.496524	44.61	24.1095	24.1095	23.6078	56.9344	4.67473	3351.22	1.1393	0	0.909091	0.219114	10547	CTC	1
72278	0	0	0	0	0	0	NA	0	NA	0.499922	41.012	863.526	863.526	857.882	62.2592	421.369	131256	0.880579	0.587883	108.894	2942.52	2942.52	3324.59	294.093	1109.64	2.11273e+06	1.31424	0.475696	59.314	23.957	23.957	23.6078	84.3776	5.29965	4935.14	1.35906	0	1	0.296053	10547	CTC	1
72289	0	0	0	0	0	0	NA	0	NA	0.723095	43.898	899.91	899.91	957.969	67.584	415.144	148485	0.929385	0.442297	75.474	3227.02	3227.02	3989.51	198.246	1089.68	1.56188e+06	0.936568	0.569194	70.628	23.2858	23.2858	23.0588	115.917	4.60767	6589.88	1.40268	0	1	0.8	10547	CTC	1
72301	0	0	0	0	0	0	NA	0	NA	0.915671	82.644	790.708	790.708	800.69	156.058	378.601	301260	1.42655	0.830178	107.67	1978.26	1978.26	1931.43	301.875	638.963	1.45797e+06	1.25173	0.867278	123.813	23.7664	23.7664	23.6078	134.758	5.25829	7819.14	3.70789	0	0.989501	0.566929	10547	CTC	1
72303	0	0	0	0	0	0	NA	0	NA	0.695768	45.966	875.323	875.323	893.627	74.5472	409.501	159309	0.92383	0.424206	94.09	3074.53	3074.53	3989.51	260.096	1193.09	1.95232e+06	1.10944	0.599129	71.918	29.1645	29.1645	29.098	172.442	6.83812	12278.3	0.97765	0	1	1	10547	CTC	1
72309	0	0	0	0	0	0	NA	0	NA	0.903156	92.61	543.18	543.18	529.027	201.933	187.452	267788	1.38439	0.799555	112.194	2876.89	2876.89	3245.43	371.507	1101.8	2.60934e+06	1.10439	0.660189	61.365	26.7176	26.7176	25.8039	107.315	6.78891	7000	1.14375	0	1	0.48073	10547	CTC	1
72328	0	0	0	0	0	0	NA	0	NA	0.755014	45.23	666.987	666.987	686.306	68.8128	254.76	112054	0.969023	0.751388	49.712	1043.12	1043.12	965.714	63.0784	227.148	160641	1.277	0.471361	64.624	22.0652	22.0652	21.9608	75.3664	4.52339	4060	1.80618	0	0.505952	0.708333	10547	CTC	1
72341	0	0	0	0	0	0	NA	0	NA	0.412403	44.634	798.704	798.704	743.498	73.728	405.568	143767	0.880743	0.433668	72.918	2329.23	2329.23	2406.37	183.091	860.351	1.04117e+06	0.946569	0.577482	38.68	23.451	23.451	23.0588	43.008	5.34073	2462.35	1.1339	0	1	0.294444	10547	CTC	1
72385	0	0	0	0	0	0	NA	0	NA	0.420648	42.294	769.813	769.813	772.094	66.7648	352.287	125480	0.873293	0.379277	62.374	2457.73	2457.73	2398.45	137.626	1001.2	825796	0.921421	0.515489	24.546	23.9521	23.9521	23.0588	24.1664	5.1441	1413.18	0.812643	0	0.97546	0.251534	10547	CTC	1
72393	0	0	0	0	0	0	NA	0	NA	0.902051	73.506	876.779	876.779	872.18	128.614	500.251	275309	1.36932	0.88195	97.944	3228.59	3228.59	3847.02	250.266	1023.8	1.97267e+06	1.24941	0.776381	46.892	27.0798	27.0798	26.902	58.1632	6.51106	3845.33	1.23225	0	1	0.248408	10547	CTC	1
72475	0	0	0	0	0	0	NA	0	NA	0.486176	45.114	700.916	700.916	757.796	74.9568	232.644	128268	0.885038	0.50098	60.852	2325.47	2325.47	2295.55	130.662	816.57	741826	0.923739	0.917133	46.917	22.3803	22.3803	23.0588	36.4544	4.52508	1991.84	1.96816	0	1	0.404372	10547	CTC	1
72607	0	0	0	0	0	0	NA	0	NA	0.785589	41.872	375.139	375.139	373.765	57.7536	96.5808	52894.6	0.989506	0.525534	78.534	2444.33	2444.33	2243.04	213.402	1114.26	1.2735e+06	0.942037	0.651868	36.166	27.5529	27.5529	27.9529	44.2368	6.52075	2975.72	0.963757	0	1	0.652482	10547	CTC	1
72661	0	0	0	0	0	0	NA	0	NA	0.516504	41.376	955.716	955.716	996.706	63.0784	447.473	147180	0.88464	0.432036	64.706	3097.78	3097.78	3964.82	148.275	1143.76	1.1214e+06	0.920387	0.637174	59.405	24.5279	24.5279	23.7176	56.5248	5.25623	3384.85	2.03497	0	1	0.616883	10547	CTC	1
72696	0	0	0	0	0	0	NA	0	NA	0.47674	45.676	647.129	647.129	609.098	76.1856	276.505	120366	0.892593	0.571687	70.032	2313.73	2313.73	1958.71	171.622	1179.42	969453	0.931471	0.604753	34.826	28.1008	28.1008	26.6824	43.4176	6.93127	2978.68	0.910524	0	0.956989	0.311828	10547	CTC	1
72700	0	0	0	0	0	0	NA	0	NA	0.430165	47.198	702.939	702.939	747.529	81.5104	277.122	139885	0.890808	0.463839	70.09	3247.64	3247.64	3964.82	173.261	1096.16	1.37375e+06	0.924191	0.904057	36.058	24.8418	24.8418	23.7176	33.1776	5.28401	2012.19	1.27735	0	1	0.386935	10547	CTC	1
72736	0	0	0	0	0	0	NA	0	NA	0.394735	42.418	878.242	878.242	913.647	67.584	419.143	144910	0.867774	0.436212	66.104	2890.51	2890.51	3443.55	154.01	1139.96	1.08683e+06	0.924821	0.834354	27.73	22.4514	22.4514	22.0235	40.1408	4.72269	2200.24	0.624401	0	1	0.533333	10547	CTC	1
72754	0	0	0	0	0	0	NA	0	NA	0.450298	43.526	697.118	697.118	664.471	70.8608	325.473	120601	0.871448	0.179834	74.68	2494.79	2494.79	2558.96	195.379	921.248	1.19001e+06	0.930423	0.568703	42.162	24.2682	24.2682	23.7176	40.96	5.10423	2426.82	1.4146	0	1	0.248555	10547	CTC	1
72759	0	0	0	0	0	0	NA	0	NA	0.96384	44.386	619.105	619.105	595.255	143.36	284.321	216687	0.447934	0.873501	120.224	2815.78	2815.78	2977.56	369.459	1081.3	2.53984e+06	1.27516	0.972131	31.096	24.3529	24.3529	23.7176	80.2816	5.13287	4773.18	0.392594	0	1	0.371429	10547	CTC	1
72765	0	0	0	0	0	0	NA	0	NA	0.55297	43.832	854.752	854.752	899.804	69.2224	402.396	144453	0.904661	0.330802	71.62	2536.06	2536.06	2811.7	181.043	964.579	1.12094e+06	0.923499	0.775079	34.677	22.3684	22.3684	22.4471	28.672	4.33077	1565.79	1.36702	0	1	0.313609	10547	CTC	1
72815	0	0	0	0	0	0	NA	0	NA	0.203615	46.272	691.273	691.273	719.843	77.0048	286.491	129959	0.906293	0.444532	84.24	3172.23	3172.23	3964.82	244.122	1080	1.89065e+06	0.947503	0.832362	76.392	26.1144	26.1144	25.8353	90.112	5.42257	5745.18	2.11088	0	1	0.702128	10547	CTC	1
72839	0	0	0	0	0	0	NA	0	NA	0.264147	50.928	366.573	366.573	346.078	94.6176	87.2068	84678.5	0.893494	0.612407	82.272	1379.59	1379.59	1397.95	226.918	370.292	764293	0.972265	0.696926	98.126	24.7663	24.7663	23.7176	111.002	5.08585	6711.67	2.82741	0	1	0.38961	10547	CTC	1
72851	0	0	0	0	0	0	NA	0	NA	0.947687	45.114	754.47	754.47	789.059	145.408	313.207	267837	0.456231	0.868974	122.556	2058.38	2058.38	2053.49	378.47	791.88	1.90194e+06	1.29356	0.820143	115.436	34.9973	34.9973	29.6471	179.405	14.8263	15328.8	2.42102	0	1	0.515493	10547	CTC	1
72866	0	0	0	0	0	0	NA	0	NA	0.649043	51.97	575.252	575.252	622.941	92.9792	167.592	130582	0.946825	0.679931	17.508	1449.62	1449.62	1390.05	158.925	466.793	562451	0.0628683	0.755839	47.016	24.083	24.083	23.7176	62.6688	4.98176	3684.71	1.14971	0	0.625551	0.211454	10547	CTC	1
72876	0	0	0	0	0	0	NA	0	NA	0.383929	44.08	842.137	842.137	858.275	71.68	381.453	147374	0.883558	0.37658	74.44	2502.41	2502.41	2732.72	193.331	991.066	1.18114e+06	0.934245	0.348645	56.188	24.7018	24.7018	24.9882	98.7136	5.54422	5953.13	1.04246	0	1	0.834286	10547	CTC	1
72889	0	0	0	0	0	0	NA	0	NA	0.601387	50.382	432.317	432.317	415.294	90.9312	128.171	95974.5	0.909888	0.574185	86.184	2289.8	2289.8	2322.02	234.291	863.541	1.30976e+06	1.03335	0.815819	29.318	27.1059	27.1059	25.8353	28.672	6.3752	1897.41	0.977149	0	1	0.22973	10547	CTC	1
72890	0	0	0	0	0	0	NA	0	NA	0.508831	53.26	658.337	658.337	733.686	100.762	208.796	161951	0.917608	0.83347	53.657	1006.74	1006.74	995.153	61.44	186.342	151011	1.5274	0.854253	54.046	26.0099	26.0099	25.8353	46.6944	6.34076	2965.13	2.03898	0	0.382114	0.333333	10547	CTC	1
72904	0	0	0	0	0	0	NA	0	NA	0.525355	42.972	885.298	885.298	899.804	68.4032	455.682	147845	0.879923	0.913768	141.214	2476.32	2476.32	2472.09	367.002	1022.25	2.21878e+06	1.77108	0.945451	32.014	26.3879	26.3879	26.6824	104.858	5.80873	6755.29	0.318588	0	1	0.526946	10547	CTC	1
72916	0	0	0	0	0	0	NA	0	NA	0.584664	87.3	757.585	757.585	664.471	251.494	426.475	465157	0.987757	0.677946	146.788	1561.55	1561.55	1405.85	389.53	559.18	1.48504e+06	1.80298	0.888298	21.18	24.1474	24.1474	23.7176	83.5584	5.41559	4926.07	0.174989	0	0.915309	0.234528	10547	CTC	1
72949	0	0	0	0	0	0	NA	0	NA	0.595783	44.378	908.505	908.505	941.333	71.68	442.912	158988	0.895545	0.415308	71.62	2552.14	2552.14	2748.52	180.224	1023.93	1.12294e+06	0.927697	0.678549	55.435	24.0869	24.0869	23.7176	79.872	4.8555	4696.94	1.25408	0	1	0.72	10547	CTC	1
72957	0	0	0	0	0	0	NA	0	NA	0.647357	51.664	666.149	666.149	706	94.6176	219.078	153880	0.919505	0.77155	110.672	2429.49	2429.49	2353.62	305.971	966.898	1.81483e+06	1.3048	0.780276	118.976	24.5771	24.5771	23.7176	112.23	5.27917	6734.12	4.1111	0	1	0.584416	10547	CTC	1
[truncated: 64,703 more rows]
