# Supplementary material for: HER-2 status of circulating tumor cells in a metastatic breast cancer cohort: A comparative study on characterization techniques
Source: PLoS One. 2019 Sep 4;14(9):e0220906. doi: 10.1371/journal.pone.0220906 (PMC6726188; doi:10.1371/journal.pone.0220906)
Supplement: S1 Dataset — (ZIP) [file pone.0220906.s008.zip › RAWdata_HER2_CTC/RAWdata_DEPArray_4patients_full.xlsx]

## Sheet: 1
id	perimeter_dapi	perimeter_brightfield	perimeter_pe	perimeter_apc	perimeter_fitcsb	circularity_dapi	circularity_brightfield	circularity_pe	circularity_apc	circularity_fitcsb	circularityOV_dapi	circularityOV_brightfield	circularityOV_pe	circularityOV_apc	circularityOV_fitcsb	diameter_dapi	diameter_brightfield	diameter_pe	diameter_apc	diameter_fitcsb	mean_intensity_dapi	mean_intensity_brightfield	mean_intensity_pe	mean_intensity_apc	mean_intensity_fitcsb	max_intensity_dapi	max_intensity_brightfield	max_intensity_pe	max_intensity_apc	max_intensity_fitcsb	integral_intensity_dapi	integral_intensity_brightfield	integral_intensity_pe	integral_intensity_apc	integral_intensity_fitcsb	mean_intensity_bgsub_dapi	mean_intensity_bgsub_brightfield	mean_intensity_bgsub_pe	mean_intensity_bgsub_apc	mean_intensity_bgsub_fitcsb	in_cluster,x	Origin	Patient_ID	Cell_line_patient	Cell_type	in_cluster,y
92	59.86	63.5	63.5	63.5	56.41	92.32	83.71	83.71	83.71	72.14	91.49	81.54	81.54	81.54	71.11	12.75	18.56	18.56	18.56	14.65	2774.18	6842.98	16156.8	225.27	2217.47	4072	9554	16383	256	3428	354623	1850453	4.36905e+06	60916	373622	2352.08	0.1	15729.6	0.1	1465.3	0	T	1	Patient	TC	cluster
94	28.67	30.65	29.9	30.65	26.03	93.41	92.38	92.47	92.38	90.75	93.33	94.29	92.64	94.29	92.68	8.91	9.63	9.29	9.63	8.07	2618.24	6310.03	14759.4	226.1	1752.88	3712	9334	16383	272	2036	163388	459398	1000863	16461.3	89696.7	2185.76	0.1	14344.2	0.1	980.55	1	T	1	Patient	TC	cluster
98	53.3	67.59	67.06	67.59	51.8	59.51	78.7	79.02	78.7	55.64	55.77	78.11	78.94	78.11	61	11.74	17.39	17.3	17.39	11.3	2047.23	6257.3	15751.4	228.74	2546.18	3452	8778	16383	264	4317	221442	1.48642e+06	3702420	54336.2	255285	1614.85	0.1	15327.6	0.1	1769.7	0	T	1	Patient	TC	cluster
133	76.23	71.71	61.96	71.71	50.93	78.72	66.45	70.29	66.45	69.1	74.27	64.52	73.22	64.52	62.54	14	17.19	15.66	17.19	12.42	2432.17	6377.02	15670	229.1	2222.12	3960	9462	16383	264	3004	362907	1.48037e+06	3.01834e+06	53183	269017	1925.24	0.1	15259.7	0.1	1481.66	0	T	1	Patient	TC	cluster
155	47.83	92.33	100.18	28.65	46.29	75.29	75.09	72.96	82.31	77.32	74.29	76.05	62.52	86.73	77.43	13	21.03	19.46	7.74	13	3778.2	5986.93	16244.8	251.19	2614.41	6185	10170	16383	280	3796	501413	2.07975e+06	4832139	11808.5	346963	3358.18	0.1	-135.32	30.71	1869.93	0	T	1	Patient	TC	cluster
179	35.76	47.28	47.28	47.28	38.87	87.19	83.02	82.3	83.02	85.46	86.78	81.62	81.59	81.62	82.22	10.97	13.79	13.67	13.79	10.92	1874.78	5091.28	13901.3	220.97	1604.02	2992	7601	16383	264	2336	177050	760398	2.04149e+06	33002.4	150145	1454.47	0.1	13535.2	0.1	867.54	0	T	1	Patient	TC	cluster
187	56.4	90.13	77.3	90.13	63.92	62.47	78.56	78.14	78.56	63.96	61.36	76.25	79.78	76.25	58.25	13.4	19.24	16.9	19.24	14.99	2387.52	6409.19	15742.1	220.8	1660.07	3360	10990	16383	260	2412	336717	1.8638e+06	3.52996e+06	64209.3	292827	1967.25	0.1	15331.4	0.1	963.66	0	T	1	Patient	TC	cluster
204	50.95	61.15	60.5	61.15	55.88	68.24	76.13	76.11	76.13	69.58	67.42	75.43	75.62	75.43	69.8	12.81	16.74	16.68	16.74	14.45	2710.09	7262.25	16044.2	224.62	1954.46	3856	9326	16383	296	2776	349514	1.59826e+06	3504266	49433.8	320363	2289.63	0.1	15654	0.1	1190.2	0	T	1	Patient	TC	cluster
263	52.98	97.82	63.29	66.41	51.65	64.19	60.15	84.77	26.78	72.62	57.29	73.97	84.52	51.04	70.37	12.5	20.27	18.31	10.08	13.64	3564.68	5081.24	16035.3	314.65	2513.83	4853	8398	16383	364	3088	437484	1.6404e+06	4.2228e+06	25132.9	367082	2376.22	0.1	15452.4	66.19	1129.59	1	T	1	Patient	TC	cluster
267	64.3	73.81	74.88	29.3	74.82	85.49	71.6	71.4	75.83	59.8	88.92	71.41	71.8	79.27	54.78	14	18.61	17.98	6.59	15.07	1741.57	4611.53	15405.5	248.24	2022.57	2464	8674	16383	272	2756	272756	1.25471e+06	3.90954e+06	8468.6	360978	1343.58	0.1	15008.3	23.78	1278.23	0	T	1	Patient	TC	cluster
294	28.72	40.25	38.7	31.08	30.76	93.86	92.19	92.78	79.33	92.29	87.5	90.97	94.14	75.18	91.48	8.97	12.11	12.03	8.52	9.66	2383.63	5738.18	15534.9	265.72	1560.68	3420	8005	16383	328	1912	150731	661261	1.76437e+06	15145	114274	1971.37	0.1	15145.2	49.22	836.3	1	T	1	Patient	TC	cluster
334	56.89	61.45	59.2	61.45	65.01	92.18	76.99	79.65	76.99	91.38	94.59	74.6	79.26	74.6	90.56	12.52	17.27	16.45	17.27	13.54	2216.82	6163.43	15889.1	229.68	1750.01	3440	8454	16383	272	2432	272987	1.44361e+06	3.37784e+06	53797	253259	1788.54	0.1	15498.3	0.1	1003.11	0	T	1	Patient	TC	cluster
356	63.45	66.72	66.14	23.23	63.65	69.52	80.99	81.29	78.38	68.6	66.32	82.68	83.28	68.42	65.46	14.3	19.16	19.09	6.34	14.34	2868.63	5090.79	16205.8	244.53	2309.7	4477	7065	16383	272	3544	460661	1.4677e+06	4.63851e+06	7731.41	372827	2448.17	0.1	15759.3	24.04	1557.28	0	T	1	Patient	TC	cluster
383	40.54	72.08	71.65	72.08	50.03	78.62	66.64	63.83	66.64	75.65	72.92	64.98	58.72	64.98	75.86	11.28	17.99	17.51	17.99	13	2278.03	5142.73	15463.1	225.73	1984.41	3800	8850	16383	272	2580	227453	1.30724e+06	3.72474e+06	57378.2	263355	1861.6	0.1	15055.4	0.1	1264.14	0	T	1	Patient	TC	cluster
396	53.26	67.66	65.87	67.66	58.25	64.29	78.58	79.63	78.58	70.39	61.07	76.88	78.74	76.88	69.01	12.56	18.78	18.54	18.78	14.79	2870.62	7561.05	16162.1	226.43	1844.15	4169	10222	16383	272	2464	355887	2094960	4363767	62736.6	316858	2442.27	0.1	15719.2	0.1	1075.81	0	T	1	Patient	TC	cluster
398	51.15	62.97	59.54	62.97	53.3	70.8	76.8	79.86	76.8	73.28	71.51	76.31	85.38	76.31	71.77	13.36	17.12	15.11	17.12	14.04	2368.75	7152.93	15603.9	227.23	1815.35	3472	9466	16383	284	2760	332099	1.64562e+06	2.79788e+06	52277.7	280947	1940.45	0.1	15208.2	0.1	1075.05	0	T	1	Patient	TC	cluster
444	29.46	57.6	50.08	57.6	51.68	91.41	77.09	83.29	77.09	75.26	94.12	72.69	84.83	72.69	74.29	9	15.13	13.73	15.13	12.92	2058.8	3887.62	14785.2	251.22	2137.12	2624	6449	16383	304	2732	131046	698694	2.18976e+06	45150.4	280065	866.31	0.1	14316.8	0.1	672.73	0	T	1	Patient	TC	cluster
462	37.73	58.73	58.73	24.52	38.12	85.53	90.95	90.95	89.78	87.71	82.25	90.58	90.58	85.85	87.45	11.06	17.9	17.9	7.49	11.25	2671.6	7781.88	16122.7	261.06	2532.42	3932	10470	16383	320	3520	256746	1.95866e+06	4057996	11512.2	251798	2247.19	0.1	15638.3	44.57	1804	0	T	1	Patient	TC	cluster
464	45.68	57.06	60.21	57.06	34.9	67.98	76.51	76.31	76.51	88.89	66.39	77.61	77.98	77.61	90.23	11.37	15.46	14.3	15.46	10.67	2550.48	7059.21	14715.6	220.67	1878.88	4036	9906	16383	260	2592	258899	1324500	2363114	41404.5	168057	2122.05	0.1	14319.6	0.1	1142.54	0	T	1	Patient	TC	cluster
467	61.04	75.05	77.02	75.05	35.38	87.37	81.58	81.83	81.58	90.85	89.15	80.35	79.37	80.35	93.4	12.9	21.41	21.32	21.41	10.22	1884.92	3772.57	16225.5	251.04	1917.12	3280	6845	16383	312	2820	249580	1.3576e+06	5791686	90340.7	157121	1494.19	0.1	15781.8	0.1	1180.68	0	T	1	Patient	TC	cluster
477	43.74	49.65	40.03	49.65	45.24	70.5	75.23	76.42	75.23	72.51	68.7	73.49	73.45	73.49	74.43	11.04	13.26	10.94	13.26	11.78	1108.16	5995.68	11543	230.7	1788.92	1312	7653	16383	260	2312	106035	828125	1.08529e+06	31864.2	194989	375.74	0.1	11171.9	0.1	788.6	0	T	1	Patient	TC	cluster
494	57.72	62.59	60.49	62.59	53.95	90.74	74.95	72.73	74.95	70.78	93.92	74.34	72.83	74.34	69.74	12.31	16.82	15.61	16.82	14.37	2048.74	5310.47	14190.9	238.38	1712.85	3056	8129	16383	280	2284	249868	1179760	2.71572e+06	52958.3	277910	1483.59	0.1	13806.4	0.1	880.39	0	T	1	Patient	TC	cluster
530	55.22	121.05	77.56	74.01	57.43	66.4	60.92	51.67	5.55	84.66	63.04	62.31	42.55	35.1	82.97	13.06	19.62	14.97	10.5	11.96	2366.12	3266.72	9681.18	278.58	2329.38	2824	5133	16383	316	3024	316966	988022	1.70368e+06	24106.2	266737	849.8	0.1	9204.84	46.11	654.27	1	T	1	Patient	TC	cluster
539	52.99	69.67	47.19	69.67	65.8	88.36	74.98	84.95	74.98	65.98	87.32	72.79	80.55	72.79	61.34	11.74	15.28	12.46	15.28	12.88	1941.21	5456.59	8073.24	226.12	1506.8	3464	8097	15527	260	1980	216979	1.00111e+06	984090	41486	196209	1585.59	0.1	7717.31	0.1	778.39	0	T	1	Patient	TC	cluster
604	29.46	47.18	44.81	47.18	42.67	92.22	85.52	82.58	85.52	80.89	91.19	85.24	81.9	85.24	79.55	9.18	13.79	13.14	13.79	11.94	2066.52	6328.48	15407.4	226.47	1637.99	3204	8978	16383	276	2616	136696	945177	2.08961e+06	33824.5	183309	1650.04	0.1	15037	0.1	917.62	0	T	1	Patient	TC	cluster
621	49.72	56.63	48.73	56.63	52.12	63.46	77.27	74.11	77.27	70.93	58.21	77.36	73.61	77.36	69.6	11.91	14.99	12.35	14.99	13.2	2897.19	4607.06	14024.4	268.6	2306.04	3992	7113	16383	312	2772	323022	812661	1.68034e+06	47380.2	315633	1524.93	0.1	13577.3	0.1	777.54	0	T	1	Patient	TC	cluster
626	51.47	68.76	68.76	68.76	45.31	72.75	88.4	88.4	88.4	74.23	71.68	88.93	88.93	88.93	70.52	13.4	20.87	20.87	20.87	11.91	3453.67	5856.91	16255.5	229.09	2785.71	4937	8730	16383	264	4565	487080	2.0029e+06	5.55892e+06	78344.2	310592	3021.18	0.1	15785.6	0.1	2025.36	0	T	1	Patient	TC	cluster
633	56.36	59.65	56.53	59.65	55.19	89.6	73.08	71.39	73.08	69.62	86.89	73.77	68.59	73.77	65.68	11.89	15.76	14.86	15.76	14	2391.73	5267.51	11143.5	232.76	1802.03	3356	6817	16383	300	2244	265767	1.02777e+06	1.93321e+06	45414.9	277386	1688.32	0.1	10785.1	0.1	941.68	0	T	1	Patient	TC	cluster
676	32.47	66.94	66.03	66.94	37.84	92.45	83.99	84.08	83.99	89.81	94.85	82.53	82.78	82.53	90	10.14	18.75	18.73	18.75	11.51	3043.55	4996.52	16139.6	225.9	1703.31	4377	9242	16383	284	2248	245641	1.38024e+06	4444999	62402.1	177155	2623.17	0.1	15712.5	0.1	978.85	0	T	1	Patient	TC	cluster
691	54.42	68.14	64.01	68.14	60.77	92.07	66	62.66	66	59.93	88.02	65.08	56.51	65.08	59.68	12.29	16.34	15.09	16.34	14.04	2106.33	5864.16	9738.04	226.67	1744.02	3272	9602	16383	264	2476	249600	1.22958e+06	1.74205e+06	47526.7	269907	1688.82	0.1	9354.9	0.1	1003.63	0	T	1	Patient	TC	cluster
697	59.32	60.68	48.58	60.68	54.65	91.91	74.63	82.34	74.63	74.31	91.88	74.17	85.19	74.17	74.34	12.96	16.01	11.96	16.01	14.15	2258.05	7468.6	12351.4	224.93	1703.05	3256	10230	16383	304	2508	297887	1.50385e+06	1.38739e+06	45290.1	267817	1830.48	0.1	11983.7	0.1	974.74	0	T	1	Patient	TC	cluster
741	41.01	54.09	58.89	54.09	50.44	88.72	78.02	53.69	78.02	73.96	85.62	80.18	46.07	80.18	76.75	12.44	15.16	11.89	15.16	12.9	2349.58	8232.8	11414.6	223.07	1610.27	3640	11078	16383	260	2308	285425	1.48647e+06	1.26792e+06	40276.2	210352	1921.18	0.1	11043.5	0.1	889.87	0	T	1	Patient	TC	cluster
757	39.33	76.9	60.81	36.61	66.99	84.95	80.41	77.88	71.64	75.89	87.19	78.37	76.89	76.09	76.36	11.32	18.91	16.52	8.55	12.5	2788.1	2948.14	15942.7	601.13	2842.82	3348	4229	16383	672	3608	280700	827887	3415768	34511.8	351290	1027.61	0.1	15416.9	64.68	909.9	0	T	1	Patient	TC	cluster
773	57.39	68.66	65.49	68.66	51.17	61.64	74.69	72.42	74.69	76.38	58.26	74.51	74.76	74.51	78.92	13.28	16.37	14.99	16.37	13.64	2702.19	7059.82	14505.5	270.4	1895.34	4645	9410	16383	320	2364	374352	1.48615e+06	2558688	56920.5	276766	2277.93	0.1	14113.1	0.1	1158.95	1	T	1	Patient	TC	cluster
779	48.15	56.85	37.08	32.15	42.56	68	75.27	94.49	89.86	77.66	65.34	72.52	96.43	90.17	79.62	12.11	15.34	11.55	9.57	11.74	2213.5	7600.34	15080.1	421.13	1517.35	3268	10406	16383	1076	1976	255082	1.4039e+06	1.58097e+06	30309.9	164127	1785.29	0.1	14693.6	200.68	788.99	1	T	1	Patient	TC	cluster
816	65.38	81.51	64.08	37.36	56.31	87.57	76.91	72.08	56.62	78.65	86.33	76.87	68.43	62.71	78.43	14.28	19.38	16.13	7.91	13.48	2662.24	5577.36	15309.3	275.53	1646.13	4649	8262	16383	304	2376	470432	1.64511e+06	3.12721e+06	13525.8	234898	2332.59	0.1	14923.2	47.03	809.67	1	T	1	Patient	TC	cluster
827	77.66	76.17	55.39	76.17	51.91	74.89	67.01	74.15	67.01	70.39	72.35	67.29	73.7	67.29	71.17	13.71	16.83	13.54	16.83	13.14	2363.49	6427.66	13372.6	250.05	1784.83	3928	10122	16383	292	2356	348576	1.43063e+06	1924916	55654.2	242067	1919.73	0.1	13000.1	0.1	1036.41	0	T	1	Patient	TC	cluster
840	67.11	61.95	57.49	42.51	50.45	65.4	81.51	80.66	80.18	82.57	62.43	81.13	76.77	79.19	86.96	14	17.33	14.72	10.82	13.06	1936.09	4714.13	13196.8	284.92	1809.09	2652	8586	16383	348	3380	298020	1.112e+06	2.2455e+06	26196.3	242346	1511.8	0.1	12810.6	56.45	1068.83	0	T	1	Patient	TC	cluster
842	29.36	57.28	54.65	57.28	48.58	92.89	75.28	75.92	75.28	78.75	93.87	73.29	74.09	73.29	77.92	9.29	15.74	15.27	15.74	12.96	2428.81	6301.32	15768.5	231.92	1801.27	3484	9790	16383	292	2576	164703	1.22686e+06	2.88645e+06	45155.4	237552	2008.35	0.1	15382.2	0.1	1064.88	0	T	1	Patient	TC	cluster
849	49.87	55.55	51.96	55.55	52.34	70.01	77.41	77.11	77.41	73.19	66.13	77.85	75.49	77.85	70.92	12.81	15.54	14.77	15.54	13.36	2503.3	6779.37	15951.7	235.48	1868.66	3404	9190	16383	272	2420	322845	1286096	2.73416e+06	44672.8	261988	2070.96	0.1	15572.9	0.1	1112.27	0	T	1	Patient	TC	cluster
864	54.6	57.34	53.95	57.34	47.99	61.19	80.41	83.98	80.41	76.94	51.87	79.32	83.01	79.32	73.08	11.91	15.76	14.88	15.76	12.31	2935.36	4885.65	15686.2	298.79	2469.82	4277	7057	16383	364	3116	327277	953268	2.72781e+06	58298.4	293867	1751.17	0.1	15222.6	0.1	1053.36	0	T	1	Patient	TC	cluster
883	47.6	61.9	60.76	61.9	48.48	77.28	82.76	83.01	82.76	73.47	74.61	83.83	80.43	83.83	75.4	13.08	17.92	17.87	17.92	12.88	2544.15	4586.99	16071.2	238.42	2423.4	3472	5993	16383	288	3292	341873	1.15643e+06	4.03168e+06	60107.3	315565	2111.94	0.1	15625.3	0.1	1659	1	T	1	Patient	TC	cluster
929	76.44	66.24	63.83	66.24	56.64	78.78	86.84	87.14	86.84	83.81	74.62	84.98	85.1	84.98	86.33	14.43	18.78	17.89	18.78	15.25	2879.55	7695.09	16022.4	228.65	2045.18	4092	10790	16383	264	2672	467474	2.1321e+06	4.02609e+06	63353.9	373522	2434.82	0.1	15631.8	0.1	1296.84	0	T	1	Patient	TC	cluster
1077	52.62	57.55	54.45	47.01	51.44	67.62	79.33	80.14	74.19	71.12	66.77	78.12	78.98	79.01	67.84	13.06	16.09	15.14	9.79	13.46	3195.29	7482.54	15449.3	246.52	2655.08	4585	9798	16383	280	3724	428042	1.52222e+06	2783025	18563	377766	2759.1	0.1	15051.3	26.03	1906.84	0	T	1	Patient	TC	cluster
1136	50.51	65.29	65.29	30.86	52.98	73.15	82.26	82.26	82.82	75.99	71.76	81.54	81.54	83.33	76.92	13.56	18.94	18.94	7.77	14.13	2754.33	5415.79	16179.6	300.18	2209.1	4072	9242	16383	336	3128	397617	1.52535e+06	4556965	14236.4	346479	2325.91	0.1	15730.3	67.68	1476.87	0	T	1	Patient	TC	cluster
1172	33.28	87.95	49.55	79.27	35.54	93.99	75.89	94.68	64.88	91.22	94.55	78.8	92.81	59.69	87.91	10.34	17.81	15.35	11.37	10.67	2553.05	4052.83	15905.7	420.43	1687.81	4353	7557	16383	532	2312	214551	1.00996e+06	2944634	42719.1	150967	2260.75	0.1	15511.8	56.34	1003.37	0	T	1	Patient	TC	cluster
1177	32.11	58.68	42.04	58.68	47.68	92.61	84.72	89.72	84.72	81.97	96.69	83.64	91.81	83.64	81.74	9.79	16.19	12.46	16.19	13.52	2098.96	6138.53	14032	231.25	1508.1	3124	9498	16383	264	2012	158053	1.26412e+06	1.71043e+06	47621.6	216456	1678.59	0.1	13675.9	0.1	779.67	0	T	1	Patient	TC	cluster
1212	58.07	67.79	66.72	28.6	68.67	87.75	78.24	78.59	75.33	90.58	85.43	74.31	75.97	75.24	89.17	12.13	19.05	18.84	7.46	14.34	2129.87	4948.48	16172.3	285.6	1910.01	3484	8302	16383	316	2740	247976	1.4102e+06	4.50781e+06	12475.8	311694	1719.73	0.1	15748.5	57.12	1222.72	0	T	1	Patient	TC	cluster
1402	60.69	60	41.7	60	54.74	90.71	74.55	82.5	74.55	66.69	93.18	72.65	82.18	72.65	65.94	13.1	15.74	12.07	15.74	13.08	1745.04	7124.24	13147.1	219.34	1854.17	2636	9710	16383	264	2568	235698	1.38709e+06	1.50412e+06	42705.8	249156	1328.25	0.1	12790.7	0.1	1141.72	0	T	1	Patient	TC	cluster
1499	60.76	67.64	65.43	67.64	55.6	87.13	79.33	80.04	79.33	68.71	87.04	80.84	79.38	80.84	64.51	13	19.1	18.56	19.1	13.71	3348.45	7221.83	16027.6	227.32	2382.55	5713	11026	16383	280	3284	446206	2.07008e+06	4334112	65159.5	351876	2925.9	0.1	15601.6	0.1	1638.28	0	T	1	Patient	TC	cluster
1520	51.04	70.97	72.65	70.97	54.38	86.29	84.88	66.73	84.88	81.7	88.63	86.25	56.85	86.25	81.49	14.32	18.41	15.23	18.41	13.85	2124.84	3864.18	16218	228.34	2015.65	3244	6513	16383	276	2572	342102	1.02886e+06	2.95524e+06	60796.2	303558	1704.57	0.1	-162.04	0.1	1279.18	1	T	1	Patient	TC	cluster
1528	56.36	58.23	49.44	33.69	50.72	92.69	76.85	81.91	78.99	72.82	91.43	75.93	79.84	79.17	72.19	12.42	16.04	13.94	8.73	13.38	2062.47	5646.86	15307.2	245.06	2024.37	3220	8041	16383	272	3404	249558	1.14173e+06	2.33712e+06	14680.7	284659	1636.96	0.1	14932.3	28.56	1312.02	0	T	1	Patient	TC	cluster
1545	63.43	70.75	69.89	25.96	57.98	92	83.81	84.02	82.69	70.55	90.43	83.16	83.87	84.62	68.48	13.67	20.46	20.34	6.94	14.95	2125.77	5279.92	16225.3	244.53	1915.87	3260	9554	16383	276	2544	306847	1.7353e+06	5271845	9257.39	336355	1665.07	0.1	15741.4	28.03	1167.59	0	T	1	Patient	TC	cluster
1606	58.51	62.1	43.95	62.1	59.04	91.74	79.9	95.74	79.9	73.33	87.73	81.43	93.66	81.43	73.73	13	16.98	13.87	16.98	15.49	2532.01	6757.89	15930.2	228.23	1798.28	4221	8358	16383	256	2352	357864	1.52943e+06	2.40573e+06	51652	338902	2260.3	0.1	15537.1	0.1	1049.82	0	T	1	Patient	TC	cluster
1621	50.61	59.48	57.16	59.48	55.56	66.8	73.54	73.55	73.54	69.3	66.56	72.92	75.69	72.92	69.52	12.65	15.95	15.2	15.95	14.08	2752.51	6953.98	15417	229.23	2097.72	4453	9502	16383	316	2880	345825	1.38865e+06	2.79643e+06	45774.4	326392	2316.25	0.1	15035.5	0.1	1317.48	0	T	1	Patient	TC	cluster
1629	72.24	73.27	62.43	73.27	76.28	77.29	74.81	70.79	74.81	62.33	78.42	74.77	74.46	74.77	50.71	13.77	18.78	13.96	18.78	14.95	3308.38	6450.59	16160.7	227.52	2438.33	5585	10506	16383	260	3444	504145	1.78728e+06	2.47415e+06	63039.4	428080	2960.81	0.1	-219.43	0.1	1686.2	1	T	1	Patient	TC	cluster
1658	51.15	59.54	59.97	59.54	48.41	61.85	88.06	87.46	88.06	89.24	58.46	87.61	85.89	87.61	88.92	12	17.3	17.22	17.3	13.48	2647.91	8013.03	15810.1	225.47	1781.1	3724	10926	16383	256	2424	299635	1.8835e+06	3.68335e+06	52996.6	254156	2215.44	0.1	15395.6	0.1	1036.77	0	T	1	Patient	TC	cluster
1671	37.35	50.08	43.33	50.08	41.59	87.64	82.07	73.73	82.07	81.28	85.97	85.95	72.27	85.95	77.38	10.82	14	11.64	14	11.55	1728.31	6595.85	12693.4	222.69	1532.67	2948	8646	16383	256	2184	158903	1.01529e+06	1.35188e+06	34278.8	160682	1319.86	0.1	12326.6	0.1	788.35	0	T	1	Patient	TC	cluster
1688	29.03	58.89	57.06	58.89	56.69	92.62	76.71	73.9	76.71	65.72	91.78	74.58	70.11	74.58	58.69	8.79	15.81	15.18	15.81	12.71	2113.34	4867.44	14348.9	227.78	1299.54	3328	8109	16383	344	1708	128364	955790	2.59673e+06	44727.7	164896	1700.93	0.1	13970.7	0.1	567.18	0	T	1	Patient	TC	cluster
1715	54.06	59.22	56.2	59.22	54.64	62.13	74.34	75.22	74.34	68.95	54.74	71.72	76.9	71.72	67.24	12.29	15.18	14.45	15.18	13.64	1953.07	6093.77	12831.7	223.58	1724.66	2956	9118	16383	272	2620	231570	1.1028e+06	2103293	40460.9	251843	1540.8	0.1	12456.7	0.1	1012.17	0	T	1	Patient	TC	cluster
1731	48.95	64.35	64.14	64.35	54.27	69.76	86.32	86.58	86.32	70.88	71.29	85.01	84.63	85.01	69.79	12.67	19.17	19.02	19.17	13.24	3257.17	5844.08	16243.8	225.65	1819.43	6045	9834	16383	264	2340	410585	1.68731e+06	4615603	65149.5	250544	2844.78	0.1	15784.2	0.1	1099.25	0	T	1	Patient	TC	cluster
1732	57.45	57.48	53.84	57.48	53.62	65.11	75.49	70.82	75.49	72.18	64.67	75.55	69.89	75.55	72.3	13.3	15.58	13.65	15.58	14.17	2461.2	8523.83	13622.1	227	1969.21	3856	11450	16383	268	2688	341989	1.62413e+06	1.99483e+06	43253.3	310493	2032.83	0.1	13226.8	0.1	1212.87	0	T	1	Patient	TC	cluster
1779	57	60.06	59.73	60.06	53.13	90.5	80.7	79.88	80.7	77.44	90.66	80.75	79.64	80.75	78.91	12.31	17.24	17.07	17.24	14.26	2904.39	6256.02	16062.1	232.11	2442.34	4421	8618	16383	264	3216	347569	1.46009e+06	3.67524e+06	54171.4	390173	2488.87	0.1	15639.7	0.1	1666.11	0	T	1	Patient	TC	cluster
1780	82.29	97.88	117.01	97.88	47.29	88.67	78.59	72.96	78.59	74.49	86.68	77.92	41.13	77.92	75.38	14.41	22.55	18.37	22.55	11.74	2411.42	6117.57	16202.5	224.03	2411.23	3400	10698	16383	268	3928	397355	2.44326e+06	4293805	89475.3	260814	2000.44	0.1	-177.54	0.1	1702.92	0	T	1	Patient	TC	cluster
1781	34.52	53.3	53.36	53.3	47.39	93.88	81.46	82	81.46	77.52	94.76	81.8	82.71	81.8	78.4	10.55	15.54	15.46	15.54	13.1	2489.68	7188.54	15916.6	228.16	1811.12	3704	9506	16383	264	2600	217511	1.36372e+06	2986389	43283.2	244125	2069.18	0.1	15500.4	0.1	1054.8	0	T	1	Patient	TC	cluster
1885	53.2	66.07	62.1	33.11	44.86	68.99	88.86	87.99	69.91	88.55	66.67	87.88	87.94	80.53	90.1	12.98	18.7	18.15	7.74	12.88	2151.3	6099.73	16168.4	240.14	2257.48	3732	9466	16383	260	2872	284608	1.67484e+06	4.18385e+06	11289.2	293960	1726.88	0.1	15739.1	23.65	1513.14	0	T	1	Patient	TC	cluster
1908	30.97	54.7	37.85	54.7	54.58	90.75	80.03	92.72	80.03	74.41	90.59	79.01	95.35	79.01	68.12	9.49	13.85	11.69	13.85	12.56	2464.49	6602.91	15423.8	225.57	1657.6	3732	8978	16383	268	2320	174300	994406	1.65551e+06	33970.9	205501	2044.17	0.1	15040.5	0.1	893.19	0	T	1	Patient	TC	cluster
1947	84.63	82.18	79.07	30.59	103.8	60.31	83.15	84.88	84.28	77.87	55.86	82.54	85.52	81.97	73	17.01	23.75	23.27	8.04	15.85	2632.92	3810.88	16298.7	255.87	2118.71	3664	8005	16383	288	3332	598068	1.68847e+06	6929849	12986.6	428050	2212.49	0.1	15818	39.4	1446.44	0	T	1	Patient	TC	cluster
1968	43.9	65	64.26	65	54.59	75.16	82.5	82.72	82.5	78.85	71.96	85.24	83.54	85.24	79.27	11.98	17.87	17.21	17.87	14.3	3083.29	7688.85	15611	227.54	2363.7	5277	10630	16383	264	3120	347618	1928848	3.63046e+06	57082	379576	2654.83	0.1	15225.1	0.1	1639.43	0	T	1	Patient	TC	cluster
1976	39.13	42.73	40.1	42.73	38.33	78.18	83.49	79.3	83.49	83.01	76.55	80.7	77.69	80.7	81.74	10.94	12.29	11.32	12.29	11.04	923.15	8254.29	14569.7	225.31	1829.41	1212	10466	16383	252	2468	86796.1	978688	1.46685e+06	26713.8	175048	502.69	0.1	14210	0.1	1093.06	0	T	1	Patient	TC	cluster
2005	53.74	68.55	68.55	68.55	63.88	61.69	68.97	68.29	68.97	62.89	58.33	67.1	67.47	67.1	60.95	12.35	16.98	16.88	16.98	14.59	2505.71	5660.89	15918.7	225.51	1816.25	3724	8782	16383	268	2584	300222	1.28116e+06	3.56295e+06	51037.9	303753	2085.29	0.1	15526.6	0.1	1067.9	0	T	1	Patient	TC	cluster
2043	54.27	66.41	66.41	66.41	59.82	58.82	80.69	80.74	80.69	63.67	51.41	81.4	78.37	81.4	59.45	12.27	19.24	19.23	19.24	13.9	2336.86	5873.48	16157.1	222.89	1640.01	3500	9818	16383	272	2268	276102	1.70802e+06	4691785	64816.7	249034	1924.37	0.1	15736.2	0.1	919.65	0	T	1	Patient	TC	cluster
2044	53.3	61.09	57.65	61.09	48.65	65.67	81.21	83.52	81.21	78.63	60.07	80.28	85	80.28	76.78	12.35	17.35	16.6	17.35	13.08	2352.26	5535.63	15997.2	235.08	2433.31	3472	9010	16383	276	3140	281837	1308082	3460716	55551	326979	1919.97	0.1	15535.7	0.1	1689.01	0	T	1	Patient	TC	cluster
2069	21.85	71.57	65.49	71.57	25.66	87.51	65.11	70.65	65.11	90.42	88.1	63.22	65.99	63.22	92.98	6.67	15.51	14.5	15.51	7.77	682.9	4818.33	15285.8	227.61	1420.56	892	8414	16383	276	2024	23864.9	910064	2524637	42990.4	67372.8	270.45	0.1	14880	0.1	688.11	0	T	1	Patient	TC	cluster
2088	53.74	62.86	70.64	62.86	56.72	65.21	71.61	83.89	71.61	70.78	66.12	71.96	79.39	71.96	68.91	12.75	16.44	14	16.44	14.59	3365.34	6378.43	12329	232.83	1866.13	5853	8778	16383	276	2412	429820	1.35333e+06	1.92633e+06	49400.5	312095	2929.22	0.1	12118.8	0.1	1101.63	0	T	1	Patient	TC	cluster
2089	58.14	61.57	60.61	61.57	36.55	90.88	74.88	73.27	74.88	93.59	88.61	74.44	71.91	74.44	89.21	12.54	16.79	16.42	16.79	11.3	2034.22	4960.75	15974.3	224.14	1814.71	3332	7377	16383	272	2392	253113	1.09794e+06	3382661	49608.5	181946	1652.19	0.1	15604.9	0.1	1114.38	0	T	1	Patient	TC	cluster
2105	34.47	55.55	53.62	55.55	49.86	93.28	78.41	77.74	78.41	75.78	90.65	78.85	77.25	78.85	73.25	10.65	15.51	14.95	15.51	13.2	2066.92	7419.02	15824.2	225.44	1620.17	3040	10342	16383	268	2204	184016	1.40127e+06	2.77813e+06	42579.3	221756	1642.55	0.1	15421.3	0.1	855.82	0	T	1	Patient	TC	cluster
2191	50.78	67.38	67.38	67.38	42.99	81.69	91.01	91.01	91.01	91.93	82.93	90.2	90.2	90.2	94.27	14.09	20	20	20	12.9	3494.1	5585.36	16228.3	230.54	2959.39	5089	8738	16383	268	4297	545113	1.75435e+06	5097292	72413.3	386590	3065.9	0.1	15758.6	0.1	2227.14	0	T	1	Patient	TC	cluster
2212	63.55	76.69	76.2	76.69	58.56	88.64	82.29	82.4	82.29	79.36	88.84	82.04	82.78	82.04	82.12	14.13	20.89	20.83	20.89	14.3	3553.82	6583.46	16189.2	234.21	3139.11	5777	10742	16383	316	4385	585816	2.25684e+06	5516073	80287.8	504096	3294.66	0.1	15724	0.1	2374.68	0	T	1	Patient	TC	cluster
2230	63.12	91.15	75.53	32.26	87.77	87.97	56.25	59.88	90.18	55.45	88.78	55.95	58.91	86.86	45.73	13.5	20.34	17.33	9.63	16.14	1989.83	6321.77	15140.9	381.53	1729.16	3128	9818	16383	580	2676	285142	2.05404e+06	3.57154e+06	27777.2	353932	1576.03	0.1	14777.9	165.04	1008.72	0	T	1	Patient	TC	cluster
2235	51.4	57.72	48.97	41.43	44.12	72.38	82.34	79.18	70.63	81.42	68.16	78.8	77.24	72.97	80.66	11.39	15.16	13.98	9.9	11.35	1335.79	5870.85	14037.2	264.02	1754.4	2192	8862	16383	308	2736	136152	1.06001e+06	2154901	20320.3	177360	911.3	0.1	13686	39.53	1022.11	0	T	1	Patient	TC	cluster
2255	36.67	51.96	48.79	51.96	46.1	86.81	77.94	74.57	77.94	74.88	84.16	75.99	71.68	75.99	72.88	10.82	14.63	13.4	14.63	12.5	2161.21	7052.38	14545.6	251.21	1977	3164	9014	16383	280	3000	198705	1.18532e+06	2051403	42221.5	242632	1732.79	0.1	14169.8	0.1	1200.65	0	T	1	Patient	TC	cluster
2261	56.57	66.72	58.08	66.72	60.48	92.05	73.27	81.29	73.27	88.88	91.02	71.35	85.5	71.35	87.7	12.09	17.15	14.56	17.15	12.88	1841.31	6240.15	15115.2	223.88	1533.6	2740	10594	16383	284	2400	212278	1.44081e+06	2.51532e+06	51691.9	200819	1432.36	0.1	14719.5	0.1	817.74	0	T	1	Patient	TC	cluster
2271	31.51	42.68	40.1	42.68	34.62	92.06	91.9	93.31	91.9	92.28	91.67	92.93	93.93	92.93	90.09	9.76	12.83	12.18	12.83	10.6	2169.73	5879.43	15380.2	238.37	1931.77	3284	8814	16383	280	2704	162479	760703	1.7916e+06	30840.8	170377	1753.23	0.1	15033.8	0.1	1215.28	0	T	1	Patient	TC	cluster
2273	57.36	60.6	57.71	60.6	57.85	90.75	76.59	77.76	76.59	70.51	90.62	76.22	76.18	76.22	70.11	12.35	16.82	16.06	16.82	14.15	2039.11	5955.49	16028.7	227.87	1501.07	3432	9930	16383	280	2256	246039	1.32306e+06	3.24748e+06	50623.6	236054	1625.12	0.1	15634.7	0.1	764.72	0	T	1	Patient	TC	cluster
2278	44.35	51.22	36.5	51.22	32.26	77.04	80.28	93.13	80.28	89.41	70.8	79.51	88.51	79.51	87.29	11.51	14.65	11.16	14.65	9.79	1389.6	6637.29	14776.4	219.99	1696.71	2284	9874	16383	248	2368	144527	1.11832e+06	1444629	37066.2	127763	969.21	0.1	14400.3	0.1	1016.28	0	T	1	Patient	TC	cluster
2289	31.72	45.57	43	45.57	43.49	87.36	92.77	92.32	92.77	89.75	87.01	91.67	91.25	91.67	87.11	9.68	13.58	13.02	13.58	12.33	1540.43	5136.83	13986.1	230.17	1426.13	2416	7389	16383	280	1884	113432	743693	1.86195e+06	33323.6	170279	1123.97	0.1	13560.5	0.1	685.73	0	T	1	Patient	TC	cluster
2299	32.64	61.88	58.67	61.88	55.77	93.62	70.72	73.82	70.72	68.27	92.86	70.58	75.55	70.58	67.26	10.19	16.32	15.58	16.32	14.39	2040.33	6591.48	15456.2	223.08	1782.21	3040	8718	16383	284	2432	166370	1.37934e+06	2.94502e+06	46681.3	289905	1635.99	0.1	15082.9	0.1	1093.92	0	T	1	Patient	TC	cluster
2303	61.2	61.62	56.64	61.62	58.6	58.61	72.64	74.05	72.64	64.94	51.25	69.5	71.26	69.5	63.39	13.02	15.98	14.93	15.98	13.34	2264	6566.54	13952.1	234.53	2003.85	3308	9630	16383	264	3132	301402	1.31675e+06	2.44367e+06	47029.1	280106	1835.71	0.1	13569.3	0.1	1283.44	0	T	1	Patient	TC	cluster
2306	65.38	70.96	59.21	70.96	39.34	59.22	80.17	85.64	80.17	85.95	53.04	81.79	85.97	81.79	82.38	13.52	18.37	16.26	18.37	10.97	1721.82	4954.25	15493.6	231.75	1644.14	2504	8546	16383	272	2508	247130	1.31291e+06	3216425	61415.3	155269	1305.44	0.1	15116.7	0.1	931.64	0	T	1	Patient	TC	cluster
2309	68.43	74.88	73.55	74.88	32.75	78.53	70.45	70.86	70.45	93.37	76.29	69.37	73.4	69.37	97.97	13.79	18.27	17.28	18.27	10.22	2662.85	6399.85	15327.4	232.32	2577.64	4605	9054	16383	308	3564	412566	1.67737e+06	3.59639e+06	60891.1	211256	2326.07	0.1	14893.7	0.1	1821.33	0	T	1	Patient	TC	cluster
2327	47.5	65.65	65.07	27.74	49.66	81.61	91.78	91.98	87.9	83.84	81.01	89.96	90.33	87.29	85.67	12.94	19.76	19.72	7.91	13.73	2594.03	5479.9	16194.9	261.08	2486.85	3996	9102	16383	300	3264	341021	1680194	4945297	12816.9	368315	2169.69	0.1	15751.9	40.61	1742.57	0	T	1	Patient	TC	cluster
2350	30.39	37.74	32.9	37.74	32.9	89.89	89.35	84.66	89.35	86.06	93.46	87.44	84.85	87.44	85.12	9	10.87	9.35	10.87	9.43	2326.77	6329.13	5506.12	222.91	1667.71	3596	8278	9590	260	2240	148103	587176	377963	20679.8	116560	1918.43	0.1	5145.65	0.1	943.25	1	T	1	Patient	TC	cluster
2361	47.93	61.72	59.8	61.72	44.66	71.05	75.6	74.9	75.6	83.7	70.38	76.62	77.07	76.62	83.97	12.33	15.93	14.74	15.93	12.33	2439.11	7461.97	15161.2	221.77	2080.04	3928	9522	16383	268	2852	291227	1.48699e+06	2.58605e+06	44193.5	248355	2018.7	0.1	14783.1	0.1	1383.78	0	T	1	Patient	TC	cluster
2364	36.07	55.14	48.49	55.14	50.52	91.69	91.02	82.19	91.02	80.47	89.2	90.55	83.91	90.55	81.13	10.62	15.16	12.96	15.16	12.65	2806.14	5428.71	16198.5	241.65	2629.67	3972	8282	16383	288	3260	248661	980180	2136256	43631	330390	2354.14	0.1	-181.6	0.1	1869.23	0	T	1	Patient	TC	cluster
2369	35.05	51.26	48.68	51.26	44.6	87.08	84.73	84.81	84.73	82.18	87.62	83.25	85.12	83.25	85.48	10.34	14.77	14.24	14.77	12.67	1890.73	6831.13	15301	230.45	1718.71	2928	9294	16383	280	2428	158892	1.17087e+06	2.43802e+06	39499.1	216653	1470.29	0.1	14909	0.1	962.29	0	T	1	Patient	TC	cluster
2406	53.79	57.06	55.02	57.06	51.79	63.31	75.52	71.78	75.52	69.68	59.48	75.95	69.82	75.95	66.95	12.73	15.42	14.39	15.42	13.58	2462.67	6799.39	14470.8	229.21	1864.37	3544	9094	16383	268	2440	313506	1270094	2353900	42815.6	269917	2034.49	0.1	14100.5	0.1	1111.96	0	T	1	Patient	TC	cluster
2413	32.47	48.79	42.35	48.79	37.03	94.06	82.95	82.45	82.95	91.46	91.8	83	81.92	83	91.11	9.85	13.67	11.98	13.67	10.92	2844.24	7093.61	13008.3	223.37	1916.04	4173	8870	16383	296	2724	216539	1.04174e+06	1.4666e+06	32802.7	179352	2431.77	0.1	12629.1	0.1	1223.66	0	T	1	Patient	TC	cluster
2426	34.4	58.35	55.02	58.35	55.55	92.97	78.35	76.11	78.35	67.61	91.79	76.52	75.83	76.52	63.32	10.47	15.61	14.43	15.61	13	1143.05	5029.51	15396.6	231.11	1632.76	1732	7629	16383	260	2464	98436.5	962504	2.51731e+06	44228.4	216687	718.67	0.1	15030.6	0.1	896.3	0	T	1	Patient	TC	cluster
2440	47.29	61.24	58.19	61.24	55.88	71.54	74.14	72.89	74.14	68.32	73.27	74.19	68.9	74.19	67.86	12.67	16.64	15.39	16.64	14.41	2793.8	7356.28	14901.1	226.21	2043.03	4125	10090	16383	300	2708	352174	1.60059e+06	2.77106e+06	49219.1	333181	2365.41	0.1	14534.8	0.1	1290.68	0	T	1	Patient	TC	cluster
2444	31.73	51.26	49.97	51.26	45.89	93.77	80.65	79.57	80.65	79.01	97.22	81.06	81.89	81.06	77.67	9.76	14.48	14	14.48	12.61	2688.42	6543.81	15630.6	223.49	1829.93	3988	9166	16383	328	2364	201321	1.07807e+06	2.40601e+06	36819.9	228389	2275.95	0.1	15250.2	0.1	1117.44	0	T	1	Patient	TC	cluster
2454	42.57	59.96	49.27	59.96	52.88	80.72	84.13	82.46	84.13	80.37	81.95	84.75	82.64	84.75	80	11.87	15.59	14.3	15.59	13.12	1452.08	5750.45	15070.8	267.89	1981.37	2004	8654	16383	328	2876	160690	1.09808e+06	2.42015e+06	51154.4	267897	1035.61	0.1	14695.7	0.1	1241.14	1	T	1	Patient	TC	cluster
2457	56.04	63.17	62.31	63.17	57.17	89.81	80.78	81.16	80.78	66.83	90.71	80.19	81.61	80.19	62.31	12.11	18.14	17.96	18.14	13.36	2889.43	6471.78	16144.9	237.84	2317.77	4129	9710	16383	412	3248	333378	1671994	4.09045e+06	61445.2	324952	2456.73	0.1	15680.5	0.1	1569.46	0	T	1	Patient	TC	cluster
2465	55.67	64.21	62.1	64.21	36.77	58.86	76.33	76.25	76.33	84.17	47.84	74.17	74.82	74.17	86.74	11.62	17.89	17.1	17.89	9.79	1524.52	4398.64	15747.5	235.9	1859.43	2348	7633	16383	272	2740	161731	1.10529e+06	3.61636e+06	59276.9	140016	1096.12	0.1	15341.2	0.1	1106.96	0	T	1	Patient	TC	cluster
2477	30.47	47.51	37.63	47.51	46.07	93.09	84.81	94.59	84.81	74.99	92.05	83.94	92.11	83.94	71.43	9.66	13.71	11.87	13.71	12.18	2374.05	7419.21	15239.1	230.37	1584.97	3792	9134	16383	300	2108	173829	1.09573e+06	1686396	34022.5	184629	1969.62	0.1	14859	0.1	856.55	0	T	1	Patient	TC	cluster
2490	72.24	74.55	69.82	74.55	70.16	86.99	66.04	66.72	66.04	90.98	88.32	62.84	64.96	62.84	92.56	14.75	18.73	17.6	18.73	14.37	3235.32	6206.19	15636.5	236.57	2140.8	5021	10270	16383	280	2932	533434	1.70924e+06	3.80551e+06	65154.5	347344	2679.55	0.1	15246.3	0.1	1376.4	0	T	1	Patient	TC	cluster
2499	48.84	60.71	57.12	32.16	57.17	89.87	69.58	68.77	77.62	60.41	89.35	66.28	66.24	88.79	53.22	10.7	15.14	14.45	7.84	12.5	2001.69	4913.46	15208	252.34	1443.74	3740	8370	16383	288	2156	190794	885105	2492795	12177.9	177187	1702.98	0.1	14853	31.85	699.3	0	T	1	Patient	TC	cluster
2511	44.49	56.47	56.47	23.56	48.14	78.41	84.12	83.98	80.83	78.11	74.17	82.78	82.68	78.95	77.37	12.65	16.91	16.87	6.34	13.77	3357.25	5584.82	16013.4	249.26	2038.65	5033	7977	16383	272	2840	421803	1.25465e+06	3.57748e+06	7881.18	303630	2937.02	0.1	15609	28.78	1318.27	0	T	1	Patient	TC	cluster
2534	55.38	64.09	63.5	64.09	53.19	66.92	87.23	87.96	87.23	78.44	62.88	85.29	86.69	85.29	74.66	13.14	18.5	18.28	18.5	13.94	2549.03	6543.76	15972.5	230.43	2335.41	4024	10482	16383	284	3656	345710	1758650	4.19298e+06	61929.5	356573	2132.64	0.1	15541.5	0.1	1606.94	0	T	1	Patient	TC	cluster
2544	55.09	72.41	62.37	72.41	62.52	62.55	62.36	92.58	62.36	89.91	60.86	60.72	92	60.72	93.58	13.16	17.15	13.6	17.15	13.52	2610.63	6667.01	11291.5	228.44	1687.61	3688	9238	16383	264	2164	355151	1.53937e+06	1.63143e+06	52745.3	243932	2174.35	0.1	10852.9	0.1	955.16	0	T	1	Patient	TC	cluster
2557	76.54	72.09	69.99	72.09	56.14	73.59	85.57	85.23	85.57	80.45	73.6	86.93	84.22	86.93	80.05	13.62	19.2	18.41	19.2	14.3	2596.41	6641.88	15859.5	235.38	1888.87	4365	9950	16383	300	2488	390623	1.92318e+06	4.22269e+06	68154.9	303326	2250.54	0.1	15454.4	0.1	1128.61	0	T	1	Patient	TC	cluster
2565	38.7	48.15	37.62	48.15	42.88	88.81	85.69	91.55	85.69	77.78	89.47	86.52	85.77	86.52	79.44	11.44	13.73	11.58	13.73	11.46	1558.79	4634.95	13733.4	232.79	1845.1	2720	6325	16383	272	3048	160178	686459	1445495	34476.8	190366	1134.45	0.1	13362.6	0.1	1092.62	0	T	1	Patient	TC	cluster
2573	56.47	62.1	60.49	62.1	61.32	88.85	79.68	80.76	79.68	58.27	87.34	77.25	81.23	77.25	49.17	12.35	17.66	16.88	17.66	12.67	2020.38	4892.35	15968.6	235.17	1992.15	3148	8718	16383	280	2644	244075	1.19881e+06	3.57411e+06	57626.1	251121	1608.67	0.1	15533.5	0.1	1227.83	0	T	1	Patient	TC	cluster
2579	54.74	61.46	58.67	61.46	56.05	92.17	70.27	67.39	70.27	67.86	91	70.74	68.93	70.74	67.28	11.89	16.26	15.28	16.26	14.17	2576.08	6822.09	12219.8	222.3	1637.51	4149	9994	16383	264	2232	286478	1416241	2.24193e+06	46148.8	258192	2154.7	0.1	11866	0.1	941.21	0	T	1	Patient	TC	cluster
2603	52.98	57.49	52.66	57.49	53.84	69.37	78.5	71.1	78.5	71.97	64.07	80.68	69.33	80.68	64.87	11.06	15.27	13.14	15.27	12.16	1808.42	6434.42	13724.8	235.89	2339.34	2800	9630	16383	296	5457	173792	1.17783e+06	1.86141e+06	43180.1	271530	1380.01	0.1	13353.5	0.1	1606.97	0	T	1	Patient	TC	cluster
2626	31.94	56.31	54	56.31	50.29	93.41	74.15	72.84	74.15	72.86	93.85	71.32	72.97	71.32	66.9	9.74	14.7	14	14.7	12.39	2862.8	6376.52	15629.1	230.87	1890.46	4193	8882	16383	272	2468	213189	1082339	2.40578e+06	39187.9	228078	2446.47	0.1	15255	0.1	1137.99	0	T	1	Patient	TC	cluster
2627	60.43	72.88	67.25	30.91	62.05	86.62	78.52	77	69.53	58.96	84.26	78.52	74.66	64.29	53.61	13	19.1	18.68	6.67	13.81	2038.99	5784.68	16183	260.62	1861.71	3352	10126	16383	288	2504	272756	1.65813e+06	4.43674e+06	9107.62	278827	1618.91	0.1	15776.8	36.16	1089.38	0	T	1	Patient	TC	cluster
2642	55.56	64.84	60.39	40.47	69.4	82.54	77.33	78.65	65.35	80.81	79.71	80.61	77.21	67.2	77.26	11.18	17.65	16.77	8.14	13.06	2081.17	5561.37	15459.6	242.85	1609.63	3856	9398	16383	268	2132	219520	1.36044e+06	3.41517e+06	12628.9	215912	1811.72	0.1	15060.5	26.35	915.37	0	T	1	Patient	TC	cluster
2658	51.91	67.59	67.59	44.38	53.62	69.88	86.77	86.77	69.53	72.91	69.59	88.42	88.42	64.81	73.16	13.46	20.29	20.29	9.26	14.19	2229.29	5758.06	16222.2	246.96	1718.92	3136	8478	16383	272	2352	317184	1.8613e+06	5243838	16644.3	271743	1820.9	0.1	15763.7	34.49	1034.52	0	T	1	Patient	TC	cluster
2682	63.07	68.71	68.71	36.27	63.65	86.5	84.19	84.19	83.77	84.01	87.27	84.37	84.37	81.48	84.7	16.82	18.41	18.41	9.26	16.85	4524.36	4487.95	16383	280.52	3581.92	5937	6245	16383	320	4585	1.00512e+06	1.19494e+06	4362072	18905.8	798730	4072.55	0.1	0.1	56.03	2817.45	1	T	1	Patient	TC	cluster
2699	33.86	62.8	35.27	62.8	51.09	93.13	71.44	80.08	71.44	72.58	91.39	74.71	81.91	74.71	71.26	10.52	13.5	9.98	13.5	11.44	1950.28	6893.89	12351.8	229.78	1776.99	2880	9414	16383	264	2656	169575	986602	966065	32884.3	182600	1533.87	0.1	11973.4	0.1	1052.66	0	T	1	Patient	TC	cluster
2711	70.74	87.85	66.39	29.69	56.76	68.41	87.56	88.51	58.18	85.35	61.62	87.94	88.51	58.97	86.54	14.48	20.64	18.96	6.43	14.17	2545.94	5404.78	16133.5	305.44	2007.49	3396	8037	16383	364	2960	419433	1.80781e+06	4557407	9911.38	316528	2129.51	0.1	15733.4	76.98	1287.09	1	T	1	Patient	TC	cluster
2749	41.59	55.01	55.01	55.01	44.07	79.59	82.1	82.1	82.1	83.26	82.95	81.86	81.86	81.86	84.24	11.69	16.03	16.03	16.03	12.83	2524.5	5715.23	16013.1	229.91	2199.05	3964	8990	16383	268	3192	270965	1.15317e+06	3.23101e+06	46390.1	284521	2108.02	0.1	15631.5	0.1	1450.78	0	T	1	Patient	TC	cluster
2799	40.3	46.21	44.56	30.9	30.9	80.62	86.71	87.16	84.31	89.61	79.08	84.99	87.28	82.91	92.68	11.25	13.67	13.38	7.87	9.32	1522.33	4048.47	14547.5	255.08	2928.54	2448	5977	16383	280	7273	151365	594546	2.04561e+06	12415.9	199809	1125.86	0.1	14183.2	38.59	2224.14	0	T	1	Patient	TC	cluster
2800	58.79	69.64	68.03	69.64	48.15	78.59	83.64	84.8	83.64	82.47	77.86	84.42	84.09	84.42	87.57	14.75	19.34	19.05	19.34	13.69	2932.52	5213.38	16171.3	237.77	2383.16	4381	8322	16383	292	3412	501421	1.53124e+06	4.60845e+06	69837.3	350975	2492.16	0.1	15747	0.1	1622.7	0	T	1	Patient	TC	cluster
2837	42.14	72.68	65.69	72.68	53.25	76.64	76.81	74.45	76.81	78.95	76.8	73.31	75.09	73.31	74.56	11.51	18.58	17.19	18.58	13.38	2705.63	4858.4	16102.1	240.55	2330.06	4641	8642	16383	296	3064	281402	1.31783e+06	3737970	65247.7	327645	2257.42	0.1	15675.9	0.1	1565.89	1	T	1	Patient	TC	cluster
2841	51.42	61.14	58.13	61.14	54.59	89.72	73.22	74.95	73.22	73.35	87.88	73.07	75.42	73.07	76.18	11.23	16.77	15.81	16.77	13.83	2209.32	5562.48	15475.5	233.87	1664.28	3444	8534	16383	272	2180	221339	1.2288e+06	3.03882e+06	51663.7	249949	1815.16	0.1	15102.5	0.1	955.98	0	T	1	Patient	TC	cluster
2859	33.23	43.76	40.11	43.76	35.27	94.43	88.55	90.06	88.55	93.69	94.33	88.85	89.53	88.85	89.24	10.14	13.08	12.11	13.08	10.87	3142.51	7937.81	15283.9	232.12	2279.7	4781	10538	16383	264	3188	253628	1.06665e+06	1.7613e+06	31191.9	211495	2706.01	0.1	14893.1	0.1	1535.4	0	T	1	Patient	TC	cluster
2882	57.18	59.52	52.11	59.52	55.76	89.87	77.02	79.77	77.02	73.89	88.15	76.58	78.11	76.58	72.82	12.13	16.13	14.59	16.13	14.37	1986.59	5711.8	15013.5	233.47	1637.66	3500	8262	16383	284	2520	235540	1.16674e+06	2.51089e+06	47691.4	265710	1600.33	0.1	14617.9	0.1	857.25	0	T	1	Patient	TC	cluster
2886	30.8	40.58	33.01	40.58	34.78	89.68	88.89	86.7	88.89	88.47	90.3	91.45	90.74	91.45	85.71	9.35	11.94	9.26	11.94	10.01	1837.38	5264.81	14689.3	237.47	1848.15	2792	7413	16383	268	2556	126125	589189	990000	26575.7	145318	1417.07	0.1	14283	0.1	1111.8	1	T	1	Patient	TC	cluster
2943	58.34	65.33	62.43	41.75	59.14	59.21	83.92	87.01	78.89	65.84	53.33	85.47	87.34	78.4	66.22	12.92	19.09	18.3	10.62	14.06	2389.21	4649.62	16051.6	271.08	1860.56	3872	8189	16383	316	2620	313100	1.33084e+06	4.22041e+06	24021.3	288716	1976.78	0.1	15614.6	50.61	1108.21	0	T	1	Patient	TC	cluster
2960	56.25	68.01	66.82	68.01	59.41	92.96	68.22	67.97	68.22	62.42	95.14	68.49	66.78	68.49	59.77	12.39	17.87	17.59	17.87	13.67	2888.35	7147.01	16056.1	230.79	1957.65	4032	9846	16383	260	2776	348443	1.79292e+06	3.90097e+06	57895.7	287495	2463.69	0.1	15660	0.1	1241.19	0	T	1	Patient	TC	cluster
2974	54.59	63.93	63.93	24.2	55.56	59.73	75.89	75.81	80.89	68.05	52.27	75.52	75.48	83.12	71.52	11.83	17.41	17.39	6.39	12.65	2368.94	5458.31	15871.1	267.84	1835.48	3720	7905	16383	312	2712	260182	1.29889e+06	3770197	8580.1	230609	1952.57	0.1	15462	43.36	1131.02	0	T	1	Patient	TC	cluster
2986	50.83	62.42	61.88	30.11	50.33	71.4	82.41	82.55	80.88	75.85	74.07	81.01	81.4	81.82	76.18	13.64	18.3	18.25	7.63	13	2948.85	6126.95	16165.8	245.27	3108.03	4717	8798	16383	276	4741	430605	1.61094e+06	4.23025e+06	11224.4	412473	2536.38	0.1	15751.5	24.8	2379.91	0	T	1	Patient	TC	cluster
2994	53.94	66.46	65.97	32.52	67.34	88.84	84.81	84.55	85.21	70.77	88.54	84.74	83.24	86.71	72.58	11.51	19.27	19.15	9.15	13.83	2291.32	6152.56	16196.1	248.84	1627.09	4048	10018	16383	272	2104	251139	1.79429e+06	4.66268e+06	16356.4	244365	1990.21	0.1	15758.1	28.34	902.77	0	T	1	Patient	TC	cluster
3068	55.45	63.39	63.39	27.92	63.72	65.03	80.52	79.32	84.69	68.47	63.66	78.45	79.65	85.04	72.1	14.13	17.74	17.38	8.2	13.85	1949.46	4835.26	15718.9	253.01	2071.87	2892	7565	16383	292	3152	305757	1.19488e+06	3.72749e+06	13367.7	312025	1524.99	0.1	15299.8	32.54	1295.51	0	T	1	Patient	TC	cluster
3080	57.63	64.41	63.08	64.41	66.82	92.97	75.35	74.35	75.35	90.28	89.98	74.4	72.63	74.4	87.56	12.86	16.9	15.68	16.9	13.87	2126.77	6464.25	14779.4	229.42	1867.68	3016	9110	16383	272	2500	275899	1.44953e+06	2.85295e+06	51444	281978	1697.12	0.1	14373.5	0.1	1130.76	0	T	1	Patient	TC	cluster
3089	41.8	50.19	49.87	50.19	44.4	85.82	89.91	90.45	89.91	83.95	83.93	91.15	92.38	91.15	81.85	12.18	15.47	15.37	15.47	12.67	1568.74	3785.17	16063.1	226.19	1485.7	2284	5821	16383	288	2136	182738	711775	2.98046e+06	42534.4	187281	1152.33	0.1	15673.6	0.1	781.27	0	T	1	Patient	TC	cluster
3121	29.57	65.43	56.26	36.6	45.68	92.63	75.92	69.93	65.35	75.06	92.55	74.37	67.82	66	81.25	9.23	15.95	14.11	8.91	11.28	1322.24	3490.47	7710.48	448.67	1239.62	1928	6889	15067	520	2160	88563.4	697019	1.20611e+06	27998.5	123771	1033.76	0.1	7386.17	80.18	779.24	0	T	1	Patient	TC	cluster
3142	80.41	109.67	105.79	31.66	91.67	76.74	60.86	86.21	84.81	78.77	75.68	58.01	87.05	86.29	76.94	15.66	23.85	20.51	8.1	17.13	4301.77	7156.33	16291.2	253.42	2713.61	6625	10774	16383	288	4329	852922	3.19752e+06	5.37803e+06	13073.2	631645	3975.62	0.1	-99.02	32.94	1992.21	0	T	1	Patient	TC	cluster
3153	47.29	80.03	80.58	80.03	69.57	73.38	77.15	76.48	77.15	70.46	73.54	76.27	72.61	76.27	65.03	12.42	19.88	19.42	19.88	15.07	2889.5	4634.3	15822.3	231.29	1879.15	4149	8181	16383	268	2508	349813	1.43828e+06	4.68673e+06	71780.9	335381	2465.4	0.1	15373.3	0.1	1106.87	0	T	1	Patient	TC	cluster
3156	34.79	66.84	67.37	31.19	54.2	93.7	76	73.14	77.52	71.72	93.21	78.25	71.12	77.24	72.68	10.82	17.93	17.24	8.07	13.92	3370.8	6607.49	15548.4	274.21	2237.77	5145	8910	16383	304	2956	309916	1.66857e+06	3.62883e+06	14031.7	340734	2946.65	0.1	15150.9	41.72	1497.53	0	T	1	Patient	TC	cluster
3160	53.73	69.42	65.81	69.42	64.15	66.49	68.94	63.87	68.94	91.46	65.71	66.21	58.23	66.21	92.64	12.86	16.52	14.68	16.52	13.54	2399.97	6300.18	13370.5	222.76	2007.22	3596	8710	16383	260	2772	311516	1.34983e+06	2.26392e+06	47726.4	291361	1995.74	0.1	13006.1	0.1	1351.84	0	T	1	Patient	TC	cluster
3184	30.86	50.51	43.91	50.51	46.1	93.35	77.26	78.87	77.26	75.38	94.83	80	76.34	80	77.38	9.6	13.9	11.78	13.9	12.71	2347.95	7438.25	8559.86	242.52	1738.06	3384	9358	16319	276	2576	169965	1.12949e+06	933013	36826.5	220538	1927.74	0.1	8187.82	0.1	989.72	0	T	1	Patient	TC	cluster
3191	47.73	66.73	66.73	28.01	48	87.26	92.98	92.98	80.85	86.29	87.63	93.88	93.88	90	86.4	14.04	20.38	20.38	7.28	13.67	4300.07	6115.64	16256.7	257.72	3065.32	5417	9634	16383	280	4309	665484	1.9947e+06	5302357	10721.8	450163	3867.68	0.1	15798	33.22	2312.9	0	T	1	Patient	TC	cluster
3213	30.23	37.41	36.44	37.41	31.99	93.08	94.79	94.28	94.79	93.82	92.22	98.06	92.89	98.06	95.43	9.41	11.69	11.25	11.69	10.22	2830.6	7025.49	15056.6	295.32	2007.8	4449	8914	16383	360	2848	196660	754077	1.49707e+06	31697.8	164553	2390.3	0.1	14689.3	0.1	1211.34	1	T	1	Patient	TC	cluster
3359	55.82	65.57	62.85	65.57	54.42	63.55	74.15	73.86	74.15	69.73	61.25	76.09	75.75	76.09	61.9	12.37	16.71	16.32	16.71	12.48	2612.04	6763.34	14988	249.58	1937.37	4245	10110	16383	312	2640	314049	1.48283e+06	3.1364e+06	54718.9	236963	2187.82	0.1	14596.5	0.1	1208.94	1	T	1	Patient	TC	cluster
3362	33.18	102.78	59.2	74.64	50.61	93.73	54.93	78.27	0	72.69	92.12	70.91	77.86	37.11	71.47	10.37	19.03	16.8	9.18	13.56	2611.84	6501.68	16086	285.51	2108.61	3816	10938	16383	344	2732	220578	1.85013e+06	3.56694e+06	18885.9	304400	2187.38	0.1	15691.1	53.02	1392.15	0	T	1	Patient	TC	cluster
3461	68.72	74.68	74.68	74.68	67.22	56.27	72.71	72.71	72.71	70.36	49.53	72.37	72.34	72.37	63.8	15.06	20.21	20.2	20.21	15.3	2495.46	6433.62	16226.4	230.5	2376.99	4457	9790	16383	276	3196	444339	2.06362e+06	5197958	73932.6	437088	2083.15	0.1	15779.6	0.1	1632.72	0	T	1	Patient	TC	cluster
3462	78.7	182.33	77.58	183.48	80.84	87.38	66.21	71.93	21.32	73.96	88.58	72.44	70.66	42.76	70.41	13.92	26.74	17.98	18.71	13.98	2148.4	4232.39	15600.9	415.32	1831.13	4012	7505	16383	576	2680	344281	2.37705e+06	3.95911e+06	113606	285164	1784.79	0.1	15175	164.7	1093.24	0	T	1	Patient	TC	cluster
3463	57.49	57.91	56.31	57.91	50.39	92.85	80	77.46	80	75.99	91.63	78.82	79.19	78.82	76.72	12.31	16.13	15.3	16.13	13.32	2276.07	7132.02	15585.3	228.25	1759.08	3712	9794	16383	272	2200	270356	1.45685e+06	2865879	46624.8	245160	1851.81	0.1	15217.4	0.1	1034.7	0	T	1	Patient	TC	cluster
3470	57.7	66.88	64.62	23.73	35.79	91.34	70.9	69.18	79.07	93.04	91.67	69.81	65.54	84.93	90	12.42	16.6	15.34	6.22	11.04	1427.8	5315.57	14346.6	351.84	3268.17	2232	7865	16383	432	4937	172163	1.14993e+06	2.65003e+06	10685.2	312717	1001.72	0.1	13987.5	115.34	2543.85	0	T	1	Patient	TC	cluster
3477	57.42	61.4	53.51	28.43	55.81	91.2	72.93	72.33	80.09	67.94	91.21	73.95	69.32	87.16	67.17	12.48	15.49	13.65	7.6	13.2	1808.08	5625.81	12801.8	242.79	1668.18	3192	8754	16383	268	2420	219583	1.06024e+06	1.87471e+06	11009.7	228328	1366.86	0.1	12449.9	26.32	951.69	0	T	1	Patient	TC	cluster
3482	87.56	85.05	110.48	85.05	86.63	83.27	76.31	68.01	76.31	83.97	81.6	74.8	55.91	74.8	86.12	15.63	22.83	19.85	22.83	16.31	2523.47	5893.88	16239.9	231.4	2083.6	4577	10230	16383	292	3216	514044	2412769	5026627	94727.2	454837	2240.15	0.1	15801.9	0.1	1405.58	0	T	1	Patient	TC	cluster
3483	60.44	155.05	66.73	118.33	65.39	59.68	55.58	79.03	0	88.02	50.81	70.67	78.8	23.58	89.71	12.75	23	18.57	13.98	13.62	2208.31	4346.94	16178	398.72	2193.14	3204	7081	16383	532	2816	282045	1.80663e+06	4381517	61208.9	317370	1735.96	0.1	15746.8	158.28	1435.4	1	T	1	Patient	TC	cluster
3486	57.71	62.39	55.02	62.39	50.19	91.53	76.46	72.01	76.46	77.68	93.85	75.68	69.74	75.68	76.74	12.52	16.56	14.19	16.56	13.5	1973.38	6081.45	13570.6	225.95	1518.56	2840	9002	16383	268	2196	244466	1.31056e+06	2.14537e+06	48691.6	217325	1580.85	0.1	13216.6	0.1	874.17	0	T	1	Patient	TC	cluster
3508	49.55	55.88	53.73	55.88	49.53	65.74	77.48	75.5	77.48	73.91	62.15	78.81	73.63	78.81	72.52	12.35	15.49	14.59	15.49	13.67	3175.09	7480.3	14913.2	222.73	1949.8	4693	10442	16383	268	2424	380424	1.40973e+06	2.49412e+06	41975.3	286342	2746.61	0.1	14538.1	0.1	1197.52	0	T	1	Patient	TC	cluster
3607	59.19	61.67	60.81	61.67	37.57	81.82	87.94	88.57	87.94	82.85	85.83	89.72	91.06	89.72	85.42	12.2	18.02	17.89	18.02	10.08	1321.73	4118.4	15944.6	233.62	1697.96	2196	7509	16383	304	2516	157882	1.05029e+06	4.00655e+06	59579.8	135627	926.1	0.1	15502.7	0.1	937.65	0	T	1	Patient	TC	cluster
3609	48.67	64.14	61.26	64.14	48.46	74.08	83.27	84.31	83.27	79.02	71.56	82.42	82.26	82.42	77.27	13.3	17.27	16.21	17.27	13.22	1880.85	5588	15894.8	231.33	1889.07	2600	8818	16383	272	2456	261349	1.30883e+06	3.27987e+06	54183.1	259347	1456.5	0.1	15519.3	0.1	1180.58	0	T	1	Patient	TC	cluster
3624	28.82	57.71	58.08	57.71	29.15	90.77	71.91	68.39	71.91	91.39	95.95	74.52	68.42	74.52	90.48	8.85	13.9	13.46	13.9	8.82	846.14	2328.59	13811.7	358.08	1140.14	1176	2828	16383	424	1460	52098	353595	1.96514e+06	54374.5	69725.8	393.69	0.1	13428.7	0.1	379.72	1	T	1	Patient	TC	cluster
3628	33.97	73.1	71.34	73.1	62.81	92.6	84.57	85.52	84.57	76.25	90.28	87.28	88.52	87.28	74.68	10.7	19.03	18.85	19.03	12.63	2481.63	4754.53	15989	229.73	1893.64	3748	7613	16383	272	3228	223003	1.35296e+06	4463382	65372.5	257120	2049.14	0.1	15533	0.1	1304.97	0	T	1	Patient	TC	cluster
3636	32.15	57.28	55.65	57.28	55.77	94.01	73.52	69.7	73.52	67.71	88.71	72.75	70.43	72.75	67.2	9.93	14.35	13.18	14.35	12.9	2150.13	6129.01	12260.8	231.02	1726.87	3232	9290	16383	264	2460	166378	991881	1.67307e+06	37387.3	225584	1717.84	0.1	11872.9	0.1	946.45	0	T	1	Patient	TC	cluster
3685	47.82	58.14	59.43	58.14	50.62	74.6	86.38	64.26	86.38	78.87	74.14	87.35	54.87	87.35	79.13	12.39	16.37	12.77	16.37	13.98	2625.17	6763.64	8020.38	225.76	2052.86	3672	8782	16383	288	2808	316720	1.42381e+06	1027697	47525	315141	2208.82	0.1	7656.47	0.1	1324.39	0	T	1	Patient	TC	cluster
3717	68.49	78.06	76.06	78.06	78.26	90.62	71.25	71.25	71.25	85.67	87.46	67.99	68.29	67.99	82.95	14.95	18.64	18.37	18.64	14.79	2077.06	5412.23	15693.8	227.75	1920.83	3272	8554	16383	272	3016	360125	1.47707e+06	4158974	62155.8	337631	1607.02	0.1	15283.1	0.1	1240.61	0	T	1	Patient	TC	cluster
3718	52.23	59.63	59.1	59.63	50.51	68.08	83	83.14	83	66.57	64.91	83.6	83.9	83.6	64.39	13.06	17.24	17.21	17.24	12.13	2518.26	6456.1	15687.5	234.01	2351.22	3764	9046	16383	340	4173	337346	1.50679e+06	3.64824e+06	54615.8	271930	2090.04	0.1	15273.7	0.1	1626.95	0	T	1	Patient	TC	cluster
3755	49.93	57.15	56.26	57.15	52.76	66.91	74.15	74.93	74.15	71.41	68.32	76.54	73.94	76.54	70.03	12.67	15.25	15.02	15.25	13.75	2709.97	6465.04	15228.7	322.24	2143.82	3816	8430	16383	556	2836	341606	1.18074e+06	2.69894e+06	58852.6	318402	2213.65	0.1	14842.2	0.1	1347.34	1	T	1	Patient	TC	cluster
3793	50.55	64.4	44.54	64.4	57	65.73	81.08	88.92	81.08	77.87	61.87	77.14	88.26	77.14	73.6	12.13	15.14	12.56	15.14	12.67	2562.58	6744.52	15117.9	227.43	1839.55	3988	9282	16383	264	2600	296375	1.21495e+06	1.87425e+06	40968.5	231886	2126.31	0.1	14731.3	0.1	1087.1	0	T	1	Patient	TC	cluster
3810	52.02	57.82	36.24	57.82	54.65	63.72	68.99	93.45	68.99	64.48	58.02	67.97	92.21	67.97	61.71	12.46	14.72	11.37	14.72	13.62	2336.4	6054.95	14724	225.27	1904.13	3568	7825	16383	260	2536	284796	1.03028e+06	1494636	38330.9	277257	1923.92	0.1	14345	0.1	1147.72	0	T	1	Patient	TC	cluster
3823	50.51	62.97	63.29	35.87	55.02	69.65	77.89	77.66	69.62	68.99	65.77	80.1	80.21	66.67	65.32	13.28	17.65	17.54	7.46	14.04	3166.48	6262.6	16016.5	252	2144.74	4873	8990	16383	276	2912	438673	1.53197e+06	3.87134e+06	11008	331923	2742.09	0.1	15622	31.5	1420.4	0	T	1	Patient	TC	cluster
3891	48.1	73.81	73.81	73.81	54.66	74.89	77.3	77.3	77.3	70.95	74.45	75.79	75.79	75.79	72.66	12.05	20.44	20.44	20.44	12.13	3636.79	5134.73	16242	229.04	2172.42	5953	8113	16383	292	3096	414561	1.68544e+06	5.33135e+06	75180.7	251251	3224.57	0.1	15772.8	0.1	1451.95	0	T	1	Patient	TC	cluster
3923	50.84	64.89	64.89	64.89	49.33	67.45	86.29	86.29	86.29	79.58	62.38	85.03	85.03	85.03	77.46	12.83	18.81	18.81	18.81	13.54	2613.57	6081.5	16140.1	297.81	1852.66	3628	9534	16383	464	2636	338153	1.69008e+06	4.4854e+06	82764	266680	2089.17	0.1	15626.7	0.1	1040.24	1	T	1	Patient	TC	cluster
3926	73.63	69.23	60.32	69.23	48.15	66.29	84.26	82.76	84.26	72.78	55.61	83.46	81.99	83.46	71.33	14.74	19.02	16.98	19.02	12.16	2452.1	6298.83	15989.6	223.69	2331.47	3500	10002	16383	272	4068	418255	1.78978e+06	3.61873e+06	63560.3	270616	2035.92	0.1	15549.3	0.1	1607.04	0	T	1	Patient	TC	cluster
3930	55.34	58.67	56.15	58.67	52.76	57.68	77.13	74.99	77.13	70.19	50	75.97	71.63	75.97	67.9	12.22	16.13	14.97	16.13	13.65	2416.87	5715.83	13680.9	250.43	1750.78	3872	8133	16383	316	2496	283544	1167563	2.40754e+06	51154.4	256386	1992.48	0.1	13289.5	0.1	978.35	0	T	1	Patient	TC	cluster
3931	58.5	66.61	66.61	24.73	53.83	90.41	84.96	84.78	79.8	74.8	92.8	84.76	84.72	79.52	74.74	12.9	19.56	19.53	6.63	14.26	2816.86	6353.11	16200.6	243.04	2051.33	4409	9586	16383	272	2948	370164	1.90828e+06	4852705	8392.06	327708	2417.22	0.1	15742	26.56	1319.1	0	T	1	Patient	TC	cluster
3972	43.31	57.6	56.1	57.6	54.86	79.92	75.83	72.97	75.83	71.31	82.51	75.38	72.02	75.38	71.89	11.8	15.66	14.75	15.66	13.38	972.75	4536.49	15162.3	239.59	1459.38	1484	6361	16383	276	2200	106433	873817	2.59255e+06	46148.8	205213	572.28	0.1	14787.6	0.1	738.9	0	T	1	Patient	TC	cluster
4062	71.71	90.04	89.68	90.04	57.06	86.21	74.73	74.44	74.73	79.09	87.51	70.8	71.02	70.8	74.86	15.11	20.16	19.31	20.16	13.85	1550.41	4247.1	15785.8	228.05	1775.58	2268	6893	16383	272	2692	294158	1.35521e+06	4.62337e+06	72769.4	267404	1216.22	0.1	15371.5	0.1	1007.08	0	T	1	Patient	TC	cluster
4105	60.5	65.26	64.03	29.58	50.9	65.77	87.43	87.89	71.19	80.95	62.22	87.04	88.74	67.78	78.71	13.81	18.64	18.02	6.9	13.75	2818.92	5952.1	16027.9	249.2	2162.53	4481	9090	16383	296	3224	422187	1.6244e+06	4.08749e+06	9330.61	321181	2402.82	0.1	15617.4	28.7	1438.04	0	T	1	Patient	TC	cluster
4116	57.54	58.03	56.41	58.03	51.8	61.84	81.95	82.34	81.95	79.13	56	81.21	82.22	81.21	75.34	12.61	16.45	16.19	16.45	14.06	2576.88	7271.98	16066.8	228.4	1864.1	3720	9818	16383	272	2368	321614	1.54594e+06	3.30867e+06	48555.1	289266	2164.59	0.1	15672.1	0.1	1127.84	0	T	1	Patient	TC	cluster
4206	54.64	61.95	57.17	61.95	53.25	92.47	73.86	72.12	73.86	70.37	94.6	73.26	73.48	73.26	69.01	11.87	16.77	15.35	16.77	13.71	2830.86	6838.1	15422.9	237.15	1943.12	4329	10146	16383	268	2780	315302	1.5106e+06	2.85526e+06	52387.5	286977	2408.86	0.1	15033.4	0.1	1170.72	0	T	1	Patient	TC	cluster
4221	32.47	52.45	49.98	52.45	51.8	94.07	78.17	79.46	78.17	69.93	94.33	78.16	80.43	78.16	66.22	10.14	14.19	13.16	14.19	12.58	1947.15	5889.41	15129.7	234.62	1611.76	2920	7705	16383	292	2104	157153	931054	2.05825e+06	37091.1	200489	1546.68	0.1	14779.4	0.1	915.29	0	T	1	Patient	TC	cluster
4232	58.6	89.24	89.21	89.24	83.99	92.54	66.68	65.76	66.68	64.93	95.19	59.91	58.67	59.91	41.99	12.86	18.43	17.83	18.43	15.32	1999.2	5928.53	15165.1	229.73	1898.13	3168	9358	16383	264	2732	259308	1.58097e+06	3.78544e+06	61262.2	349824	1569.26	0.1	14756.8	0.1	1145.8	0	T	1	Patient	TC	cluster
4302	50.3	63.18	62.97	63.18	37.58	70.01	77.3	75.28	77.3	92.07	69.97	78	75.61	78	93.55	12.88	17.21	16.87	17.21	11.46	2619.54	6710.86	15983	229.89	2442.48	3924	8982	16383	288	3192	341106	1.56066e+06	3.5707e+06	53462.5	252001	2207.27	0.1	15565.1	0.1	1714.01	0	T	1	Patient	TC	cluster
4329	54.63	59.63	57.17	59.63	51.47	60.84	76.7	76.57	76.7	72.25	59.48	77.76	78.2	77.76	72.96	12.73	16.26	15.35	16.26	12.98	2320.18	6685.85	15578.6	228.67	2021.79	3144	9038	16383	312	2728	295368	1.38796e+06	2.88408e+06	47471.8	267474	1891.74	0.1	15202.3	0.1	1277.46	0	T	1	Patient	TC	cluster
4334	31.72	37.63	34.47	37.63	32.47	92.26	93.33	93.21	93.33	92.74	90.11	95.45	92.27	95.45	89.19	9.82	11.83	10.8	11.83	9.9	2027.19	7022.19	14119.7	227.23	1343.09	2944	10026	16383	264	1868	153492	771252	1.29231e+06	24956.5	103371	1606.75	0.1	13733.3	0.1	610.72	0	T	1	Patient	TC	cluster
4340	34.31	63.72	63.4	63.72	37.41	92.79	76.82	76.81	76.82	91.53	91.94	82.16	82.74	82.16	93.42	10.57	15.02	14.97	15.02	11.35	2807.85	4861.1	15419	244.26	2512.25	4281	7757	16383	292	3280	246477	861516	2.71341e+06	43289.9	253973	2379.76	0.1	15025.1	0.1	1792.04	0	T	1	Patient	TC	cluster
4353	48.58	58.02	56.31	58.02	51.52	74.95	81.23	76.18	81.23	70.51	74.22	82.29	76.68	82.29	66.96	13.06	16.68	15.37	16.68	13.4	2920.75	7717.78	15614.3	241.79	2122.15	3936	9930	16383	280	3212	391263	1.68566e+06	2897186	52810.2	299292	2484.59	0.1	15216.8	0.1	1365.9	0	T	1	Patient	TC	cluster
4360	32.16	37.1	32.21	37.1	30.65	93.08	91.22	88.72	91.22	92.23	95.16	92.86	90.06	92.86	90.23	9.93	11.23	9.52	11.23	9.6	1808.34	6106.16	12251.9	221.16	1473.93	2600	7625	16383	264	1892	139931	604595	871606	21897.9	106695	1396.02	0.1	11880.4	0.1	765.61	1	T	1	Patient	TC	cluster
4365	57.64	73.6	71.33	73.6	62.1	87.03	58.53	54.41	58.53	81.3	89.42	52.57	40.34	52.57	82.4	12.39	15.39	13.65	15.39	11.91	1053.33	4032.12	12770.3	231.94	1377.87	1612	8950	16383	268	2164	127049	749825	1.87009e+06	43131.8	156768	636.56	0.1	12395.5	0.1	657.75	0	T	1	Patient	TC	cluster
4400	30.65	47.61	45.95	47.61	35.95	91.82	95.09	95.13	95.09	90.23	88	94.66	95.13	94.66	89.67	9.63	14.43	14.37	14.43	10.62	1927.36	5710.28	15799.4	228.35	1658.59	3036	8714	16383	260	2316	140320	933618	2.56345e+06	37334.1	146973	1514.87	0.1	15391.5	0.1	958.1	1	T	1	Patient	TC	cluster
4419	94.46	94.37	86.86	94.37	92.83	42.11	54.16	56.23	54.16	45.24	44.4	53.38	57.97	53.38	43.79	17.13	20.75	18.68	20.75	18	3345.92	7551.72	15536	236.33	1915.61	5961	10738	16383	288	3072	771159	2.5542e+06	4.25936e+06	79933.4	487728	2913.92	0.1	15091.6	0.1	1195.25	0	T	1	Patient	TC	cluster
4428	55.09	67.8	74.72	23.99	41.43	59.09	80.95	79.09	88.25	89.04	56.39	78.44	82.27	82.8	90.76	12.71	17.66	16.58	7.02	11.48	2649.17	6240.6	15533.2	258.19	2199.33	3828	9094	16383	300	3292	336147	1.52919e+06	3.35388e+06	9989.59	227829	2236.85	0.1	15126.7	37.72	1494.98	0	T	1	Patient	TC	cluster
4437	30.32	79.5	66.34	79.5	64.14	91.75	75.61	68.79	75.61	66.15	94.41	74.09	67.04	74.09	62.72	9.23	16.61	13.71	16.61	13.54	2872.25	6332.91	14588.6	248.15	1835.97	4297	8626	16383	308	2988	192383	1.37265e+06	2154579	53787	264277	2455.91	0.1	14206	0.1	1087.55	0	T	1	Patient	TC	cluster
4455	51.37	65.54	65.11	65.54	50.3	69.49	80.32	80.09	80.32	71.45	68.99	81.17	78.71	81.17	69.09	12.94	18.82	18.8	18.82	13.22	2795.9	4685.21	16153.9	230.77	1648.74	5233	9358	16383	272	2288	367559	1303990	4.48252e+06	64229.3	226353	2383.61	0.1	15746.8	0.1	952.26	0	T	1	Patient	TC	cluster
4467	38.98	44.99	40.63	44.99	41.28	80.04	81.88	82.09	81.88	82.02	78.5	84.35	83.67	84.35	83.27	10.65	12.88	11.53	12.88	11.53	912.97	8656.62	13492.8	224.73	1645.31	1348	10086	16383	264	2252	81281.3	1.12723e+06	1408946	29263.2	171807	496.54	0.1	13136.9	0.1	940.9	0	T	1	Patient	TC	cluster
4468	47.18	56.74	56.74	39.44	45.57	78.05	85.85	85.07	69.74	84.22	73.7	84.96	84.82	72.33	78.22	12.77	16.79	16.71	9.18	12.67	3744.93	6944.74	16024.5	260.78	2961.06	6573	9774	16383	300	4221	479859	1.53705e+06	3.5133e+06	17250.1	373258	3300.74	0.1	15626.3	40.32	2228.67	0	T	1	Patient	TC	cluster
4480	31.08	83.44	44.6	40.64	43.53	91.6	74.85	81.21	64.67	80.48	88.7	75.45	81.08	57.05	78.04	9.68	17.93	12.52	8.88	11.62	1496.27	4729.67	13119.6	275.33	1711.94	2196	8294	16383	332	2540	110180	1.19437e+06	1.6156e+06	17067	181613	1071.81	0.1	12739.9	50.84	999.44	1	T	1	Patient	TC	cluster
4483	72.51	73.77	64.1	73.77	78.5	78.62	82.46	83.27	82.46	70.56	75.29	79.8	80.42	79.8	71.65	13.87	19.3	16.61	19.3	15.64	2134.31	5145.15	15320.5	254.82	1741.25	3396	9818	16383	304	2204	306159	1504780	3.32071e+06	74525.1	334674	1587.02	0.1	14938.3	0.1	968.97	0	T	1	Patient	TC	cluster
4493	31.9	53.63	52.23	53.63	45.95	88.93	79.37	77.79	79.37	72.4	89.53	77.67	76.46	77.67	68.9	9.55	15.09	14.77	15.09	12.24	1687.44	6353.4	15680.9	271.99	1569.77	2528	10706	16383	328	2060	120747	1.13656e+06	2687739	48656.6	184817	1266.98	0.1	15303.2	0.1	801.39	1	T	1	Patient	TC	cluster
4519	30.22	56.1	50.3	56.1	58.4	89.79	74.05	70.97	74.05	63.97	93.51	75	69.85	75	56.83	9.03	14.26	13.12	14.26	12.13	1709.38	6090.69	10608.4	230.37	1499.32	2704	8578	16383	268	2260	109516	973010	1.43434e+06	36803.2	173404	1296.94	0.1	10256.4	0.1	774.95	0	T	1	Patient	TC	cluster
4554	32.8	52.44	49	52.44	48.36	94	77.47	77.39	77.47	76.34	94.58	75.18	77.13	75.18	76.45	10.37	14.68	13.87	14.68	12.81	2370.68	8057.9	15220.8	263.61	1577.65	3668	10658	16383	324	2088	200211	1.36438e+06	2.2986e+06	44634.5	203466	1950.35	0.1	14852.9	0.1	857.26	1	T	1	Patient	TC	cluster
4572	36.34	53.9	51.26	53.9	46.43	88.86	78.96	73.07	78.96	74.29	92.82	78.28	72.36	78.28	70.2	10.52	14.9	13.64	14.9	12.65	2002.09	6892.14	14411.4	227.67	1892.09	3268	9858	16383	272	3452	174080	1.2014e+06	2.10442e+06	39685.5	237722	1589.7	0.1	14060.6	0.1	1143.75	0	T	1	Patient	TC	cluster
4606	49.01	65.7	63.94	65.7	58.93	66.17	73.96	71.7	73.96	69.29	63.6	75.09	73.22	75.09	68.43	12	17.13	16.58	17.13	14.48	3168.47	7286.99	15598.5	237.78	2150.36	4725	9570	16383	292	2924	358540	1.67949e+06	3.36798e+06	54802.1	354264	2751.99	0.1	15208.8	0.1	1405.97	0	T	1	Patient	TC	cluster
4607	54.21	77.18	71.72	77.18	65.52	87.72	66.28	64.87	66.28	76.33	86.3	66.02	59.29	66.02	75.73	11.6	18.05	16.37	18.05	12.83	1676.8	4551.01	15270.5	228.88	1653.44	2968	8886	16383	296	2664	180883	1.1644e+06	3.21458e+06	58559.7	219225	1299.29	0.1	14900.4	0.1	970.04	0	T	1	Patient	TC	cluster
4671	53.58	54.7	34.84	54.7	51.68	92.6	73.96	92.95	73.96	68.89	90.04	72.53	91.44	72.53	70	11.8	14.83	10.84	14.83	13.22	2463.18	6927.6	14619.4	237	1741.44	3952	9386	16383	280	2220	273849	1.19605e+06	1.35021e+06	40918.6	239080	2066.38	0.1	14261.3	0.1	993.08	0	T	1	Patient	TC	cluster
4749	50.3	64.45	63.49	64.45	53.4	65.47	81.85	82.24	81.85	71.14	61.59	80.12	80.71	80.12	69.94	12.65	18.82	18.53	18.82	13.73	3006.17	7783	16137.8	238.7	1978.29	4425	11310	16383	308	2640	377693	2166169	4.35051e+06	66435.9	292995	2565.75	0.1	15714	0.1	1249.82	0	T	1	Patient	TC	cluster
4804	49.32	56.15	40.42	56.15	51.37	68.1	79.12	94.33	79.12	74.84	63.84	80.38	90.24	80.38	72.39	12.75	15.76	12.54	15.76	13.71	3201.13	8472.24	15674.7	238.12	1955.34	4361	10794	16383	304	2320	408848	1.65307e+06	1.93676e+06	46461.7	288781	2765.01	0.1	15304.2	0.1	1183.08	0	T	1	Patient	TC	cluster
4815	57.06	59.85	59.37	23.02	55.29	90.66	79.52	79.75	83.09	73.53	90.42	78.37	79.7	82.28	71.09	12.39	16.93	16.79	6.47	14.13	2595.07	6564.23	15968.9	241.22	1886.9	3808	8298	16383	264	2672	314543	1.47741e+06	3.53432e+06	7927.77	295944	2178.73	0.1	15565.5	24.73	1146.65	0	T	1	Patient	TC	cluster
4835	33.44	51.54	48.36	51.54	45.09	94.27	81.61	77.99	81.61	80.86	95.63	81.16	77.62	81.16	81.53	10.45	14.52	13.5	14.52	12.9	1868.66	7044.14	14563.9	238.44	1842.62	2792	9838	16383	280	2480	160146	1166354	2.08428e+06	39480.8	240705	1432.23	0.1	14203.9	0.1	1038.2	0	T	1	Patient	TC	cluster
4888	52.23	56.74	48.96	56.74	50.51	70.91	83.26	81.92	83.26	72.24	65.97	78.53	84.47	78.53	72.1	13.32	16.09	13.94	16.09	13	2311.36	6529.63	15721.2	226.14	1883.69	3312	9558	16383	284	2676	322130	1.32836e+06	2.40033e+06	46005.7	249988	1895.14	0.1	15361.3	0.1	1183.26	0	T	1	Patient	TC	cluster
4902	53.39	60.65	60.87	60.65	57.92	90.28	70.29	71.36	70.29	61.2	88.38	69.64	74.27	69.64	61.6	11.69	15.8	14.13	15.8	13.6	2098.88	5604.33	14097.1	227.9	1774.43	3104	7869	16383	280	2528	225216	1.09816e+06	2.21102e+06	44656.1	257634	1677.89	0.1	13726.3	0.1	1034.17	0	T	1	Patient	TC	cluster
4916	66.78	236.26	80.08	228.3	74.02	77.74	51.96	83.55	0	58.41	76.34	54.46	84.95	34.99	56.64	12.75	25.68	15.52	21.26	15.47	2106.55	4088.35	9180.87	424.27	1543.72	3676	8514	16383	584	2172	281003	2.11756e+06	1.75569e+06	150683	290286	1719.84	0.1	8908.42	168.17	811.34	0	T	1	Patient	TC	cluster
4949	45.88	76.44	50.18	38.12	49.37	75.65	78.83	80.45	50.7	73.97	76.13	80.57	80.64	51.26	71.47	12.81	16.76	14.13	7.94	13.42	2353.92	6487.46	14832	277.38	1928.07	3376	9842	16383	332	2860	303580	1.43044e+06	2.32627e+06	13732.1	272723	1921.69	0.1	14461.4	48.92	1171.81	1	T	1	Patient	TC	cluster
4966	37.31	52.12	48.15	52.12	43.36	91.05	80.84	84.64	80.84	79.73	86.3	77.7	83.29	77.7	76.06	10.77	14.7	13.79	14.7	12.27	1951.95	7992.14	15491.7	224.6	1746.25	2920	10046	16383	264	2544	177841	1356571	2.31373e+06	38122.9	206322	1531.45	0.1	15133.8	0.1	1009.76	0	T	1	Patient	TC	cluster
4984	30.32	53.07	52.11	53.07	49.47	92.2	80.01	78.39	80.01	70.1	94.58	78.74	78.05	78.74	65.66	9.38	15.06	14.57	15.06	12.54	2201.93	6285.38	15780.8	286.48	2252.58	3148	8181	16383	352	3548	152065	1.11917e+06	2.63265e+06	51009.7	278327	1769.5	0.1	15389.4	0.1	1480.16	1	T	1	Patient	TC	cluster
5039	24.31	42.2	42.2	42.2	40.64	90.62	74.82	74.82	74.82	75.67	89.32	77.42	77.42	77.42	78.54	7.39	10.72	10.72	10.72	10.42	3580.7	4817.14	16383	231.19	2676.59	4337	5721	16383	260	3384	153435	434879	1479015	20871.1	228273	3156.63	0.1	0.1	0.1	1968.2	1	T	1	Patient	TC	cluster
5047	63.62	81.29	62.97	38.4	62.69	85.77	75.55	75	57.45	88.26	84.32	73.57	72.78	58.27	91.18	12.92	18.99	16.91	8.58	13.1	1970.32	4175.19	15507.1	506.22	1818.13	3176	7681	16383	592	2876	256280	1.18289e+06	3483723	29273.2	248916	1483.33	0.1	15109.3	217.76	1114.29	1	T	1	Patient	TC	cluster
5055	45.29	60.49	57.16	60.49	51.2	75.71	78.08	76.41	78.08	71.69	75.38	77.36	72.16	77.36	72.67	11.74	15.52	15.11	15.52	12.83	2645.74	4742.12	15529.6	420.62	1957.75	4569	7053	16383	544	2776	286181	897642	2.78456e+06	79618.9	253301	2177.37	0.1	15139.7	0.1	1181.32	1	T	1	Patient	TC	cluster
5087	33.66	63.5	62.59	63.5	49.87	92.38	77.45	78.22	77.45	74.06	90.77	74.6	76.37	74.6	73.85	10.16	15.14	14.59	15.14	13.12	2013.23	6795.36	12778.2	238.72	1689.06	3072	9350	16383	288	2384	163323	1.22411e+06	2.13706e+06	43002	228374	1596.78	0.1	12416.2	0.1	968.67	0	T	1	Patient	TC	cluster
5090	52.13	60.33	60.76	60.33	52.97	91.37	70.59	70.23	70.59	66.38	92.95	69.21	68.95	69.21	66.44	11.42	15.8	15.73	15.8	12.37	2674.78	6412.84	15932.6	232.14	1909.09	4241	9370	16383	272	2728	289006	1.25658e+06	3.09544e+06	45486.5	229533	2419.47	0.1	15552.1	0.1	1232.7	0	T	1	Patient	TC	cluster
5190	69.74	83.8	49.87	30.44	66.35	55.68	66.53	80.64	58.25	59.14	48.74	60.98	81.45	57.47	57.6	14.48	17.98	14.04	6.79	14.09	2156.61	5427.37	15062.5	271.03	1672.92	3032	8202	16383	308	2296	355292	1.37733e+06	2.3311e+06	9809.87	260991	1720.41	0.1	14696.7	50.55	972.54	0	T	1	Patient	TC	cluster
5205	79.33	88.82	74.24	67.78	50.14	64.59	80.3	78.07	78.38	82.7	48.05	83.41	77.28	74.7	82.23	14.28	21.88	20.14	12.16	14.45	2084.58	4459.28	16055.7	404.56	2254.46	3364	7413	16383	472	2956	333887	1.67708e+06	5116549	46882.7	369537	1640.26	0.1	15616.8	155.43	1518.14	1	T	1	Patient	TC	cluster
5255	57.26	101.61	68.38	81.49	63.22	60.6	71.31	64.03	51.7	56.62	56.47	63.17	62.17	50.99	51.14	12.96	19.08	16.23	11.67	13.65	2088.14	6034.2	15577	279.37	1744.95	3176	9878	16383	328	2412	275384	1.72463e+06	3.22076e+06	29875.6	255533	1651.84	0.1	15184.6	50.95	1000.48	0	T	1	Patient	TC	cluster
5290	56.32	58.67	55.55	58.67	50.4	89.58	80.43	79.65	80.43	73.53	89.35	80.08	77.38	80.08	74.33	11.8	16.79	15.83	16.79	13.32	2169.8	6568.96	15666.4	234.34	1711.15	3916	9906	16383	272	2464	239664	1.45388e+06	3.08282e+06	51865	238480	1774.04	0.1	15307.7	0.1	978.74	0	T	1	Patient	TC	cluster
5328	64.5	72.95	62.21	72.95	66.06	62.63	75.24	78.34	75.24	63.96	56.93	72.7	77.82	72.7	66.11	14.63	18.58	17.07	18.58	13.75	2599.33	5690.83	16044.1	233.31	2297.58	4076	8542	16383	308	3620	436880	1.54363e+06	3.67111e+06	63284.1	341239	2175.09	0.1	15641.6	0.1	1549.15	0	T	1	Patient	TC	cluster
5336	38.06	45.03	40.84	45.03	38.81	73.5	77.54	79.44	77.54	77.42	70.47	74.91	75.73	74.91	73.64	10.11	12.33	11.25	12.33	10.8	850.01	7261.86	13801.7	225.53	1612.07	1140	10282	16383	256	2152	68249.7	867060	1.3723e+06	26928.5	147546	433.52	0.1	13437.3	0.1	883.74	0	T	1	Patient	TC	cluster
5343	79.61	82.46	80.25	82.46	77.08	61.13	76.16	75.95	76.16	66.37	52.83	74.01	74.42	74.01	66.12	14.99	21.6	21.44	21.6	16.01	3211.47	6158.18	16269.7	229.67	2080.28	5049	9486	16383	256	2884	566487	2.25708e+06	5.87515e+06	84178.5	418877	2783.1	0.1	15836.4	0.1	1339.88	0	T	1	Patient	TC	cluster
5352	44.38	61.73	61.73	28.82	45.25	81.88	86.7	86.7	84.17	80.33	81.59	87.6	87.6	88.62	76.07	12.92	18.02	18.02	8.07	12.71	1982.25	5079.21	16112.7	248.91	2583.29	2800	9606	16383	276	3932	259769	1.29532e+06	4.10912e+06	12737	327788	1561.85	0.1	15695.2	28.43	1858.92	0	T	1	Patient	TC	cluster
5353	44.64	51.35	48.79	51.35	44.49	72.41	79.44	78.85	79.44	76.16	66.79	77.48	77.49	77.48	72.92	12.05	14.63	13.64	14.63	12.35	2690.93	6088.13	14705	227.7	1812.4	3788	9262	16383	264	2588	306742	1.02326e+06	2.14729e+06	38271	217153	2274.61	0.1	14319.3	0.1	1080.12	0	T	1	Patient	TC	cluster
5360	54.17	78.25	70.26	78.25	65.96	60.54	69.33	69.49	69.33	65.8	59.04	69.5	69.7	69.5	66.08	12.46	19.5	17.74	19.5	15.46	2176.04	5807.83	15903.7	225.14	1793.08	3292	8025	16383	260	2480	265249	1734833	3.93011e+06	67249.6	336431	1775.75	0.1	15505.8	0.1	1084.84	0	T	1	Patient	TC	cluster
1	34.31	42.04	40.21	42.04	37.62	92.1	94.91	91.71	94.91	90.09	93.87	93.54	89.44	93.54	91.97	10.6	13.12	12.27	13.12	11.48	2777.91	6502.79	13412.8	228.64	1912.32	3984	9142	16383	288	2444	245004	879230	1584732	30914	198098	2353.44	0.1	13054.6	0.1	1147.99	0	T	1	Patient	TC	single
2	34.14	41.5	40.31	41.5	38.39	93.67	94.7	95.28	94.7	94.86	90.87	91.96	96.3	91.96	95.83	10.77	12.83	12.54	12.83	11.83	3676.84	7427.26	14568.4	231.55	1820.97	5433	9306	16383	268	2320	334995	960967	1.80006e+06	29958.8	199998	3252.51	0.1	14187.2	0.1	1068.6	0	T	1	Patient	TC	single
10	34.52	49.44	49.44	22.8	35.91	91.31	91.2	91.2	79.1	86.74	93.36	90.72	90.72	81.08	85.07	10.57	15.3	15.3	6.26	10.82	2395.18	7865.4	15872.7	244.54	1999.6	3512	10374	16383	268	2960	210252	1.44631e+06	2918714	7528.39	183846	1986.71	0.1	15441.7	24.06	1263.18	0	T	1	Patient	TC	single
17	38.6	42.57	33.45	42.57	34.19	93.93	92.55	90.19	92.55	92.89	93.66	92.55	92.15	92.55	91.08	11.91	13.06	10.06	13.06	10.62	2123.79	8519.84	10725	220.86	1751.14	2968	10986	16383	304	2544	236791	1.14132e+06	852215	29586	155174	1695.37	0.1	10370.2	0.1	998.76	0	T	1	Patient	TC	single
25	31.39	37.42	34.84	37.42	34.56	92.77	93.13	94.14	93.13	93.88	94.22	94.25	89.29	94.25	92.99	9.57	11.76	10.89	11.76	10.65	2081.8	6463.99	15090.4	223.17	1760.06	3372	9214	16383	248	2328	149832	701876	1406266	24232.6	156697	1657.41	0.1	14722.1	0.1	1035.62	0	T	1	Patient	TC	single
26	29.25	32.15	29.63	32.15	29.89	91.31	92.38	93.32	92.38	90.6	82.43	91.33	94.61	91.33	89.02	8.85	10.19	9.41	10.19	9.32	933.81	7255.04	13197.3	225.51	1839.98	1344	9186	16383	256	2576	57496.3	591582	916896	18388.3	125538	517.31	0.1	12857.9	0.1	1099.61	0	T	1	Patient	TC	single
38	33.02	53.26	48.8	23.02	46.32	92.91	83.54	81.33	75.49	73.33	92.11	87.3	83.98	71.43	76.56	10.03	14.15	13.36	6.39	12.03	1712.65	5200.58	15299.1	257.51	1339.49	2824	8342	16383	312	1868	135376	817830	2.14495e+06	8248.94	152132	1304.16	0.1	14929.2	41.01	634.99	0	T	1	Patient	TC	single
52	33.28	39.46	35.91	39.46	37.1	94.62	94.84	94.69	94.84	94.38	92.68	97.23	97.53	97.23	96.43	10.42	12.37	11.35	12.37	11.55	2169.09	7487.46	14239.2	224.51	1871	3376	9382	16383	256	2556	184991	900227	1.4395e+06	26993.4	196152	1752.76	0.1	13876	0.1	1106.71	0	T	1	Patient	TC	single
54	32.58	42.52	38.6	42.52	37.96	92.12	91.51	92.96	91.51	94.45	92.78	90.74	92.28	90.74	91.51	10.14	13.1	12	13.1	11.98	2747.49	6825.1	8005.87	222.38	1784.78	4369	10198	12347	256	2216	221747	919970	905934	29975.4	201221	2327.07	0.1	7654.47	0.1	1024.41	0	T	1	Patient	TC	single
77	32.69	39.73	39.78	39.73	34.73	93.88	95.06	95.01	95.06	94.12	90.22	91.93	94.58	91.93	89.59	9.87	12.29	12.11	12.29	10.82	2363.22	6911.93	15652.7	228	2027.67	3500	8978	16383	252	2768	180901	819528	1.8038e+06	27033.3	186427	1950.85	0.1	15269	0.1	1287.33	0	T	1	Patient	TC	single
79	25.38	59.14	39.77	36.67	30.32	87.18	76.79	93.29	86.6	85.02	88.07	76.19	91.37	85.71	83.44	7.6	15.64	12.13	10.72	8.94	1417.47	3184.65	14941.7	292.53	1854.15	1696	6473	16383	344	2260	64277.5	612101	1.72808e+06	26409.3	116477	301.06	0.1	14473.4	64.04	457.69	1	T	1	Patient	TC	single
85	27.85	35.9	30.54	35.9	31.72	88.64	87.73	93.57	87.73	88.09	87.22	90.1	92.86	90.1	90.51	8.39	10.34	9.43	10.34	9.15	637.83	7341.17	12609.7	225.01	1258.28	864	11326	16383	260	1792	35292.2	616931	881321	18909.2	82709.1	213.34	0.1	12242	0.1	517.88	1	T	1	Patient	TC	single
102	31.18	37.52	35.05	37.52	35.81	93.73	93.85	94.31	93.85	93.98	92.78	91.76	89.38	91.76	91.19	9.76	11.62	10.94	11.62	10.97	2696.98	7727.1	7601.14	223.92	1859.28	4157	10146	11394	272	2372	201962	819740	714671	23755	175586	2276.5	0.1	7253.53	0.1	1114.91	0	T	1	Patient	TC	single
103	31.51	38.17	33.76	38.17	34.52	93.95	92.82	94.29	92.82	93.32	94.24	88.93	96.7	88.93	95.37	10.06	11.58	10.6	11.58	10.7	2396.06	8985.78	8846.84	220.3	1333.09	3316	10450	12727	248	1576	190393	945792	780268	23187.6	119794	1975.58	0.1	8478.77	0.1	596.67	0	T	1	Patient	TC	single
108	31.51	37.91	34.73	37.91	35.38	94.21	93.33	94.35	93.33	93.56	96.13	94.09	90.37	94.09	94.04	9.79	11.6	10.75	11.6	10.75	2488.22	7090.46	8980.1	226.8	1778.79	3808	9710	16175	252	2328	187364	749251	814436	23966.4	161324	2075.93	0.1	8607.75	0.1	1034.29	0	T	1	Patient	TC	single
118	34.41	43.86	41.71	43.86	37.53	93.2	94.42	94.41	94.42	91.56	95.81	96.33	95.53	96.33	92.03	10.67	13.69	12.88	13.69	11.53	1449.9	5208.28	15667.6	225.72	1598.68	2156	8306	16383	280	2420	129687	767038	2.04017e+06	33242.1	166938	1017.47	0.1	15268.1	0.1	878.28	0	T	1	Patient	TC	single
125	36.12	46.11	44.02	27.54	38.43	88	90.78	89.77	83.49	88.8	84.68	89.72	88.1	79.81	89.56	10.84	13.81	13.34	7.42	11.48	1890.97	6389.21	15662.2	248.42	1924.56	2916	9586	16383	320	2604	174646	956906	2.18934e+06	10748.4	199366	1462.59	0.1	15263.6	27.92	1188.07	0	T	1	Patient	TC	single
135	31.51	38.17	34.3	38.17	34.52	93.56	94.12	94.04	94.12	93.23	89.44	93.08	95.41	93.08	91.32	9.76	11.74	10.75	11.74	10.77	2393.69	8005.02	6657.63	227.97	1638.36	3560	10082	14271	288	2260	179250	865875	603804	24658.6	149270	1961.22	0.1	6313.79	0.1	889.86	0	T	1	Patient	TC	single
140	31.82	40.63	37.52	40.63	35.59	94.06	93.84	94.75	93.84	93.49	88.42	98.98	91.92	98.98	91.23	10.03	12.46	11.74	12.46	10.99	2951.22	4417.91	15071.2	248.63	2578.77	3824	6017	16383	284	3120	233279	538523	1630196	30306.6	244606	1430.94	0.1	14588.5	0.1	890.39	1	T	1	Patient	TC	single
144	32.15	42.46	38.12	42.46	38.87	90.92	92.33	94.36	92.33	92.56	89.62	93.65	94.38	93.65	89.92	9.85	12.92	11.89	12.92	11.69	2409.11	4630.58	9432.27	243	2058.39	3344	6785	14927	292	2584	183412	606828	1047724	31844.2	220936	1288.75	0.1	9005.17	0.1	737.93	0	T	1	Patient	TC	single
153	30.65	36.55	31.61	36.55	32.47	93.98	93.69	93.94	93.69	92.9	91.86	91.27	90.22	91.27	97.92	9.55	11.01	9.87	11.01	10.08	2269.19	5488.28	9040.35	238.2	1907.02	3136	7309	14235	272	2400	162375	522867	692026	22693.3	152327	1264.9	0.1	8640.81	0.1	706.64	0	T	1	Patient	TC	single
156	33.87	37.2	33.88	37.2	34.19	91.95	91.14	92.27	91.14	93.05	94.39	87.95	91.26	87.95	91.16	10.19	11.48	10.45	11.48	10.67	1210.06	6442.65	14015.6	233.57	2113.86	1452	8294	16383	268	2624	98669.5	667395	1.20115e+06	24196	189075	401.64	0.1	13635.6	0.1	1113.43	0	T	1	Patient	TC	single
199	33.12	39.77	37.31	39.77	37.09	94.25	92.26	93.47	92.26	94.12	90.67	91.52	97.52	91.52	96.3	10.11	12.24	11.32	12.24	11.35	1942.42	7589.92	7363.84	223.32	1450.98	3060	10482	16383	268	1892	155963	893600	741377	26292.8	146685	1533.93	0.1	7027.77	0.1	734.58	0	T	1	Patient	TC	single
223	32.21	40.31	38.71	40.31	36.92	93.13	92.58	91.4	92.58	92.17	95.74	92.73	92.8	92.73	87.98	9.98	12.07	11.51	12.07	11.11	2342.85	6617.24	8329.38	238.01	1895.57	3520	8742	16383	276	2376	183241	757058	866308	27229.7	183745	1938.48	0.1	7970.15	0.1	1203.09	0	T	1	Patient	TC	single
228	24.21	37.3	36.02	37.3	27.53	91.12	91.04	91.97	91.04	88.07	91.96	93.57	89.34	93.57	89.43	7.7	11.48	11.37	11.48	8.07	664.75	8679.48	11487	218.68	1173.89	1116	10550	16383	272	2056	30973.9	899109	1.16605e+06	22653.4	60069	268.29	0.1	11118.8	0.1	489.4	1	T	1	Patient	TC	single
230	32.48	39.63	37.05	39.63	35.16	92.73	93.02	94.58	93.02	93.21	92.27	91.52	90.65	91.52	88.44	9.79	12.24	11.42	12.24	10.92	2174.34	5694.94	15311.9	272.54	1751.47	3452	7565	16383	332	2252	163729	670494	1.56705e+06	32087.2	163947	1677.86	0.1	14960.7	0.1	983.08	1	T	1	Patient	TC	single
233	29.03	55.56	33.76	35.91	30.82	92.55	73.73	93.44	73.5	92.24	97.44	73.41	94.03	66.9	90.85	9.09	13.54	10.32	8.76	9.32	1028.97	3650.45	9235.93	261.46	1084.59	1428	8450	16383	304	1344	66780.3	525463	772318	15772.3	73999.2	604.48	0.1	8883.75	36.99	352.22	1	T	1	Patient	TC	single
235	33.18	39.46	39.02	39.46	36.34	92.39	94.74	94.48	94.74	93.31	95.5	93.71	95.37	93.71	95.3	10.29	12.31	12.2	12.31	11.13	1892.26	5748.71	15562.4	222.32	2106.94	2756	7705	16383	300	2932	157446	683999	1.81929e+06	26452.5	205110	1495.76	0.1	15187.5	0.1	1410.45	0	T	1	Patient	TC	single
253	27.32	34.02	28.82	34.02	29.94	90.55	93.07	93.13	93.07	91.65	88.28	94.61	96.69	94.61	96.03	8.23	10.4	8.94	10.4	8.94	590.53	6866.31	11925.9	233.73	1392.4	768	11154	16383	268	2056	31446.5	582737	749181	19836.1	87470.1	174.06	0.1	11582.1	0.1	651.94	1	T	1	Patient	TC	single
262	23.2	31.51	28.5	31.51	27.86	90.58	92.67	93.53	92.67	88.58	88.66	91.81	93.2	91.81	87.12	7.17	9.52	8.82	9.52	8.36	669.9	6656.39	12062.3	233.36	1320.55	884	9050	16383	272	1988	27033.3	473537	737677	16601.1	72518.1	249.4	0.1	11710.5	0.1	556.05	0	T	1	Patient	TC	single
276	31.51	38.87	37.31	38.87	35.17	92.41	94.04	94.03	94.04	94.42	89.14	94.46	95.33	94.46	95.15	9.63	11.98	11.67	11.98	10.97	2696.98	7677.75	15566.6	220.92	1709.6	4028	9698	16383	260	2268	196352	865611	1.66436e+06	24906.6	161451	2292.57	0.1	15191.9	0.1	989.19	0	T	1	Patient	TC	single
305	34.09	42.24	40.73	42.24	38.81	91.45	93.98	93.45	93.98	94.19	91.47	95.25	91.78	95.25	91.61	10.57	12.94	12.44	12.94	12.05	2894.31	7745.6	11515.3	222.68	2267.39	4361	9258	16383	252	3320	254066	1.01827e+06	1.39887e+06	29274.8	258461	2477.93	0.1	11144.4	0.1	1526.94	0	T	1	Patient	TC	single
306	31.94	38.23	35.38	38.23	35.48	93.88	92.56	94.05	92.56	92.61	91.76	90.71	97.01	90.71	90.58	9.82	11.94	11.13	11.94	10.87	2192.66	6862.85	15048.6	225.95	1954.39	3196	9638	16383	284	2568	166021	768027	1.46498e+06	25286	181315	1772.28	0.1	14674.4	0.1	1173.91	0	T	1	Patient	TC	single
317	31.94	38.49	38.06	38.49	34.04	94.16	94.86	94.99	94.86	94.07	90.53	96.31	94.78	96.31	94.93	10.03	11.98	11.91	11.98	10.72	2319.47	6865.15	15512.2	225.55	1688.41	3612	8646	16383	248	2204	183342	773996	1.72952e+06	25429.1	152425	1911.15	0.1	15138.3	0.1	948.05	0	T	1	Patient	TC	single
319	32	39.89	39.13	39.89	36.13	93.26	95.09	94.99	95.09	94.37	92.02	96.19	94.14	96.19	97.93	9.98	12.37	12.03	12.37	11.3	2032.68	6705.33	14997.4	226.67	1725.1	3148	10066	16383	256	2324	158981	806190	1.70332e+06	27253	172962	1612.29	0.1	14626.5	0.1	964.67	0	T	1	Patient	TC	single
321	32.69	40.95	40.21	40.95	38.32	93.31	91.57	92.56	91.57	92.64	91.75	91.39	90.81	91.39	90.73	10.14	12.65	12.24	12.65	11.71	2604.33	7867.67	15103.4	222.38	2104.26	4092	10558	16383	256	2764	210192	988490	1778199	27940.2	226735	2176.05	0.1	14728.2	0.1	1343.85	0	T	1	Patient	TC	single
326	30.92	49.65	36.55	32.73	44.71	92.47	81.95	92.92	68.63	81.88	91.91	86.73	88.61	69.16	87.6	9.57	13.1	11.2	7.53	11.69	1960.62	5469.26	14005.5	251.03	1963.71	2824	7005	16383	288	2520	141111	737213	1.38091e+06	11174.4	210773	1512.18	0.1	13638	34.54	1203.43	0	T	1	Patient	TC	single
351	32.9	35.48	33.44	35.48	34.79	91.37	93.29	93.81	93.29	92.59	91.19	93.94	94.92	93.94	92.27	10.11	11.06	10.22	11.06	10.47	755.05	6591.92	12301.1	222.41	1800.04	992	8974	16383	260	2484	60624.8	633495	1.00816e+06	21373.7	155014	350.6	0.1	11929.2	0.1	1091.64	0	T	1	Patient	TC	single
357	31.94	41.92	41.92	41.92	37.2	93.16	94.57	94.84	94.57	93.08	93.92	93.77	94.36	93.77	91.32	9.79	13.04	13	13.04	11.32	2254.12	6112.89	15598.8	225.16	1800.86	3448	8518	16383	256	2524	169737	816340	2.07015e+06	30068.6	181307	1841.7	0.1	15208.2	0.1	1072.46	0	T	1	Patient	TC	single
382	30.27	36.6	32.15	36.6	32.04	92.81	90.73	93.3	90.73	92.24	90.91	93.44	96.81	93.44	93.22	9.35	11.37	9.98	11.37	9.68	1684	6603.36	13657.3	224.98	1382.85	2376	10498	16383	268	1972	115597	670308	1.06818e+06	22838.1	101828	1259.54	0.1	13281.5	0.1	626.45	0	T	1	Patient	TC	single
406	30.97	40.73	38.91	40.73	35.86	93.59	92.46	93.79	92.46	94.28	93.99	92.28	93.66	92.28	92.47	9.85	12.56	11.91	12.56	11.25	1605.7	4925.83	12763.4	227.53	1695.93	2520	7025	16383	264	2352	122246	610681	1.42305e+06	28208.2	168627	1185.37	0.1	12378.9	0.1	943.62	0	T	1	Patient	TC	single
407	31.25	44.93	43.59	44.93	36.02	93.98	94.38	95.17	94.38	91.9	97.7	96.73	96.56	96.73	94.37	9.6	13.94	13.6	13.94	10.62	2708.57	7772.77	15422.1	234.28	1651.96	3968	10786	16383	292	2164	196069	1.18676e+06	2.23918e+06	35769.8	146386	2300.09	0.1	15044.6	0.1	915.51	0	T	1	Patient	TC	single
411	33.55	48.04	48.04	27.05	38.87	94.3	93.6	93.67	73.98	94.17	90.65	92.55	92.77	77.91	96.2	10.65	14.84	14.83	6.75	11.8	3236.8	8816.26	15741.4	237.58	2480.76	4921	10742	16383	268	3228	288170	1.5258e+06	2.71776e+06	8500.22	271431	2812.41	0.1	15323.2	17.11	1720.3	0	T	1	Patient	TC	single
418	31.51	39.66	37.15	39.66	33.23	94.06	91.25	94.01	91.25	93.6	94.57	90.14	93.39	90.14	96.6	9.87	12.48	11.67	12.48	10.45	2356.59	6840.87	15155.1	224.1	1699.36	3512	9046	16383	252	2328	180393	836716	1.62036e+06	27409.4	145637	1948.15	0.1	14788.7	0.1	1002.92	0	T	1	Patient	TC	single
421	30.18	41.5	37.63	41.5	35.55	93.52	93.12	94.85	93.12	94.48	97.55	91.28	94.86	91.28	93.39	9.29	12.56	11.58	12.56	10.97	2056.2	6252.81	15289.3	223.57	1586.63	3072	9162	16383	420	2344	139435	775194	1.60927e+06	27717.2	149837	1635.77	0.1	14925.8	0.1	846.13	0	T	1	Patient	TC	single
424	35.91	52.13	46.91	52.13	28.72	75.23	82.03	79.43	82.03	74.29	75.72	83.22	78.83	83.22	72.81	9.57	12.56	10.84	12.56	7.77	671.49	4812.03	10859.3	222.74	1035.96	980	10202	16383	260	1448	48328.8	596574	1.00294e+06	27614.1	49132.6	263.04	0.1	10487.6	0.1	311.47	1	T	1	Patient	TC	single
437	30.82	42.56	37.2	42.56	36.4	91.81	93.22	94.33	93.22	89.32	88.89	91.83	93.93	91.83	87.61	9.52	12.73	11.44	12.73	10.75	2649.66	4516.93	15136.4	239.27	2105.96	3392	6029	16383	296	2416	188498	575022	1.55539e+06	30459.7	190997	1273.32	0.1	14656.2	0.1	441.49	1	T	1	Patient	TC	single
441	32.96	48.58	46.6	48.58	35.91	91.84	84.56	85.68	84.56	89.33	88.48	84.78	84.92	84.78	90.78	10.06	14.21	13.77	14.21	10.45	1784.31	6308.39	15616.2	227.74	1700.76	2760	9230	16383	268	2540	141783	999915	2.32583e+06	36097.7	145757	1383.91	0.1	15216.4	0.1	1008.4	0	T	1	Patient	TC	single
446	32.91	44.62	42.24	44.62	36.98	92.63	93.38	94.16	93.38	93.9	95.14	91.69	95.3	91.69	91.53	9.9	13.6	13	13.6	11.46	1527.85	5455.68	15748.6	227.38	1496.18	2324	9666	16383	256	2124	117590	792126	2090031	33014.1	154367	1107.45	0.1	15365.8	0.1	755.75	0	T	1	Patient	TC	single
461	35.69	50.51	50.51	50.51	39.94	91.58	94.76	94.76	94.76	91.88	88.36	97.04	97.04	97.04	85.71	11.09	15.83	15.83	15.83	12.18	3504.9	6307.85	16033.7	227.71	2617.01	5897	10314	16383	260	3596	338285	1.24126e+06	3.1551e+06	44809.2	304848	3068.55	0.1	15610.8	0.1	1884.53	0	T	1	Patient	TC	single
466	33.01	40.31	37.2	40.31	35.86	93.37	93.13	94.66	93.13	94.3	93.53	90.38	94.92	90.38	93.16	10.32	12.42	11.64	12.42	11.13	2250.93	7450.08	15592.5	228.87	1782.92	3336	9046	16383	268	2304	188225	901931	1.66064e+06	27707.3	173567	1826.63	0.1	15205	0.1	1026.43	0	T	1	Patient	TC	single
468	34.31	46.97	44.81	46.97	36.81	93.93	95.27	95.37	95.27	93.32	91.98	95.36	95.92	95.36	95.93	10.6	14.34	13.96	14.34	11.42	1691.91	6692.23	15731.6	225.44	1491.93	2652	10634	16383	268	2260	149222	1.08024e+06	2.40846e+06	36390.5	152688	1267.45	0.1	15320.5	0.1	751.44	0	T	1	Patient	TC	single
470	34.25	45.04	35.81	45.04	38.85	92.06	89.32	91.61	89.32	91.69	93.2	88.95	89.09	88.95	92.22	10.45	13.5	10.8	13.5	11.96	2163.94	4954.03	11626.4	237.95	2086.22	2952	7681	16383	284	2672	185452	708984	1.06411e+06	34054.1	234339	1167.48	0.1	11223.5	0.1	853.76	1	T	1	Patient	TC	single
476	31.04	39.77	34.68	39.77	33.28	89.21	88.34	93.1	88.34	83.01	90.45	90.37	94.62	90.37	81.29	9.12	11.96	10.87	11.96	9.52	1771.16	5399.53	11281.2	226.21	1671.16	3180	9274	16383	260	2516	115685	606512	1.0466e+06	25409.1	118887	1350.74	0.1	10909.8	0.1	922.69	0	T	1	Patient	TC	single
484	28.5	34.52	33.33	34.52	27.54	89.86	92.99	90.05	92.99	89.89	88.89	92.72	90.56	92.72	93.53	8.73	10.45	9.76	10.45	8.58	1036.94	6625.08	11117.4	232.27	1594.22	1464	8938	16383	268	2124	62120.9	567777	832519	19906	92189.5	312.47	0.1	10733.3	0.1	593.78	0	T	1	Patient	TC	single
493	28.72	33.34	29.47	33.34	29.69	93.36	92.44	93.38	92.44	92.78	98.65	94.5	94.19	94.5	91.36	8.85	10.29	9.06	10.29	9.26	893	8427.15	11760.9	226.04	1753.31	1348	10630	16383	252	2648	54983.5	701181	758386	18807.7	118166	472.58	0.1	11393.4	0.1	1012.86	0	T	1	Patient	TC	single
496	33.76	41.88	38.27	41.88	36.88	91.44	91.59	94.47	91.59	93.16	91.18	92.95	96.32	92.95	92.86	10.4	12.86	12	12.86	11.23	1868.31	6838.66	14943	226.99	1618.67	2804	9686	16383	264	2104	158562	887657	1.69094e+06	29462.9	160271	1443.86	0.1	14555.7	0.1	858.21	0	T	1	Patient	TC	single
502	31.13	39.66	35.91	39.66	35.38	92.04	89.78	91.9	89.78	89.62	92.66	88.93	90.67	88.93	90.37	9.68	12.18	10.92	12.18	10.75	2155.48	6019.74	10582.5	231.96	1508.94	3472	9126	16383	284	2080	158722	701221	990577	27020	136851	1655.05	0.1	10231.4	0.1	716.54	0	T	1	Patient	TC	single
504	34.73	43.21	40.42	43.21	37.63	93.62	93.01	94.99	93.01	94.79	95.07	95.04	93.9	95.04	91.89	10.37	13.48	12.5	13.48	11.71	1577.44	6400.79	15429.1	221.89	1538.18	2400	9422	16383	272	2092	133220	913371	1.89357e+06	31662.8	165739	1177.04	0.1	15062.5	0.1	817.79	0	T	1	Patient	TC	single
505	33.98	40.95	37.94	40.95	36.77	94.33	93.71	94.99	93.71	94.71	91.08	94.86	96.25	94.86	95.2	10.62	12.83	11.89	12.83	11.51	1753.43	6835.56	15367.6	227.36	1794.34	2500	9886	16383	260	2408	155377	884411	1.70702e+06	29416.3	186622	1333.05	0.1	15008.4	0.1	1021.99	0	T	1	Patient	TC	single
514	35.59	57.92	54.48	57.92	48.58	85.64	78.77	77.9	78.77	74	84.7	79.44	74.19	79.44	73.19	9.85	16.29	15.16	16.29	12.96	2425.31	7203.23	15487.3	224.49	1730.38	3676	9618	16383	284	2480	184645	1.50136e+06	2796305	46789.5	228203	2004.86	0.1	15104.2	0.1	1025.98	0	T	1	Patient	TC	single
515	34.08	41.06	34.83	41.06	36.17	91.47	89.45	88.94	89.45	87.62	89.6	89.21	89.45	89.21	89.47	10.34	12.13	10.27	12.13	10.52	1533.13	7849.91	11815.5	221.74	1462.72	2232	10622	16383	264	2112	128840	907880	978196	25645.5	127182	1108.64	0.1	11444.4	0.1	726.32	0	T	1	Patient	TC	single
526	32.48	40.91	36.02	40.91	35.97	93.49	90.42	93.69	90.42	93.17	97.4	89.2	93.94	89.2	90.54	10.08	12.33	11.06	12.33	10.84	749.25	7627.04	3946.21	221.35	1517.6	976	10570	6129	252	2044	59847.7	910662	379238	26429.2	140162	328.77	0.1	3613.99	0.1	801.24	0	T	1	Patient	TC	single
541	32.26	47.29	47.29	47.29	37.85	90.84	88.23	88.36	88.23	88.23	92.22	91.19	89.35	91.19	90.36	9.76	14.3	14.28	14.3	11.48	3138.96	8265.53	15682.1	231.3	1933.32	5233	10650	16383	272	2568	235059	1.32733e+06	2.5118e+06	37142.7	200273	2722.63	0.1	15298.1	0.1	1216.84	0	T	1	Patient	TC	single
544	31.46	39.56	36.45	39.56	35.26	94.14	93.47	94.53	93.47	93.17	96.24	91.72	96.22	91.72	92.34	9.93	12.39	11.23	12.39	10.84	1660.41	6007.52	7382.16	223.96	1291.57	2532	8766	11962	256	1692	128483	724791	730937	27020	119286	1235.99	0.1	7010.13	0.1	535.08	0	T	1	Patient	TC	single
558	31.18	40.2	34.63	40.2	34.34	92.52	91.41	93.55	91.41	93.21	98.31	92.03	94.42	92.03	92.45	9.71	12.09	10.67	12.09	10.6	2463.71	8299.32	11066	220.38	1519.04	3804	10510	16383	248	1992	182444	952951	989799	25304.3	133975	2043.39	0.1	10710.9	0.1	786.63	0	T	1	Patient	TC	single
569	31.08	41.39	37.19	41.39	34.84	94.29	88.08	90.98	88.08	92.15	93.79	92.76	92.43	92.76	95.17	9.68	12.39	11.53	12.39	10.47	3056.2	7373.98	14179	230.73	1931.61	4469	8986	16383	268	2512	225048	889651	1480601	27837.1	166345	2483.72	0.1	13823.2	0.1	1107.18	0	T	1	Patient	TC	single
570	36.34	43.32	37.19	27.25	36.13	94.21	94.7	92.35	84.43	93.96	88.61	92.6	89.74	90.65	94.4	11.2	13.38	11.13	7.53	11.51	3045.09	6124.29	13100.1	262.17	1823.18	4601	8890	16383	340	2628	300239	861176	1.2753e+06	11670.3	189623	2612.9	0.1	12744.8	41.68	1066.89	0	T	1	Patient	TC	single
575	33.55	43.81	42.04	43.81	37.58	92.37	91.99	94.2	91.99	92.52	93	92.77	92.64	92.77	91.57	10.29	13.54	13.14	13.54	11.48	2997	7256.87	15781.2	228.08	2421.45	4517	9350	16383	260	3412	249366	1.04459e+06	2.14031e+06	32831	250838	2580.52	0.1	15391.6	0.1	1664.98	0	T	1	Patient	TC	single
577	40.53	42.85	32.9	42.85	41.93	80.86	88.24	94.21	88.24	87.54	80.83	90.13	97.57	90.13	89.49	10.11	12.9	10.45	12.9	11.67	873.64	4564.05	7231.9	229.17	1141.9	1440	8454	12783	264	1624	70146.8	596210	619782	29937.2	122090	461.19	0.1	6875.87	0.1	417.44	0	T	1	Patient	TC	single
578	36.17	45.26	43.32	45.26	40.75	90.1	90.95	93.38	90.95	94.03	92.16	88.59	90.8	88.59	90.17	10.4	13.96	13.36	13.96	12.5	2489.53	7931.11	13519.3	222.24	1938.85	3976	10118	16383	280	2548	211284	1.21423e+06	1.89541e+06	34024.2	237950	2081.08	0.1	13173.6	0.1	1238.38	0	T	1	Patient	TC	single
589	33.97	45.4	43.21	45.4	37.56	92.7	93.34	94.44	93.34	94.45	94.81	96.28	93.86	96.28	94.14	10.6	14.11	13.46	14.11	11.64	4033.36	3629.51	15816.7	278.17	2724.97	5205	5765	16383	328	3260	355732	567747	2.25041e+06	43512.9	290216	2228.9	0.1	15306.3	0.1	788.66	1	T	1	Patient	TC	single
592	32.26	42.95	38.17	42.95	37.58	93.78	91.38	92.45	91.38	93.57	96.43	92.68	95.38	92.68	95.56	10.19	12.9	11.74	12.9	11.46	2402.94	8039	13706.8	233.35	1835.02	3636	10614	16383	276	2276	195938	1.05015e+06	1482612	30483	189326	1982.54	0.1	13358.8	0.1	1114.54	0	T	1	Patient	TC	single
597	33.48	44.33	41.18	34.02	41.75	93.04	95.05	95	80.49	87.86	90.82	94.15	94.86	86.39	88.26	10.47	13.46	12.83	8.82	11.44	1394.13	4988.33	15228.8	259.1	1802.2	2216	8362	16383	304	2484	120058	709742	1970353	15845.6	185191	973.76	0.1	14858.6	42.64	1041.77	0	T	1	Patient	TC	single
600	28.02	48.58	47.03	48.58	24.03	90.18	88.81	90.9	88.81	90.25	88.73	91.62	89.05	91.62	88.68	8.67	14	13.38	14	7.49	794.25	2901.91	14752.3	227.29	956.38	1212	4941	16383	288	1156	46921	446689	2.07442e+06	34986	42174.9	373.79	0.1	14364.4	0.1	219.9	0	T	1	Patient	TC	single
612	37.84	61.36	61.36	37.08	40.95	88.17	95.29	95.29	87.44	86.99	89.71	96.39	96.39	85.63	85.42	11.35	19.15	19.15	9.6	12.35	2025.94	7221.32	16221.4	253.15	1713.65	3252	10174	16383	304	2376	204811	2078941	4.66996e+06	18325.1	205322	1613.46	0.1	15733	36.65	977.17	0	T	1	Patient	TC	single
613	34.83	43.85	38	43.85	37.31	91.89	91.92	91.64	91.92	93.38	93.58	88.82	89.07	88.82	93.44	10.75	13.42	11.44	13.42	11.71	2235.14	7140.18	11932.2	228.18	2271.1	3460	8622	16383	268	3464	202712	1.00997e+06	1.22613e+06	32275.2	244713	1826.66	0.1	11556.4	0.1	1530.83	0	T	1	Patient	TC	single
618	29.15	39.18	36.7	39.18	32.04	90.2	92.01	93.28	92.01	88.06	94.12	89.31	90.12	89.31	85.98	9	11.78	11.35	11.78	9.32	2001.1	5173.47	14886.7	231.37	1657.22	3280	8037	16383	300	2456	127374	563901	1.50496e+06	25219.4	113069	1584.61	0.1	14518.9	0.1	920.95	1	T	1	Patient	TC	single
622	33.97	54.91	51.8	54.91	40.2	94.64	79.99	80.94	79.99	89.01	92.89	78.52	80.74	78.52	89.32	10.57	15.14	14.65	15.14	12.2	3249.46	5831.65	15599.8	233.2	2261.04	4913	7661	16383	300	2988	285242	1.05051e+06	2.62841e+06	42008.5	264322	2825.09	0.1	15206.1	0.1	1512.55	0	T	1	Patient	TC	single
629	33.02	42.88	39.77	42.88	38.27	93.93	90.85	91.08	90.85	92.93	90.77	92.16	90.22	92.16	89.92	10.16	13	12.09	13	11.46	1764.62	6678.22	7392.46	222.58	1435.08	2596	8606	15823	272	1828	143154	886280	848823	29539.4	148063	1348.24	0.1	7052.89	0.1	686.59	0	T	1	Patient	TC	single
630	32.47	45.26	44.29	28.34	36.67	92.98	94	93.94	87.34	93.66	93.55	96.21	95.17	89.43	93.15	9.93	13.98	13.65	8.07	11.46	2072.13	8294.69	15653.6	242.24	1454.16	3108	10442	16383	272	1872	160343	1.27334e+06	2.29232e+06	12395.9	150032	1647.71	0.1	15267.7	25.76	721.77	0	T	1	Patient	TC	single
631	36.5	45.25	39.94	45.25	41.77	87.12	93.53	94.83	93.53	88.6	86.79	93.3	93.33	93.3	85.08	10.6	13.77	12.29	13.77	11.46	1873.92	6273.75	4290.01	220.01	1020.42	3468	9866	6705	268	1280	165275	934393	508655	32767.8	105281	1457.51	0.1	3946.13	0.1	320.01	1	T	1	Patient	TC	single
635	31.08	42.52	37.96	42.52	36.45	91.88	93.73	94.68	93.73	94.44	87.86	96.33	97.27	96.33	92.24	9.57	13.16	11.64	13.16	11.39	2286.59	6693.39	14015.1	225.6	2016.52	3568	10074	16383	280	2696	164571	910570	1.49265e+06	30691	205536	1858.19	0.1	13651.2	0.1	1280.33	0	T	1	Patient	TC	single
654	30.11	44.23	41.81	44.23	34.95	91.49	90.53	92.6	90.53	93.24	90.8	91.04	91.75	91.04	92.52	9.29	13.54	12.92	13.54	10.65	1901.55	5867.36	15434.8	222.65	1311.25	2892	9678	16383	256	1772	128948	844575	2.0227e+06	32048.9	116740	1493.1	0.1	15068.4	0.1	598.76	0	T	1	Patient	TC	single
661	30.65	42.47	39.46	23.18	34.73	91.04	93.96	95.18	80.69	91.93	92.9	94.1	98.97	76.71	90.87	9.46	13.06	12.39	6.22	10.5	2022.96	6461.39	15493.1	239.07	1553.96	3368	10070	16383	268	2188	142231	865568	1.8692e+06	7260.47	134469	1598.47	0.1	15111.2	18.57	793.5	0	T	1	Patient	TC	single
662	33.97	45.14	42.13	45.14	37.63	93.56	92.77	94.45	92.77	92.37	95.17	91.71	95.34	91.71	90.91	10.47	13.85	13.06	13.85	11.32	1900.68	6786.23	14873.5	233.45	1865.97	2952	9678	16383	308	2524	163681	1.02201e+06	1.99246e+06	35157.4	187862	1480.18	0.1	14491.9	0.1	1113.75	0	T	1	Patient	TC	single
668	32.26	42.03	39.51	42.03	35.27	93.17	93.68	95.12	93.68	92.12	94.54	94.95	92.81	94.95	94.47	9.85	12.96	12.44	12.96	10.72	1874.14	6422.62	15433	229.51	1623.76	3152	9550	16383	260	2340	142683	847015	1.87479e+06	30268.3	146589	1449.67	0.1	15069.8	0.1	883.37	0	T	1	Patient	TC	single
672	28.82	37.62	35.26	37.62	31.46	89.93	88.84	90.72	88.84	91.37	95.8	93	90.18	93	90.45	8.7	11.35	10.89	11.35	9.71	726.35	4923.29	14430.6	230.21	1561.42	920	7613	16383	260	2076	43211.7	497716	1.34478e+06	23272.4	115627	321.89	0.1	14060	0.1	836.96	0	T	1	Patient	TC	single
673	30.44	39.73	34.3	39.73	33.73	93.19	92.54	92.63	92.54	90.74	92.55	91.7	88.63	91.7	89.39	9.23	12.11	10.57	12.11	10.24	2977.07	3851.29	6962.78	601.99	2505.8	3904	6409	9674	688	2868	199404	443818	611202	69373	206410	1280.66	0.1	6458.64	0.1	609.31	1	T	1	Patient	TC	single
696	31.68	39.82	37.24	39.82	35.59	94	91.96	93.18	91.96	94.12	98.36	90.62	92.13	90.62	96.6	9.85	12.35	11.6	12.35	11.16	1732.72	6272.15	15018.4	227.12	1520.87	2728	9470	16383	268	2064	131917	751499	1.587e+06	27213	148689	1336.34	0.1	14662.6	0.1	844.44	0	T	1	Patient	TC	single
698	33.86	44.23	42.45	44.23	37.89	93.65	93.31	95.05	93.31	93.69	93.33	97.51	95.88	97.51	92.13	10.55	13.83	13.42	13.83	11.6	1994.42	6344.64	15704.2	228.96	1750.6	3008	8538	16383	272	2432	174243	952870	2.22134e+06	34387	184986	1586.06	0.1	15333.3	0.1	1038.21	0	T	1	Patient	TC	single
699	34.52	43.53	39.24	43.53	37.31	92.49	91.32	93.58	91.32	93.43	93.07	92.86	95.26	92.86	90.65	10.34	13.06	12.05	13.06	11.42	1297.66	5569.51	14627.9	221.4	1208.03	1944	9574	16383	264	1588	109052	746091	1.66745e+06	29659.3	123633	881.21	0.1	14275.5	0.1	491.55	0	T	1	Patient	TC	single
705	33.18	40.85	37.31	40.85	36.34	92.48	94.1	94.65	94.1	94.03	93.5	91.53	92.64	91.53	95.55	10.29	12.75	11.69	12.75	11.44	1752.86	6800.99	14892.1	231.17	1718.3	2724	9486	16383	280	2368	145847	868620	1.59843e+06	29524.5	176569	1336.53	0.1	14529.4	0.1	981.97	0	T	1	Patient	TC	single
710	33.88	47.61	45.89	47.61	39.46	93.54	91.95	92.66	91.95	92.14	96.15	93.25	95.21	93.25	86.79	10.5	14.56	14.11	14.56	12.18	2271.79	7665.77	15632.6	225.94	1886.5	3368	10498	16383	256	2416	196585	1.27566e+06	2.44534e+06	37598.7	219753	1847.54	0.1	15245	0.1	1134.06	0	T	1	Patient	TC	single
715	38.37	51.26	49.22	29.14	46.75	84.95	83.99	85.44	76.95	76.21	85.28	85.16	86.45	76.92	77.34	11.06	14.75	14.39	6.94	11.64	1355.01	4448.62	15768.3	242.51	1820.97	2396	8310	16383	268	2656	130219	760652	2.56496e+06	9180.84	193938	934.66	0.1	15373.6	22.02	1060.67	0	T	1	Patient	TC	single
722	33.12	42.41	40.31	42.41	37.96	93.19	93.92	95.35	93.92	94.51	95.24	95.81	92.36	95.81	93.08	10.01	13.3	12.63	13.3	11.74	2098.35	6652.86	15561.2	226.97	1758.25	3504	9086	16383	280	2264	164991	924430	1948632	31538	190183	1690	0.1	15195.4	0.1	1037.77	0	T	1	Patient	TC	single
727	32.59	40.21	37.85	40.21	35.05	93.56	92.69	93.84	92.69	93.04	92.86	93.52	97.29	93.52	88.39	10.19	12.46	11.69	12.46	10.89	2142.37	5793.82	15503.8	249.15	1912.32	3176	7933	16383	280	2512	174691	706240	1.6641e+06	30369.8	178208	1569.94	0.1	15140.9	0.1	1092	1	T	1	Patient	TC	single
729	30.01	37.1	32.04	37.1	35.05	93.57	93.38	93.68	93.38	91.84	93.87	90.36	93.09	90.36	90.2	9.29	11.48	9.98	11.48	10.4	2616.27	7812.59	11906.4	224.5	1424.35	4092	10286	16383	256	1868	177415	809308	931232	23255.8	120884	2183.94	0.1	11538.5	0.1	691.98	0	T	1	Patient	TC	single
744	42.09	52.37	50.78	47.22	38.27	81.87	89.46	87.72	71.76	88.7	82.82	91.97	88.32	60.34	89.12	11.78	15.2	14.75	7.84	11.25	1574.46	4586.59	15620.8	241.41	2189.56	2140	8502	16383	268	2908	171614	831947	2.67094e+06	11650.4	217708	1141.97	0.1	15226.3	20.94	1441.12	0	T	1	Patient	TC	single
745	32.15	41.66	35.81	41.66	33.97	90.15	92.36	93.75	92.36	91.31	90.64	91.25	94.51	91.25	93.53	9.52	12.54	11.2	12.54	10.32	860.75	5832.36	13470.5	227.56	1807.56	1288	9418	16383	268	2712	61233.9	720643	1.32816e+06	28116.6	151150	444.26	0.1	13134.4	0.1	1147.08	0	T	1	Patient	TC	single
756	35.59	41.28	38.7	41.28	38.01	90.24	91.07	92.85	91.07	88.14	84.4	94.08	95.2	94.08	86.08	10.75	12.69	11.51	12.69	11.2	1937.23	9191.21	3961.1	221.92	1313.54	2900	11234	7865	240	1616	175694	1.16243e+06	411979	28066.7	129512	1512.93	0.1	3597.15	0.1	553.16	0	T	1	Patient	TC	single
762	34.62	44.28	40.95	44.28	37.91	90.93	93.67	93.82	93.67	93.73	91.43	98.86	96.38	98.86	94.07	10.55	13.62	12.69	13.62	11.58	1838.8	6093.55	15303.9	273.91	1880.41	2808	8370	16383	324	2524	160647	887274	1.93551e+06	39883.5	197921	1426.39	0.1	14912.7	0.1	1124	1	T	1	Patient	TC	single
771	36.88	45.58	42.78	45.58	36.88	91.92	92.55	93.68	92.55	92.55	90.04	90.24	93.73	90.24	92.15	11.06	13.98	13	13.98	11.32	1839.9	7744.59	14627.2	216.57	1719.22	2632	10038	16383	256	2384	176817	1.1889e+06	1.94121e+06	33247.1	173088	1435.41	0.1	14272.7	0.1	1050.87	0	T	1	Patient	TC	single
781	29.47	37.63	32.04	37.63	34.24	93.61	92.7	93.67	92.7	90.3	97.48	87.5	95.05	87.5	93.4	9.18	11.28	9.82	11.28	10.22	2586.26	6149.15	10432	328.38	2102.42	3432	8414	16383	364	2480	171076	613968	789872	32787.8	172308	1465.83	0.1	10016.2	0.1	742.07	1	T	1	Patient	TC	single
788	30.97	36.34	31.94	36.34	32.94	91.46	92.86	93.47	92.86	92.51	90.74	87.6	97.37	87.6	89.3	9.26	11.32	10.03	11.32	9.95	2906.22	5435.66	9570.35	276.35	2009.97	4076	8017	15391	340	2412	195868	547251	756486	27822.1	156369	1705.92	0.1	9163.57	0.1	685.59	0	T	1	Patient	TC	single
789	30.44	38.17	34.9	38.17	33.83	92.39	92.93	94.71	92.93	93.62	91.46	93.31	91.48	93.31	95.07	9.32	11.94	10.87	11.94	10.37	2146.07	6487.12	14540.1	251.03	1619.8	3324	9886	16383	296	2012	146422	725979	1.34893e+06	28093.3	136797	1725.75	0.1	14176.9	0.1	871.43	0	T	1	Patient	TC	single
796	30.6	39.13	34.52	39.13	34.52	94.06	92.33	93.84	92.33	93.65	88.76	91.32	93.46	91.32	96.28	9.71	11.85	10.65	11.85	10.67	2671.24	6649.56	14417.6	259.43	1910.98	3640	8866	16383	300	2404	197812	733092	1.28359e+06	28600.9	170928	1822.86	0.1	14039.2	0.1	890.73	1	T	1	Patient	TC	single
800	31.98	42.67	42.35	42.67	34.25	92.47	95.3	95.02	95.3	92.82	96.79	93.45	94.29	93.45	94.91	9.95	13.34	13.28	13.34	10.7	1587.91	4478.57	15559	355.65	1383.39	2304	8077	16383	480	1824	123534	626034	2.15548e+06	49715	124313	1299.52	0.1	15181.6	0.1	934.99	1	T	1	Patient	TC	single
803	31.72	39.73	35.05	39.73	36.34	93.6	92.42	94.34	92.42	94.61	89.78	89.24	92.17	89.24	95.88	9.93	12.35	11.04	12.35	11.35	2054.43	7159.34	14021	227.17	1697.45	3008	9826	16383	256	2236	158973	857798	1341612	27218	171602	1641.97	0.1	13664.7	0.1	985.07	0	T	1	Patient	TC	single
806	30.65	39.49	35.2	39.49	35.59	93.23	93.14	94.17	93.14	94.39	93.14	90.97	94.17	90.97	92.61	9.63	12.11	10.87	12.11	11.04	2477.78	7064.18	12964.4	227.67	1716.73	3988	9190	16383	280	2200	180393	814069	1202752	26236.2	164267	2073.43	0.1	12600.5	0.1	984.37	0	T	1	Patient	TC	single
807	32.47	43.32	39.41	43.32	37.52	90.88	91.06	93.9	91.06	93.66	88.14	92.56	93.53	92.56	94.82	9.68	13.34	12.13	13.34	11.53	1892.9	5839.57	15470.5	225.94	1491.82	3504	9910	16383	260	1916	139387	816281	1.78924e+06	31583	155780	1464.57	0.1	15114.1	0.1	783.42	0	T	1	Patient	TC	single
808	32.32	44.17	40.63	44.17	34.52	90.91	90.99	91.34	90.99	88.02	92.06	89.62	91.87	89.62	89.23	10.01	12.98	12.24	12.98	10.16	1442.1	3889.83	14575.9	278.98	2022.89	2152	7557	16383	324	2860	113390	514608	1.7161e+06	36908.1	164107	825.66	0.1	14209.6	0.1	1142.43	1	T	1	Patient	TC	single
814	35.21	46.86	44.71	39.99	38.05	94.19	93.87	95.12	79.83	94.62	95	94.42	96.25	76.67	96.31	10.8	14.45	14.06	9.76	11.98	1988.25	7239.52	15928.4	248.89	2095.14	3012	10662	16383	296	3044	181976	1.18666e+06	2.47172e+06	18637.9	236212	1563.83	0.1	15516.9	28.39	1370.65	0	T	1	Patient	TC	single
818	27.96	32.8	27.53	32.8	28.18	90.27	92.8	92.87	92.8	91.66	90.58	89.42	89.71	89.42	88.73	8.55	10.01	8.49	10.01	8.67	702.9	9817.52	11768.4	221.8	1383.83	1132	12042	16383	248	2040	40354.4	771939	665848	17439.8	81750.6	278.46	0.1	11420.4	0.1	643.43	1	T	1	Patient	TC	single
821	36.02	44.4	37.52	27.96	40.41	94.17	93.99	94.41	82.75	93.04	95.02	95.18	94.76	82.18	92.78	11.3	13.26	11.89	7.31	12.11	932.38	5324.45	10331	244.55	1038.64	1416	9114	16383	268	1412	93482.5	735414	1.14755e+06	10275.8	119692	515.97	0.1	9947.71	20.06	294.18	1	T	1	Patient	TC	single
823	31.72	39.46	35.26	39.46	36.14	93.74	90.64	93.39	90.64	92.88	90.66	90.97	91.63	90.97	89.18	9.82	12.11	10.97	12.11	11.06	2284.88	7702.32	9962.69	226.93	1598.68	3680	9850	15955	256	2092	173003	887608	940853	26151.3	153636	1872.46	0.1	9610.36	0.1	898.35	0	T	1	Patient	TC	single
830	32.33	40.95	36.76	40.95	36.62	93.15	91.14	92.9	91.14	93.18	94.68	92.79	91.57	92.79	91.25	9.98	12.71	11.48	12.71	11.28	2332.06	8264.14	14808.1	244.9	1652.02	3464	10346	16383	308	2068	182397	1.04862e+06	1533972	31075.4	164947	1903.69	0.1	14435.9	0.1	891.67	0	T	1	Patient	TC	single
831	30.8	39.56	36.98	39.56	35.05	91.92	90.98	92.87	90.98	92.69	89.35	89.47	94.82	89.47	91.27	9.46	12.29	11.53	12.29	11.01	1441.85	5469.32	14237.1	228.06	1409.59	2564	9786	16383	260	1932	101374	648482	1.48668e+06	27040	134291	1017.44	0.1	13855	0.1	657.25	0	T	1	Patient	TC	single
832	32.47	42.89	40.75	42.89	35.97	93.3	94.09	95.16	94.09	93.7	94.82	97.05	92.97	97.05	90	10.11	13.4	12.88	13.4	11.04	1919.52	6918.65	15663.5	230.36	1692.28	2892	9690	16383	264	2440	154124	975754	2.03963e+06	32488.2	161927	1499.11	0.1	15272.4	0.1	931.84	0	T	1	Patient	TC	single
833	31.51	47.57	45.36	25.13	35.38	93.88	89.99	92.4	86	92.7	94.05	92.93	95.2	83.33	89.87	9.9	14.48	14.09	7.35	10.97	2418.53	7249.52	15555.2	263.73	2007.35	3740	10550	16383	312	2704	186141	1.19433e+06	2.42675e+06	11191.1	189569	1990.07	0.1	15132.9	35.24	1246.87	0	T	1	Patient	TC	single
838	35.33	47.68	44.78	47.68	39.2	93.98	91.59	93.34	91.59	91.72	95.11	91.42	93.61	91.42	89.58	10.92	14.7	13.81	14.7	11.71	2796.35	5820.66	15861.8	239.52	2149.19	4233	9678	16383	288	2868	261754	987989	2.3756e+06	40655.6	231576	2367.89	0.1	15457.8	0.1	1388.94	0	T	1	Patient	TC	single
847	31.66	41.18	37.15	41.18	35.48	93.54	90.81	93.55	90.81	94.7	91.3	89.3	95.16	89.3	90.38	9.87	12.58	11.46	12.58	11.25	2584.76	7552.27	14467.8	223.44	1630.64	3972	9586	16383	268	2232	197860	939438	1.4927e+06	27793.8	162135	2184.28	0.1	14108.7	0.1	938.21	0	T	1	Patient	TC	single
874	27.75	33.76	31.18	33.76	28.6	91.23	93.22	94	93.22	93.3	85.61	95.61	92.66	95.61	91.67	8.36	10.42	9.68	10.42	9.09	686.7	7306.34	13501.6	223.92	1413.26	1004	10382	16383	252	2000	37710.2	623122	994212	19097.2	91720.2	266.26	0.1	13137.8	0.1	664.83	0	T	1	Patient	TC	single
884	29.79	47.4	42.24	35.91	38.6	91.66	89.91	94.5	65.08	92	90.51	92.02	95.92	63.58	90.36	9.15	14.11	13	8.94	11.48	1987.54	5177.08	15533.6	253.17	1627.07	3048	8642	16383	300	2116	130645	809826	2.06149e+06	15903.8	168548	1563.16	0.1	15153.9	32.69	906.71	0	T	1	Patient	TC	single
890	33.23	43.85	42.52	43.85	37.41	94.2	93.94	94.58	93.94	94.81	87.88	93.93	94.26	93.93	94.23	10.24	13.54	13.24	13.54	11.74	2385.05	7172.57	15698.2	227.76	1881.52	3560	9398	16383	264	2552	196464	1032453	2.16172e+06	32784.4	203518	1968.78	0.1	15329.8	0.1	1177.11	0	T	1	Patient	TC	single
891	33.33	47.39	45.57	34.88	37.31	93.6	91.8	93.37	87.09	89.67	95.02	91.5	93.11	90	91.09	10.32	14.77	14.41	9.49	11.44	2480.72	7456.3	15831.6	259.51	2072.78	3812	9490	16383	304	2872	207440	1.27803e+06	2.58185e+06	18353.4	212995	2064.25	0.1	15437.2	39.04	1324.31	0	T	1	Patient	TC	single
894	31.52	38.92	35.26	38.92	34.63	93.62	92.24	94.16	92.24	92.85	95.56	94.4	91.19	94.4	89.45	9.76	11.91	10.97	11.91	10.75	2350.78	6442.46	9009.71	261.52	1819.78	3632	9150	16319	292	2428	176037	718300	850856	29158.4	165042	1794.44	0.1	8651.02	0.1	987.3	1	T	1	Patient	TC	single
901	37.91	47.82	47.57	47.82	39.19	88.67	90.29	91.25	90.29	86.73	88.61	91.42	90.52	91.42	85.71	11.2	14.7	14.57	14.7	11.71	2143.12	4727.61	15930.3	232.19	2432.1	3632	6129	16383	276	4305	211307	802456	2657595	39410.9	262060	1730.9	0.1	15536.4	0.1	1703.76	0	T	1	Patient	TC	single
902	34.99	57.82	57.82	32.79	41.97	85.13	93.94	93.94	83.93	79.6	81.07	94.16	94.16	84.91	79.67	10.45	17.04	17.04	9.18	11.42	1927.57	5965.51	16090.8	266.74	1649.87	2936	10218	16383	304	2448	165195	1.36003e+06	3.66841e+06	17644.5	168851	1507.19	0.1	15648.1	38.27	901.43	0	T	1	Patient	TC	single
906	33.44	42.45	36.88	42.45	35.59	93.56	91.75	94	91.75	89	94.06	93.27	95.1	93.27	88.41	10.34	12.86	11.39	12.86	10.47	3120.42	3727.49	11199.4	358.94	2847.96	3920	5509	16383	416	3364	262231	483827	1.14151e+06	46589.8	245258	1227.97	0.1	10700	0.1	827.7	1	T	1	Patient	TC	single
915	33.55	45.52	44.38	33.76	38.27	91.57	93.69	94.57	71.32	94.03	98.95	94.12	96.94	52.33	93.13	10.03	14.08	13.81	6.75	11.78	1667.12	6051.07	15671.8	241.4	1354.85	2752	8826	16383	316	1884	131777	941507	2347142	8636.68	147677	1258.69	0.1	15301.2	28.92	654.38	0	T	1	Patient	TC	single
916	38.16	53.3	48.63	53.3	61.19	88.5	82.44	85.49	82.44	70.36	86.9	81.47	84.82	81.47	72.82	11.01	13.94	12.67	13.94	12.33	961.26	3069.46	14432.9	227.86	1405.69	1412	4801	16383	308	2004	91578.8	468649	1.81934e+06	34789.7	167838	568.82	0.1	14077.6	0.1	705.22	0	T	1	Patient	TC	single
923	31.4	40.53	34.84	40.53	35.8	88.79	89.69	92.35	89.69	87.03	90.75	88.76	88.13	88.76	86.6	9.57	11.48	10.77	11.48	10.14	1354.15	6105.43	9798.6	228.13	1238.37	2128	10438	16383	256	1620	97461.3	632463	892746	23631.9	99947.5	929.66	0.1	9443.1	0.1	501.9	0	T	1	Patient	TC	single
932	31.19	39.84	35.8	39.84	36.23	92.17	92.65	94.25	92.65	92.03	88	93.53	93.89	93.53	87.5	9.63	12.13	11.01	12.13	10.89	1626.97	5654.05	11936.3	253.38	1479.25	2656	8722	16383	288	2108	118451	653919	1.13717e+06	29304.8	137851	1202.64	0.1	11584.8	0.1	762.83	0	T	1	Patient	TC	single
940	37.41	51.47	42.02	40.36	37.89	89.67	84.45	91.73	80.49	89.82	89.79	83.07	91.59	77.9	90	11.16	15.21	13.04	9.79	10.8	1405.7	4230.18	15252.1	295.45	1968.8	1788	7833	16383	332	2540	137430	769058	2.03682e+06	22247.3	180195	597.32	0.1	14856.7	50.95	940.35	0	T	1	Patient	TC	single
950	29.03	35.8	32.42	35.8	29.68	93.18	92.15	94.09	92.15	91.64	91.95	94.96	98.49	94.96	90.62	8.88	11.23	10.27	11.23	9.21	2430.23	5783.85	8529.45	274.82	1527.22	3824	7969	16383	336	1944	150644	572682	706144	27211.4	101658	1789.82	0.1	8169.83	0.1	654.74	1	T	1	Patient	TC	single
954	30.97	48.47	36.88	34.79	46.87	92.27	83.93	94.78	73.37	76.8	89.89	82.27	92.24	71.21	74.05	9.71	13.5	11.39	8.36	11.78	2074.02	6828.29	14457.4	258.06	1595.4	3124	9626	16383	296	2160	153586	977214	1.47358e+06	14171.5	173897	1641.62	0.1	14093	29.58	867.07	0	T	1	Patient	TC	single
960	30.76	38.97	36.13	38.97	33.55	93.78	91.45	93.4	91.45	92.42	91.72	92.94	91.77	92.94	92.5	9.46	11.94	11.06	11.94	10.29	2557.88	6955.16	15069.4	232.79	1546.2	4269	9462	16383	280	2000	179840	778357	1.44819e+06	26051.5	128652	2133.66	0.1	14709	0.1	829.91	0	T	1	Patient	TC	single
961	32.85	41.13	37.31	41.13	35.21	93.19	93.47	94.81	93.47	93.08	90.61	93.09	90.98	93.09	91.51	9.79	12.69	11.62	12.69	10.6	2553.37	8221.82	15005.8	226.17	1837.25	3968	10286	16383	268	2500	192270	1039827	1.59191e+06	28604.2	162040	2120.98	0.1	14617.8	0.1	1064.76	0	T	1	Patient	TC	single
967	31.68	41.13	36.77	41.13	36.02	92.67	90.46	93	90.46	91.81	91.01	87.33	93.68	87.33	85.65	9.71	12.44	11.58	12.44	11.2	1942.47	5255.05	12461.1	258.36	1828.73	2860	8274	16383	308	2384	143845	638380	1.31158e+06	31384.9	180309	1370.03	0.1	12093.8	0.1	976.24	0	T	1	Patient	TC	single
968	32.69	48.37	46.97	48.37	38.17	93.07	93.41	93.22	93.41	93.11	94.3	91.49	90.49	91.49	94.01	10.11	14.97	14.74	14.97	11.89	2491.01	8041.93	15819.4	221.2	1706.97	3812	10610	16383	272	2236	200010	1.41521e+06	2698322	38926.6	189608	2074.59	0.1	15455.1	0.1	1054.52	0	T	1	Patient	TC	single
983	30.92	40.21	36.34	40.21	36.46	94.17	94.95	93.75	94.95	93.53	90.34	93.88	94.94	93.88	87.5	9.66	12.48	11.2	12.48	11.28	3000.69	8829.3	10097.6	227.73	1723.45	4493	10978	14147	264	2176	219712	1.07992e+06	995599	27853.7	172080	2576.37	0.1	9745.45	0.1	1015.03	0	T	1	Patient	TC	single
998	32.41	42.25	37.13	42.25	36.62	92.07	93.56	93.76	93.56	93.68	92.71	94.06	94.21	94.06	89.52	10.08	13.02	11.71	13.02	11.46	1801.06	7052.11	7965.02	232.29	1349.85	2880	9506	15319	272	1716	143863	938834	858234	30924	139270	1376.69	0.1	7616.85	0.1	573.44	0	T	1	Patient	TC	single
1005	31.61	42.68	33.76	42.68	35.91	92.31	89.97	94.23	89.97	90.72	93.64	88.11	90.19	88.11	89.08	9.57	12.31	10.65	12.31	11.01	1868.95	6838.66	4996.75	236.94	1265.08	2936	9522	9842	272	1600	134513	813685	444857	28191.5	120524	1440.54	0.1	4632.76	0.1	492.75	0	T	1	Patient	TC	single
1021	37.84	46.97	45.46	46.97	39.5	87.89	89.73	91.46	89.73	88.44	89.29	90.7	91.44	90.7	88.89	11.55	14.32	13.16	14.32	11.35	1895.94	6404.17	15041.5	229.07	2197.86	2680	9858	16383	256	3240	198767	1.03108e+06	2.04625e+06	36881.4	222191	1483.61	0.1	14642.7	0.1	1433.45	0	T	1	Patient	TC	single
1025	33.23	42.24	37.1	42.24	39.61	90.68	94.51	93.98	94.51	94.11	96.3	94.51	96.43	94.51	90.46	10.01	13.18	11.55	13.18	12.24	1560.51	5232.95	8051.11	237.48	1566.95	2348	8266	14955	284	2076	122701	714068	844064	32405	184485	1156.11	0.1	7699.36	0.1	838.52	0	T	1	Patient	TC	single
1026	31.4	42.3	39.46	42.3	37.53	92.45	92.26	91.35	92.26	93.2	90.91	95.36	88.24	95.36	91.25	9.66	12.65	12	12.65	11.28	2188.25	6430.6	14845	230.56	1992.18	3496	9294	16383	256	2776	160225	807938	1.67984e+06	28967	198912	1755.91	0.1	14461.1	0.1	1219.73	0	T	1	Patient	TC	single
1079	37.08	46.28	40.75	21.57	39.66	91.42	87.59	90.49	85.88	90.86	92.31	85.32	90.14	86.84	85.14	11.13	13.83	12.48	6.34	11.48	1146.67	4813.78	8122.69	249.53	1770.44	1748	6677	12062	276	2680	111628	722958	993498	7889.5	183400	722.21	0.1	7766.33	29.03	1038.1	0	T	1	Patient	TC	single
1101	31.89	56.89	46.22	25.49	35.09	90.41	88.9	91.92	77.84	88.55	93.89	88.98	92.6	77.08	87.04	9.76	15.81	14.41	7.13	10.7	1808.78	6173.97	15757.5	274.87	1356.07	2708	9886	16383	308	1704	135449	1.21234e+06	2.56976e+06	10978.1	121859	1384.29	0.1	15357	46.41	643.68	0	T	1	Patient	TC	single
1102	31.61	36.45	34.73	36.45	35.53	93.11	93.78	94.29	93.78	94.2	96.67	96.3	91.32	96.3	95.07	9.76	11.35	10.77	11.35	10.87	2688.61	7928.55	11331.1	229.88	1662.85	4113	10122	16383	252	2384	201335	801529	1.03237e+06	23239.2	154269	2268.36	0.1	10975.5	0.1	886.55	0	T	1	Patient	TC	single
1107	34.51	40.75	37.91	40.75	39.25	91.02	94.48	91.65	94.48	91.61	90	88.49	91.05	88.49	91.79	10.55	12.69	11.67	12.69	11.91	1731.12	6828.18	8283.3	224.53	1569.88	2732	10526	16383	256	2208	151240	863571	885638	28396.2	175033	1302.8	0.1	7943.11	0.1	825.47	0	T	1	Patient	TC	single
1108	34.09	42.47	38.49	28.34	36.06	93.33	92.14	94.13	74.91	93.24	91.47	94.87	93.33	73.53	90.6	10.57	12.86	11.96	7.35	11.13	3526.34	6545.18	14761	267.96	2474.77	6057	8021	16383	296	3472	309547	849563	1658061	11370.8	240918	3089.96	0.1	14378.8	39.49	1758.28	0	T	1	Patient	TC	single
1114	32.26	41.81	41.01	38.06	35.59	93.85	94.81	94.96	70.48	93.61	88.83	93.4	94.81	72.67	88.56	9.98	12.98	12.77	8.91	11.18	2154.11	5438.73	15570.5	266.48	2038.07	3252	8057	16383	352	2680	168478	719522	1.99514e+06	16629.3	200101	1733.8	0.1	15215.9	49.99	1321.62	0	T	1	Patient	TC	single
1115	29.03	46.05	42.72	34.83	32.47	92.12	92.16	91.96	71.41	93.02	95.92	94.37	93.69	70.65	94.92	8.82	13.71	12.96	6.98	10.22	1889.28	5263.85	15290.5	249.87	1555.17	3284	9078	16383	280	2132	115540	777413	2.01651e+06	9563.58	127457	1460.87	0.1	14766.8	25.37	798.68	0	T	1	Patient	TC	single
1125	36.83	46.38	43.31	46.38	38.96	94.2	94.05	92.5	94.05	94.07	95.93	94.79	91.69	94.79	95.22	11.42	14.26	13.12	14.26	12	1634.5	6577.36	15428.4	224.98	1449.53	2320	9766	16383	292	2320	167279	1.05076e+06	2.08604e+06	35941.2	164027	1222.2	0.1	15041.9	0.1	725.09	0	T	1	Patient	TC	single
1131	28.77	36.13	34.83	36.13	31.44	91.02	93.94	94.58	93.94	87.48	89.93	88.7	90.27	88.7	89.86	8.58	11.04	10.94	11.04	8.85	732.03	7833.2	13410.6	226.83	1306.84	1136	10234	16383	260	1948	42331.4	749526	1.26089e+06	21704.9	80464.2	319.57	0.1	13031.2	0.1	542.46	0	T	1	Patient	TC	single
1135	31.94	38.17	35.91	38.17	36.77	92.5	93.65	93.74	93.65	89.53	92.61	96.54	89.18	96.54	90.82	9.66	11.74	11.06	11.74	10.47	2383.5	5801.25	9546.42	225.82	2024.97	3700	8029	16383	256	3208	174521	627500	917428	24425.7	174384	1983.19	0.1	9190.46	0.1	1284.59	0	T	1	Patient	TC	single
1137	32.04	41.07	37.63	24.21	37.1	92.89	93.97	94.01	76.63	93.54	96.2	95.52	94.07	72.22	92.98	9.87	12.39	11.58	6.9	11.32	1651.59	5457.09	14139	252.93	1730.28	2544	8069	16383	292	2276	126427	658382	1.48819e+06	9470.39	174201	1219.16	0.1	13767.5	32.46	989.81	0	T	1	Patient	TC	single
1138	38.12	48.96	34.3	48.96	36.02	94.45	87.87	93.85	87.87	91.02	95.42	86.5	92.61	86.5	87.39	11.78	14.56	11.04	14.56	10.84	3134.27	6346.59	14555.5	227.95	2138.02	4869	7697	16383	264	3244	341631	1.05614e+06	1.39275e+06	37933.2	197462	2718.07	0.1	14180.2	0.1	1357.75	0	T	1	Patient	TC	single
1148	34.36	47.12	44.93	42.03	36.62	92.16	94.7	95.6	74.11	93.94	89.35	94.95	97.11	73.82	95.56	10.7	14.48	14.21	10.06	11.46	4762.74	6621.57	15896.3	248.08	2737.53	7077	8694	16383	284	3800	427986	1.09088e+06	2.51965e+06	19712.9	282443	4330.43	0.1	15514.3	27.6	1993.27	0	T	1	Patient	TC	single
1155	31.18	38.81	34.73	38.81	35.54	94.27	93.82	93.98	93.82	93.76	93.96	94.07	93.15	94.07	91.49	9.82	11.96	10.77	11.96	11.16	1728.35	6049.29	11378.3	217.11	1342.55	2528	9602	16383	252	1856	130865	679497	1.03667e+06	24387.4	131256	1315.88	0.1	11042.3	0.1	622.18	0	T	1	Patient	TC	single
1156	28.61	57.49	54.7	32.76	47.4	88.77	84.6	84.53	83.15	73.05	90	81.98	82.38	83.01	70.03	8.91	16.53	16.08	9	12.33	1552.72	5959.06	15987.1	271.11	1379.67	2424	8678	16383	372	1956	96895.6	1.27922e+06	3245698	17256.7	164731	1128.29	0.1	15604.5	46.61	655.27	0	T	1	Patient	TC	single
1157	32.47	38.92	38.17	38.92	35.48	93.8	93.32	94.72	93.32	93.14	97.4	88.77	96.35	88.77	88.36	10.08	12.29	12.05	12.29	11.09	2123.23	6892.05	15258.5	228.14	1886.47	3340	10002	16383	264	2468	169597	817170	1.73934e+06	27050	182078	1694.8	0.1	14890.8	0.1	1125.99	0	T	1	Patient	TC	single
1158	30.75	34.3	30	34.3	31.72	94.02	94.39	93.19	94.39	93.6	94.74	89.45	93.04	89.45	93.55	9.52	10.75	9.15	10.75	9.93	2298.6	7834.43	9939.42	218.04	1262.3	3408	9382	16383	248	1500	163523	710532	653337	19774.5	97677.7	1882.33	0.1	9594.98	0.1	509.87	0	T	1	Patient	TC	single
1159	32.64	42.78	40.47	42.78	34.3	92.81	88.76	92.61	88.76	92.62	91.49	90.19	89.97	90.19	93.15	9.98	12.94	12.37	12.94	10.77	2177.43	7261.17	15301.9	245.56	1905.86	3304	10150	16383	280	2848	170302	954582	1.83976e+06	32281.9	173642	1757.01	0.1	14943.4	0.1	1185.4	0	T	1	Patient	TC	single
1164	34.84	45.69	37.31	30.69	40.38	88.79	91.79	94.56	86.86	92.54	92.59	93.22	92.89	90.13	94.9	10.01	13.4	11.58	8.97	12.48	1307.01	5886.39	6109.58	280.87	1346.39	2324	9234	11346	392	1844	102768	830172	643060	17760.9	164679	882.6	0.1	5753.28	52.39	614.05	0	T	1	Patient	TC	single
1165	32.36	39.14	37.42	39.14	36.08	91.97	94.12	94.03	94.12	93.2	87.89	94.05	97.56	94.05	90.56	10.03	11.94	11.42	11.94	11.11	1569.05	5467.25	14141.5	230.25	1524.14	2512	8442	16383	260	2044	124025	611844	1.44727e+06	25766.9	147740	1148.63	0.1	13777.9	0.1	763.65	0	T	1	Patient	TC	single
1176	29.22	33.71	32.96	33.71	29.32	93.29	93.76	93.61	93.76	92.1	98.03	92.54	92.86	92.54	96.64	8.97	10.32	10.19	10.32	8.88	808.32	7921.46	13555.1	226.15	1599.25	1156	10678	16383	252	2160	51114.5	662401	1.10529e+06	18910.8	99133.8	379.84	0.1	13187	0.1	858.76	0	T	1	Patient	TC	single
1185	32.9	39.89	38.05	31.24	35.32	94.41	94.86	95.14	62.06	93.96	98.06	97.59	96.3	71.25	91.4	10.45	12.42	11.96	6.51	10.82	2004.5	6656.57	15559.6	249.6	1882.03	2964	8734	16383	308	2716	171788	805866	1.74776e+06	8307.19	173036	1592.1	0.1	15195.3	33.11	1125.71	0	T	1	Patient	TC	single
1187	30.76	45.89	45.89	25.49	35.59	93.59	95.36	95.36	87.17	93.73	91.07	96.95	96.95	93.2	93.78	9.43	14.43	14.43	7.39	10.92	2986.58	8181.43	15734.4	267.57	1725.19	4537	10610	16383	364	2212	208739	1.33765e+06	2.57254e+06	11465.6	161488	2554.22	0.1	15212.9	43.08	948.71	0	T	1	Patient	TC	single
1195	32.21	48.25	47.08	48.25	36.34	92.52	92.88	93.81	92.88	93.84	96.24	92.56	96.04	92.56	88.8	9.93	14.61	14.17	14.61	11.3	2549.4	7350.29	15635.3	236.54	1750.52	4080	10266	16383	276	2416	197274	1232336	2.46527e+06	39657.2	175511	2116.98	0.1	15088.3	0.1	970.11	0	T	1	Patient	TC	single
1198	34.3	45.74	43.53	45.74	37.35	90.71	88.25	88.15	88.25	89.46	91.35	91.32	90.88	91.32	90.24	10.5	13.75	13.2	13.75	11.42	2107.5	8200.82	15512.9	224.44	1830.1	3268	11058	16383	272	2632	182369	1.21799e+06	2.12328e+06	33333.6	187296	1679.08	0.1	15137	0.1	1093.77	0	T	1	Patient	TC	single
1203	36.02	40.75	39.78	40.75	39.77	93.87	95.07	94.83	95.07	92.59	89.92	99.03	94.41	99.03	93.58	11.23	12.79	12.31	12.79	11.85	1776.87	6732.49	10499.4	220.49	1643.73	2668	8362	16383	260	2184	175935	865473	1.24926e+06	28344.6	181216	1360.56	0.1	10151.4	0.1	943.34	0	T	1	Patient	TC	single
1207	31.72	34.19	33.55	34.19	34.09	93.99	93.96	94.56	93.96	93.77	96.2	94.64	96.14	94.64	95.59	9.87	10.89	10.47	10.89	10.4	2594.72	8110.49	15015.3	219.77	1475.39	3856	9522	16383	260	1768	198622	755813	1.29308e+06	20480.1	125215	2182.31	0.1	14652.2	0.1	770.92	0	T	1	Patient	TC	single
1210	34.52	41.92	41.59	41.92	37.08	93.88	91.47	91.39	91.47	91.86	90.74	92.63	93.2	92.63	88.31	10.7	12.86	12.79	12.86	11.46	2010.17	7228.11	15418.4	226.87	1823.82	2724	10174	16383	256	2864	180636	938207	1.98206e+06	29447.9	188171	1601.76	0.1	15042.5	0.1	1059.44	0	T	1	Patient	TC	single
1211	36.98	53.3	52.88	27.47	40.1	76.08	87.01	87.8	88.16	76.81	82.42	88.37	89.89	89.06	73.42	9.82	15.83	15.69	8.23	10.84	1395.93	7899.3	16105.5	246.62	1785.68	2300	10562	16383	284	2420	105695	1.55442e+06	3.11564e+06	13133.1	164921	975.5	0.1	15641.8	26.15	1061.22	0	T	1	Patient	TC	single
1216	27.43	33.18	29.79	33.18	27.64	91.61	93.53	93.59	93.53	92.2	91.18	88.36	94.3	88.36	90.34	8.49	10.01	9.15	10.01	8.76	806.09	6380.8	8393.17	224.21	1728.17	1100	8302	16383	276	2452	45608	501714	551699	17629.5	104249	385.65	0.1	8029.18	0.1	955.71	0	T	1	Patient	TC	single
1228	31.35	46.43	37.03	24.14	35.05	92.81	84.91	88.61	74.37	92.39	91.01	83.08	87.96	73.17	91.96	9.71	13.24	10.7	6.59	10.89	1585.12	4028.66	9025.8	248.68	1267.61	2408	6453	16383	272	1720	117382	554764	811071	8483.58	118128	1176.69	0.1	8661.83	28.19	571.23	1	T	1	Patient	TC	single
1232	32.04	48.95	46.75	32.19	39.72	93.4	91.65	90.9	74.56	86.13	91.58	91.21	91.26	73.04	84.28	10.03	14.52	14.35	7.8	11.01	2596.06	4804.18	15774.2	270.5	1560.02	3888	8238	16383	304	2004	205205	795467	2.55279e+06	12941.7	148622	2179.67	0.1	15384.5	42.01	839.61	0	T	1	Patient	TC	single
1247	32.15	39.46	37.04	39.46	34.52	92.87	92.42	91.27	92.42	92.86	91.57	92.67	86.94	92.67	91.98	9.71	12.03	10.84	12.03	10.6	1087.73	3763.59	6331.92	366.36	932.85	1568	5825	12463	436	1228	80549.1	427449	584800	41609.2	82274.8	791.27	0.1	5972.12	0.1	472.48	1	T	1	Patient	TC	single
1297	27.1	32.26	31.73	32.26	29.3	91.93	92.74	93.46	92.74	91.22	88.97	92.96	89.3	92.96	94.77	8.49	10.27	9.95	10.27	9	768.88	8129.54	12979.3	221.63	1415.5	1192	10502	16383	260	2216	43502.9	673036	1.00975e+06	18348.4	90099.4	360.45	0.1	12595.4	0.1	687.05	0	T	1	Patient	TC	single
1301	25.49	31.83	30.44	31.83	27.05	89.13	91.92	91.72	91.92	86.57	93.04	90	91.07	90	88.33	7.8	9.76	9.43	9.76	7.97	718.64	8390.22	11484.9	219.56	1213.7	1120	11278	16383	272	1828	34382	628297	802702	16441.3	60591.5	306.18	0.1	11149.7	0.1	529.3	0	T	1	Patient	TC	single
1302	32.9	41.49	39.44	41.49	39.08	92.06	94.19	94.58	94.19	93.56	92.71	94.7	90.24	94.7	90.26	10.08	13.04	12.54	13.04	11.89	2172.23	7478.78	15061.9	228.46	1601.69	3204	10554	16383	260	2584	173511	998746	1.86104e+06	30509.6	177914	1747.81	0.1	14691	0.1	893.32	0	T	1	Patient	TC	single
1318	32.91	43.43	43.43	43.43	35.97	93.01	92.15	92.15	92.15	90.52	92.23	94.63	94.63	94.63	89.91	10.11	13.32	13.32	13.32	10.99	3018.36	8403.61	15620.4	231.63	2151.65	4565	10882	16383	264	3256	242353	1.1712e+06	2.17698e+06	32281.9	204092	2589.99	0.1	15210.8	0.1	1391.37	0	T	1	Patient	TC	single
1324	30.92	38.71	35.54	38.71	34.79	93.1	94.02	94.21	94.02	94.1	90.11	97.34	97.91	97.34	92.58	9.82	11.8	11.25	11.8	11.01	2572.04	7848.87	12556.7	236.4	1891.72	3696	9654	16383	272	2596	194746	858781	1.24851e+06	25865.1	180224	2163.78	0.1	12209	0.1	1163.35	0	T	1	Patient	TC	single
1342	31.68	40.52	39.99	40.52	33.18	94.16	94.35	95.21	94.35	94.32	97.31	93.36	91.67	93.36	94.53	9.93	12.63	12.35	12.63	10.32	2555.78	9185.7	15263.6	222.79	2843.51	3684	11422	16383	276	4117	197768	1.15027e+06	1.82882e+06	27898.6	237777	2123.32	0.1	14895.8	0.1	2087.09	0	T	1	Patient	TC	single
1363	31.67	39.13	37.08	39.13	35.74	91.6	93	93.33	93	91.82	96.67	92.93	95.44	92.93	91.59	9.76	12.24	11.8	12.24	10.94	1649.6	6169.83	15273.7	225.63	1418.27	2576	10050	16383	288	1832	123529	726405	1671162	26564	133348	1233.22	0.1	14893.3	0.1	673.83	0	T	1	Patient	TC	single
1364	30.32	35.47	35.04	35.47	30.65	92.67	94.73	94.38	94.73	93.23	90.53	88.7	90.56	88.7	89.47	9.46	11.25	11.11	11.25	9.52	960.62	8393.17	14540	222.61	1834.27	1436	10422	16383	280	2696	67539.2	834533	1.40942e+06	22134.2	130490	544.2	0.1	14188.8	0.1	1093.83	0	T	1	Patient	TC	single
1374	31.3	34.52	31.61	34.52	31.89	94.02	93.58	93.71	93.58	92.94	98.33	89.81	96.24	89.81	92.47	9.76	10.7	9.93	10.7	9.93	3034.32	8528.19	13744.1	228.41	1822.22	4681	10610	16383	252	2348	227223	766356	1.06353e+06	20525	141004	2614.02	0.1	13373.4	0.1	1033.89	0	T	1	Patient	TC	single
1376	32.37	47.19	47.19	23.13	36.03	89.33	93.87	93.87	85.05	84.93	87.85	92.67	92.67	82.28	86.93	9.79	14.72	14.72	6.47	10.27	1859.43	5823.08	15773.6	250.48	1939.96	2988	10018	16383	284	2704	140016	990822	2683952	8232.3	160607	1430.96	0.1	15349.7	29.98	1183.52	0	T	1	Patient	TC	single
1377	34.09	40.95	40.75	40.95	36.34	91.78	94.38	94.74	94.38	92.02	89.66	97.75	99.02	97.75	90.75	10.37	12.83	12.71	12.83	10.97	2318.96	7161.69	15587.8	234.51	2166.68	3444	9938	16383	284	2960	195843	926606	1.9779e+06	30341.5	204616	1890.47	0.1	15213.5	0.1	1410.26	0	T	1	Patient	TC	single
1379	26.25	31.18	27.53	31.18	27.37	89.15	92.86	92.27	92.86	85.41	88.89	93.71	88.24	93.71	86.18	7.87	9.63	8.49	9.63	8.07	720.89	6475.21	12372	232.21	1498.93	1048	9710	16383	292	2236	35089.2	471424	700003	16905.6	76701.7	320.44	0.1	12028	0.1	782.51	0	T	1	Patient	TC	single
1387	31.19	37.63	35.81	37.63	36.45	94.02	94.34	94.14	94.34	91.42	92.27	90.66	91.19	90.66	90.71	9.79	11.67	10.97	11.67	10.94	2590.36	7438.84	14791.8	228.7	1622.11	4060	9602	16383	260	2196	195056	795350	1.3969e+06	24452.3	152513	2154.05	0.1	14433.3	0.1	849.76	0	T	1	Patient	TC	single
1405	32.15	38.05	35.48	38.05	34.52	93.18	93.89	94.25	93.89	94.23	90.91	95.09	90	95.09	94.44	9.95	11.85	11.04	11.85	10.7	2213.22	6042.83	11937.8	227.5	2256.8	3368	8610	16383	264	3468	172181	666201	1.14228e+06	25081.3	202799	1784.89	0.1	11565.5	0.1	1516.31	0	T	1	Patient	TC	single
1410	33.18	39.66	36.29	39.66	36.29	93.28	95.02	94.74	95.02	94.19	93.75	93.64	94.63	93.64	96.37	10.08	12.24	11.32	12.24	11.46	2046.5	7456.47	10033.8	217.12	1636.77	3096	9762	16339	288	2428	163468	877888	1.01019e+06	25562.2	168873	1634.17	0.1	9686.44	0.1	912.32	0	T	1	Patient	TC	single
1419	34.09	40.64	38.17	40.64	37.08	92.76	91.16	90.69	91.16	91.35	90.7	90.54	87.6	90.54	87.15	10.67	12.52	11.51	12.52	11.48	1825.8	6689.17	11653.3	229.32	1783.6	2860	9242	15611	264	2360	163310	823727	1.21202e+06	28239.8	184763	1405.38	0.1	11301.2	0.1	1031.13	0	T	1	Patient	TC	single
1420	29.9	37.63	35.6	37.63	33.23	93.08	92.42	92.77	92.42	91.93	93.79	92.64	93.39	92.64	93.56	9.23	11.69	10.97	11.69	10.34	1574.86	4700.69	10117.5	223.07	1426	2508	6373	16383	256	1940	105484	504546	955471	23943.1	119837	1150.4	0.1	9758.23	0.1	681.53	0	T	1	Patient	TC	single
1426	33.76	42.24	39.99	42.24	37.73	93.67	91.21	93.07	91.21	93.08	89.1	92.09	91.87	92.09	95.47	10.57	12.94	12.24	12.94	11.85	1844.57	6716	14704.5	227.82	1590.08	2900	9530	16383	256	2160	161919	882911	1.73124e+06	29950.5	175301	1420.23	0.1	14336.3	0.1	801.7	0	T	1	Patient	TC	single
1427	33.66	43.1	43.1	43.1	36.46	93.62	95.61	95.46	95.61	94.43	91.58	98.26	94.97	98.26	94.04	10.34	13.5	13.38	13.5	11.16	2540.18	6849.34	15723.8	230.58	2374.52	3968	10290	16383	276	3176	213469	980227	2.21102e+06	32999.1	232147	2119.79	0.1	15345.9	0.1	1630.28	0	T	1	Patient	TC	single
1436	30.22	42.45	42.45	42.45	34.62	94.17	92.93	92.04	92.93	92.24	98.27	89.82	90.8	89.82	92.24	9.57	13.3	13.14	13.3	10.77	2530.01	7010.65	15612.7	219.4	1579.87	3996	9754	16383	276	2180	182091	974146	2.11746e+06	30486.3	143941	2121.57	0.1	15240.8	0.1	891.51	0	T	1	Patient	TC	single
1451	32.44	39.41	38.81	39.41	35.43	93.69	93.73	94.75	93.73	92.81	88.48	94.58	94.4	94.58	90.83	10.06	12.11	11.91	12.11	10.75	2324.1	6674.28	15480.7	221.79	1885.28	3524	8562	16383	252	2692	184675	769137	1.72602e+06	25558.9	170983	1911.62	0.1	15106.5	0.1	1152.89	0	T	1	Patient	TC	single
1459	32.47	39.66	37.89	39.66	34.4	94.02	93.51	94.09	93.51	93.87	94.09	89.32	94.36	89.32	90.99	9.93	12.2	11.87	12.2	10.84	2673.58	7145.58	15215.4	219.23	1773.26	4121	8674	16383	252	2548	206883	835340	1.68377e+06	25628.8	163774	2281.22	0.1	14851.3	0.1	1072.93	0	T	1	Patient	TC	single
1464	31.51	42.78	42.78	32.73	34.47	92.97	93.96	93.96	69.5	91.69	91.71	94.93	94.93	60.78	87.16	9.79	13.32	13.32	7.35	10.75	2264.64	6339.98	15542.9	244.59	1593.83	3288	9602	16383	272	2144	170529	883593	2.16619e+06	10379	144550	1848.18	0.1	15152.5	24.12	821.38	0	T	1	Patient	TC	single
1514	29.04	36.34	32.8	36.34	31.18	91.04	93.23	93.78	93.23	93.43	89.19	94.2	92.31	94.2	89.2	8.85	10.89	10.16	10.89	9.66	791.3	6392.99	14377.4	224.48	1677.98	1128	10142	16383	268	2316	48721.5	595760	1.16637e+06	20919.4	122862	370.87	0.1	14009.7	0.1	909.57	0	T	1	Patient	TC	single
1530	34.25	42.88	39.77	42.88	37.31	94.19	93.94	94.44	93.94	94.13	92.99	94.43	93.86	94.43	93.47	10.65	13.08	12.46	13.08	11.39	2693.61	7360.34	15631.7	223.89	2023.82	3952	9654	16383	260	2520	239810	989054	1.90543e+06	30085.3	206280	2269.21	0.1	15261.8	0.1	1239.49	0	T	1	Patient	TC	single
1551	32.9	41.23	38.37	41.23	35.59	91.22	93.52	94.86	93.52	90.28	88.78	90.48	96.64	90.48	87.77	10.19	12.48	11.91	12.48	11.01	2242.43	6812.24	14404.8	229.25	1904.82	3320	9010	16383	284	2644	182850	833214	1.60606e+06	28040.1	181472	1818.09	0.1	14033.9	0.1	1140.64	0	T	1	Patient	TC	single
1583	31.56	42.56	40.64	42.56	36.38	92.87	93.68	94.77	93.68	93.39	97.27	95.34	93.77	95.34	92.65	9.85	13.06	12.71	13.06	11.39	2336.04	6543.82	15732.9	228.96	1866.33	3680	9502	16383	272	2688	177849	876611	1996311	30671	190228	1915.6	0.1	15353.1	0.1	1110.01	0	T	1	Patient	TC	single
1596	33.76	51.74	48.53	34.56	40.42	86.9	90.61	91.18	71.09	87.88	86.6	92.34	89.91	65.08	89.01	10.14	15.34	15.02	8.17	12.03	1552.7	5410.55	15947.7	244.22	1470.81	2556	8726	16383	280	1972	125317	999411	2.82635e+06	12801.9	167047	1140.23	0.1	15537.6	27.73	734.33	0	T	1	Patient	TC	single
1623	30.65	37.42	34.09	37.42	34.41	93.62	94.2	93.27	94.2	93.99	93.6	92.94	92.49	92.94	92.09	9.55	11.62	10.62	11.62	10.67	2544.88	6632.28	13535.3	226.24	1752.67	3988	8410	16383	264	2372	182102	703595	1.19941e+06	24001.3	156768	2124.55	0.1	13176.1	0.1	1024.29	0	T	1	Patient	TC	single
1632	30.44	39.99	39.08	39.99	33.5	93.68	93.49	94.41	93.49	94.24	91.67	92.41	92.53	92.41	93.24	9.43	12.39	12.2	12.39	10.47	3395.87	9949.4	15330.3	222.17	1712.1	4837	12022	16383	248	2128	237345	1.20037e+06	1.79216e+06	26803.7	147441	2963.39	0.1	14960.4	0.1	979.77	0	T	1	Patient	TC	single
1670	28.18	34.52	34.47	34.52	28.82	93.41	93.64	93.83	93.64	93.63	99.32	93.46	95.24	93.46	99.35	8.79	10.65	10.55	10.65	9.03	1157.01	8813.34	14466.8	224.11	2185.45	1636	10438	16383	252	3200	70276.6	784646	1.2639e+06	19952.6	140017	728.6	0.1	14080.7	0.1	1460.98	0	T	1	Patient	TC	single
1680	29.36	41.28	41.71	41.28	32.8	89.66	94.78	94.6	94.78	90.74	90.97	96.45	96.75	96.45	92.97	8.73	12.81	12.77	12.81	9.9	1121.92	3045.24	10567.5	230.76	1184.82	2124	4825	16383	260	1920	67211.3	392737	1.35407e+06	29760.8	91189.4	705.44	0.1	10195.5	0.1	444.38	0	T	1	Patient	TC	single
1700	29.36	36.06	34.25	36.06	29.9	93.33	93.08	93.85	93.08	92.39	93.71	88.14	95.75	88.14	90.68	9.18	11.18	10.6	11.18	9.23	999.32	8557.72	14339.1	213.83	1638.68	1480	11114	16383	260	2424	66103.1	840214	1.26467e+06	20994.3	109759	590.91	0.1	13992.3	0.1	958.28	0	T	1	Patient	TC	single
1722	33.05	43.96	43.96	43.96	35.16	94.34	94.57	94.57	94.57	94.4	96.97	95.65	95.65	95.65	90.95	10.24	13.52	13.52	13.52	10.82	2650.89	8256	15387.4	227.8	1914.68	3804	10410	16383	268	2544	218362	1.18497e+06	2.20853e+06	32696.2	176038	2222.4	0.1	14979.2	0.1	1142.32	0	T	1	Patient	TC	single
1741	31.89	39.73	36.94	39.73	35.33	93.53	92.03	94.35	92.03	93.95	89.62	89.93	91.5	89.93	91.67	9.85	12.35	11.44	12.35	10.99	2831.9	6859.19	14935.5	229.42	2240.02	4565	9138	16383	268	3040	215600	821835	1.53475e+06	27487.6	212474	2415.45	0.1	14576.4	0.1	1539.71	0	T	1	Patient	TC	single
1742	28.07	38.64	34.25	38.64	36.49	89.26	86.17	89.62	86.17	82.25	85.71	87.56	88.46	87.56	80.47	8.39	10.52	9.82	10.52	9.46	645.59	5703.6	11855.5	223.89	1367.22	868	9754	16383	272	1920	35721.6	495924	897660	19466.6	96126.7	245.14	0.1	11487.9	0.1	662.81	0	T	1	Patient	TC	single
1750	24.24	31.98	29.32	31.98	27.05	90.59	90.64	91.87	90.64	87.24	87.96	89.47	95.45	89.47	87.4	7.56	9.52	9.03	9.52	8.2	679.59	5200.27	12650	232.75	1406.2	976	8570	16383	264	2236	30534.6	369949	810462	16557.8	74297.1	255.14	0.1	12286	0.1	697.81	0	T	1	Patient	TC	single
1757	30.86	40.64	40.64	40.64	34.2	91.3	91.73	91.73	91.73	92	90.42	90.44	90.44	90.44	90.59	9.41	12.46	12.46	12.46	10.34	1379.74	4494.98	14970.4	230.58	1279.49	2692	7541	16383	268	1712	95858.8	547917	1.82482e+06	28106.7	107524	951.25	0.1	14575.3	0.1	539.12	0	T	1	Patient	TC	single
1765	31.51	46.16	46.16	46.16	34.52	93.81	91.43	91.43	91.43	94.08	93.55	93.18	93.18	93.18	90.83	9.93	14.21	14.21	14.21	10.75	2284.37	7941.8	15575.1	224.89	1665.85	3448	10530	16383	272	2236	176766	1.25882e+06	2.46875e+06	35646.7	151082	1871.89	0.1	15171.9	0.1	961.46	0	T	1	Patient	TC	single
1792	30.65	36.78	34.84	36.78	33.77	92.93	92.8	93.77	92.8	93.68	92.31	90.46	88.58	90.46	92.82	9.46	11.3	10.77	11.3	10.52	2337.99	6021.53	7833	223.37	1797.13	3816	7477	14243	256	2352	164380	603730	713660	22395.5	156259	1929.62	0.1	7472.88	0.1	1064.64	0	T	1	Patient	TC	single
1807	29.96	36.33	35.26	36.33	33.23	93.53	92.34	93.73	92.34	93.73	92.55	91.18	90.78	91.18	97.49	9.23	11.23	10.72	11.23	10.27	2443.6	7709.74	14632	224.94	1537.53	3640	10586	16383	264	2012	163673	763371	1.32094e+06	22272.3	127290	2019.24	0.1	14265	0.1	765.15	0	T	1	Patient	TC	single
1821	34.36	47.93	47.93	47.93	39.29	88.09	86.32	86.32	86.32	83.86	90	84.5	84.5	84.5	83.86	10.29	14.56	14.56	14.56	11.6	2185.92	6248.59	15903.6	219.9	1912.08	3552	7953	16383	264	2756	181879	1.03983e+06	2.64651e+06	36593.6	202050	1789.54	0.1	15495.6	0.1	1211.63	0	T	1	Patient	TC	single
1823	33.44	41.07	38.7	41.07	35.48	93.81	94.64	94.67	94.64	93.44	95.54	97.98	97.07	97.98	91.53	10.34	12.54	12.03	12.54	11.18	2327.74	6665.55	15286.2	221.41	2068.05	3472	9382	16383	244	2780	195617	823592	1.73612e+06	27357.8	203045	1935.27	0.1	14895.9	0.1	1359.8	0	T	1	Patient	TC	single
1830	34.95	51.91	51.91	51.91	38.17	94.04	92.38	92.38	92.38	93.26	94.91	92.62	92.62	92.62	93.92	10.7	16.08	16.08	16.08	11.8	3501.34	8111.21	15924	230.48	2193.92	4897	10034	16383	280	3104	314635	1.64674e+06	3232891	46792.8	240046	3068.97	0.1	15488.4	0.1	1421.56	0	T	1	Patient	TC	single
1842	37.58	45.36	45.36	45.36	38.98	94.76	95.43	95.43	95.43	95.05	97.28	94.81	95.3	94.81	95.76	11.67	14.28	14.24	14.28	12.24	2735.69	8223.83	15812.3	223.55	1773.17	3848	10038	16383	268	2588	292496	1.31721e+06	2519500	35806.4	208765	2315.39	0.1	15417.6	0.1	1076.69	0	T	1	Patient	TC	single
1866	31.89	38.39	38.39	38.39	35.42	93.31	93.51	93.59	93.51	90.33	89.3	95.44	95.8	95.44	90.69	9.95	11.8	11.78	11.8	10.4	948.11	3761.06	15092.7	231.47	1278.29	1560	4685	16383	276	1896	73759.6	411515	1.64509e+06	25325.9	108488	551.63	0.1	14716.5	0.1	549.87	0	T	1	Patient	TC	single
1877	29.14	34.09	29.1	34.09	29.89	92.55	92.71	92.77	92.71	92.73	97.35	96.48	89.66	96.48	95.45	8.94	10.27	8.76	10.27	9.03	774.17	8957.52	12134.3	217.51	1437.01	1108	11614	16383	280	2108	48633.3	741584	731985	18007.2	92066.3	309.72	0.1	11806.5	0.1	728.71	0	T	1	Patient	TC	single
1878	32.37	39.55	36.88	26.82	35.74	93.99	91.86	94.78	82.36	94.32	95.5	93.81	99.2	85.71	90.71	10.29	12.42	11.48	7.46	10.94	2538.92	7150.92	15054.4	245.98	2052.94	4000	10106	16383	276	2804	211251	865714	1.55948e+06	10745.1	193021	2114.65	0.1	14674.5	25.5	1292.53	0	T	1	Patient	TC	single
1888	31.18	37.05	34.84	37.05	34.84	93.58	92.9	94.24	92.9	93.84	92.7	93.5	90.87	93.5	92.45	9.71	11.42	10.77	11.42	10.6	2560.63	8290.17	14585.1	220.15	1752.26	3920	10790	16383	260	2276	189621	848434	1.32884e+06	22530.2	154545	2140.3	0.1	14228.8	0.1	1011.85	0	T	1	Patient	TC	single
1890	32.26	44.72	44.72	44.72	36.34	93.67	95.37	95.37	95.37	94.86	96.02	98.63	98.63	98.63	97.96	10.32	13.92	13.92	13.92	11.39	1780.68	6204.67	15814.9	232.16	1577.13	2672	8930	16383	276	2132	148902	944755	2.40806e+06	35350.5	160750	1360.19	0.1	15406.5	0.1	816.63	0	T	1	Patient	TC	single
1892	30.97	38.49	36.34	31.09	35.91	93.17	93.54	94.45	72.96	93.89	91.57	90.64	93.78	70	95.34	9.71	11.89	11.3	7.63	11.18	1813.69	5979.89	10108.5	245.78	1614.88	2824	7949	14727	280	2036	134308	664238	1.0135e+06	11247.6	158552	1385.22	0.1	9748.71	29.3	858.5	0	T	1	Patient	TC	single
1903	32	38.28	36.08	38.28	35.38	93.69	94.63	94.77	94.63	94.6	97.81	93.56	97.45	93.56	89.57	9.85	11.83	11.16	11.83	11.04	2234.8	6938.6	11749.3	228.74	1834.63	3144	8678	16383	260	2264	170141	762070	1.14868e+06	25122.9	175548	1814.37	0.1	11373	0.1	1090.57	0	T	1	Patient	TC	single
1905	32.8	45.03	42.41	45.03	36.94	93.92	93.65	94.08	93.65	93.19	95.05	94.92	94.22	94.92	88.1	10.34	13.69	13.2	13.69	11.55	2424.57	7733.67	15683.9	231.33	1831.22	3620	10610	16383	288	2340	203754	1.13896e+06	2.14668e+06	34069.1	191982	2008.16	0.1	15331.4	0.1	1138.8	0	T	1	Patient	TC	single
1909	35.48	47.29	47.29	47.29	37.41	94.3	94.48	94.48	94.48	93.3	90.39	94.51	94.51	94.51	94.44	11.01	14.57	14.57	14.57	11.55	1590.04	5873.69	15674	231.49	1617.92	2436	9506	16383	264	2356	151483	979884	2.61484e+06	38618.8	169620	1177.55	0.1	15248.5	0.1	857.55	0	T	1	Patient	TC	single
1928	32	38.27	35.48	38.27	34.62	93.81	91.17	93.66	91.17	93.16	92.71	92.91	90.67	92.91	89.4	10.08	11.6	10.92	11.6	10.72	2017.56	8166.09	7259.82	221.95	1313.36	3076	10458	16383	276	1648	161156	862913	679560	23453.8	118567	1597.1	0.1	6908.42	0.1	572.94	0	T	1	Patient	TC	single
1931	31.19	38.17	38.38	38.17	32.37	92.68	89.88	90	89.88	92.53	90.61	90.84	88.93	90.84	91.89	9.79	11.78	11.58	11.78	9.9	2659.87	7454.52	14474.6	223.74	2751.87	4121	9354	16383	252	4893	200290	812532	1.52351e+06	24387.4	211797	2247.45	0.1	14122.8	0.1	2027.41	0	T	1	Patient	TC	single
1933	30.86	39.03	36.67	39.03	35.86	91.66	90.21	92.88	90.21	88.67	89.22	90.23	90.65	90.23	84.86	9.41	11.87	11.42	11.87	10.75	2362.44	6543.26	9252.03	224.59	1774.7	3828	9866	16383	256	2832	164134	724094	946873	24853.3	160953	1950.08	0.1	8883.55	0.1	1022.38	0	T	1	Patient	TC	single
1941	26.53	29.68	27.15	29.68	27.96	92.32	90.87	92.81	90.87	91.83	90	90.74	87.41	90.74	87.5	8.3	9.26	8.46	9.26	8.49	855.23	9598.63	12644.9	220.67	1784.74	1260	11130	16383	252	2784	46253.7	646910	710182	14872.1	100979	442.75	0.1	12284.9	0.1	1080.41	0	T	1	Patient	TC	single
1943	33.01	39.89	37.52	23.84	36.13	93.09	93.5	94.06	75.29	93.14	96.52	92.17	94.62	75.32	87.05	10.32	12.2	11.74	6.39	10.89	2135.24	6874.6	14314	242.75	2005.29	3300	9154	16383	284	3900	178551	803661	1.5483e+06	7776.34	186872	1710.97	0.1	13942.8	26.25	1272.91	0	T	1	Patient	TC	single
1948	31.51	36.34	34.04	36.34	32.58	93.94	92.82	93.76	92.82	94.42	96.02	88.75	92.86	88.75	98.97	9.66	11.28	10.55	11.28	10.16	2486.66	7566.67	14709.7	229.1	1591.71	3648	9958	16383	276	2148	182074	755502	1.28512e+06	22874.7	129128	2058.38	0.1	14349.6	0.1	859.29	0	T	1	Patient	TC	single
1952	34.09	37.63	34.84	37.63	35.15	94.1	93.68	94.4	93.68	92.86	93.02	93.08	92.98	93.08	93.33	10.67	11.74	10.99	11.74	10.92	963.78	4810.32	13838.3	228.48	1133.21	1284	9278	16383	260	1612	86205.4	520316	1.31262e+06	24713.5	106075	543.29	0.1	13459.5	0.1	360.82	0	T	1	Patient	TC	single
1953	37.41	45.79	42.46	45.79	41.6	84.64	87.4	89.11	87.4	75.03	80	89.43	88.64	89.43	76.6	10.92	13.98	12.96	13.98	9.98	1218.51	5270.12	14895	228.92	1892.21	2096	9778	16383	308	3180	114059	809033	1.96436e+06	35142.5	147995	794.12	0.1	14512.3	0.1	1135.79	0	T	1	Patient	TC	single
1956	35.69	46.17	38.37	46.17	39.66	93.65	88.91	86.41	88.91	88.73	88.03	90.54	82.51	90.54	86.17	11.13	14	10.87	14	12.22	2904.92	6549.05	10977.8	221.56	1695.42	4357	9086	16383	256	2532	282794	1.00809e+06	1.01845e+06	34104.1	198905	2476.6	0.1	10614.4	0.1	962.93	0	T	1	Patient	TC	single
1957	33.55	38.92	35.86	38.92	33.55	94.21	92.77	92.91	92.77	93.09	94.03	94.16	93.97	94.16	96.06	10.32	12.05	11.09	12.05	10.37	1360.28	5700.34	13293.1	221.68	1561.38	2132	7045	16383	256	2492	113748	649786	1.28302e+06	25269.4	131863	939.86	0.1	12933.9	0.1	816.95	0	T	1	Patient	TC	single
1962	33.07	44.18	43.1	44.18	36.29	93.73	95.2	95.54	95.2	93.46	97.49	93.18	94.44	93.18	88.56	10.27	13.65	13.46	13.65	11.18	2605.49	7637.99	15763.4	226.25	2144.41	4016	9610	16383	296	2792	215706	1.11851e+06	2.24283e+06	33132.2	210542	2184.99	0.1	15407.7	0.1	1439.99	0	T	1	Patient	TC	single
1982	37.84	47.18	44.56	47.18	40.95	83.81	91.04	89.32	91.04	82.48	85.71	91.28	89.11	91.28	81.54	10.37	14.37	13.6	14.37	11.74	1488.22	6486.15	15650.6	231.94	1400.18	2484	10346	16383	264	2064	125684	1.05238e+06	2.27236e+06	37632	151453	1075.75	0.1	15277.5	0.1	679.8	0	T	1	Patient	TC	single
1985	31.99	51.69	51.48	51.69	37.52	94.18	92.62	93.22	92.62	92.57	89.95	92.77	94.17	92.77	92.16	10.01	15.78	15.66	15.78	11.62	3476.97	8721.9	15795	232.32	2132.06	5105	10514	16383	268	2864	273390	1.70541e+06	3042419	45426.6	226183	3036.58	0.1	15390.6	0.1	1395.77	0	T	1	Patient	TC	single
1989	31.18	37.96	35.91	37.96	33.77	93.44	94.16	94.68	94.16	94.28	92.53	94.25	97.9	94.25	92.2	9.6	11.76	11.23	11.76	10.42	2418.87	7806.61	15207.4	230.74	1585.66	3608	9894	16383	284	1896	175098	847661	1.50574e+06	25054.7	135233	1990.38	0.1	14835.6	0.1	849.17	0	T	1	Patient	TC	single
1992	30.01	39.95	35.05	39.95	34.31	93.57	92.2	94.5	92.2	93.03	97.02	91.13	90.21	91.13	93.95	9.43	12.22	11.16	12.22	10.67	2696.23	8278.45	14759.6	223.59	1729.67	4281	10378	16383	260	2280	188445	971220	1.44298e+06	26231.2	154711	2267.96	0.1	14392.5	0.1	973.22	0	T	1	Patient	TC	single
1995	32.48	38.92	35.97	38.92	36.34	94.03	94.55	94.16	94.55	94.37	95.72	90.84	97.52	90.84	97.89	9.95	12.03	11.32	12.03	11.2	2367.79	7046.83	12113.9	238.92	2000.46	3676	9574	16383	272	2496	184206	800343	1.2196e+06	27134.8	197241	1943.47	0.1	11773.5	0.1	1228.11	0	T	1	Patient	TC	single
2006	31.18	42.45	41.81	42.45	34.08	92.77	94.1	92.81	94.1	93.33	92.7	93.45	92.52	93.45	89.81	9.71	13.34	13.04	13.34	10.7	1935.44	6570.45	15102.9	226.82	1467.65	3188	10930	16383	272	2364	143324	918446	2.0169e+06	31706.1	131885	1510.95	0.1	14736.7	0.1	735.22	0	T	1	Patient	TC	single
2008	37.62	45.91	39.68	45.91	40.46	92.35	91.87	90.1	91.87	87.2	89.52	91.14	91.27	91.14	87.34	11.46	13.62	12.07	13.62	11.2	1646.35	6756.68	14622.5	230.35	1938.28	2388	8718	16383	304	3120	169861	983832	1.67291e+06	33541.6	191110	1237.91	0.1	14234.9	0.1	1197.78	0	T	1	Patient	TC	single
2010	35.16	43.81	41.93	43.81	40.74	93.32	92.3	94.5	92.3	83.63	91.07	93.95	95.95	93.95	86.14	10.89	13.56	13.04	13.56	10.34	1369.36	5556.19	15727	227.04	1556.3	2200	9878	16383	264	2340	127610	802095	2100241	32776.1	130787	956.93	0.1	15328.3	0.1	815.81	0	T	1	Patient	TC	single
2012	37.2	46.81	45.14	46.81	39.99	93.75	91.54	92.47	91.54	90.81	96.54	94.12	91.67	94.12	91.67	11.74	14.39	14.04	14.39	12.09	1428.95	6363.83	15872.4	226.73	1978.58	2388	9318	16383	256	2908	154565	1.03518e+06	2.45643e+06	36881.4	227186	1004.46	0.1	15486.5	0.1	1222.25	0	T	1	Patient	TC	single
2019	30.86	37.69	34.84	37.69	34.82	93.33	93.97	94.8	93.97	93.45	95	94.66	89.47	94.66	94.93	9.76	11.78	10.99	11.78	10.72	2073.49	6686.39	12909.5	226.09	1525.05	3560	9606	16383	256	2256	155272	728806	1.22452e+06	24643.7	137678	1657.15	0.1	12550.3	0.1	780.71	0	T	1	Patient	TC	single
2023	33.44	39.63	35.69	39.63	35.87	92.88	93.02	94.52	93.02	94.43	94.47	92	94.42	92	93.53	10.27	12.07	11.11	12.07	11.09	2426.41	8887.48	9982.88	225.93	1721.57	3512	10694	16383	260	2464	200880	1.01679e+06	967678	25848.5	166162	1989.98	0.1	9607.14	0.1	961.12	0	T	1	Patient	TC	single
2024	31.4	46.11	44.92	46.11	43.31	92.45	82.1	82.82	82.1	79.86	92.05	83.54	80.66	83.54	76.78	9.66	13.18	12.71	13.18	11.89	2251.77	6565.69	14690.7	261.74	1710.55	3436	9174	16383	304	2340	164876	895929	1.86406e+06	35716.6	190005	1819.37	0.1	14331.3	0.1	978.16	0	T	1	Patient	TC	single
2037	30.33	45.21	43.71	45.21	35.59	87.18	91.09	92.19	91.09	81.12	90.07	91.37	91.95	91.37	77.35	8.94	13.34	13.08	13.34	9.79	861.62	7706.81	14875.8	229.44	1450.81	1324	10026	16383	268	1956	54126.5	1.07729e+06	1.99894e+06	32072.2	109246	441.16	0.1	14477.3	0.1	666.45	0	T	1	Patient	TC	single
2042	30.86	38.7	34.62	38.7	33.76	93.74	93.59	94.65	93.59	94.01	90.91	95.19	91.03	95.19	92.42	9.66	11.96	10.87	11.96	10.57	3215.7	8121.6	15335	224.74	2187.53	4757	10630	16383	260	3104	235455	912273	1.42268e+06	25244.4	192024	2779.39	0.1	14965.2	0.1	1423.23	0	T	1	Patient	TC	single
2047	36.29	44.62	41.72	44.62	40	91.8	91.89	94.74	91.89	94.2	93.62	91.09	93.65	91.09	92.28	11.16	13.79	12.92	13.79	12.29	2257.45	7180.16	13473.1	225.67	2403.23	3496	10266	16383	272	3400	220701	1.07238e+06	1.76562e+06	33704.7	284944	1841.14	0.1	13097.2	0.1	1658.81	0	T	1	Patient	TC	single
2048	30.11	39.28	33.05	39.28	32.52	92.4	88.69	93.77	88.69	85.45	95.15	88.93	96.94	88.93	82.76	9.35	11.78	10.19	11.78	9.6	1646.4	6028.4	5101.81	224.72	1044.02	2640	10058	10514	260	1268	113016	657086	416006	24493.9	75575.1	1233.94	0.1	4733.72	0.1	303.59	1	T	1	Patient	TC	single
2058	33.01	37.74	35.54	37.74	35.16	92.7	93.62	94.49	93.62	93.84	92.71	95.83	92.61	95.83	94.12	10.08	11.83	11.04	11.83	10.82	1982.02	5821.39	14246	225.09	1695.38	3068	8173	16383	260	2444	158317	639367	1.36314e+06	24721.9	155876	1573.56	0.1	13853.7	0.1	942.95	0	T	1	Patient	TC	single
2059	33.76	45.78	46.21	45.78	39.62	90.87	91.58	91.84	91.58	89.22	92.68	87	89.73	87	89.63	10.42	14.13	14	14.13	11.96	2421.6	8098.42	15746.4	227.88	1813.21	3768	11226	16383	260	2504	206526	1270168	2.42383e+06	35741.5	203673	2001.16	0.1	15364.7	0.1	1084.78	0	T	1	Patient	TC	single
2060	30.87	46.81	42.45	43.53	39.34	90.33	93.72	92.67	79.55	90.22	91.62	94.57	93.71	73.68	89.06	9.41	14.32	12.98	11.44	11.85	2173.75	5698.78	15620.8	290.79	1630.76	3648	9562	16383	348	2300	151024	917513	2.06656e+06	29880.6	179786	1765.45	0.1	15262.5	62.3	922.38	0	T	1	Patient	TC	single
2062	31.51	38.6	33.98	38.6	35.27	93.79	94.24	94.28	94.24	94.15	91.01	96.63	94.29	96.63	89.55	9.71	11.89	10.55	11.89	10.8	1728.65	7200.59	7293.24	223.49	1410.78	2796	10786	10954	256	1920	128011	799832	637176	24825	129123	1308.22	0.1	6933.18	0.1	638.31	0	T	1	Patient	TC	single
2063	31.78	42.85	42.09	42.85	37.63	93.79	94.98	95.66	94.98	92.88	91.85	94.58	96.91	94.58	92.71	9.87	13.26	13.1	13.26	11.44	2978.58	5583.23	15588.3	230.06	1672.58	4677	7853	16383	260	2064	228006	771157	2.10118e+06	31776	171872	2558.27	0.1	15205.1	0.1	924.15	0	T	1	Patient	TC	single
2065	35.91	44.08	39.25	44.08	39.13	92.75	88.58	92.6	88.58	91.7	89.57	90.83	91.76	90.83	93.75	11.04	13.38	12.16	13.38	12	1684.56	6507.13	13025.6	226.45	1876.49	2416	10230	16383	252	2460	161188	915009	1.51189e+06	31842.5	212341	1268.14	0.1	12645.5	0.1	1156.18	0	T	1	Patient	TC	single
2080	28.77	34.47	29.75	26.57	33.01	90.14	92.63	93.08	85.82	91.5	96.53	92.73	93.25	84.55	91.89	8.73	10.8	9.29	7.63	9.9	618.28	6489.32	12158.4	249.53	1487.35	756	10346	16383	288	2068	37039.5	593938	824487	11419	114473	201.79	0.1	11782.3	29.03	750.91	0	T	1	Patient	TC	single
2081	36.62	57.97	51.26	57.97	50.4	90.9	90.02	93.24	90.02	87.4	86.97	92.82	93.01	92.82	84.25	11.23	16.52	15.81	16.52	13.85	2193.24	5397.24	15971.2	227.53	1537.29	3108	8189	16383	280	2468	217162	1.15637e+06	3136165	48749.8	231518	1784.77	0.1	15571.2	0.1	828.8	0	T	1	Patient	TC	single
2082	32.8	39.68	35.05	39.68	35.6	94.29	93.65	94.48	93.65	93.72	97.03	90.39	91.19	90.39	91.38	10.34	12.2	10.97	12.2	11.09	1825.56	7025.94	4662.52	221.74	1778.03	2656	8710	9538	252	2284	153415	821354	440317	25921.7	171612	1413.12	0.1	4306.49	0.1	1073.69	0	T	1	Patient	TC	single
2090	36.62	47.82	42.5	47.82	40.42	91.35	89.42	89.12	89.42	91.63	92.8	90.51	92.65	90.51	90.39	11.18	14.37	12	14.37	12.2	1772.51	6911.64	12706.2	219.93	1639.52	2644	8818	16383	256	2272	174028	1.12141e+06	1.43782e+06	35683.3	191664	1368.07	0.1	12345.9	0.1	943.11	0	T	1	Patient	TC	single
2093	28.07	33.5	25.81	33.5	29.63	91.86	92.55	93.03	92.55	89.52	95.24	92.04	92.97	92.04	84.21	8.82	10.32	8.23	10.32	8.97	658.67	8100.45	10711.4	221.13	1418.87	992	10650	16383	244	2268	40281.2	677368	570396	18491.5	89723.3	242.2	0.1	10343.4	0.1	714.43	0	T	1	Patient	TC	single
2107	37.79	45.29	43.21	45.29	39.99	94.06	94.22	95.13	94.22	94.12	96.44	93.03	92.63	93.03	90.97	11.58	14.06	13.4	14.06	12.35	957.53	4934.34	15784.2	225.61	1423.85	1276	8538	16383	256	1944	100785	765698	2226079	35009.3	170599	541.06	0.1	15392.3	0.1	683.47	0	T	1	Patient	TC	single
2119	30.06	39.72	36.81	39.72	33.33	93.43	91.05	93.82	91.05	93.55	93.17	91.4	95.93	91.4	94.06	9.23	12.16	11.42	12.16	10.34	1939.11	6108.27	15274.5	229.46	1547.15	2740	10030	16383	272	2148	129881	708993	1.56323e+06	26633.9	130018	1522.69	0.1	14908.4	0.1	802.76	0	T	1	Patient	TC	single
2120	32.1	44.24	39.35	44.24	38.12	91.02	90.51	94.14	90.51	91.41	91.49	90.65	94.22	90.65	87.39	9.98	13.04	12.11	13.04	11.23	1569.68	6344.35	14460.2	237.78	1509.71	2424	8950	16383	272	2120	122769	847250	1.66638e+06	31754.4	149483	1137.29	0.1	14116	0.1	765.22	0	T	1	Patient	TC	single
2124	36.88	44.99	43.21	44.99	41.97	94	94.43	94.93	94.43	93.47	90.6	97	97.07	97	94.77	11.13	13.94	13.44	13.94	12.33	2421.4	5579.28	9911.43	230.9	1536.93	3468	8718	15223	268	2252	235723	851850	1.40608e+06	35254	183509	2013	0.1	9536.58	0.1	796.58	0	T	1	Patient	TC	single
2125	31.51	40.54	35.38	27.53	36.13	92.49	93.01	94.31	79.54	94.19	88.83	91.25	87.45	80.41	95.51	9.74	12.54	11.06	7.17	11.39	1597.77	5942.08	7633.56	249.2	1631.12	2428	9078	12755	284	2176	118983	734200	733599	10056.2	166254	1173.3	0.1	7297.78	32.7	898.68	0	T	1	Patient	TC	single
2132	33.01	40.75	36.02	40.75	35.81	93.71	92.38	93.49	92.38	93.76	95.94	87.97	95.3	87.97	91.23	10.22	12.42	11.13	12.42	10.99	2313.06	8711.85	6248.09	305.33	1464.96	3628	11070	13571	404	1984	189571	1.05468e+06	608251	36964.7	138957	1896.8	0.1	5920.06	0.1	748.51	1	T	1	Patient	TC	single
2154	32.91	42.89	41.66	42.89	35	93.52	94.58	94.65	94.58	93.82	89.95	92.81	95.02	92.81	89.09	10.01	13.3	13.04	13.3	10.8	1785.97	7089.64	15597.2	224.24	1402.24	2696	10422	16383	272	2152	140428	985122	2082907	31158.6	128340	1377.49	0.1	15238.3	0.1	701.82	0	T	1	Patient	TC	single
2160	31.51	41.49	38.17	41.49	35.6	94.19	92.2	94.46	92.2	94.25	98.4	91.42	96.17	91.42	93.62	9.95	12.67	11.76	12.67	11.16	2052.53	7738.49	15289.7	221.47	1686.57	3196	10758	16383	252	2320	159680	975480	1.6602e+06	27916.9	164889	1628.07	0.1	14923.7	0.1	942.08	0	T	1	Patient	TC	single
2167	35.04	43.86	38.6	43.86	38.39	89.35	91.72	94.14	91.72	91.15	87.2	89.39	92.42	89.39	88.76	10.57	13.22	11.83	13.22	11.48	1412.66	5814.78	13975.6	226.34	1632.95	2004	8734	16383	260	2332	124005	798302	1.53495e+06	31073.7	169157	996.32	0.1	13612.7	0.1	908.54	0	T	1	Patient	TC	single
2168	33.23	42.99	40.95	42.99	36.19	94.25	92.93	95.24	92.93	94.06	92.89	94.12	93.49	94.12	93.42	10.22	13.42	12.75	13.42	11.35	2882.67	8093.22	15574.9	229.28	2368.99	4217	10414	16383	288	3260	236254	1.14477e+06	1.98922e+06	32431.6	239491	2454.25	0.1	15200.5	0.1	1656.59	0	T	1	Patient	TC	single
2172	31.51	45.36	44.6	45.36	36.62	94.21	95.45	94.87	95.45	93.32	89.2	98.69	93.97	98.69	90.24	9.66	14.24	13.9	14.24	11.42	2833.65	8642.55	15624.9	224.69	1865.51	4249	10546	16383	292	2348	207481	1.37708e+06	2.37262e+06	35801.4	190921	2405.2	0.1	15230.9	0.1	1097.06	0	T	1	Patient	TC	single
2181	32.26	41.12	36.23	41.12	36.55	93.26	92.23	94.05	92.23	94.11	96.26	88.82	96.27	88.82	87.39	9.95	12.69	11.3	12.69	11.23	2247.74	7303.54	14737.5	221.93	1747.21	3488	10374	16383	260	2356	174867	923690	1.47761e+06	28068.4	172998	1823.25	0.1	14357.2	0.1	974.81	0	T	1	Patient	TC	single
2199	33.76	41.6	39.78	41.6	35.05	94.25	93.15	94.7	93.15	93.24	93.75	93.44	90.57	93.44	95.73	10.5	13.02	12.54	13.02	11.13	2542.5	7661.72	15555.6	223.25	2099.01	3788	9590	16383	272	2796	220011	1.01999e+06	1.92204e+06	29720.8	204338	2134.01	0.1	15185.3	0.1	1374.54	0	T	1	Patient	TC	single
2201	31.35	42.45	37.84	42.45	37.31	93.5	94.15	94.27	94.15	93.73	93.3	94.15	92.66	94.15	96	9.74	13.12	11.71	13.12	11.51	1868.49	5819.69	13568.2	226.88	1678.5	2908	8310	16383	336	2108	139144	786870	1.46198e+06	30676	174574	1452.11	0.1	13197	0.1	962.07	0	T	1	Patient	TC	single
2202	26.89	35.27	30.58	35.27	29.32	91.43	90.5	93.7	90.5	92.26	91.34	90.41	96.49	90.41	98.62	8.2	10.77	9.52	10.77	8.76	734.08	7947.39	13170.9	236.93	1373.02	1100	11970	16383	272	2124	38785.2	724083	936982	21586.7	82825.6	309.6	0.1	12832.3	0.1	632.59	1	T	1	Patient	TC	single
2205	30.76	43.64	43.31	43.64	33.11	93.42	93.47	93.44	93.47	93.02	93.89	95.07	92.01	95.07	92.12	9.76	13.52	13.38	13.52	10.37	2287.07	6171.87	15501	226.47	2233.34	3624	9026	16383	268	3524	171266	885840	2.17969e+06	32504.9	188612	1870.66	0.1	15105.8	0.1	1512.91	0	T	1	Patient	TC	single
2211	37.62	46.58	35.26	46.58	43.91	94.14	92.67	80.95	92.67	89.75	95.35	95.88	79.78	95.88	88.93	11.69	13.89	9.85	13.89	12.37	2310.37	6429.54	9814.5	228.91	1659.88	3380	8698	16383	260	2408	247983	973646	747203	34664.9	199569	1894.17	0.1	9470.77	0.1	935.38	0	T	1	Patient	TC	single
2224	33.5	40.75	36.83	40.75	36.34	93.83	93.8	94.57	93.8	94.47	96.02	94.04	89.29	94.04	94.26	10.32	12.65	11.55	12.65	11.37	2386.79	8187.41	12169.9	222.44	1739.92	3320	10046	16383	260	2388	199586	1.02866e+06	1.27587e+06	27946.9	176619	1962.57	0.1	11794.9	0.1	991.53	0	T	1	Patient	TC	single
2231	37.42	56.68	54.05	56.68	47.08	90.81	86.73	87.9	86.73	91.11	88.1	84.94	85.88	84.94	89.63	11.55	15.91	15	15.91	13.56	2214.46	6973.32	6932.53	223.17	1820.28	3144	9042	16383	256	2428	232160	1.38671e+06	1.22575e+06	44379.9	262776	1790.06	0.1	6556.75	0.1	1087.97	0	T	1	Patient	TC	single
2246	38.55	46.7	41.81	46.7	41.32	87.54	88.7	89.62	88.7	87.64	82.55	89.61	89.81	89.61	88.81	11.16	13.73	12.9	13.73	11.91	1537.21	5755.3	14718.8	229.31	1784.36	2344	8246	16383	276	2708	150287	852389	1.92274e+06	33962.6	198946	1128.8	0.1	14322.7	0.1	1035.88	0	T	1	Patient	TC	single
2251	32.68	43	39.89	43	37.84	93.76	90.75	94.23	90.75	91.84	90.5	93.07	91.41	93.07	95.38	10.29	13.26	12.42	13.26	11.74	2837.94	8225.16	15381.3	226.87	1750.97	4229	9838	16383	264	2320	236130	1136062	1.86211e+06	31335	189396	2429.45	0.1	14997	0.1	994.5	0	T	1	Patient	TC	single
2257	31.89	41.5	39.14	41.5	36.34	92.8	90.27	92.89	90.27	93.37	96.22	88.96	93.5	88.96	88.24	9.9	12.77	12.11	12.77	11.23	2161.62	6155.06	15489.9	231.3	1835.46	3260	8590	16383	264	2488	166368	788682	1.78504e+06	29637.6	181736	1757.16	0.1	15099	0.1	1115.01	0	T	1	Patient	TC	single
2259	28.72	36.23	36.23	36.23	29.89	93.53	93.41	93.41	93.41	92.34	93.63	96.31	96.31	96.31	91.57	9.12	11.37	11.37	11.37	9.38	1093.61	8515.12	14491.3	225.74	1874.7	1712	10142	16383	252	2804	71429.8	864371	1.47101e+06	22914.7	129467	681.19	0.1	14067.5	0.1	1158.27	0	T	1	Patient	TC	single
2262	34.57	43.74	40.3	43.74	38.06	93.1	92.35	94.53	92.35	92.81	89.59	88.95	92.44	88.95	89.52	10.82	13.5	12.42	13.5	11.46	859.51	3958.94	9922.75	225.83	1303.44	1200	7753	16383	276	1784	79024.8	566574	1201281	32318.5	134481	451.05	0.1	9551.42	0.1	590.94	0	T	1	Patient	TC	single
2276	33.88	49.76	47.94	49.76	43.53	92.5	87.36	87.85	87.36	82.82	90.52	87.79	87.33	87.79	83.27	10.57	14.28	13.87	14.28	12.07	2005.67	5350.92	15361.1	260.8	1835.75	3036	7645	16383	304	2840	176060	857055	2.31979e+06	41772.2	210023	1593.28	0.1	14980.8	0.1	1083.47	0	T	1	Patient	TC	single
2282	31.4	38.6	35.16	38.6	33.76	94.07	92.38	94.06	92.38	94.34	92.66	94.1	90.75	94.1	92.86	9.68	11.98	10.97	11.98	10.55	2505.47	6944.59	14991.4	226.36	1941.83	3776	9010	16383	260	2688	184494	782952	1.41575e+06	25520.6	169648	2081.1	0.1	14597.6	0.1	1173.46	0	T	1	Patient	TC	single
2283	29.32	38.27	35.69	38.27	31.94	91.21	91.86	93.97	91.86	81.36	94	93.33	91.53	93.33	80.37	8.91	11.62	11.18	11.62	9.29	1830.32	5653.94	14385.1	229.76	1526.97	3068	9302	16383	272	2088	114219	599806	1.41235e+06	24374.1	103547	1413.96	0.1	14031.3	0.1	794.59	0	T	1	Patient	TC	single
2286	31.51	43	40.2	43	35.59	90.51	94.74	95.1	94.74	90.72	92.35	97.58	89.11	97.58	89.5	9.85	13.22	12.67	13.22	10.77	1405.42	5792.16	15220	229.73	1332.75	2440	9854	16383	272	1916	106998	795195	1.91857e+06	31539.7	121426	981.02	0.1	14848	0.1	584.32	0	T	1	Patient	TC	single
2288	30.86	43.31	37.79	43.31	40.14	93.9	93.27	94.93	93.27	87.94	95.63	93.29	95.83	93.29	85.99	9.85	13.18	11.83	13.18	11.67	1649.01	6887.06	15180.5	227.94	1329.49	2716	10254	16383	272	2156	125543	939782	1.66729e+06	31103.7	142147	1228.52	0.1	14810	0.1	597.07	0	T	1	Patient	TC	single
2294	30.65	35.91	34.62	35.91	33.01	93.61	94.91	94.82	94.91	94.2	95.4	92.62	89.95	92.62	96.06	9.6	11.37	10.77	11.37	10.37	2344.05	6638.52	15067	231.36	1930.72	3824	9486	16383	260	3000	169682	673877	1.37275e+06	23485.4	163055	1927.69	0.1	14687.2	0.1	1170.36	0	T	1	Patient	TC	single
2301	34.73	45.74	43.43	23.81	37.53	93.87	92.8	95.18	85.29	94.26	92.13	94.92	96.49	79.55	94.9	10.7	14.08	13.46	6.83	11.62	2676.46	8995.92	15884.6	268.95	1889.73	3836	11006	16383	424	2712	240511	1.39971e+06	2.26007e+06	9846.48	200474	2248.14	0.1	15493.8	52.48	1153.27	0	T	1	Patient	TC	single
2307	32.47	48.3	45.51	48.3	44.55	92.67	88.44	87.15	88.44	89.02	93.01	88.05	85.51	88.05	90.55	9.93	12.98	12.09	12.98	11.6	1552.04	5048.14	14229.5	230.33	1570.3	2664	8558	16383	264	2108	120098	667849	1633872	30471.3	165934	1139.7	0.1	13821.2	0.1	841.84	0	T	1	Patient	TC	single
2308	29.63	43.86	43.53	28.25	34.31	93.5	94.17	93.91	77.06	92.87	91.98	92.92	93.41	77.89	92.79	9.26	13.67	13.6	7.09	10.5	3784.58	8070.32	15693.5	249.56	1840.96	6757	11250	16383	308	2684	255066	1185182	2.27859e+06	9863.12	159304	3368.14	0.1	15307.1	29.06	1072.63	0	T	1	Patient	TC	single
2310	33.33	40.95	36.55	40.95	36.12	93.73	91.93	93.98	91.93	90.59	90.1	94.5	93.28	94.5	90.87	10.34	12.79	11.58	12.79	10.77	1351.17	5416.69	9256.09	226.2	1463.09	2136	9194	14039	260	1980	113548	696325	974243	29078.5	133301	946.78	0.1	8912.68	0.1	762.74	0	T	1	Patient	TC	single
2313	32.32	41.06	37.41	41.06	36.08	92.93	93.94	94.9	93.94	94.77	91.33	96.46	95.77	96.46	99.14	10.19	12.83	11.74	12.83	11.11	2108.06	7043.82	15499.2	225.04	1729.84	3208	9934	16383	268	2416	171893	911356	1.6765e+06	29116.8	167680	1691.66	0.1	15120.9	0.1	993.35	0	T	1	Patient	TC	single
2314	35.26	43.28	39.73	43.28	38.74	93.01	92.75	93.98	92.75	92.84	95.87	92.26	90.94	92.26	91.94	10.75	13.34	12.33	13.34	12.03	2009.71	6065.98	15502.7	231.68	1829.73	3260	8354	16383	276	2444	182267	847930	1.85101e+06	32385	207811	1601.34	0.1	15159.9	0.1	1093.41	0	T	1	Patient	TC	single
2315	32.47	50.56	50.56	22.49	36.02	92.28	92.29	92.29	88.29	92.08	92.11	93.17	93.17	83.33	96.14	10.03	15.51	15.51	6.67	11.11	2374.42	6778.34	15950.3	244.76	1533.8	3680	9410	16383	292	2004	187686	1.28026e+06	3012616	8553.47	148677	1966.02	0.1	15541	28.26	833.32	0	T	1	Patient	TC	single
2317	32.73	39.84	37.73	39.84	36.66	93.9	93.64	94.11	93.64	94.24	94.03	91.35	92.91	91.35	91.6	10.32	12.37	11.6	12.37	11.23	2185.69	7549.61	4095.65	220.73	1523.58	3156	9746	7061	264	2020	182770	907699	432788	26539.1	150856	1777.24	0.1	3739.48	0.1	819.12	0	T	1	Patient	TC	single
2321	25.28	30.44	27.53	30.44	26.03	91.21	91.13	92.58	91.13	91.94	94.17	93.41	94.07	93.41	89.83	7.97	9.41	8.46	9.41	7.91	687.93	7392.56	12607.2	224.86	1388.24	1108	9610	16383	244	2172	34343.7	513607	708065	15622.6	68149.9	271.44	0.1	12223.3	0.1	647.78	1	T	1	Patient	TC	single
2323	30.06	41.92	37.84	41.92	36.12	91.43	93.7	94.96	93.7	92.65	92.4	94.95	93.61	94.95	92.74	9.52	12.96	11.87	12.96	11.13	2046.01	6059.57	15072.5	233.34	1732.89	3324	9390	16383	264	2220	145554	799135	1.66796e+06	30772.5	168696	1633.69	0.1	14696.3	0.1	984.4	0	T	1	Patient	TC	single
2324	33.12	40.2	37.73	40.2	36.92	93.63	92.43	94.22	92.43	94.06	96.48	90.34	97.32	90.34	88.84	10.27	12.39	11.76	12.39	11.32	2211.04	7925.42	11916	229.03	1630.13	3276	11030	16383	268	2156	183049	956180	1.29387e+06	27632.4	164119	1790.58	0.1	11468.1	0.1	909.66	0	T	1	Patient	TC	single
2331	36.34	46.07	43.53	32.48	37.84	92.22	92.49	94.93	76	91.94	87.5	93.23	94.63	75	89.84	10.89	14.26	13.69	8.1	11.42	1919.23	6770.8	15851.3	244.19	2212.59	3040	10330	16383	268	3140	178852	1.08166e+06	2.33446e+06	12597.2	226441	1482.76	0.1	15488.4	23.71	1472.15	0	T	1	Patient	TC	single
2337	33.44	42.14	37.84	42.14	37.58	93.94	92.19	93.37	92.19	94.25	96.55	93.63	94.98	93.63	90.08	10.37	12.9	11.71	12.9	11.55	2514.21	7880.15	13296.5	225.69	1760.81	3980	9714	16383	260	2268	212332	1.0294e+06	1.4327e+06	29482.9	184600	2105.75	0.1	12932.7	0.1	1016.37	0	T	1	Patient	TC	single
2354	29.63	39.55	30.65	39.55	35.04	89.05	79.48	90.59	79.48	80.51	89.13	79.57	89.57	79.57	84.12	8.55	11.04	9.29	11.04	9.49	600.55	7551.65	11324.6	222.03	1172.59	852	10658	16383	248	1516	34478.5	722585	767942	21245.6	82930.4	184.06	0.1	10937.2	0.1	424.1	1	T	1	Patient	TC	single
2380	27.86	33.48	30.47	33.48	28.39	91.92	87.86	89.58	87.86	92.14	91.67	91.71	93.04	91.71	89.19	8.73	10.11	9.15	10.11	8.85	988.58	9083.96	13305.2	222.47	1955.24	1420	10626	16383	256	2920	59223.7	729377	874579	17862.5	120388	520.16	0.1	12974	0.1	1238.83	0	T	1	Patient	TC	single
2381	29.86	39.14	36.56	39.14	32.04	92.92	88.05	89.38	88.05	92.13	93.21	87.35	86.98	87.35	91.58	9.26	11.39	10.67	11.39	10.03	2129.7	6505.47	12423.8	238.91	1745.24	3504	9126	16383	272	2876	143534	663078	1111249	24350.8	137952	1709.23	0.1	12068.1	0.1	992.85	0	T	1	Patient	TC	single
2382	29.68	54.71	54.71	28.82	32.37	92.38	95.19	95.19	89.24	89.59	91.52	95.35	95.35	91.49	90.45	9.35	16.88	16.88	8.64	9.71	1461.12	8311.38	16147.1	249.93	1740.29	2188	11766	16383	280	2376	100297	1.86026e+06	3.61407e+06	14660.7	128873	1032.63	0.1	15697.2	29.45	1011.84	1	T	1	Patient	TC	single
2385	31.51	41.28	39.46	41.28	35.17	93.98	94.75	95.41	94.75	93.91	91.01	95.58	98.26	95.58	95.41	9.71	12.96	12.35	12.96	10.75	2867.53	8436.93	15311.3	228.1	1846.97	4141	11230	16383	264	2484	212348	1.11266e+06	1.83452e+06	30081.9	167508	2399.12	0.1	14960.2	0.1	1070.5	0	T	1	Patient	TC	single
2387	32.37	40.58	37.89	40.58	36.08	92.65	94.14	94.56	94.14	92.4	91.11	91.72	93.08	91.72	92.34	9.76	12.65	11.74	12.65	10.84	1678.4	5665.88	14681.4	236.72	1638.92	2968	9422	16383	272	2128	125686	711858	1.58803e+06	29740.8	151367	1250	0.1	14289.1	0.1	854.52	0	T	1	Patient	TC	single
2398	33.44	44.82	43.33	44.82	38.21	94.7	93.61	95.27	93.61	94.37	94.2	96.98	93.2	96.98	95.42	10.47	13.89	13.38	13.89	11.78	2281.58	6949.63	15736.8	230.31	1682.38	3744	9774	16383	272	2252	196484	1.0524e+06	2212859	34876.2	183377	1869.22	0.1	15345.1	0.1	962.01	0	T	1	Patient	TC	single
2399	32.26	39.14	35.69	39.14	35.48	94.27	94.58	94.47	94.58	94.01	95.36	95.26	89.5	95.26	92.21	10.14	12.05	11.23	12.05	11.06	2348.91	6969.62	10673.8	241.56	1959.95	3472	8850	16339	272	2540	189578	794473	1.05685e+06	27535.9	188354	1940.53	0.1	10318.6	0.1	1235.62	0	T	1	Patient	TC	single
2412	37.74	44.25	36.02	44.25	39.07	81.93	85.65	92.35	85.65	87.32	88.59	87.83	90.83	87.83	91.02	9.87	12.69	11.01	12.69	11.39	984.33	4896.94	10551.3	226.83	1092.23	1680	9110	16363	280	1472	75348.8	619324	1.00522e+06	28687.4	111327	571.86	0.1	10232	0.1	423.8	0	T	1	Patient	TC	single
2414	32.9	44.29	41.18	44.29	36.55	88.2	92.91	93.68	92.91	79.35	91.98	92.22	92.36	92.22	79.64	9.95	13.3	12.63	13.3	9.41	876.62	4435.29	13740	228.61	1309.63	1272	9470	16383	260	1988	68198.1	616294	1.72058e+06	31766	90988	456.2	0.1	13351.9	0.1	565.25	0	T	1	Patient	TC	single
2415	32.32	41.35	38.49	41.35	35.05	93.15	94.78	94.71	94.78	94.16	92.55	89.94	94.87	89.94	94.71	9.98	12.77	12.03	12.77	10.97	1855.53	7233.89	15325.9	267.92	1513.16	2720	10338	16383	308	2036	145126	926920	1.74064e+06	34330.4	142900	1439.07	0.1	14978.3	0.1	768.83	1	T	1	Patient	TC	single
2425	32.64	42.89	40.85	42.89	35.91	93.62	93.52	95.24	93.52	94.53	91.79	96.69	92.79	96.69	94.61	10.16	13.26	12.71	13.26	11.3	2459.16	6421.2	15693	228.27	1982.92	3524	8462	16383	260	2724	199499	886898	1.99125e+06	31528	198812	2050.69	0.1	15283	0.1	1254.65	0	T	1	Patient	TC	single
2429	41.81	49.83	46.86	49.83	43.96	90.95	91.17	91.67	91.17	92.62	89.8	91.71	88.24	91.71	91.71	12.69	15.16	14.08	15.16	13.62	1833.91	5341.91	11365.2	240.65	1779.61	2592	8530	16383	280	3140	231937	964507	1.76836e+06	43449.7	259127	1421.63	0.1	10985.7	0.1	1035.17	0	T	1	Patient	TC	single
2433	28.61	34.04	30.22	34.04	32.15	91.27	92.39	93.27	92.39	89.21	90.34	91.35	95.32	91.35	85.88	8.76	10.5	9.52	10.5	9.49	667.64	6297.35	13422.5	226.19	1315.81	984	9766	16383	260	2012	40274.6	544930	954881	19573.1	93059.8	263.17	0.1	13079.2	0.1	583.43	0	T	1	Patient	TC	single
2435	31.46	39.46	35.87	39.46	36.24	93.71	91.14	93.66	91.14	91.23	92.27	88.73	88	88.73	89.62	9.79	12.27	10.92	12.27	10.6	1444.95	5817.55	3626.59	224.93	1220.87	2500	8798	5217	272	1760	108806	687350	339469	26575.7	107677	1040.56	0.1	3254.44	0.1	520.39	0	T	1	Patient	TC	single
2436	26.67	30.98	27.53	30.98	27.21	92.17	91.5	93.5	91.5	92.69	93.7	90.8	94.29	90.8	90.15	8.2	9.6	8.61	9.6	8.36	869.23	8206.75	12434.7	220.34	1755.09	1264	10034	16383	244	2572	45925.8	594073	724240	15950.4	96381.3	464.77	0.1	12095.5	0.1	1038.7	0	T	1	Patient	TC	single
2437	29.84	38.81	36.66	38.81	32.47	91.61	90.99	93.59	90.99	91.79	94.08	88.76	95.45	88.76	93.78	9.46	11.89	11.32	11.89	10.11	939.34	7242.77	14595.2	243.64	1876.6	1420	11298	16383	292	2720	66043.1	804517	1469417	27063.3	150678	518.9	0.1	14231.5	0.1	1132.27	0	T	1	Patient	TC	single
2442	31.18	39.13	36.12	39.13	35.27	93.81	92.04	94.4	92.04	93.61	94.38	92.17	97.1	92.17	88.65	9.71	12.2	11.3	12.2	11.01	2201.84	6863.46	15207.4	233.07	1686.17	3660	9594	16383	288	2292	163052	802359	1.52472e+06	27246.3	160641	1777.42	0.1	14856.7	0.1	953.84	0	T	1	Patient	TC	single
2445	34.68	46.75	46.43	46.75	38.39	89.71	94.54	93.91	94.54	90.48	85.65	96.49	96.44	96.49	90.27	10.52	14.54	14.43	14.54	11.67	2196.44	6689.19	15889.3	252.61	2155.41	3124	9498	16383	292	2996	190979	1.11036e+06	2.59787e+06	41932	230453	1776.1	0.1	15501.6	0.1	1399.03	0	T	1	Patient	TC	single
2447	30.44	44.87	43.85	30.7	33.65	93.71	94.07	94.42	88.32	94.14	96.47	96.98	93.84	93.66	94.79	9.49	13.89	13.75	8.67	10.57	2405.08	7057.85	15592	246.37	1824.76	3580	10482	16383	272	2372	170098	1.06879e+06	2.31573e+06	14554.2	160180	1984.68	0.1	15127.7	25.87	1076.31	0	T	1	Patient	TC	single
2450	32.75	48.32	48.32	48.32	36.44	93.53	93.64	93.61	93.64	94.2	91.98	96.5	95.33	96.5	96.65	9.95	15.07	15.06	15.07	11.25	3273.86	8218.46	15729	226.55	1987.11	5229	10654	16383	320	2952	254696	1.46679e+06	2.80069e+06	40434.3	197579	2841.45	0.1	15321.1	0.1	1258.69	0	T	1	Patient	TC	single
2461	30.97	48.58	48.58	23.99	35.81	92.03	91.36	91.36	84.06	89.81	91.18	89.22	89.22	77.42	89.19	9.49	14.7	14.7	7.02	10.84	2816.85	7515.15	15760.7	244.26	1827.01	4341	9854	16383	268	2468	199220	1.27561e+06	2.67519e+06	9450.42	168738	2384.47	0.1	15349.5	23.76	1062.64	0	T	1	Patient	TC	single
2464	31.08	47.78	47.07	47.78	41.75	93.27	87.22	86.88	87.22	84.95	95.51	87.01	87.6	87.01	82.52	9.71	14.28	14.17	14.28	12.31	2048.85	5901.13	15745	233.66	1548.08	3068	8734	16383	284	1920	151723	945182	2.48257e+06	37425.6	184196	1644.53	0.1	15357.3	0.1	827.69	0	T	1	Patient	TC	single
2471	31.83	43.21	39.13	43.21	38.7	94.27	91.72	90.81	91.72	92.18	90.91	91.33	89.72	91.33	90.94	9.95	13.54	12.22	13.54	11.85	2539.47	7742.17	13375.3	217.92	1839.77	4028	9922	16383	248	2500	197562	1.11444e+06	1.56917e+06	31368.3	202829	2111.19	0.1	13011.7	0.1	1147.44	0	T	1	Patient	TC	single
2474	36.55	47.29	44.07	47.29	40.95	90.61	92.13	94.1	92.13	92.3	86.22	93.3	94.57	93.3	89.9	10.92	14.34	13.62	14.34	12.33	1669.74	5443.97	15708.6	240.92	2048.64	2388	8850	16383	272	3044	156297	878752	2.28731e+06	38888.3	244606	1253.31	0.1	15342.5	0.1	1304.38	0	T	1	Patient	TC	single
2478	35.65	53.84	53.31	53.84	40.49	91.55	93.73	93.54	93.73	89.17	88.39	93.76	93.22	93.76	87.36	10.89	16.74	16.53	16.74	12.11	2531.96	7214.91	16123.2	235.31	2247.7	3860	9922	16383	284	3284	235953	1.58784e+06	3.46114e+06	51786.8	259022	2103.52	0.1	15674.8	0.1	1467.31	0	T	1	Patient	TC	single
2480	33.01	53.73	53.52	53.73	44.76	91.95	95.02	94.95	95.02	91.92	92.43	96.97	90.68	96.97	91.72	9.9	16.72	16.52	16.72	13.14	2426.31	6127.28	16095.9	233.52	1858.76	3704	8230	16383	328	2608	186740	1.34593e+06	3.44859e+06	51294.2	252093	2005.95	0.1	15664.6	0.1	1102.35	0	T	1	Patient	TC	single
2481	33.86	53.19	51.16	53.19	40.58	94.8	90.65	91.03	90.65	91.24	93.06	91.37	87.31	91.37	89.35	10.7	15.86	15.42	15.86	12.42	4215.18	8216.74	15968.3	231.73	1994.43	6473	11090	16383	288	2480	378782	1.62372e+06	2.98279e+06	45792.7	241453	3790.9	0.1	15565.1	0.1	1265.96	0	T	1	Patient	TC	single
2512	34.79	42.47	38.27	42.47	36.12	93.58	92.74	94.46	92.74	94.32	93.36	92.88	95.54	92.88	93.83	10.57	13.08	11.94	13.08	11.35	2020.61	5976.09	15060.5	226.29	1448.58	3588	9630	16383	292	1916	177371	803044	1.68543e+06	30408.1	146442	1600.19	0.1	14673	0.1	708.25	0	T	1	Patient	TC	single
2514	37.05	52.12	50.94	52.12	38.6	94.26	94.71	94.51	94.71	90.21	95.65	94.08	95.63	94.08	91.73	11.58	15.83	15.58	15.83	11.87	3587.2	7245	15864.9	231.63	2519.38	5233	10706	16383	268	3312	377568	1.42567e+06	3022893	45579.7	278802	3146.88	0.1	15431.7	0.1	1738.9	0	T	1	Patient	TC	single
2526	36.55	46.65	44.07	26.72	40.85	94.65	94.94	93.71	80.38	94.24	94.61	94.46	93.3	79.76	96.3	11.3	14.5	13.77	6.67	12.54	1578.49	5517.33	15863.6	246.33	1949.66	2484	9230	16383	280	2728	158263	911252	2.36268e+06	8608.39	240898	1178.1	0.1	15505	29.86	1241.2	0	T	1	Patient	TC	single
2531	30.65	53.69	34.41	45.85	34.52	92.52	78.08	94.55	70.2	92.78	92.27	77.14	90.41	69.42	88.84	9.79	14.52	10.77	10.45	10.67	1902.21	5456.73	12289.2	269.17	1602.23	3184	10190	16383	324	2104	143237	903514	1.11966e+06	23067.8	143312	1433.79	0.1	11949.5	48.7	833.79	0	T	1	Patient	TC	single
2537	32.9	43.1	36.88	43.1	37.41	93.66	94.24	93.65	94.24	92.33	89.39	92.28	94.78	92.28	94.05	10.24	13.36	11.48	13.36	11.55	1878.1	6119.04	10069.6	219.24	1623.02	2936	9146	16383	264	2172	154705	857891	1.04312e+06	30737.6	170154	1473.71	0.1	9726.69	0.1	938.67	0	T	1	Patient	TC	single
2548	30.65	42.24	37.26	42.24	39.23	91.07	91.86	94.15	91.86	88.07	87.79	92.77	91.54	92.77	86.84	9.55	12.98	11.74	12.98	10.99	1465.49	5437.1	10975.9	231.11	1378.44	2496	8754	16383	316	1748	104865	719306	1.18722e+06	30574.5	130750	1057.09	0.1	10612.6	0.1	662.08	0	T	1	Patient	TC	single
2550	31.51	43.53	41.71	27.75	34.73	94.09	93.37	94.46	78.54	94.17	99.45	94.81	95.96	76.34	97.37	9.82	13.56	13.06	7.02	10.99	2793.52	7954.39	15522.4	239.53	2056.11	3900	10242	16383	288	2744	211515	1148301	2079379	9267.37	195029	2365.16	0.1	15139	23.03	1347.77	0	T	1	Patient	TC	single
2552	39.46	44.56	36.49	44.56	40.26	94.59	93.12	88.44	93.12	91.31	94.44	93	84.94	93	87.41	12.35	13.75	11.25	13.75	11.96	1952.08	7078.07	10056.2	230.44	1766.12	2732	8650	16383	260	2804	233889	1.05124e+06	999892	34225.6	198382	1543.66	0.1	9688.38	0.1	1021.73	0	T	1	Patient	TC	single
2553	32.69	42.9	38.6	42.9	36.72	92.71	93.7	92.69	93.7	92.93	94.87	96.94	93.77	96.94	93.2	10.16	13.16	12.03	13.16	11.51	2042.15	7371.69	11498.6	222.54	1535.14	3192	9826	16383	264	2104	165669	1.00285e+06	1.30595e+06	30275	159664	1625.7	0.1	11111.5	0.1	790.74	0	T	1	Patient	TC	single
2562	33.5	42.04	37.84	42.04	37.69	93.98	91.68	93.86	91.68	94.36	94.63	93.91	92.42	93.91	95.49	10.42	12.86	11.83	12.86	11.87	2006.09	7385.33	12447.4	234.65	2036.02	3076	10002	16383	272	2596	171089	958615	1.3671e+06	30458	225311	1577.71	0.1	12079	0.1	1255.59	0	T	1	Patient	TC	single
2563	31.72	41.49	37.58	41.49	37.13	91.74	93	94.79	93	93.35	93.89	95.33	94.51	95.33	92.18	9.76	12.61	11.62	12.61	11.35	1840.2	6279.67	13128.6	221.43	1350.01	2816	8406	16383	280	1800	137802	783750	1392766	27635.7	136478	1447.74	0.1	12762.4	0.1	685.65	0	T	1	Patient	TC	single
2566	30.11	39.3	35.16	39.3	34.55	93.32	92.64	94.76	92.64	92.13	94.48	89.36	96.96	89.36	90.05	9.29	12.22	11.04	12.22	10.57	2018.31	6510.67	14509.3	224.44	1223.96	3156	8962	16383	260	1636	136866	763825	1388337	26331	107441	1613.94	0.1	14130	0.1	539.56	0	T	1	Patient	TC	single
2574	33.76	44.93	42.57	44.93	37.1	91.67	89.97	92.63	89.97	89.15	91.33	90.17	94.03	90.17	86.34	10.19	13.73	12.98	13.73	10.97	1918.33	7389.93	15397.4	253.6	1776.33	3268	10618	16383	308	2588	156422	1.09448e+06	2.03701e+06	37558.7	167753	1501.89	0.1	15025.3	0.1	1027.85	1	T	1	Patient	TC	single
2585	31.94	42.09	40.92	42.09	39.03	92.94	92.41	92.88	92.41	82.2	96.35	94.94	88.73	94.94	84.54	10.08	12.94	12.27	12.94	10.14	1845.62	6898.2	15185.9	231.57	1544.43	2916	10034	16383	268	2408	147423	906865	1.79424e+06	30443	124649	1429.16	0.1	14838.7	0.1	807.99	0	T	1	Patient	TC	single
2586	35.05	46.44	46.87	46.44	39.03	93.54	90.19	89.83	90.19	92.52	89.09	90.82	91.95	90.82	90.19	10.8	14.41	14.28	14.41	11.85	1888.35	7832.34	15443.8	221.38	1336.38	2684	9894	16383	252	1816	172832	1.27731e+06	2.47363e+06	36102.7	147331	1471.97	0.1	15081.5	0.1	624	0	T	1	Patient	TC	single
2587	32.58	39.89	37.84	39.89	35.8	94.38	93.84	93.51	93.84	92.95	92.96	92.01	96.96	92.01	91.77	10.27	12.35	11.8	12.35	11.06	2493.31	7587.55	15432.4	228.37	1896.94	3632	9582	16383	264	2584	206418	909104	1688524	27362.8	182299	2068.9	0.1	15047.9	0.1	1116.59	0	T	1	Patient	TC	single
2591	35.17	41.49	36.99	41.49	37.31	93.51	93.26	94.7	93.26	94.1	89.59	95.7	91.87	95.7	93.25	10.82	12.65	11.42	12.65	11.55	1648.07	7655.03	10744.9	223.71	1386.4	2436	10438	16383	260	2000	151526	961774	1.09966e+06	28106.7	145347	1235.67	0.1	10393.8	0.1	654.01	0	T	1	Patient	TC	single
2592	30.65	53.3	46.86	53.3	40.32	93.64	83.6	86.83	83.6	82.38	94.77	87.36	86.82	87.36	81.74	9.55	15.32	14.32	15.32	11.04	2894.53	6366.99	15442.8	228.74	1816.85	4297	9162	16383	276	2572	207122	1173431	2.48632e+06	42156.6	173847	2458.26	0.1	15048	0.1	1040.47	0	T	1	Patient	TC	single
2594	28.07	36.17	35.05	36.17	28.61	88.79	88.8	88.65	88.8	89.55	87.5	90.14	90.73	90.14	89.44	8.23	10.62	10.42	10.62	8.67	653.28	8954.92	11327.8	224.86	1169.83	988	12331	16383	252	1796	34788	793525	966090	19925.9	69108.4	240.83	0.1	10956.9	0.1	445.41	1	T	1	Patient	TC	single
2602	31.72	42.24	39.78	42.24	36.77	93.98	94.2	93.95	94.2	93.53	95.65	94.7	93.38	94.7	93	9.87	13.04	12.33	13.04	11.35	2187.78	7128.41	15510.2	226.53	1648.86	3236	8390	16383	256	2116	167472	951956	1.85191e+06	30251.7	166690	1771.36	0.1	15123.2	0.1	864.45	0	T	1	Patient	TC	single
2604	32.21	45.31	41.28	37.35	39.46	93.64	86.69	91.32	47.25	90.27	92.55	87.43	88.46	41.9	90.58	9.98	13.62	12.86	7.46	12.09	2075.23	6385.31	15464.9	243.39	1955.46	3392	9874	16383	280	2420	162310	929758	2.00734e+06	10631.9	224532	1642.91	0.1	15077.4	22.91	1211.06	0	T	1	Patient	TC	single
2609	34.84	44.39	43.64	44.39	38.17	92.77	94.1	93.95	94.1	92.35	89.04	94.21	94.29	94.21	94.07	10.77	13.87	13.62	13.87	11.96	2370.16	5201.26	15854.7	232.86	1930.04	3540	6937	16383	284	2612	215944	785479	2.30859e+06	35165.8	216796	1965.84	0.1	15470.4	0.1	1209.68	0	T	1	Patient	TC	single
2614	32.47	38.55	36.19	38.55	35	94.34	93.75	95	93.75	94.39	99.49	96.3	95.8	96.3	92.44	10.16	11.96	11.23	11.96	10.92	2261.15	7495.09	14534.6	224.07	1551.16	3244	9110	16383	252	2028	183435	841899	1439127	25169.5	145198	1852.71	0.1	14164	0.1	834.7	0	T	1	Patient	TC	single
2623	30.43	66.45	39.78	44.55	33.01	93.6	78	94.5	73.49	89.64	90.17	79.42	90.62	73.06	90.86	9.57	15.96	12.35	10.77	9.93	2146.2	4838.83	15116.7	287.82	1451.16	3324	9970	16383	320	1908	154467	968288	1811214	26222.9	112292	1713.77	0.1	14753.2	63.33	710.69	1	T	1	Patient	TC	single
2625	32.47	39.94	35.05	39.94	36.02	94.26	94.57	94.61	94.57	93.93	94.87	97.06	92.48	97.06	94.3	10.16	12	10.94	12	10.99	2266.73	6639.6	12696.9	226.87	1580.84	3424	8978	16383	252	2160	183888	751329	1.19379e+06	25672.1	149949	1850.31	0.1	12325.1	0.1	840.41	0	T	1	Patient	TC	single
2640	34.73	45.31	41.4	45.31	41.77	92.76	95.6	92.06	95.6	93.42	88.53	98.16	96.05	98.16	93.4	10.75	14.19	12.69	14.19	12.98	2339.3	7657.55	14690.2	222.96	1994.97	3528	9710	16383	264	2636	212159	1.21058e+06	1.85789e+06	35247.3	263926	1919.07	0.1	14323.7	0.1	1274.58	0	T	1	Patient	TC	single
2643	34.84	42.99	41.81	42.99	38.7	94.78	93.94	94.68	93.94	93.6	88.94	92.08	93.9	92.08	94.55	10.94	13.44	13.18	13.44	12.07	2857.06	7220.24	15882	232.35	2477.86	4313	9398	16383	264	3280	268626	1.0243e+06	2.1672e+06	32962.5	283484	2432.58	0.1	15507.5	0.1	1729.67	0	T	1	Patient	TC	single
2652	32.05	36.98	33.76	36.98	34.83	92.56	92.97	94.53	92.97	89.78	91.06	93.6	95.37	93.6	90.4	9.74	11.51	10.7	11.51	10.24	1170.46	4686.62	6177.4	225.71	1237.82	1996	9310	11426	260	1692	87162.2	487438	555110	23475.5	101963	745.96	0.1	5813.64	0.1	489.36	1	T	1	Patient	TC	single
2655	32.47	39.99	35.92	39.99	34.73	89.56	91.82	94.66	91.82	92.39	90.22	91.04	94.32	91.04	92.66	9.87	12.16	11.01	12.16	10.75	2237.54	7473.35	7333.44	228.13	1642.77	3500	10582	14359	264	2284	171281	867440	698655	26479.2	148989	1817.06	0.1	6973.34	0.1	906.42	0	T	1	Patient	TC	single
2656	32.64	43.74	40.2	43.74	38.38	92.71	89.16	91.59	89.16	92.09	90.16	91.12	87.84	91.12	91.89	10.11	13.38	12.52	13.38	11.71	2576.66	8284.43	14162	218.65	1523.95	3904	11098	16383	288	2040	206888	1164927	1.74396e+06	30745.9	164207	2168.31	0.1	13831.6	0.1	847.57	0	T	1	Patient	TC	single
2662	30.87	44.18	38.34	44.18	36.72	83.99	88.28	90.28	88.28	82.38	82.91	89.06	88.72	89.06	81.87	9.15	13.2	11.67	13.2	10.11	1172.1	5879.34	13773.4	227.09	1129.06	2024	10442	16383	264	1460	77044.5	804719	1472625	31082.1	90655.2	751.67	0.1	13417.1	0.1	404.63	0	T	1	Patient	TC	single
2664	34.84	46.33	41.5	37.89	36.13	92.39	92.66	90.26	85	93.88	90.83	95.72	91.58	86.92	92.5	10.75	14.08	12.54	10.65	11.28	1243.91	5742.63	11281	265.89	1773.58	1940	9442	16383	328	2636	112814	893515	1.39387e+06	23671.8	177085	823.51	0.1	10905.9	45.41	1021.24	0	T	1	Patient	TC	single
2665	34.95	46.22	44.17	46.22	39.25	94.23	93.03	94.74	93.03	93.62	96.36	94.24	98.63	94.24	93.26	10.8	14.22	13.9	14.22	12.22	3441.57	6384.81	15844.3	239.3	1930.03	4833	8522	16383	276	2424	314992	1.01468e+06	2.40594e+06	38029.7	226429	3017.09	0.1	15468.1	0.1	1157.62	0	T	1	Patient	TC	single
2669	32.47	55.67	55.67	23.99	36.77	93.89	92.22	92.22	79.54	93.4	86.8	94.2	94.2	80.26	90.95	10.22	17.1	17.1	6.34	11.35	3474.15	8107.79	16023.9	251.37	2558.77	4965	10658	16383	304	3224	284730	1.86192e+06	3.67982e+06	7947.74	258676	3053.68	0.1	15571.8	30.9	1826.32	0	T	1	Patient	TC	single
2698	31.61	42.57	42.04	42.57	34.84	93.68	93.24	94.49	93.24	94.13	92.31	93.94	94.06	93.94	89.64	9.82	13.22	13.02	13.22	10.84	3035.2	8101.14	15702.6	249.72	1738.72	4425	10466	16383	308	2508	229815	1.11219e+06	2.09045e+06	34283.8	160584	2606.87	0.1	15302.3	0.1	990.28	0	T	1	Patient	TC	single
2703	34.3	40.7	38.81	40.7	38.17	94.78	95	94.58	95	94.82	98.61	89.33	96.34	89.33	92.42	10.7	12.61	12.03	12.61	11.83	1808.26	5673.99	13866.9	223.08	1807.59	2560	7185	16383	256	2344	162493	708157	1574935	27842.1	198529	1403.81	0.1	13500.8	0.1	1099.26	0	T	1	Patient	TC	single
2705	34.19	40.06	37.2	40.06	36.13	93.67	94.51	95.03	94.51	94.66	95.67	89.8	98.43	89.8	97.53	10.5	12.48	11.62	12.48	11.35	2353.6	6496.91	11855.7	222.72	2053.78	3528	8194	16255	280	2680	203664	794646	1257726	27241.3	207625	1953.33	0.1	11523.3	0.1	1393.31	0	T	1	Patient	TC	single
2717	32.9	38.91	38.37	38.91	36.56	93.81	94.25	94.34	94.25	93.86	90.4	90.91	91.39	90.91	95.93	10.24	12.31	11.89	12.31	11.42	2291.92	6330.62	15330.1	227.05	2192	3580	7897	16383	260	3068	188792	753237	1702849	27015	224334	1879.54	0.1	14954.9	0.1	1455.72	0	T	1	Patient	TC	single
2725	34.52	40.74	38.17	40.74	37.62	93.63	93.83	94.49	93.83	93.48	94.34	89.93	97	89.93	91.24	10.6	12.35	11.89	12.35	11.53	1520.72	5065.67	14378.9	228.17	1794.69	2596	7581	16383	272	2676	134123	606944	1597194	27337.8	187406	1100.37	0.1	14014.9	0.1	1058.4	0	T	1	Patient	TC	single
2736	28.29	33.56	28.61	33.56	29.97	90.75	91.75	90.17	91.75	89.53	87.76	92.82	88.89	92.82	90.26	8.82	10.16	8.73	10.16	9.03	893.93	10256.4	12572.8	348.12	1575.25	1236	11190	16383	448	2416	54669	832051	753205	28241.4	100923	517.46	0.1	12244.8	0.1	930.83	1	T	1	Patient	TC	single
2757	31.19	39.46	37.73	39.46	35.38	93.72	94.78	94.81	94.78	93.76	92.18	94.12	96.62	94.12	90.31	9.74	12.37	11.87	12.37	10.97	2570.15	7200.94	14977.3	228.84	1659.68	3964	9330	16383	256	2340	191395	865778	1.65743e+06	27514.2	156737	2133.72	0.1	14585.5	0.1	927.25	0	T	1	Patient	TC	single
2765	26.93	33.76	29.9	33.76	30.11	91.33	93	93.28	93	91.16	92.91	92.61	95.86	92.61	92.21	8.2	10.37	9.46	10.37	9.03	762.02	5627.45	13227	222.9	1572.08	1132	8734	16383	260	2284	40261.2	475256	929965	18824.3	100720	349.56	0.1	12879.7	0.1	847.63	1	T	1	Patient	TC	single
2767	29.68	46.22	46.22	46.22	32.47	88.93	94.43	94.21	94.43	84.63	90.32	94.81	95.03	94.81	85.47	9.06	14.28	14.22	14.28	9.55	1464.15	4252.21	15743.3	367.82	1146.49	2344	7609	16383	468	1524	94414.4	681075	2.50195e+06	58914.1	82038.5	1175.72	0.1	15355.8	0.1	694.06	1	T	1	Patient	TC	single
2770	29.42	36.08	34.04	36.08	33.5	92.5	93.05	93.54	93.05	91.54	92.02	88.51	95.85	88.51	86.01	9.29	11.16	10.72	11.16	10.11	1467.56	6874.62	14450	228.2	1647.56	2288	8878	16383	268	2252	99518.2	672103	1.30451e+06	22310.6	132288	1059.07	0.1	14082.7	0.1	899.23	0	T	1	Patient	TC	single
2772	32.42	40.52	40.48	40.52	35.59	92.93	93.54	93.48	93.54	93.96	96.83	92.67	92.98	92.67	91.19	10.01	12.61	12.58	12.61	10.97	2776.14	8137.01	15659.1	228.45	1964.05	4225	10082	16383	264	2896	218285	1.01556e+06	1.94786e+06	28512.7	185481	2359.83	0.1	15272.2	0.1	1223.68	0	T	1	Patient	TC	single
2776	32.48	43.49	43.49	43.49	36.45	93.9	93.64	93.64	93.64	93.26	96.35	95.28	95.28	95.28	96.61	10.08	13.4	13.4	13.4	11.18	2339.69	7437.58	15465.5	225.59	1677.37	3376	9558	16383	256	2332	186887	1.04894e+06	2.18113e+06	31815.9	164688	1931.27	0.1	15085.4	0.1	941.01	0	T	1	Patient	TC	single
2786	34.84	44.39	41.07	30.69	39.25	94.26	92.91	95.19	83.05	94.93	87.95	91.95	95.13	79.56	91.58	10.89	13.58	12.77	8.52	12.29	3126.13	5473.76	13860.9	247.91	1903.49	4737	8442	16383	288	2664	291323	792474	1.77607e+06	14129.9	225692	2717.74	0.1	13502	27.43	1191	0	T	1	Patient	TC	single
2787	32.21	42.52	40.2	42.52	37.85	89.31	93.38	94.04	93.38	88.28	87.04	91.48	96.54	91.48	86.85	9.26	12.71	12.37	12.71	10.62	1581.75	4853.66	14569.8	233.23	1414.97	2800	7985	16383	276	1912	106604	615870	1751749	29594.4	125385	1165.35	0.1	14190.4	0.1	654.59	0	T	1	Patient	TC	single
2788	32	39.89	37.1	39.89	36.24	93.88	92.18	94.28	92.18	94.07	95.48	87.76	96.09	87.76	88.75	9.68	12.48	11.64	12.48	11.28	3051.39	6511.15	12462.6	263.96	2080.35	4333	8966	16123	300	2864	224693	796388	1.32729e+06	32285.2	207715	2635.08	0.1	12098.9	0.1	1348	1	T	1	Patient	TC	single
2793	31.19	39.46	35.81	39.46	35.38	93.95	92.66	94.76	92.66	93.74	98.28	93.04	93.56	93.04	89.33	9.6	12.03	11.11	12.03	10.92	2096.34	6552.73	14191.7	229.11	1542.97	3056	9630	16383	268	1900	151751	744225	1.37566e+06	26021.5	144431	1683.99	0.1	13823.5	0.1	818.54	0	T	1	Patient	TC	single
2797	32.8	38.99	35.81	38.99	35.67	94.57	94.36	94.64	94.36	94.06	90.36	89.3	96.97	89.3	92.89	10.22	11.98	11.06	11.98	10.92	3218.13	9963.62	11684	222.39	1930.6	4757	11846	16383	248	2656	263748	1.12333e+06	1.12286e+06	25073	180715	2793.96	0.1	11337	0.1	1202.12	0	T	1	Patient	TC	single
2810	34.3	48.9	48.64	48.9	40.2	92.23	91.57	90.08	91.57	93.59	93.61	92.65	91.75	92.65	92.14	10.77	14.7	14.34	14.7	12.18	3117.05	6082.48	15670	230.71	1957.47	4901	8610	16383	264	2520	283992	1.03243e+06	2.52941e+06	39159.6	228020	2696.74	0.1	15282.5	0.1	1200.99	0	T	1	Patient	TC	single
2818	32.04	44.71	41.43	34.2	31.4	90.2	93.37	95.36	89.78	86.65	89.83	95.22	96.26	94.65	86.25	9.68	13.73	13.04	9.95	9.21	764.68	4703.08	15649.9	272	1013.97	1188	10478	16383	316	1292	56308.2	696549	2.08995e+06	21160.7	67494.2	336.24	0.1	15280.4	43.52	289.51	1	T	1	Patient	TC	single
2835	34.94	43.53	40.42	43.53	38.06	93.64	93.55	93.22	93.55	93.94	95	91.45	91.09	91.45	93.02	10.8	13.4	12.67	13.4	11.69	2454.93	4298.03	15238.5	379.42	1527.3	3712	7189	16383	444	2268	224688	606162	1.9209e+06	53510.8	163932	2166.54	0.1	14896	0.1	1070.88	1	T	1	Patient	TC	single
2839	36.88	44.28	41.38	44.28	40.21	94.56	93.97	92.89	93.97	93.4	97.11	97.28	94.77	97.28	93.26	11.32	13.96	12.73	13.96	12.22	2584.51	6172.08	12078.8	235.01	1769.38	3476	7961	16383	272	2732	260204	944928	1.53768e+06	35979.5	207582	2164.16	0.1	11727.9	0.1	1032.93	0	T	1	Patient	TC	single
2840	31.73	43.58	41.07	43.58	36.88	93.48	92.42	91.39	92.42	94.87	95.79	96.32	93.88	96.32	94.33	10.03	13.14	12.13	13.14	11.44	2439.75	7867.13	15159	246.44	1880.16	3596	10254	16383	288	2508	192849	1.06697e+06	1.75321e+06	33423.4	193202	2011.41	0.1	14779	0.1	1131.71	0	T	1	Patient	TC	single
2884	32.26	44.28	44.28	44.28	36.56	93.8	94.96	94.92	94.96	94.02	95.85	95.69	95.65	95.69	92.37	10.11	14.02	13.96	14.02	11.18	2436	7773.76	15704.2	229.79	1700.39	3620	10582	16383	268	2448	195593	1.19984e+06	2.40427e+06	35467	166948	2023.52	0.1	15308.5	0.1	943.9	0	T	1	Patient	TC	single
2902	30.97	35.05	31.51	35.05	33.76	92.54	92.47	94.38	92.47	90.56	93.49	94.2	95.19	94.2	94.48	9.46	10.47	9.95	10.47	9.79	641.14	6091.22	13534.9	225.64	1358.9	892	8986	16383	288	2056	45077.1	524558	1.05297e+06	19431.7	102326	236.7	0.1	13183.3	0.1	666.4	0	T	1	Patient	TC	single
2903	32.68	42.47	37.79	42.47	36.77	90.99	91.43	94.22	91.43	86.46	91.19	92.99	91.39	92.99	86.47	10.11	12.9	11.89	12.9	10.47	1353.89	5282.48	12657.4	227.91	1353.78	2248	8378	16383	260	1960	108707	690061	1.40597e+06	29772.4	116584	961.4	0.1	12310.1	0.1	669.33	0	T	1	Patient	TC	single
2916	31.94	41.5	37.58	41.5	36.62	92.81	91.61	94.37	91.61	93.36	88.89	93.27	96.02	93.27	96.64	9.76	12.86	11.53	12.86	11.23	2009.89	8247.2	14271.3	230.83	1582.64	3224	10330	16383	288	2164	150510	1.07048e+06	1.49024e+06	29962.1	156703	1589.46	0.1	13912.4	0.1	866.28	0	T	1	Patient	TC	single
2921	31.39	39.77	36.08	39.77	32.58	92.16	91.38	91.52	91.38	88.87	92.4	91.4	92.44	91.4	88.95	9.52	12.16	11.23	12.16	9.55	1273.54	4404.63	14740	227	1223.33	2088	8250	16383	264	1752	90600.3	511250	1.45946e+06	26347.7	87536.6	885.05	0.1	14399.8	0.1	546.89	0	T	1	Patient	TC	single
2928	32.8	45.46	41.92	45.46	39.18	93.94	95.16	93.65	95.16	92.48	89.95	96.79	96.18	96.79	91.81	10.27	14.08	12.9	14.08	12.2	1914.75	7233.6	15310.4	224.58	1796.77	2912	9918	16383	272	2284	158520	1.1255e+06	2.00002e+06	34942.8	210048	1510.33	0.1	14967.5	0.1	1092.45	0	T	1	Patient	TC	single
2930	30.97	36.5	32.05	36.5	33.12	92.1	90.96	91.07	90.96	92.76	88.1	88.52	95.56	88.52	94.06	9.43	11.37	9.76	11.37	10.34	921.9	7707	10682.9	228.62	1817.76	1384	10342	16383	256	2624	64433.9	782338	799980	23207.5	152759	513.44	0.1	10311.9	0.1	1077.38	0	T	1	Patient	TC	single
2939	32.47	39.99	36.55	39.99	36.88	93.84	92.58	94.69	92.58	94.61	92.46	92.86	95.44	92.86	89.3	10.27	12.48	11.3	12.48	11.35	1989.87	7248.89	10694.8	250.8	1786.47	3004	10706	16383	312	2340	164739	886622	1.07228e+06	30676	180601	1569.44	0.1	10351.6	0.1	1038.03	0	T	1	Patient	TC	single
2961	32.48	40.21	35.48	40.21	34.04	91.37	91.36	94.42	91.36	92.82	88.95	88.28	92.24	88.28	93.27	9.79	12.39	11.09	12.39	10.5	939.8	6805.36	13228.8	230.91	2066.87	1384	9942	16383	324	2960	70767.5	821048	1.27681e+06	27858.7	178852	531.33	0.1	12898.1	0.1	1362.38	0	T	1	Patient	TC	single
2980	35.05	46.17	44.67	46.17	39.13	93.51	94.79	93.12	94.79	93.67	94.12	94.83	96.45	94.83	90.36	10.82	14.32	13.92	14.32	12.18	2537.68	7700.42	15874.1	227.13	1941.86	3892	9570	16383	264	2656	233318	1.23978e+06	2.41707e+06	36568.6	226201	2133.18	0.1	15495.5	0.1	1213.56	0	T	1	Patient	TC	single
2984	28.4	34.51	29.79	34.51	30.65	90.12	87.39	90.59	87.39	89.92	95.17	87.26	91.98	87.26	91.46	8.76	10.6	9.26	10.6	9.32	860.44	9131.76	12166.6	226.79	1615.71	1168	11450	16383	260	2224	51904.9	805397	819982	20002.5	110237	439.99	0.1	11802.6	0.1	875.39	0	T	1	Patient	TC	single
2987	29.58	34.3	32.47	34.3	30.97	91.5	93.67	93.69	93.67	92.96	92.36	96.21	98.42	96.21	95.93	9.12	10.57	10.03	10.57	9.55	1108.74	8842.36	13854.1	225.95	2027.02	1604	10918	16383	272	2844	72418.3	776194	1.09509e+06	19834.4	145046	688.24	0.1	13502.1	0.1	1258.73	0	T	1	Patient	TC	single
2993	28.39	34.45	30.97	34.45	29.89	90.33	93.24	93.36	93.24	90.74	91.45	91.44	93.57	91.44	88.55	8.97	10.84	9.52	10.84	9.38	677.42	7236.08	13184.6	226.29	1395.61	996	11090	16383	252	2088	42837.3	668307	937956	20899.4	96381.3	256.95	0.1	12837.5	0.1	619.18	0	T	1	Patient	TC	single
3001	33.55	42.45	41.16	42.45	35.86	93.92	95.42	95.51	95.42	94.97	98.03	94.14	96.83	94.14	93.39	10.37	13.1	12.92	13.1	11.32	2743.25	7664.42	15772.6	230.89	2087.41	4141	9490	16383	272	2900	231676	1.0331e+06	2.06696e+06	31122	210156	2318.8	0.1	15397.1	0.1	1346.92	0	T	1	Patient	TC	single
3008	34.73	61.14	44.5	59.25	35.38	89.67	83.35	93.12	45.78	88.77	89.27	92.43	92.16	40.4	91.08	10.42	15.2	13.75	8.94	10.62	1194.89	3892.97	15412.7	269.25	1603.47	2032	6129	16383	308	2336	101906	706135	2289107	16913.9	142089	770.42	0.1	15044.6	40.78	851.13	0	T	1	Patient	TC	single
3028	30.7	38.06	34.73	38.06	35.7	93.76	94.47	94.36	94.47	93.91	96.65	95.44	92.83	95.44	92.54	9.74	11.8	10.87	11.8	10.99	2678.53	7943.2	11968.9	231.32	1784.19	4072	9890	16383	264	2432	199466	869102	1.11039e+06	25309.3	169237	2266.17	0.1	11621.4	0.1	1063.72	0	T	1	Patient	TC	single
3050	38.06	46	42.79	46	39.02	91.6	89.96	90.45	89.96	89.05	92.43	90.64	86.47	90.64	86.7	11.53	13.46	12.67	13.46	11.11	2170.25	5443.36	13989.1	225.91	2125.2	3416	7061	16383	264	3468	226622	774485	1.7634e+06	32142.1	206004	1754.01	0.1	13616.9	0.1	1376.79	0	T	1	Patient	TC	single
3051	31.61	36.45	32.8	25.28	32.9	90.5	91.57	91.71	84.53	91.28	89.44	92.44	91.84	84	93.68	9.76	11.23	10.19	7.28	10.03	875.67	7452.85	13325	246.48	2035.14	1148	9682	16383	272	2644	65573.9	737936	1.08653e+06	10254.2	160867	451.21	0.1	12949.1	26	1246.85	0	T	1	Patient	TC	single
3056	28.61	36.77	32.25	36.77	31.94	92.47	92.35	92.41	92.35	93.35	91.84	87.92	96.26	87.92	97.35	8.82	11.28	9.95	11.28	10.01	926.45	7891.98	12625.4	261.2	1750.46	1320	9738	16383	308	2608	56657.6	787983	982216	26079.8	137636	510.02	0.1	12267	0.1	1010.15	1	T	1	Patient	TC	single
3062	33.76	39.35	36.66	39.35	36.02	93.42	94.17	94.61	94.17	94.22	95.69	93.45	95.6	93.45	93.19	10.52	12.07	11.51	12.07	11.16	2118.76	8603.97	8330.03	226.85	1556.43	3108	10650	14235	252	2276	184224	984353	866375	25953.3	152165	1694.37	0.1	7981.82	0.1	788.03	0	T	1	Patient	TC	single
3063	31.25	39.63	35.05	39.63	35.48	93.46	94.4	93.97	94.4	93.59	95.56	93.88	93.36	93.88	93.48	9.76	12.13	10.94	12.13	11.04	2145.09	6848.22	13602.9	234.46	1558.52	3432	9478	16383	264	2008	160634	792030	1278967	27116.5	149128	1724.73	0.1	13248	0.1	814.17	0	T	1	Patient	TC	single
3064	31.4	41.22	38.7	41.22	35.09	93.9	92.78	94.69	92.78	93.79	94.02	95.15	94.53	95.15	88.6	9.87	12.79	12.05	12.79	10.99	2601.48	7183.23	15374.8	231.34	1954.26	3844	9334	16383	260	2624	199140	923417	1.75259e+06	29739.1	185369	2185.04	0.1	14999	0.1	1201.92	0	T	1	Patient	TC	single
3066	32.21	54.34	54.34	27.25	36.24	91.55	91.19	91.19	88.63	91.09	94.48	92.38	92.38	87.9	89.22	9.79	16.47	16.47	8.1	11.09	2961.38	8698.01	15976.2	247.84	1922.9	4305	11714	16383	280	2584	222994	1.85272e+06	3.403e+06	12785.3	185594	2524.94	0.1	15554.1	27.35	1190.51	0	T	1	Patient	TC	single
3067	29.9	38.49	35.81	29.04	33.01	93.15	92.38	94.3	74.5	93.25	93.75	90.98	90.87	78.38	95.07	9.21	11.87	11.04	7.67	10.37	1986.7	6354.03	15042.8	261.33	1418.6	3016	9478	16383	308	1848	132243	703154	1.43938e+06	12068	119805	1578.33	0.1	14691	36.87	714.23	0	T	1	Patient	TC	single
3076	32.75	42.52	40.42	42.52	37.46	93.82	94.94	95.19	94.94	94.72	92.35	93.56	96.61	93.56	96.17	10.19	13.14	12.5	13.14	11.76	2849.33	7677.58	15766.6	228.23	2238.25	4433	9362	16383	268	2972	232337	1.04127e+06	1934998	30953.9	243035	2420.97	0.1	15379.9	0.1	1465.91	0	T	1	Patient	TC	single
3084	34.58	41.28	40.2	41.28	36.06	93.84	93.42	91.51	93.42	90.89	91.98	93.59	89.96	93.59	89.27	10.6	12.86	12.16	12.86	11.11	2954.28	7262.26	15258	224.17	2053.01	4329	10782	16383	292	2628	260559	942640	1.77101e+06	29096.8	199006	2529.97	0.1	14877.9	0.1	1284.59	0	T	1	Patient	TC	single
3086	31.68	45.42	42.88	45.42	38.39	93.77	91.86	91.41	91.86	90.42	89.5	88.89	91.27	88.89	90.48	9.79	13.98	13.26	13.98	11.55	2479.23	6932.49	15262.8	248.39	1830.89	3800	10034	16383	288	2444	186687	1.06423e+06	2108104	38131.2	191947	2054.82	0.1	14890.4	0.1	1090.41	0	T	1	Patient	TC	single
3093	30.54	53.63	51.69	53.63	48.37	92.83	86.15	85.98	86.15	73.61	90.64	84.14	87.47	84.14	73.63	9.52	15.83	15.52	15.83	12.83	2566.9	7667.46	15702.9	270.77	1469.36	3836	10962	16383	352	1900	182610	1508802	2.97242e+06	53281.2	190112	2146.4	0.1	15310.6	0.1	736.92	1	T	1	Patient	TC	single
3100	30.65	38.17	35.59	38.17	33.55	92.64	91.49	92.31	91.49	93.6	90.12	90.73	95.3	90.73	91	9.26	11.71	11.13	11.71	10.29	2183.95	6610.6	14914.3	261.76	1347.2	3340	8510	16383	296	1788	147190	712295	1.45191e+06	28204.8	112094	1763.61	0.1	14543.4	0.1	622.8	1	T	1	Patient	TC	single
3109	31.79	43.53	41.71	43.53	35.79	93.32	94.85	95.52	94.85	94.73	94.54	96.52	94.97	96.52	95.45	9.85	13.52	12.98	13.52	11.32	2783.55	7468.12	15699.1	270.2	2000.58	4221	9862	16383	308	2484	211919	1.07189e+06	2.07693e+06	38781.8	201414	2363.12	0.1	15333.2	0.1	1288.18	1	T	1	Patient	TC	single
3124	33.77	43.1	37.36	43.1	37.52	93.66	91.08	92.98	91.08	90.36	95.05	90.18	95.09	90.18	87.28	10.34	13.14	11.85	13.14	10.99	1768.44	7520.53	12523.1	231.01	1621.98	2928	10870	16383	300	2432	148614	1.01997e+06	1.38064e+06	31330	153851	1344.04	0.1	12167.9	0.1	909.61	0	T	1	Patient	TC	single
3125	34.73	40.54	37.63	40.54	37.96	94.7	94.74	94.93	94.74	94.87	97.71	98.99	95.44	98.99	98.85	10.75	12.52	11.8	12.52	11.78	1452.35	5896.06	14558.8	234.53	1819.25	2228	8418	16383	296	2768	131719	726061	1.59294e+06	28880.5	198296	1031.89	0.1	14184.1	0.1	1054.9	0	T	1	Patient	TC	single
3127	32	45.36	45.36	25.13	34.47	93.01	91.77	91.77	84.18	91.07	89.78	94.81	94.81	91.35	93.2	9.93	13.92	13.92	7.42	10.45	868.77	6539.15	15692.6	310.5	1713.59	1160	9198	16383	388	2204	67226.3	995685	2.38943e+06	13434.3	146857	464.31	0.1	15298.9	70.01	1017.26	1	T	1	Patient	TC	single
3133	35.54	47.18	47.18	47.18	38.7	94.15	90.5	90.5	90.5	93.77	94.51	93	93	93	93.8	11.2	14.56	14.56	14.56	12.05	2089.23	7223.04	15836.3	231.61	2326.57	2864	10314	16383	276	3584	205994	1.20199e+06	2.63532e+06	38542.2	265208	1656.77	0.1	15438.5	0.1	1570.2	0	T	1	Patient	TC	single
3134	34.52	45.21	41.59	45.21	37.41	90.59	93.16	95.54	93.16	94	90.5	92.31	96.9	92.31	95.37	10.29	13.64	13.08	13.64	11.71	1844.3	6517.87	15627.2	221.82	1515.88	2716	9746	16383	268	2152	153455	951771	2.09992e+06	32391.7	163336	1435.88	0.1	15269.4	0.1	803.48	0	T	1	Patient	TC	single
3136	32.95	43.01	37.84	43.01	38.6	92.76	94.77	92.37	94.77	90.44	95.41	94.98	92.28	94.98	87.85	10.19	13	11.71	13	11.44	910.41	3272.09	13188	396.9	1172.13	1420	6277	16383	484	1588	74235.5	434245	1.42101e+06	52673.8	120446	625.95	0.1	12841.1	0.1	719.68	0	T	1	Patient	TC	single
3137	31.51	37.36	35.33	37.36	33.88	92.49	91.29	92.75	91.29	92.92	87.71	92	90.67	92	94.95	9.74	11.51	10.92	11.51	10.24	1346.35	5155.35	14550	226.4	1329.9	2064	9298	16383	272	1820	100260	536188	1361964	23547	109548	921.9	0.1	14186.5	0.1	597.51	0	T	1	Patient	TC	single
3146	33.01	40.21	38.17	40.21	35.16	93.34	89.39	90.99	89.39	93.02	95.5	87.46	92.72	87.46	90.5	10.29	12.33	11.76	12.33	10.82	708.5	6576.35	14836.3	246.54	1484.33	924	9622	16383	284	2012	58950.7	785211	1.61096e+06	29436.3	136471	292.02	0.1	14453.2	0.1	751.97	0	T	1	Patient	TC	single
3149	33.76	40.64	37.48	40.64	46.48	93.93	93.03	94.87	93.03	81.95	92.86	91.35	94.9	91.35	80.57	10.55	12.37	11.62	12.37	10.57	1501.89	6205.17	13919.9	217.87	1307.75	2096	9006	16383	252	1760	131213	746055	1.47671e+06	26194.6	114796	1097.42	0.1	13574.4	0.1	603.26	0	T	1	Patient	TC	single
3154	31.83	37.73	35.91	37.73	34.09	94.39	94.6	94.66	94.6	94.42	92.67	95.86	93.28	95.86	90.91	10.06	11.87	11.23	11.87	10.8	2345.21	7372.03	13506.4	229.85	1919.27	3600	8494	16383	268	2468	186353	815808	1.33732e+06	25435.8	175662	1944.74	0.1	13127.5	0.1	1226.84	0	T	1	Patient	TC	single
3155	33.93	46.28	44.02	46.28	38.37	93.14	92.99	94.08	92.99	92.89	91.75	90.05	93.04	90.05	94.74	10.45	14.04	13.52	14.04	11.87	2715.15	8084.15	15780.8	239.62	2055.97	3872	10198	16383	292	2928	232691	1.25111e+06	2265002	37084.5	227519	2286.75	0.1	15397.3	0.1	1331.67	0	T	1	Patient	TC	single
3159	36.02	50.3	49.44	50.3	41.49	91.13	88.48	89.01	88.48	88.95	92.92	84.98	88.33	84.98	92.11	10.94	15.37	15.21	15.37	12.69	3506.83	7527.64	15993.2	237.6	2382.91	5293	10034	16383	284	3500	329718	1.39673e+06	2907615	44085.3	301370	3086.46	0.1	15601.6	0.1	1666.7	0	T	1	Patient	TC	single
3169	32.8	42.73	39.62	42.73	37.52	92.97	93.42	94.88	93.42	92.89	95.48	94.12	95.19	94.12	91.76	10.27	13.08	12.42	13.08	11.62	3058.07	8057.22	15466.1	226.37	2576.53	4485	10650	16383	276	3208	253174	1082698	1.87238e+06	30418.1	273335	2633.6	0.1	15104.1	0.1	1840.2	0	T	1	Patient	TC	single
3182	31.73	43.9	43.16	43.9	35.59	93.75	93.1	94.72	93.1	92.94	89.78	95.07	97.54	95.07	90.43	9.93	13.52	13.12	13.52	11.04	2447.31	7312.63	15652.9	235.56	1707.25	3468	9326	16383	284	2368	189375	1049572	2.1164e+06	33809.5	163360	2034.82	0.1	15282.9	0.1	990.83	0	T	1	Patient	TC	single
3183	28.82	34.2	28.6	34.2	31.84	90.72	93.06	92.99	93.06	91.37	89.68	95.15	95	95.15	94.86	9.06	10.45	9.21	10.45	9.63	650.68	6341.55	10485.8	227.38	1379.7	860	9634	16383	268	1956	41958.6	543478	697978	19486.6	100448	238.19	0.1	10125.5	0.1	667.28	0	T	1	Patient	TC	single
3185	31.94	38.7	38.17	38.7	35.26	93.65	93.5	94.22	93.5	90.71	92.86	93.09	94.12	93.09	92.17	9.82	12.07	12	12.07	10.72	2163.05	6696.8	15356.3	227.2	1906.1	3264	8518	16383	260	2532	163779	766160	1737701	25993.2	172078	1734.73	0.1	15001.2	0.1	1153.65	0	T	1	Patient	TC	single
3209	26.14	29.63	25.28	29.63	25.81	91.33	90.45	92.78	90.45	93.74	91.94	93.08	91.8	93.08	90.48	8.1	9.18	8.04	9.18	8.17	735.9	9089.13	10999.6	222.59	1520.22	1096	11374	16383	300	2212	37963.1	601227	558284	14724	79688.8	311.41	0.1	10643.5	0.1	743.85	0	T	1	Patient	TC	single
3248	34.3	51.47	51.47	23.93	34.47	92.63	92.09	92.09	80.88	93.75	90.87	92.34	92.34	79.52	92.52	10.77	15.78	15.78	6.63	10.65	2580.95	5840.07	15855.2	246.27	3248.67	3700	9654	16383	264	4605	235149	1.14192e+06	3.10019e+06	8503.55	289227	2160.56	0.1	15440.4	25.79	2512.37	0	T	1	Patient	TC	single
3255	30.44	36.34	32.05	36.34	31.4	93.93	94.11	93.78	94.11	93.81	93.33	92.34	99.47	92.34	96.11	9.35	11.16	10.01	11.16	9.76	1946.84	5318.28	9726.94	355.66	1485.93	3032	8386	15443	412	1884	133639	519946	764817	34771.4	111273	1478.35	0.1	9394.79	0.1	801.54	1	T	1	Patient	TC	single
3299	30.86	38.23	36.34	38.23	35.49	92.24	90.42	91.74	90.42	89.76	90.17	92.37	87.82	92.37	87.92	9.57	11.78	11.23	11.78	10.47	2313.25	6207.43	15015.2	225.08	1849.06	3652	9554	16383	268	2408	166490	676601	1.48671e+06	24533.8	159236	1896.77	0.1	14635.8	0.1	1072.59	0	T	1	Patient	TC	single
3312	30.22	41.82	41.28	41.82	32.22	91.77	92.13	92.57	92.13	92.73	93.46	92.7	93.59	92.7	90.11	9	12.92	12.86	12.92	9.82	935.03	7127.79	15073.3	308.56	1632.18	1364	9986	16383	368	2336	59516.5	934081	1.95652e+06	40436	123583	526.58	0.1	14706.4	0.1	939.72	1	T	1	Patient	TC	single
3315	30.92	37.2	33.54	37.2	33.07	93.39	91.36	92.82	91.36	92.52	94.22	91.95	96.02	91.95	95.31	9.57	11.18	10.32	11.18	10.08	1492.51	4985.57	13332.9	229.42	1462.1	2272	8338	16383	260	2304	107419	489493	1.11491e+06	22525.3	116788	1072.01	0.1	12942.3	0.1	737.6	0	T	1	Patient	TC	single
3316	31.51	37.73	34.73	37.73	33.86	94.39	93.69	94.06	93.69	93.68	93.65	93.57	91.71	93.57	91.94	10.01	11.48	10.72	11.48	10.57	2685.95	8623.02	11740.8	225.06	1799.32	3936	10130	16383	256	2524	211193	893260	1.05993e+06	23314	157946	2257.56	0.1	11381.5	0.1	1038.88	0	T	1	Patient	TC	single
3326	34.51	43.1	40.7	43.1	36.27	94.4	92.17	94.17	92.17	89.2	91.08	93.27	95.32	93.27	88.79	10.62	13.16	12.58	13.16	10.87	1614.87	5946.37	15598.6	234.43	1834.55	2700	9366	16383	280	2824	143099	808945	1.94033e+06	31892.5	170198	1198.38	0.1	15234.4	0.1	1130.06	0	T	1	Patient	TC	single
3327	39.94	51.04	50.51	51.04	43.42	91.52	89.23	89.03	89.23	85.77	89.73	89.54	90.31	89.54	86.04	12.44	15.59	15.51	15.59	12.77	3736.1	5753.48	16027.5	228.07	2761.03	5557	8874	16383	284	4080	453858	1.09866e+06	3.02719e+06	43551.2	353786	3295.87	0.1	15623.9	0.1	1996.63	0	T	1	Patient	TC	single
3332	30.92	49.29	34.95	49.29	40.2	89.36	83.56	93.25	83.56	79.67	88.82	87.08	94.01	87.08	79.19	9.23	13.12	10.72	13.12	10.82	1701.49	5553.94	10727.4	232.36	1635.73	2948	8081	16383	308	2652	113966	750937	968444	31416.5	150391	1285.01	0.1	10371.8	0.1	895.26	0	T	1	Patient	TC	single
3333	34.47	39.46	36.02	39.46	37.1	89.74	89.78	88.35	89.78	82.29	94.36	92.97	89.57	92.97	89.42	10.16	11.64	10.57	11.64	10.01	1125.17	4652.84	13249.8	225.11	1550.98	1800	8129	16383	252	2348	91279.2	495539	1.16309e+06	23974.7	121952	708.74	0.1	12879.5	0.1	806.5	0	T	1	Patient	TC	single
3337	30.92	40.84	38.65	40.84	39.13	87.62	94.64	94.44	94.64	76.14	89.87	96.37	95	96.37	74.16	9.15	12.67	12.18	12.67	9.71	1482.89	5046.16	14548.3	226.47	1194.2	2472	8450	16383	308	1636	97473	636096	1.69468e+06	28547.6	88433.6	1082.4	0.1	14180.1	0.1	469.74	1	T	1	Patient	TC	single
3346	32.96	37.46	32.69	37.46	35.1	91.37	92.42	93.29	92.42	91.35	90.56	87.76	93.72	87.76	91.18	9.76	11.2	10.06	11.2	10.4	751.2	7003.7	11983.6	223.32	1529.55	1092	10210	16383	256	2360	56253.2	690551	952225	22019.4	129811	330.7	0.1	11635.7	0.1	777.13	0	T	1	Patient	TC	single
3347	32.32	39.14	36.23	39.14	37.2	90.86	92.87	94.19	92.87	92.49	88.77	92.55	88.7	92.55	89.03	9.95	12.22	11.25	12.22	11.2	1641.58	4913.88	10650.7	224.03	1570.23	2484	7201	16383	268	2076	127710	576491	1.059e+06	26282.8	154821	1233.2	0.1	10299.5	0.1	869.9	0	T	1	Patient	TC	single
3348	31.08	38.71	36.41	38.71	33.22	93.73	90.29	93.61	90.29	93.72	89.83	90.04	90.04	90.04	92.23	9.68	11.98	11.06	11.98	10.45	2221.63	6209.11	15378.6	305.31	1553.44	3208	8622	16383	400	1928	163593	700032	1.47791e+06	34421.9	133131	1825.33	0.1	15043.6	0.1	885.11	1	T	1	Patient	TC	single
3372	33.44	40.97	39.13	40.97	35.02	94.39	93.3	94.15	93.3	92.95	98.5	89.53	91.64	89.53	90.83	10.29	12.52	12.33	12.52	10.75	2720.1	9157.38	15545.5	244.27	1957.05	3940	10566	16383	280	2668	226326	1.12767e+06	1.85612e+06	30080.3	177491	2283.8	0.1	15179	0.1	1184.72	1	T	1	Patient	TC	single
3377	30.97	58.13	36.29	40.42	33.23	91.42	80.34	94.12	73.47	93.07	88.37	78.76	88.94	75.93	92.27	9.55	14.9	11.16	9.26	10.14	1875.93	5158.24	15215	261.56	1337.09	2836	9698	16383	316	1804	134235	899157	1.48751e+06	17627.8	107915	1463.45	0.1	14856.7	37.07	608.7	1	T	1	Patient	TC	single
3380	31.18	39.88	33.34	23.67	34.08	87.21	90.57	93.92	77.66	88.42	87.8	87.41	95.34	79.49	88.04	9.32	11.96	10.11	6.43	9.87	642.1	7563.17	13905.4	252.67	1315.43	892	11162	16383	308	1940	43809.1	849546	1.1165e+06	8199.02	100695	233.6	0.1	13565.9	32.19	606.96	1	T	1	Patient	TC	single
3388	35.59	48.05	47.29	48.05	37.36	89.5	94.65	93.26	94.65	82.55	89.55	91.94	92.71	91.94	83.03	10.8	14.95	14.52	14.95	10.75	2113.09	7080.22	15938.9	321.67	2080.55	3096	11106	16383	380	2780	193402	1.24302e+06	2639126	56472.9	188692	1668.78	0.1	15536	0.1	1284.18	1	T	1	Patient	TC	single
3402	31.18	40.95	38.98	40.95	35.05	93.97	94.02	94.46	94.02	93.9	91.8	93.42	93.64	93.42	93.24	9.85	12.69	12.24	12.69	10.84	2447.1	6455.44	15529.8	221.29	1649.53	3832	8482	16383	248	2112	186304	816430	1.8284e+06	27986.8	152347	2038.79	0.1	15167.2	0.1	949.14	0	T	1	Patient	TC	single
3406	31.08	35.59	34.56	35.59	33.76	92.42	93.01	94.35	93.01	92.34	91.57	90.87	92.75	90.87	97.4	9.71	11.04	10.47	11.04	10.08	823.62	6991.79	14447.4	226.09	1735.44	1232	10158	16383	256	2704	60990.9	669014	1.24417e+06	21633.3	138621	415.14	0.1	14075.4	0.1	975.03	0	T	1	Patient	TC	single
3412	32.68	39.94	38.12	39.94	36.83	90.01	91.23	93.28	91.23	93.14	88.66	90.24	91.7	90.24	96.3	10.14	12.54	12.11	12.54	11.35	2241.36	6627.26	15456.3	227.27	2188.36	3484	8942	16383	272	3088	180898	818861	1.78117e+06	28081.7	221230	1832.91	0.1	15074.2	0.1	1464.12	0	T	1	Patient	TC	single
3419	33.23	44.07	43.81	44.07	36.34	93.39	95.19	94.08	95.19	93.77	92.23	94.4	94.17	94.4	95.3	10.45	13.75	13.48	13.75	11.13	2513.63	6247.5	15803.5	299.09	2498.7	3836	7653	16383	356	3088	215421	927884	2.25511e+06	44421.5	243248	2021.2	0.1	15387.9	0.1	1670.51	1	T	1	Patient	TC	single
3427	34.73	49.16	40.1	49.16	48.15	92.14	92.05	94.06	92.05	82.76	89.81	94.26	94.26	94.26	82.1	10.7	13.92	12.52	13.92	11.67	1188.02	4960.33	8555.36	235.7	1452.14	1772	8834	16383	264	1992	106757	755285	1.05354e+06	35889.6	155261	771.61	0.1	8200.85	0.1	707.72	0	T	1	Patient	TC	single
3458	30.11	67.54	35.79	54.27	33.76	93.61	82.79	94.22	73.8	92.99	92.31	82.63	95.76	79.66	90.55	9.46	16.19	11.18	12.5	10.32	1377.47	4002.97	15015.4	290.82	1232.02	2420	8626	16383	348	1620	96847.3	824341	1.47424e+06	35691.6	103023	968.98	0.1	14651.7	54.32	503.62	1	T	1	Patient	TC	single
3464	34.52	42.78	41.71	42.78	37.2	93.71	93.81	93.95	93.81	93.09	90.61	96.12	94.9	96.12	95.74	10.62	13.32	12.9	13.32	11.69	3630.92	7168.41	12984.8	225.68	2280.57	5445	9066	16383	256	3544	321748	999050	1.69623e+06	31453.2	244784	3214.44	0.1	12613.2	0.1	1536.23	0	T	1	Patient	TC	single
3472	32.04	41.28	38.7	41.28	35.85	93.68	92.22	93.87	92.22	92.26	93.33	87.38	93.48	87.38	92.07	10.16	12.63	12.09	12.63	10.97	1829.93	6021.57	15619.8	223.75	1795.22	2800	8926	16383	260	2268	148453	754043	1.79351e+06	28018.5	169537	1421.48	0.1	15227.8	0.1	1046.87	0	T	1	Patient	TC	single
3480	30.97	43.28	36.67	26.46	36.77	92.97	83.23	91.58	89	88.01	93.22	79.15	91.32	90.24	87.95	9.68	12.75	11.32	8.07	10.89	3053.42	7911.73	14794.8	269.11	2503.11	4585	10114	16383	344	3356	224843	1.01048e+06	1.48951e+06	13770.4	233264	2629.08	0.1	14436.2	48.61	1774.75	0	T	1	Patient	TC	single
3481	32	41.18	38.7	41.18	34.79	92.78	94.09	93.75	94.09	92.14	94.71	96.44	94.8	96.44	93.21	10.01	12.79	11.94	12.79	10.82	1765.86	5952.34	15458.7	250.02	1605.9	2772	8790	16383	288	2144	138848	765184	1.73e+06	32140.4	147649	1357.37	0.1	15091.5	0.1	861.45	0	T	1	Patient	TC	single
3487	34.02	42.57	38.06	42.57	50.4	93.4	94.77	94.45	94.77	82.69	93.69	93.58	94.89	93.58	84.03	10.45	13.16	12.05	13.16	11.23	808.37	4141.43	8830.74	231.68	1163.31	1152	8362	16383	268	1616	69278.1	563400	1.00662e+06	31518	115184	395.91	0.1	8459.14	0.1	422.87	0	T	1	Patient	TC	single
3488	31.4	41.6	39.73	41.6	34.09	93.48	93.77	94.9	93.77	91.94	94.89	93.88	93.84	93.88	90.77	9.66	13.16	12.44	13.16	10.16	2071.59	7171.95	15274.7	239	1492.12	3436	10494	16383	280	2188	151683	975673	1.85556e+06	32513.2	121048	1663.11	0.1	14894.8	0.1	767.64	1	T	1	Patient	TC	single
3502	31.94	39.13	36.77	39.13	35.79	93.11	91.61	94.63	91.61	90.17	95.24	94.03	97.98	94.03	89.2	10.01	11.91	11.46	11.91	10.62	1638.18	6101.83	14568.7	221.85	1768.28	2696	9434	16383	256	2532	128808	680322	1503117	24735.2	156693	1221.7	0.1	14202.3	0.1	1023.9	0	T	1	Patient	TC	single
3514	40.1	52.98	52.98	52.98	41	89.82	91.32	91.32	91.32	91	90.15	89.55	89.55	89.55	90.55	12.05	16.08	16.08	16.08	12.07	2311.47	4954.59	16165.8	228.68	2460.31	3316	7621	16383	268	3488	263487	1.00588e+06	3.28198e+06	46426.7	281476	1879.06	0.1	15747.1	0.1	1691.86	0	T	1	Patient	TC	single
3516	36.51	42.04	39.13	42.04	36.77	91.54	93.81	93.46	93.81	93.13	87.5	95.87	90.51	95.87	89.63	11.09	12.92	12.05	12.92	11.3	1939.21	5557.33	7499.27	228.6	1579.1	2880	7821	13439	260	2092	187168	728276	854849	29957.1	158324	1514.81	0.1	7107.81	0.1	810.61	0	T	1	Patient	TC	single
3530	32.04	38.66	34.52	38.66	32.48	91.65	90.32	91.05	90.32	91.97	93.89	89.8	92.75	89.8	96.35	9.76	11.62	10.47	11.62	10.08	837.13	7282.59	14275.9	225.02	1686.46	1208	10034	16383	288	2468	62688.3	772584	1.2294e+06	23871.5	134709	428.65	0.1	13933.6	0.1	1030.02	0	T	1	Patient	TC	single
3544	36.13	45.58	39.13	45.58	40.85	91.78	89.34	92.35	89.34	89.13	89.62	90.54	93.19	90.54	90.5	10.6	12.96	12.16	12.96	11.32	899.81	4899.56	15350.4	231.46	1081.87	1460	8234	16383	288	1500	79360.9	646153	1.78173e+06	30524.6	108920	491.36	0.1	14983.1	0.1	361.44	0	T	1	Patient	TC	single
3556	36.72	53.09	52.12	23.78	41.45	90.99	94.75	95.19	85.78	86.96	91.1	92.95	93.69	78.82	84.08	11.18	16.45	16.39	6.71	12.37	2871.76	7363.37	16104.9	251.58	1756.93	4229	10742	16383	280	2260	281955	1.56537e+06	3.39691e+06	8896.28	211238	2443.4	0.1	15662.5	27.09	972.47	0	T	1	Patient	TC	single
3559	25.82	34.52	33.45	34.52	27.28	92.57	91.5	92.39	91.5	89.12	95.87	89.81	91.5	89.81	87.5	8.01	10.45	10.29	10.45	8.23	839.97	8739.47	12247.2	214.7	1440.69	1436	10182	16383	244	2216	42283.1	748982	1.01903e+06	18400	76718.3	447.49	0.1	11892.3	0.1	760.27	0	T	1	Patient	TC	single
3570	31.51	40.95	39.24	40.95	33.77	93.93	93.66	95.16	93.66	94.1	98.34	95.77	94.98	95.77	91.98	9.79	12.75	12.16	12.75	10.6	2900.04	9365.88	15400.1	222.58	1743.3	4445	11298	16383	248	2160	218374	1.19621e+06	1.78751e+06	28427.8	153755	2479.62	0.1	15024.1	0.1	1026.93	0	T	1	Patient	TC	single
3571	36.55	51.9	49.65	51.9	42.56	92.94	87.81	90.58	87.81	88.54	86.18	88.38	87.91	88.38	88.47	11.42	15.54	15.09	15.54	13.04	3466.78	7536.86	16105.2	224.72	2240.93	5253	9730	16383	268	2972	354797	1.4298e+06	2.88108e+06	42630.9	299263	3046.28	0.1	15728	0.1	1500.49	0	T	1	Patient	TC	single
3576	32.19	55.13	55.13	55.13	39.89	92.47	90.7	90.7	90.7	92.14	87.77	90.56	90.56	90.56	90.58	9.98	16.91	16.91	16.91	12.09	3115.07	7704.04	16041	220.04	1857.61	4445	10642	16383	264	2344	243638	1.73074e+06	3.60368e+06	49432.1	213296	2702.59	0.1	15637.3	0.1	1201.13	0	T	1	Patient	TC	single
3580	31.94	40.2	37.31	40.2	36.13	92.84	94.1	94.08	94.1	93.6	91.94	92.39	92.89	92.39	88.41	9.93	12.37	11.58	12.37	11.11	2120.09	7092.91	14845	226.46	1860.26	2920	9398	16383	264	2372	164054	852789	1562498	27228	180322	1699.7	0.1	14486	0.1	1115.77	0	T	1	Patient	TC	single
3583	30.11	36.34	33.98	36.34	33.01	91.56	92.71	94.38	92.71	90.2	89.76	91.09	93.66	91.09	84.9	9.38	11.44	10.42	11.44	10.08	1742.19	6205.6	4889.37	226.95	1442.1	2896	9114	9002	252	2068	120316	637676	416990	23320.7	115191	1325.79	0.1	4528.95	0.1	705.74	0	T	1	Patient	TC	single
3589	29.96	36.56	32.16	36.56	32.44	93.54	92.86	93.73	92.86	93.6	89.29	91.56	97.4	91.56	96.97	9.43	11.2	10.08	11.2	10.24	3037.5	8676.98	13350.6	227.32	1907.74	4541	10698	16383	264	2672	212298	855532	1.06641e+06	22413.8	157146	2609.22	0.1	12998.3	0.1	1167.45	0	T	1	Patient	TC	single
3590	42.68	68.66	68.66	38.85	44.29	94.6	95.75	95.75	81.53	90.38	95.14	96.18	96.18	81.05	87.94	13.2	21.07	21.07	10.03	13.42	5315.92	5957.1	16260.1	251.45	4186.66	7249	10562	16383	296	5381	727602	2.07682e+06	5668739	19876	592197	4855.66	0.1	15783	30.96	3386.45	0	T	1	Patient	TC	single
3591	33.61	40.42	37.85	40.42	35.48	92.41	91.79	94.3	91.79	89.01	95.07	91.58	89.24	91.58	85.44	10.37	12.29	11.53	12.29	10.45	2240.83	7137.54	14770.6	225.49	2050.99	3652	9546	16383	272	3580	189245	846277	1.54238e+06	26735.4	175772	1816.47	0.1	14407.4	0.1	1334.74	0	T	1	Patient	TC	single
3592	32.3	39.66	34.95	39.66	34.62	93.4	93.52	93.45	93.52	93.11	87.98	90.64	94.88	90.64	90.45	9.85	11.89	10.67	11.89	10.8	1368.59	4953.41	9619.89	224.91	1215.15	2096	8009	16383	272	1708	104194	550218	860455	24983.1	111217	968.16	0.1	9279.8	0.1	514.66	0	T	1	Patient	TC	single
3616	26.24	38.31	31.51	38.31	31.45	91.89	87.01	92.62	87.01	87.8	93.28	85.22	94.48	85.22	85.71	7.94	11.04	9.79	11.04	8.82	759.13	9999.23	12306.4	219.98	1224.46	1132	11738	16383	248	2008	37582	956784	926675	21049.2	74882.8	342.67	0.1	11962.3	0.1	504.06	1	T	1	Patient	TC	single
3619	33.55	44.51	40.1	44.51	39.56	93.96	94.87	92.81	94.87	92.18	93.3	93.7	91	93.7	93.73	10.52	13.6	12.37	13.6	11.98	1522.91	6203.12	15308.7	221.71	1444.87	2224	10130	16383	244	2128	132416	900648	1840582	32190.3	162899	1094.51	0.1	14944.7	0.1	704.42	0	T	1	Patient	TC	single
3627	33.76	45.9	45.9	45.9	38.7	89.86	86.94	86.94	86.94	84.04	90.15	88.17	88.17	88.17	83.27	10.37	13.71	13.71	13.71	11.39	2817.57	8234.49	15732.5	227.13	1953.19	4393	10414	16383	268	2620	237953	1216143	2.32351e+06	33544.9	199081	2377.25	0.1	15321.5	0.1	1160.74	0	T	1	Patient	TC	single
3644	26.74	35.31	32.47	35.31	27.54	90.1	90.08	93.09	90.08	85.97	85.47	91.75	92.06	91.75	86.4	7.87	10.45	10.01	10.45	8.14	575.79	5990.71	13109.3	218.74	1276.7	768	10678	16383	272	1872	28026.8	513411	1.03077e+06	18746.1	66392.6	175.31	0.1	12741	0.1	564.32	0	T	1	Patient	TC	single
3647	30.92	39.89	34.84	39.89	36.56	94.12	91.77	93.92	91.77	93.52	91.38	89.51	93.33	89.51	90.56	9.6	12.31	10.92	12.31	11.11	2627.59	7794.64	9019.34	223.57	2000.45	3864	10794	15035	252	2708	190207	927431	844261	26600.6	193911	2207.18	0.1	8656.25	0.1	1267.97	0	T	1	Patient	TC	single
3650	29.73	41.07	39.73	41.07	34.09	93.98	92.7	93.73	92.7	94.27	91.93	91.45	94.5	91.45	92.13	9.23	12.69	12.42	12.69	10.7	3974.04	7291.12	15193.5	230.74	1857.65	6433	10730	16383	280	2560	266181	922120	1839378	29181.7	166931	3549.65	0.1	14826.3	0.1	1149.36	0	T	1	Patient	TC	single
3651	31.94	37.09	33.01	37.09	33.12	93.19	92.06	94.01	92.06	93.71	92.13	92.55	92.46	92.55	94.66	9.71	11.62	10.27	11.62	10.45	2095.17	7312.05	9674.08	228.88	1471.65	3120	10578	16383	268	2176	155152	775709	800907	24280.9	126122	1674.75	0.1	9334.69	0.1	711.22	0	T	1	Patient	TC	single
3652	32.47	41.59	40.91	41.59	35.05	93.88	94.48	95.08	94.48	94.35	97.33	95.48	94.95	95.48	90.13	9.95	12.81	12.54	12.81	10.87	3642.52	9289.45	15456.5	223.3	2189.56	5421	11446	16383	260	3068	283376	1.19804e+06	1.90979e+06	28798.9	203133	3218.23	0.1	15087.1	0.1	1429.09	0	T	1	Patient	TC	single
3657	30.92	38.91	36.44	38.91	35.16	92.57	93.55	93.37	93.55	90.96	91.06	95.47	95	95.47	90.61	9.74	11.85	11.28	11.85	10.62	2052.04	6481.91	15219.1	228.26	1740.47	2912	9358	16383	260	2300	152813	714608	1.51957e+06	25164.5	154229	1623.67	0.1	14847.9	0.1	984.07	0	T	1	Patient	TC	single
3668	30.01	38.77	37.2	38.77	33.34	93.66	93.3	94.39	93.3	94.46	91.62	94.03	95.93	94.03	96.59	9.41	11.91	11.42	11.91	10.42	2771.02	7817.5	14919.4	224.4	1726.44	4145	9750	16383	252	2372	192520	871610	1.52688e+06	25019.7	147240	2350.58	0.1	14539.7	0.1	966.06	0	T	1	Patient	TC	single
3672	31.83	43.86	41.6	43.86	39.78	92.63	88.62	84.92	88.62	87.2	93.55	89.06	83.01	89.06	83.27	9.93	13.02	11.71	13.02	11.94	2038.88	5794.1	12556.1	221.57	1605.29	3436	9174	16383	260	2200	157770	771357	1.35292e+06	29497.8	179650	1618.58	0.1	12192.8	0.1	896.84	0	T	1	Patient	TC	single
3682	32.68	44.07	42.57	44.07	36.76	93.27	94.48	93.06	94.48	92.8	91.84	96.02	94.1	96.02	95.55	10.19	13.65	13.06	13.65	11.44	1129.04	3874.9	15577.5	229.83	1278.87	1664	6273	16383	264	1628	92063	567444	2.08676e+06	33656.4	131414	716.56	0.1	15185.5	0.1	522.42	0	T	1	Patient	TC	single
3691	34.3	39.46	38.6	39.46	37.15	92.25	94.13	93.53	94.13	92.88	92.31	89.97	92.67	89.97	95.14	10.5	12.37	12.03	12.37	11.44	2086.85	6397.54	15568	226.1	1960.52	3244	7829	16383	268	3020	180581	769184	1.76814e+06	27184.7	201459	1666.52	0.1	15189.3	0.1	1192.06	0	T	1	Patient	TC	single
3695	32.26	48.86	48.86	48.86	43.32	93.93	80	80	80	80.1	95.81	81.25	81.25	81.25	83.21	10.06	13.65	13.65	13.65	11.78	2131.81	5910.57	15004.4	332.93	2119.15	3192	7969	16383	580	2968	169395	865548	2197259	48754.8	230984	1615.33	0.1	14617.7	0.1	1242.79	1	T	1	Patient	TC	single
3709	34.69	49.44	49.39	49.44	38.7	91.86	94.39	94.4	94.39	92.5	92.89	96.99	97.21	96.99	92.65	10.57	15.13	15.09	15.13	12	2043.98	7214.01	15812.1	231.52	1781.68	3324	9930	16383	284	2468	179423	1.29652e+06	2.82864e+06	41609.2	201612	1623.64	0.1	15417.9	0.1	1029.22	0	T	1	Patient	TC	single
3716	33.23	37.08	35.54	37.08	35.11	92.94	93.52	94.41	93.52	90.68	92.39	94.16	95.74	94.16	88.99	10.22	11.67	11.16	11.67	10.75	1897.3	7093.05	14673	229.99	1711.01	2868	10006	16383	272	2376	155497	758377	1.43452e+06	24590.4	155177	1476.83	0.1	14309	0.1	966.66	0	T	1	Patient	TC	single
3719	31.94	39.13	36.98	39.13	35.59	93.75	93.05	94.24	93.05	92.39	94.85	90.88	93.33	90.88	94.85	10.14	12.29	11.62	12.29	11.11	2144.85	7343.98	13160.7	224.18	1717.15	3508	9630	16383	272	2384	173108	870755	1.39617e+06	26580.7	166450	1724.38	0.1	12794.2	0.1	944.8	0	T	1	Patient	TC	single
3720	33.34	44.07	44.07	44.07	38.23	92.33	92.17	92.09	92.17	90.7	93.24	91.17	91.69	91.17	89.35	10.47	13.64	13.6	13.64	11.8	3581.27	6352.59	15271.1	229.94	2076.52	5637	9126	16383	268	2916	308408	927636	2.21725e+06	33576.6	227201	3160.8	0.1	14889	0.1	1308.21	0	T	1	Patient	TC	single
3721	30.87	37.63	35.59	37.63	33.16	93.79	93.98	94.49	93.98	93.82	88.51	92.49	94.32	92.49	93.69	9.6	11.58	11.01	11.58	10.45	2772.03	8298.65	14766.8	230.1	1801.22	4101	10542	16383	260	2532	200663	873469	1.40683e+06	24219.3	154367	2335.62	0.1	14393	0.1	1032.87	1	T	1	Patient	TC	single
3731	35.59	43.1	42.89	43.1	37.78	90.08	91.57	89.59	91.57	76.96	92.92	92.77	89.62	92.77	78.52	10.6	13.26	12.98	13.26	8.88	1224.55	3859.93	8494.79	225.86	1456.78	1916	6425	16359	256	2060	108002	533135	1.12383e+06	31195.2	90302.4	804.17	0.1	8135.68	0.1	756.28	0	T	1	Patient	TC	single
3733	31.18	37.31	34.79	32.04	34.68	93.61	94.34	94.37	71.29	94.48	92.93	94.09	92.06	53.75	90.99	9.87	11.6	10.65	6.51	10.84	1852.37	6118.92	12212.3	243.45	1539.8	2696	9186	16383	268	2056	141796	646588	1087256	8102.5	142212	1435.98	0.1	11856	26.97	803.44	0	T	1	Patient	TC	single
3745	32.47	67.79	39.02	60.39	33.44	94.04	66.4	93.37	42.69	93.21	91.84	80.21	93.01	45.58	93.3	10.19	14.08	12	10.67	10.52	4109.39	5620.29	14818.4	296.69	2819.96	6433	7909	16383	340	4349	335083	874480	1.67683e+06	26537.4	245193	3676.91	0.1	14465.2	60.23	2071.54	0	T	1	Patient	TC	single
3751	34.62	41.87	36.98	41.87	36.88	93.67	92.86	94.49	92.86	94.6	94.09	93.31	98.79	93.31	94.86	10.8	12.9	11.46	12.9	11.58	2016.4	8325.33	8497.5	226.48	1719.65	2996	10918	16383	264	2276	184552	1.08755e+06	876723	29586	181001	1592.09	0.1	8157.46	0.1	967.23	0	T	1	Patient	TC	single
3752	37.2	44.35	42.57	44.35	41.27	92.99	95.16	95.04	95.16	93.61	95.55	96.93	93.94	96.93	96.95	11.44	13.77	13.22	13.77	12.5	2657.46	6137.63	11214.2	225.37	1658.28	3708	7561	16383	288	2456	273076	914120	1.53958e+06	33566.6	203516	2241.28	0.1	10843.6	0.1	909.81	0	T	1	Patient	TC	single
3758	29.89	36.88	36.67	36.88	32.21	93.48	94.68	94.74	94.68	93.78	89.16	95.28	97.58	95.28	92.11	9.38	11.6	11.46	11.6	10.03	2603.2	6705.38	15218.6	226.17	1782.84	4233	8946	16383	268	2416	179777	708560	1570167	23899.8	140924	2190.83	0.1	14832.5	0.1	1010.36	0	T	1	Patient	TC	single
3781	35.38	62.98	62.98	30.05	40.16	94.42	95.32	95.32	82.86	94.76	96.87	96.03	96.03	81.95	90.72	10.89	19.34	19.34	8.39	12.42	3357.55	8175.46	16221.1	247.82	2413.26	5177	11394	16383	288	3212	312889	2.40125e+06	4764346	13712.2	292158	2925.15	0.1	15570.2	31.35	1632.86	0	T	1	Patient	TC	single
3784	30.97	45.78	45.24	31.76	40.25	93.25	90.72	90.66	84.09	83.16	90.7	89.19	89.67	77.7	82.26	9.55	14	13.96	8.85	11.46	1853.67	6138.78	15756.3	250.46	1375.65	2724	9578	16383	288	2024	132642	944937	2412239	15421.2	141931	1429.28	0.1	15353	33.96	615.18	0	T	1	Patient	TC	single
3794	33.76	45.24	45.24	45.24	37.31	92.93	92.49	92.49	92.49	93.1	93.75	94.86	94.86	94.86	92.16	10.5	14	14	14	11.62	2635.67	7672.79	15840.6	249.05	2343.81	3912	10058	16383	288	3292	228073	1.18107e+06	2.43834e+06	38335.9	248646	2199.31	0.1	15421.6	0.1	1587.33	0	T	1	Patient	TC	single
3797	32.8	43.28	43	43.28	34.73	90.57	94.12	94.07	94.12	91.38	88.46	94.48	94.75	94.48	90.7	9.82	13.5	13.48	13.5	10.67	1103.52	4451.27	15422.8	227.92	1306.9	1644	8726	16383	288	1648	83554.5	637033	2.20078e+06	32618	116896	687.09	0.1	15023.2	0.1	570.51	0	T	1	Patient	TC	single
3798	31.61	45.79	45.79	35.41	32.47	92.32	91.6	91.38	93.44	92.11	96.72	89.84	89.78	91.44	92.63	9.85	14.08	14.04	10.84	10.03	973.88	7301.84	15640.3	289.03	1873.54	1356	10842	16383	408	2628	74144	1.13612e+06	2.42051e+06	26693.8	148093	553.4	0.1	15237.3	68.54	1137.1	0	T	1	Patient	TC	single
3808	27.53	30.27	28.07	30.27	28.08	89.87	90.81	92.49	90.81	91.51	91.37	93.33	96.55	93.33	94.52	8.58	9.35	8.76	9.35	8.79	793.41	7420.74	12752.4	226.64	1692.25	1112	9802	16383	292	2404	45880.9	509390	769268	15557.7	102786	384.95	0.1	12392.6	0.1	948.01	0	T	1	Patient	TC	single
3817	30.97	45.79	34.47	45.79	42.02	92.99	81.06	93.95	81.06	80.89	93.79	83.06	93.46	83.06	79.93	9.68	12.75	10.65	12.75	11.94	1909.08	5637.51	11738	222.51	1655.45	2880	7637	16383	252	2240	140578	720022	1.04503e+06	28419.5	185263	1492.66	0.1	11367.1	0.1	927.06	0	T	1	Patient	TC	single
3819	31.62	33.55	31.51	33.55	31.51	93.69	93.57	93.51	93.57	94.33	96.76	94.23	97.8	94.23	95.79	9.9	10.5	9.82	10.5	10.03	1756.09	8838.12	12964	224.75	2903.35	2360	9866	16383	256	3956	135157	764791	981589	19448.3	229494	1355.76	0.1	12613.3	0.1	2211.18	0	T	1	Patient	TC	single
3822	30.43	41.43	41.43	41.43	33.02	93.48	94.08	94.05	94.08	93.6	95.51	89.03	89.32	89.03	96.06	9.71	12.81	12.79	12.81	10.37	1999.19	6101.48	15310.2	231.33	1863.17	3284	9490	16383	268	2680	148045	786895	1968151	29834	157351	1558.73	0.1	14915.1	0.1	1106.74	0	T	1	Patient	TC	single
3824	30.22	39.14	35.69	39.14	33.98	93.55	93.11	94.62	93.11	94.09	89.89	92.34	94.85	92.34	89.77	9.71	12.05	11.11	12.05	10.67	3098.47	9026.94	15233.1	222.93	2095.61	4741	11290	16383	248	2884	229449	1.02899e+06	1476600	25412.5	187443	2666.02	0.1	14850.1	0.1	1343.12	0	T	1	Patient	TC	single
3829	33.33	38.55	35.91	38.55	37.21	94.43	92.99	94.94	92.99	92.47	98	93.75	93	93.75	94.44	10.29	12	11.35	12	11.13	1804.44	7093.99	5872.5	225.88	1528.91	2896	10178	10902	260	2124	150138	802747	593675	25560.6	148839	1367.95	0.1	5512.31	0.1	788.43	0	T	1	Patient	TC	single
3831	30.97	38.17	35.26	38.17	34.04	92.72	94.2	94.54	94.2	94.09	94.86	93.82	92.21	93.82	91.24	9.63	11.71	11.06	11.71	10.72	2629.9	8104.67	15170.1	228.14	1685.11	4281	10082	16383	264	2236	191468	873282	1.45788e+06	24582.1	152127	2197.57	0.1	14794.7	0.1	940.72	0	T	1	Patient	TC	single
3833	32.58	41.56	41.18	41.56	34.09	93.33	94.52	95.2	94.52	94.49	87.83	94.12	97.73	94.12	94.71	10.01	13.08	12.77	13.08	10.97	3185.71	7954.85	15756.2	265.28	2174.64	4537	9874	16383	316	2732	250489	1.06894e+06	2.01893e+06	35646.7	205368	2765.3	0.1	15380.9	0.1	1462.23	1	T	1	Patient	TC	single
3841	33.23	40.95	38.17	40.95	37.31	92.69	94.88	94.8	94.88	86.44	96.5	93.99	92.91	93.99	85.58	10.29	12.94	11.91	12.94	10.67	1033.62	4841.61	15232.5	226.86	1304.39	1776	8914	16383	264	1984	86002.4	636497	1.69834e+06	29824	116672	609.12	0.1	14852.5	0.1	556.01	0	T	1	Patient	TC	single
3842	28.39	41.39	41.39	41.39	30.11	93.42	91.48	91.48	91.48	93.71	90.67	88.74	88.74	88.74	91.57	8.91	12.65	12.65	12.65	9.38	975.49	7191.62	14788.6	225.07	1916.8	1384	10678	16383	268	2748	60874.4	903551	1.85803e+06	28278	132374	559.02	0.1	14410.4	0.1	1176.41	0	T	1	Patient	TC	single
3848	27.86	30.11	26.41	30.11	27.6	92.97	93.15	93.19	93.15	92.97	91.37	90.91	89.23	90.91	99.26	8.58	9.35	8.3	9.35	8.49	1175.6	10374.9	12434.1	224.85	2412.12	1756	11350	16383	252	3840	67981.8	712176	672479	15434.5	136476	763.19	0.1	12078.7	0.1	1687.74	0	T	1	Patient	TC	single
3854	36.88	47.08	44.82	47.08	40.68	91.46	89.75	89.64	89.75	91.31	93.47	89.38	90.52	89.38	89.61	11.39	14.3	13.58	14.3	12.16	1610.4	7025.74	15747.7	222.06	1808.36	2280	10406	16383	264	2516	164142	1.12823e+06	2.2799e+06	35660	209898	1186	0.1	15368.6	0.1	1055.86	0	T	1	Patient	TC	single
3862	35.8	42.09	37.73	42.09	38.59	91.18	90.24	93.04	90.24	89.82	91.77	92.31	90.94	92.31	89.37	11.06	12.86	11.6	12.86	11.6	1659.65	8582.94	10340.4	221.56	1354.6	2584	11066	16383	244	1744	159496	1.11406e+06	1.09267e+06	28759	143141	1231.27	0.1	9972.44	0.1	578.24	0	T	1	Patient	TC	single
3863	32.68	39.78	39.63	39.78	34.84	93.29	92.04	93.2	92.04	93.01	92.31	91.9	92.67	91.9	89.95	10.16	12.27	12.03	12.27	10.77	2168.37	7657.42	14988.2	223.93	1754.3	3256	11074	16383	260	2640	175909	904732	1.70228e+06	26457.5	159833	1739.98	0.1	14628.4	0.1	1013.95	0	T	1	Patient	TC	single
3864	27.53	31.72	27.96	31.72	27.1	85.86	90.53	92.91	90.53	87.91	87.9	88.83	97.87	88.83	85.38	8.1	9.74	8.64	9.74	8.3	669.23	7068.31	10650.8	220.8	1365.42	956	9314	16383	276	2044	34523.4	526366	624773	16443	73846.1	260.78	0.1	10290.9	0.1	625.04	0	T	1	Patient	TC	single
3872	30.39	38.49	35.54	38.49	35.96	93.9	94.63	94.19	94.63	93.35	90.06	95.13	93.01	95.13	91.7	9.52	11.89	11.01	11.89	11.01	2228.87	6476.83	14594.2	231.49	1535.62	3536	8478	16383	268	1936	158562	719437	1.39038e+06	25713.7	146298	1816.5	0.1	14194.6	0.1	803.12	0	T	1	Patient	TC	single
3873	31.51	44.39	42.35	44.39	36.46	94.15	92.85	94.26	92.85	93.52	94.24	92.65	96.62	92.65	93.33	10.06	13.42	13.12	13.42	11.28	1853.61	6704.86	15582.2	222.54	1549.52	2936	10162	16383	252	2052	147289	948392	2.10684e+06	31478.1	154713	1441.14	0.1	15201.8	0.1	805.1	0	T	1	Patient	TC	single
3874	30.96	36.56	33.98	36.56	32.58	92.98	92.13	94.22	92.13	93.8	96.45	95.02	95.05	95.02	94.79	9.46	11.3	10.34	11.3	10.08	771.03	6489.74	13781.1	280.08	1845.17	1056	9078	16383	328	2656	54209.7	650675	1.15812e+06	28081.7	147386	362.59	0.1	13434.3	0.1	1096.75	1	T	1	Patient	TC	single
3882	32.37	40.42	36.29	40.42	35.12	94.11	89.22	94.02	89.22	92.65	92.63	89.08	89.32	89.08	90.31	10.03	12.46	11.13	12.46	10.97	1560.91	6923.42	7160.32	226.16	1489.96	2720	10954	10442	336	2136	123381	843932	697057	27567.5	140708	1136.51	0.1	6792.74	0.1	761.53	0	T	1	Patient	TC	single
3884	33.87	43.86	42.57	43.86	36.67	93.8	93.75	94.82	93.75	94.67	90.57	94.48	96.36	94.48	94.74	10.6	13.5	13.22	13.5	11.44	2023.98	6429.89	15688.3	233.24	1975.56	2772	8730	16383	260	2584	178510	920198	2153823	33380.2	203005	1611.62	0.1	15318.3	0.1	1255.15	0	T	1	Patient	TC	single
3888	22.49	39.68	39.68	39.68	25.38	91.38	92.86	92.86	92.86	91.68	89.8	91.55	91.55	91.55	89.66	7.2	12.27	12.27	12.27	7.84	872.98	10331.1	13383.3	226.13	1414.86	1592	12206	16383	284	2184	35591.8	1.22063e+06	1.58126e+06	26717.1	68279.7	440.5	0.1	12991.7	0.1	638.41	0	T	1	Patient	TC	single
3889	31.03	39.46	33.54	39.46	35.05	92.92	93.91	94.48	93.91	93.51	92.13	94.62	94.81	94.62	91.63	9.71	12.16	10.6	12.16	10.97	2827.71	9597.73	11920.3	227.61	1454.98	4137	11306	16383	260	1848	209399	1.11402e+06	1.05134e+06	26419.2	137405	2395.37	0.1	11572.6	0.1	722.55	0	T	1	Patient	TC	single
3897	27.53	38.21	36.82	38.21	28.18	93.05	94.32	93.02	94.32	92.65	90.71	93.31	88.7	93.31	95.3	8.61	11.6	11.25	11.6	8.88	1007.71	8325.89	14013	241.09	1753.93	1492	10970	16383	284	2664	58692.8	879800	1.39331e+06	25475.7	108722	571.28	0.1	13649.6	0.1	961.52	0	T	1	Patient	TC	single
3898	36.88	45.9	43.42	45.9	41.06	92.63	89.18	90.9	89.18	91.14	95.04	86.98	88.39	86.98	90.07	11.32	13.83	13.34	13.83	12.65	2956.88	6797.38	15009.7	234.47	1680.53	4697	8978	16383	272	2160	297693	1.02087e+06	2098116	35214	211141	2536.53	0.1	14637.2	0.1	912.11	0	T	1	Patient	TC	single
3916	34.73	50.73	50.73	50.73	40.42	91.32	92.77	92.77	92.77	88.89	91.86	94.22	94.22	94.22	87.85	10.82	15.44	15.44	15.44	12.35	3989.24	6301.57	15989.4	283.91	2271.99	5941	9338	16383	340	3392	366777	1179725	2993391	53151.3	272218	3464.77	0.1	15562.7	0.1	1439.53	1	T	1	Patient	TC	single
3919	35.17	45.89	44.07	45.89	39.08	94.5	93.43	95.32	93.43	94.1	91.59	95.26	95.83	95.26	92.86	10.94	14.19	13.81	14.19	12.18	2559.19	7398.95	15757.9	244.02	2362.49	3844	9906	16383	284	3196	240619	1.1697e+06	2.36004e+06	38577.2	275199	2118.75	0.1	15385.8	0.1	1610.05	0	T	1	Patient	TC	single
3920	33.12	41.99	35.59	41.99	35.47	92.61	91.07	92.87	91.07	92.18	91.06	91.25	90.83	91.25	90.09	9.74	12.54	11.01	12.54	11.09	2345.59	7053.75	12418.1	221.02	1649.86	3536	9566	16383	252	2232	174672	871557	1.18307e+06	27309.5	159241	1929.26	0.1	12057.8	0.1	925.53	0	T	1	Patient	TC	single
3928	31.47	37.89	33.76	37.89	34.25	92.68	94.22	93.28	94.22	91.73	90.45	90.23	95.02	90.23	90.7	9.71	11.87	10.32	11.87	10.67	2874.06	8057.67	11993.8	245.4	1795.76	4369	9962	16383	276	2636	212831	891683	1.00293e+06	27156.5	160622	2433.65	0.1	11642.4	0.1	1047.46	0	T	1	Patient	TC	single
3929	33.23	53.85	53.85	28.5	35.27	90.9	94.04	94.04	82.21	90.16	92.86	91.79	91.79	80.51	90.91	10.19	16.66	16.66	7.91	10.8	2535.37	7771.78	16045.8	240.31	1665.56	3692	10266	16383	268	2140	206736	1694226	3.49794e+06	11796.8	152442	2122.91	0.1	15549.6	23.81	965.2	0	T	1	Patient	TC	single
3932	31.51	39.87	37.84	39.87	35.26	93.57	93.59	93.94	93.59	91.35	91.8	90.97	96.23	90.97	93.89	9.85	12.35	11.85	12.35	11.01	2482.86	5691.8	10196.6	295.54	2016.8	3648	7937	16383	348	2744	189027	681964	1.12414e+06	35410.4	192140	1950.4	0.1	9809.51	0.1	1204.4	1	T	1	Patient	TC	single
3940	34.52	45.68	43.42	45.68	37.96	94.35	94.02	94.43	94.02	93.74	93.98	96.78	95.2	96.78	93.82	10.7	14.06	13.69	14.06	11.71	2495.93	7663.09	15754.3	225.61	2039.26	3848	9706	16383	272	2920	224287	1189138	2.32018e+06	35009.3	219731	2091.45	0.1	15351.9	0.1	1334.95	0	T	1	Patient	TC	single
3945	33.29	39.94	39.13	28.11	36.02	94.14	95.33	94.99	81.27	94.74	91.79	91.86	93.31	74	98.29	10.16	12.5	12.27	7.28	11.13	2908.93	8314.84	15613.5	241.88	2256.85	4213	10202	16383	272	2900	235987	1.02046e+06	1844748	10062.8	219704	2476.52	0.1	15255.8	21.38	1476.6	0	T	1	Patient	TC	single
3946	30.65	40.85	34.3	40.85	35.6	93.58	90.17	93.95	90.17	91.69	93.22	91.3	94.2	91.3	88.32	9.68	12.09	10.89	12.09	10.65	2476.47	7421.43	14469.4	224.51	1686.8	3576	9646	16383	272	2184	182359	852151	1.3484e+06	25778.6	150175	2052.15	0.1	14110	0.1	946.45	0	T	1	Patient	TC	single
3947	28.82	34.68	30.32	34.68	30.44	93.28	90.25	93.11	90.25	92.41	85.23	91.67	90.53	91.67	90.36	8.88	10.7	9.46	10.7	9.38	941.26	8590.96	12855.4	222.91	1955.16	1336	11022	16383	256	2888	58346.7	771996	903841	20030.8	135023	520.78	0.1	12499	0.1	1222.82	0	T	1	Patient	TC	single
3955	33.01	41.82	41.13	41.82	37.58	94.18	94.16	93.35	94.16	92.72	87.37	96.84	97.04	96.84	93.82	10.24	12.94	12.69	12.94	11.71	2512.24	6639.67	15352.6	230.76	2364.26	3784	8282	16383	268	3224	206941	872877	1941671	30336.5	254750	2071.93	0.1	14972.4	0.1	1596.06	0	T	1	Patient	TC	single
3965	35.81	44.35	44.35	44.35	39.24	94.06	95.67	95.67	95.67	93.65	90.68	98.38	98.38	98.38	92.31	11.18	14	14	14	12.31	3981.33	7292.28	15839.1	230.49	2530.92	5609	9358	16383	276	3436	390895	1.1225e+06	2.4381e+06	35478.6	301137	3553.01	0.1	15481.1	0.1	1774.51	0	T	1	Patient	TC	single
3971	31.72	46.22	39.13	25.71	36.88	93.1	86.93	91.4	83.54	91.1	92.13	86.93	93.44	84.95	90.52	9.71	13.65	11.71	7.02	11.09	2373.73	6229.78	12344.1	245.51	2172.78	3936	9982	16383	276	2972	175781	912294	1330086	9498.68	209712	1953.45	0.1	11977.6	29.03	1440.29	0	T	1	Patient	TC	single
3973	39.24	48.64	44.56	48.64	42.56	76.67	84.65	89.08	84.65	77.77	75	83.95	90.73	83.95	76.47	10.89	14.65	13.73	14.65	11.62	1614.55	4203.35	10286.4	236.08	1515.87	2728	5993	16383	292	1976	150460	708224	1.52346e+06	39777	160814	1198.16	0.1	9906.8	0.1	759.42	0	T	1	Patient	TC	single
3983	34.19	40.21	36.34	40.21	35.81	93.45	91.97	94.45	91.97	94.37	94.74	89.04	94.65	89.04	90.38	10.52	12.44	11.35	12.44	11.25	2543.18	8167.43	7343.56	224.41	2516.1	3676	9650	16383	252	3272	221127	992173	742391	27261.3	250176	2130.77	0.1	6999.82	0.1	1791.66	0	T	1	Patient	TC	single
3985	32.8	44.07	43.53	44.07	35.7	93.73	94.31	94.66	94.31	92.64	91.26	95.16	94.69	95.16	87.98	10.45	13.64	13.4	13.64	11.11	2574.82	7833.93	15793	246.15	2031.12	3724	10578	16383	312	2604	220665	1.14395e+06	2227326	35944.6	196885	2134.45	0.1	15378.1	0.1	1266.74	1	T	1	Patient	TC	single
3989	26.36	30.92	28.6	30.92	27.64	92.32	93.61	93.32	93.61	92.47	91.47	93.92	96.84	93.92	93.48	8.27	9.79	9.15	9.79	8.55	862.7	9272.93	12779.3	222.72	1620.75	1284	11414	16383	264	2380	46298.6	698257	840010	16770.8	93049.8	438.26	0.1	12427.8	0.1	848.4	0	T	1	Patient	TC	single
3990	31.13	40.8	40.31	40.8	32.8	93.37	91.75	93.17	91.75	94.28	91.62	94.77	89.76	94.77	89.64	9.74	12.73	12.46	12.73	10.11	1120.69	7734.47	15171.4	227.82	1949.95	1612	10078	16383	284	2756	83456.3	984627	1.84932e+06	29001.9	156567	716.21	0.1	14807.5	0.1	1237.64	0	T	1	Patient	TC	single
3993	30.92	39.78	35.91	39.78	34.95	93.33	91.57	94.68	91.57	93.24	91.11	93.43	91.74	93.43	89.04	9.76	12.37	11.32	12.37	10.77	1934.91	7150.73	15277.7	229.55	1499.18	2996	10618	16383	260	1996	144895	859741	1.53813e+06	27599.1	136589	1518.44	0.1	14913.3	0.1	762.77	0	T	1	Patient	TC	single
4003	30.32	39.94	36.34	39.94	34.74	93.88	91.28	93.54	91.28	93.52	93.41	90.15	89.74	90.15	91.89	9.41	12.05	11.13	12.05	10.84	2904.04	7756.04	14899.7	230.16	1882.04	4277	10586	16383	304	2576	201762	884117	1.45049e+06	26236.2	173820	2467.63	0.1	14493.6	0.1	1125.64	0	T	1	Patient	TC	single
4012	35.86	48.04	48.04	27	39.77	85.23	88.76	88.76	76.49	81.75	83.89	88.05	88.05	78.22	81.93	10.57	14.74	14.74	7.31	11.48	2302.64	7957.92	15837.6	244.04	1831.63	3540	10986	16383	272	2736	202128	1.35738e+06	2.70142e+06	10254.2	189739	1890.14	0.1	15451.4	23.57	1115.24	0	T	1	Patient	TC	single
4014	36.24	41.87	32.48	41.87	37.63	80.7	82.48	88.79	82.48	79	78.26	79.76	93.55	79.76	81.96	9.23	11.55	9.93	11.55	10.14	647.93	5040.46	14191	228.02	1356.95	944	9182	16383	264	1840	43398.1	528434	1.09811e+06	23904.8	109518	227.43	0.1	13847.1	0.1	604.49	0	T	1	Patient	TC	single
4040	31.94	55.25	55.25	26.78	35.38	94.2	91.51	91.51	89.68	94.53	98.99	91.35	91.35	89.74	93.81	10.24	16.79	16.79	7.87	10.94	3477.51	8201.16	16081.8	250.19	2132.96	5185	10330	16383	272	2840	286453	1.81512e+06	3559299	12177.9	200544	3065.06	0.1	15633.3	29.71	1376.58	0	T	1	Patient	TC	single
4041	34.41	43.96	41.8	43.96	36.88	94.15	95.08	95.05	95.08	94.48	94.06	95.18	94.85	95.18	96.95	10.77	13.67	13.22	13.67	11.78	2283.98	6376.37	15751.3	293.59	2304.06	3480	8546	16383	348	3236	208092	936414	2.16247e+06	43115.2	251139	1767.63	0.1	15345.2	0.1	1471.74	1	T	1	Patient	TC	single
4045	30.11	38.6	36.02	38.6	33.54	85.57	87.3	91.57	87.3	81.55	86.93	88.33	88.03	88.33	80	9	11.67	11.13	11.67	9.76	783.84	3467.86	10067	224.76	1058.71	1128	7721	16383	260	1472	49893.1	370778	980018	24031.3	79281.1	383.36	0.1	9698.67	0.1	354.31	0	T	1	Patient	TC	single
4049	31.4	46.55	46.11	46.55	41.28	92.92	89.33	89.1	89.33	89.53	92.13	89.23	89.84	89.23	87.5	9.71	14.37	14.26	14.37	12.18	3343.04	8567.38	15918	226.12	1796.54	5065	10490	16383	256	2512	247561	1390056	2.54295e+06	36688.4	209274	2918.59	0.1	15533.9	0.1	1036.18	0	T	1	Patient	TC	single
4057	34.52	41.45	36.98	41.45	37.69	94.34	93.84	95	93.84	94.52	92.63	95.16	91.05	95.16	92.89	10.72	12.81	11.67	12.81	11.58	1657.47	7395.73	13112.4	225.51	1660.63	2572	10318	16383	264	2388	149633	953810	1.40196e+06	29083.5	174789	1237.12	0.1	12745.4	0.1	924.32	0	T	1	Patient	TC	single
4068	34.25	43.64	40.1	43.64	38.27	92.91	92.62	95.34	92.62	93.41	92.38	93.57	93.65	93.57	94.8	10.55	13.46	12.58	13.46	11.94	2448.36	8172.2	15430.2	224.13	2070.11	3828	10538	16383	264	2832	213902	1.16275e+06	1.91938e+06	31889.2	231668	2019.97	0.1	15038.2	0.1	1333.85	0	T	1	Patient	TC	single
4081	33.76	40.21	36.02	40.21	43.76	92.92	92.18	93.9	92.18	82.06	91.33	88.93	93.75	88.93	82.13	10.19	12.37	11.28	12.37	10.47	1400.43	5940.35	10309.8	229.27	1409.51	2524	10594	16383	256	2036	114192	714216	1.02939e+06	27565.8	121383	979.96	0.1	9953.79	0.1	649.03	0	T	1	Patient	TC	single
4084	38.06	58.35	57.71	58.35	44.93	93.26	85.28	85.62	85.28	82.75	92.46	84.27	84.86	84.27	84.89	11.55	17.41	17.35	17.41	12.83	3404.24	5404.98	16167.8	226.38	2272.19	5713	7753	16383	296	3272	356895	1.2862e+06	3.82049e+06	53870.2	293985	2987.79	0.1	15769	0.1	1571.8	0	T	1	Patient	TC	single
4087	34.52	45	41.66	45	39.68	88.87	93.16	95.03	93.16	94.26	90.91	92.96	95.58	92.96	91.55	10.24	13.71	12.96	13.71	12.27	1572.12	5174.55	15078.4	238.33	1678.83	2300	8290	16383	412	2200	129500	764224	1.98854e+06	35199	198356	1151.7	0.1	14709.9	0.1	938.34	0	T	1	Patient	TC	single
4092	31.94	41.71	38.6	41.71	36.34	94.01	93.26	94.96	93.26	93.5	96.35	93.63	97.1	93.63	89.08	10.08	12.9	12.09	12.9	11.23	2345.12	7600.71	15535.8	224.74	1705.45	3588	10062	16383	264	2456	187321	992895	1.78387e+06	29358	168863	1924.8	0.1	15152.4	0.1	981.06	0	T	1	Patient	TC	single
4094	31.08	39.99	36.34	39.99	35.65	93.63	92.67	93.84	92.67	93.21	93.92	93.08	93.85	93.08	91.34	9.79	12.37	11.37	12.37	11.06	2231.82	6784.65	12457.3	224.5	1779.01	3540	8822	16383	256	2328	168057	815727	1.26455e+06	26991.7	170966	1831.39	0.1	12093.2	0.1	1074.58	0	T	1	Patient	TC	single
4098	29.15	39.95	37.2	39.95	33.12	92.46	91.36	93.46	91.36	91.98	89.93	92.31	92.97	92.31	92.11	8.88	12.03	11.64	12.03	10.03	1087.81	4052.03	14868.6	225.8	1045.07	1448	8246	16383	268	1276	67431	460208	1.58355e+06	25645.5	82607.6	679.33	0.1	14493.8	0.1	332.62	0	T	1	Patient	TC	single
4112	32.9	40.63	39.99	40.63	37.63	92.79	91.84	91.07	91.84	91.51	96.97	91.5	91.81	91.5	85.59	10.24	12.48	12.2	12.48	11.18	1382.24	5437.71	15082.2	226.46	1379.78	2188	9690	16383	260	2028	113859	665093	1763161	27699	135469	957.88	0.1	14727.2	0.1	643.37	0	T	1	Patient	TC	single
4114	31.51	41.18	36.02	41.18	35.81	93.23	90.16	94.64	90.16	94.11	97.77	88.63	91.18	88.63	91.7	9.74	12.58	11.23	12.58	11.01	2440	8280.42	13962.5	233.69	1702.34	3828	11182	16383	276	2264	181703	1.03001e+06	1.38248e+06	29068.5	162182	2019.68	0.1	13586.4	0.1	957.9	0	T	1	Patient	TC	single
4117	30.06	36.56	33.98	36.56	33.55	91.7	90.88	94.24	90.88	89.61	92.99	93.22	93.72	93.22	91.67	9.12	11.18	10.47	11.18	10.08	2257.17	6844.66	13789.5	224.58	1424.67	3348	9210	16383	256	1844	147429	672021	1187515	22049.3	113798	1832.89	0.1	13435.2	0.1	684.24	0	T	1	Patient	TC	single
4118	30.22	54.7	53.3	36.99	35.22	93.45	89.93	90.32	72.78	90.43	93.06	88.93	89.64	76.51	92.86	9.57	16.37	16.31	8.88	10.55	1712.21	7215.18	15701.1	255.62	1259.62	2700	11198	16383	296	1580	123232	1.51886e+06	3.27908e+06	15845.6	110047	1279.71	0.1	15269	35.14	527.15	0	T	1	Patient	TC	single
4119	36.56	45.68	45.15	45.68	40.42	92.95	93.87	94.86	93.87	93.84	92.92	93.46	91.8	93.46	93.31	11.28	14.22	13.92	14.22	12.27	2240.07	7581.69	15762.2	225.66	2246.03	3780	9906	16383	252	3060	223662	1.20489e+06	2.40003e+06	35863	265371	1807.61	0.1	15382.8	0.1	1493.7	0	T	1	Patient	TC	single
4139	26.35	30.22	28.39	30.22	30.44	92.2	91.01	92.93	91.01	89.99	89.23	91.28	96.55	91.28	92.16	8.3	9.55	8.76	9.55	9	660.68	6647.19	11530.5	226.44	1376.68	908	9310	16383	256	2000	35731.6	475648	695562	16203.3	87628.2	260.24	0.1	11182.2	0.1	644.27	0	T	1	Patient	TC	single
4141	29.9	43.06	39.84	47.55	37.13	91	93.41	95.28	73.82	87.25	92.45	92.83	98.24	52.68	87.96	9.18	13.04	12.27	7.7	10.06	1087.3	4439.29	15196.1	245.21	1305.4	1804	8350	16383	284	1708	71922.4	592840	1.79544e+06	11425.7	103728	670.85	0.1	14829.6	28.74	573.06	0	T	1	Patient	TC	single
4142	22.38	29.9	25.5	29.9	25.4	88.54	90.51	92.47	90.51	91.86	82.42	93.55	94.02	93.55	89.92	6.94	9.06	7.87	9.06	7.94	697.41	7365.86	11883.6	221.63	1372.44	1024	10226	16383	248	1992	26402.6	474980	578431	14291.3	67945.2	284.95	0.1	11515.4	0.1	620.02	0	T	1	Patient	TC	single
4152	32.47	40.42	37.63	40.42	35.86	92.95	93.74	94.7	93.74	92.21	93.12	89.3	96.46	89.3	94.78	10.01	12.58	11.6	12.58	11.04	1811.26	6914.36	12918.3	260.94	1512.92	3100	10594	16383	300	2188	142417	860087	1.36509e+06	32458.3	144765	1398.88	0.1	12572	0.1	768.5	1	T	1	Patient	TC	single
4165	37.51	61.9	61.9	33.23	45.42	83.04	91.35	91.35	91.11	80.15	85.31	88.66	88.66	88.83	79.94	10.57	18.96	18.96	9.98	13	2698.63	5668.54	16197.7	283.81	1478.43	4757	10138	16383	320	2132	236889	1.60125e+06	4575540	22197.4	196206	2274.15	0.1	15726.7	55.34	726.05	0	T	1	Patient	TC	single
4166	30.11	40.7	38.34	40.7	33.77	92.81	91.54	94	91.54	93.78	93.25	95.05	92.45	95.05	93.69	9.29	12.67	11.85	12.67	10.45	2691.96	8318.87	15238.5	235.16	1763.77	4105	10742	16383	268	2524	182547	1.04864e+06	1.67999e+06	29642.6	151157	2271.51	0.1	14859.5	0.1	1043.44	0	T	1	Patient	TC	single
4169	31.83	37.1	34.14	37.1	35.6	93.09	92.96	94.04	92.96	94.05	99.46	88.84	92.59	88.84	92.92	9.87	11.53	10.7	11.53	10.94	2533.2	8386.38	10735.3	235.38	1752.65	3756	10834	16383	264	2504	193913	875725	964685	24578.8	164788	2120.89	0.1	10379.4	0.1	1008.33	0	T	1	Patient	TC	single
4170	28.39	44.62	42.58	22.16	31.3	92.31	90.76	91.07	87.05	90.86	89.8	92.13	95.05	84.15	92.44	8.82	13.48	13.08	6.59	9.55	896.33	7325.85	15001.9	260.59	1668.58	1436	10658	16383	288	2452	54815.4	1.04537e+06	2.01589e+06	8889.62	119398	467.84	0.1	14594.4	36.11	924.11	0	T	1	Patient	TC	single
4173	33.44	41.93	38.48	41.93	36.66	94.36	91.9	93.7	91.9	94.09	94.17	91.75	94.58	91.75	91.8	10.45	12.92	12.11	12.92	11.37	2438.31	8099.55	15437	224.44	1783.7	3648	10422	16383	256	2284	208966	1.06143e+06	1.77895e+06	29413	181064	2021.92	0.1	15062	0.1	1067.25	0	T	1	Patient	TC	single
4177	33.16	43.64	42.99	43.64	37.08	89.93	94.99	95.46	94.99	93.37	92.06	92.52	95.43	92.52	87.45	10.01	13.83	13.62	13.83	11.44	3124.64	7515.11	15795.4	226.52	2374.07	4821	10046	16383	264	3368	245686	1.12866e+06	2.29994e+06	34019.2	243955	2704.31	0.1	15400.8	0.1	1621.76	0	T	1	Patient	TC	single
4190	33.12	42.84	41.21	42.84	37.41	92.7	94.27	93.34	94.27	90.23	92.75	93.99	95.99	93.99	92.24	10.11	13.28	12.58	13.28	11.39	1801.43	5002.39	13700.1	319.08	1861.01	2692	6737	16383	400	2412	144642	693013	1.70418e+06	44203.5	189686	1329.03	0.1	13317	0.1	1100.6	1	T	1	Patient	TC	single
4194	33.73	55.67	52.73	55.67	51.47	92.79	91.03	91.12	91.03	87.65	94.09	93.25	89.38	93.25	87.06	10.37	15.85	15.14	15.85	14.45	3991.68	7084.71	15686	225.18	2111.27	5601	9710	16383	256	2812	337110	1.39708e+06	2.82566e+06	44404.8	346066	3559.42	0.1	15302.6	0.1	1374.83	0	T	1	Patient	TC	single
4197	31.18	37.37	33.44	37.37	32.44	94.29	92.98	94.51	92.98	93.64	92.27	92.49	94.31	92.49	97.4	9.79	11.58	10.57	11.58	10.08	1122.85	8866.93	14098.8	225.9	2272.48	1600	10810	16383	256	3236	84551.3	933283	1.23761e+06	23776.7	181518	706.36	0.1	13731.8	0.1	1528.22	0	T	1	Patient	TC	single
4198	32.26	48.58	45.46	48.58	38.49	92.36	89.34	92.29	89.34	90.8	90.22	90.46	91.89	90.46	90.74	9.87	14.72	14	14.72	11.96	2854.87	8308.78	15764	231.59	1906.39	4209	10326	16383	276	2492	218536	1.41377e+06	2426537	39405.9	214138	2422.51	0.1	15370.2	0.1	1174.03	0	T	1	Patient	TC	single
4210	53.89	59.7	49.82	23.45	35.37	53.77	81.11	91.68	80.31	84.52	45.69	80.56	93.21	79.52	88.14	11.09	16.83	15.3	6.63	10.14	1359.21	7220.32	15721.2	254.22	1417.77	2476	10794	16383	276	2016	131188	1.60705e+06	2.89086e+06	8778.13	114427	938.76	0.1	15283.4	33.75	689.28	0	T	1	Patient	TC	single
4212	33.23	41.02	38.6	41.02	36.83	93.29	92.56	94.06	92.56	94.62	98.95	95.08	95.94	95.08	96.89	10.06	12.71	11.98	12.71	11.67	1559.75	5857.19	15539.5	228.5	1414.75	2564	8370	16383	280	1872	123939	743205	1.75197e+06	28993.6	151263	1135.35	0.1	15155.4	0.1	662.29	0	T	1	Patient	TC	single
4222	31.72	43.28	39.35	43.28	38.6	93.45	91.71	93.99	91.71	92.82	95.24	91.16	90.81	91.16	90.61	10.01	13.18	12.24	13.18	11.39	2003.09	7048.91	15664.3	227.43	1556.33	3180	9618	16383	256	2068	157500	961867	1844233	31033.8	158630	1578.64	0.1	15268	0.1	808.02	0	T	1	Patient	TC	single
4224	32.4	44.03	39.46	44.03	37.37	93.6	90.14	93.95	90.14	93.97	95.98	88.92	91.67	88.92	88.8	10.27	13.3	12.35	13.3	11.51	2112.56	6705.25	15529.6	237.22	1611.15	3612	9510	16383	268	2236	174897	931711	1860688	32962.5	167570	1692.16	0.1	15144.2	0.1	898.73	0	T	1	Patient	TC	single
4245	30.11	34.84	31.94	34.84	30.76	93.49	93.11	93.96	93.11	93.55	96.97	91.93	97.8	91.93	92.05	9.35	10.87	9.82	10.87	9.66	862.52	9143.39	12553.8	221.36	1905.84	1248	11338	16383	248	2880	59207	848265	950531	20536.7	139546	446.03	0.1	12201.9	0.1	1157.35	0	T	1	Patient	TC	single
4247	31.72	39.84	37.08	39.84	35.91	93.58	90.6	93.43	90.6	92.43	90.76	91.27	92.8	91.27	91.77	9.87	12.07	11.51	12.07	11.06	1406.91	5342.16	11100.4	223.81	1424.81	2436	8666	16383	268	2028	107697	611180	1.15452e+06	25605.5	136927	986.42	0.1	10728.4	0.1	688.38	0	T	1	Patient	TC	single
4248	34.41	42.52	41.28	42.52	35.91	93.84	94.31	92.74	94.31	92.76	94.29	94.46	91.48	94.46	96.57	10.55	13.12	12.71	13.12	11.11	1667.56	5523.8	15463.2	226.08	1851.35	2480	8310	16383	264	2736	145687	746863	1.96209e+06	30567.8	179458	1259.19	0.1	15091.2	0.1	1131	0	T	1	Patient	TC	single
4254	26.31	33.02	27.53	33.02	27.86	92.66	91.19	93.08	91.19	93.36	90.62	93.81	94.2	93.81	90.41	8.23	10.14	8.55	10.14	8.79	752.31	8771.89	11757.1	232.56	1520.33	1048	10970	16383	264	2240	40061.5	707969	674991	18769.4	92344.2	319.87	0.1	11369.7	0.1	768.08	1	T	1	Patient	TC	single
4265	31.29	39.35	33.23	39.35	33.23	81.62	90.53	89.83	90.53	85.21	82.47	92.88	91.04	92.88	83.93	9.03	11.89	10.32	11.89	9.43	619.69	7958.75	12963.7	226.91	1230.45	948	11174	16383	256	2008	39702.1	884047	1.08404e+06	25204.5	85999	195.21	0.1	12596.1	0.1	482.08	0	T	1	Patient	TC	single
4268	32.47	42.78	39.87	42.78	35.43	93.8	94.16	95.43	94.16	94.75	97.45	96.48	90.68	96.48	98.3	10.19	13.44	12.83	13.44	11.16	2851.2	8305.81	15508.3	242.97	2089.7	4076	10226	16383	284	2708	232490	1.1783e+06	2.00652e+06	34468.5	204302	2422.82	0.1	15119.2	0.1	1333.27	1	T	1	Patient	TC	single
4272	31.29	38.77	36.02	38.77	33.76	94.09	92.99	94.38	92.99	94.18	97.3	92.62	96.22	92.62	95.22	9.9	11.98	11.23	11.98	10.52	3006.61	9203.32	15498	290.24	1714.26	4433	10422	16383	348	2316	231403	1.03761e+06	1.53452e+06	32722.9	149053	2610.38	0.1	15145.8	0.1	1001.83	1	T	1	Patient	TC	single
4279	48.96	70.81	71.02	70.81	46.22	79.78	80.01	79.53	80.01	77	81.56	78.87	78.43	78.87	68.25	13.56	20.09	19.95	20.09	11.55	2240.09	4956.28	16176.9	231.49	2180.51	3440	8874	16383	264	3124	323381	1.5712e+06	5054225	73383.5	228601	1811.89	0.1	15768	0.1	1440.11	0	T	1	Patient	TC	single
4284	29.83	37.63	33.23	37.63	34.26	92.46	90.81	92.49	90.81	92.88	95.12	90.73	90.36	90.73	92.38	9.32	11.46	10.22	11.46	10.55	2337.8	7284.73	11475	218.65	1610.55	3764	9446	16383	244	2048	159504	751596	940453	22558.5	140706	1933.54	0.1	11123.6	0.1	922.14	0	T	1	Patient	TC	single
4292	35.42	43.97	40.7	22.49	40.99	87.96	90.59	92	86.84	85.54	87.98	94.26	95.7	84.95	82.14	10.5	13.24	12.65	7.02	11.55	1012	5296.79	15605.3	252	1232.38	1560	8834	16383	288	1764	87571.6	729390	1.96064e+06	9749.96	129201	599.57	0.1	15217	31.51	500.01	0	T	1	Patient	TC	single
4303	33.01	49.4	44.5	49.4	40.42	89.45	95	94.87	95	93.27	88.89	93.81	98.37	93.81	93.95	10.01	14.92	13.96	14.92	12.2	3105.04	6192.08	15759.8	224.95	1768.84	5069	10458	16383	280	2324	244145	1081945	2.41278e+06	39306	206783	2688.63	0.1	15383.7	0.1	1068.42	0	T	1	Patient	TC	single
4305	30.39	40.64	36.24	40.64	35.05	93.76	93.31	94.73	93.31	93.9	98.21	96.7	93.36	96.7	90.48	9.43	12.67	11.3	12.67	11.06	2868.11	8040.8	13131.3	281.35	1630.15	4117	10550	16383	340	2156	200458	1.01359e+06	1316569	35465.3	156660	2459.69	0.1	12804	0.1	921.73	1	T	1	Patient	TC	single
4311	32.69	43.33	41.39	37.19	37.31	93.86	95.06	95.22	78.56	94.46	93.37	92.88	95.16	76.83	92.8	10.19	13.36	12.81	9.32	11.51	2074.57	6179.8	15693.5	251.66	1818.5	2964	8438	16383	300	2360	169162	866411	2.02395e+06	17170.2	189135	1662.16	0.1	15309.7	31.17	1066.17	0	T	1	Patient	TC	single
4315	32.48	41.18	36.77	41.18	36.55	93.79	92.62	94.56	92.62	94.43	98.95	94.81	86.75	94.81	96.76	10.06	12.77	11.48	12.77	11.44	2355.14	8244.43	14936.4	244.39	1730.12	3492	10382	16383	300	2236	187141	1056406	1.54726e+06	31315	177784	1938.67	0.1	14593.3	0.1	1021.75	1	T	1	Patient	TC	single
4319	31.44	45.53	42.95	45.53	36.35	93.95	91.47	94.49	91.47	93.79	88.95	91.16	93.98	91.16	88.66	9.79	13.85	13.26	13.85	11.23	2827.75	7457.45	15709	242.22	1953.9	4297	10514	16383	328	2628	212931	1.1231e+06	2169733	36478.7	193463	2387.37	0.1	15314.4	0.1	1225.67	0	T	1	Patient	TC	single
4321	27.86	33.01	26.14	24.09	26.89	89.7	88.63	92.75	81.99	91.32	86.57	90.72	91.27	79.55	95	8.42	10.14	8.17	6.83	7.97	590.27	7877.08	11064	242.64	1341.37	864	12383	16383	284	2100	32905.9	635750	579966	8882.97	66965.1	173.81	0.1	10719.8	26.16	604.89	1	T	1	Patient	TC	single
4323	31.94	43.65	38.87	24.25	35.79	91.26	91.48	94.61	89.2	92.94	93.96	93.69	93.73	95.1	95.82	9.82	13.28	11.98	7.35	11.25	1749.67	6090.92	14698.9	258.78	1783.78	2552	10338	16383	300	2612	132479	843814	1.6572e+06	10981.4	177361	1321.19	0.1	14313	38.31	1027.35	0	T	1	Patient	TC	single
4330	32.21	43.22	37.1	43.22	35.54	92.66	92.69	93.24	92.69	92.1	94.05	93.12	90.61	93.12	88.29	9.9	13.02	11.39	13.02	10.84	1488.11	6655.42	12510.8	226.52	1270.34	2356	10386	16383	268	1636	114532	886023	1275179	30156.8	117326	1071.62	0.1	12136.3	0.1	573.93	1	T	1	Patient	TC	single
4338	29.63	37.84	34.84	25.49	32.25	90.83	91.03	92.43	84.68	91.12	95.42	89.96	93.69	81.9	95.05	9	11.71	10.84	7.46	9.82	586.85	6177.64	12952.9	250.21	1255.87	748	10282	16383	316	1624	37354.1	665644	1196299	10929.8	95090	186.38	0.1	12592.6	33.73	539.44	1	T	1	Patient	TC	single
4344	30.22	42.68	38.33	42.68	36.08	92.13	86.42	91.29	86.42	91.32	92.68	85.44	89.62	85.44	94.51	9.32	12.79	11.74	12.79	11.2	1846.07	5449.01	15052.3	245.11	1576.46	2960	8962	16383	288	2060	125954	700479	1.62815e+06	31509.7	155435	1421.68	0.1	14684.5	0.1	844.12	0	T	1	Patient	TC	single
4377	30.16	39.84	34.09	39.84	33.76	93.39	90.47	93.94	90.47	94.41	93.17	90.68	91.16	90.68	90.7	9.23	12.16	10.67	12.16	10.67	2788.43	6511.5	14251.1	272.83	1738.72	4117	9070	16383	336	2260	186769	755796	1.27469e+06	31667.8	155520	2320.1	0.1	13868.5	0.1	942.33	1	T	1	Patient	TC	single
4397	34.08	49.11	41.06	49.11	43.86	91.56	88.97	87.04	88.97	89.76	90.34	89.34	85.77	89.34	90.88	10.47	14.95	11.58	14.95	13.42	2078.71	6631.14	4591.38	234.43	1590.35	3092	9094	7389	308	1932	179012	1.16418e+06	483262	41156.5	224953	1662.33	0.1	4239.29	0.1	873.98	0	T	1	Patient	TC	single
4398	31.19	41.6	38.12	41.6	36.33	92.7	92.63	92.33	92.63	93.41	90.96	94.89	89.58	94.89	92.05	9.68	12.88	11.71	12.88	11.25	1849.83	5519.95	13212.5	253.87	1694.66	2540	7509	16383	296	2220	136215	718785	1423650	33057.3	168500	1421.45	0.1	12848.9	0.1	962.33	0	T	1	Patient	TC	single
4409	36.02	54.42	54.42	36.88	38.05	92.32	90.88	90.88	74.77	93.31	93.64	91.36	91.36	73.89	94.46	11.18	16.61	16.61	9.12	11.98	1602.29	6974.4	15868.5	250.32	1722.3	2552	9770	16383	284	2560	157316	1.5117e+06	3439471	16349.8	194177	1185.82	0.1	15461.3	29.85	1001.92	0	T	1	Patient	TC	single
4412	33.56	42.79	38.65	42.79	38.06	92.36	90.05	92.66	90.05	92.43	95.52	91.17	91.29	91.17	92.25	10.32	12.96	11.83	12.96	11.69	2349.25	7526.45	9851.24	222.11	1756.28	3568	9710	16383	248	2500	196447	992588	1.08197e+06	29291.5	188509	1932.86	0.1	9500.23	0.1	1055.88	0	T	1	Patient	TC	single
4413	30.97	41.23	37.72	41.23	34.84	94	94.31	94.93	94.31	94.15	98.88	96.43	96.17	96.43	92.11	9.71	12.77	11.76	12.77	10.99	2937.65	8796.77	15020.5	222.95	1825.58	4369	11614	16383	276	2388	217540	1.12718e+06	1.63096e+06	28567.6	173163	2521.26	0.1	14629.6	0.1	1117.17	0	T	1	Patient	TC	single
4440	31.18	39.56	36.77	39.56	35.76	94.29	93.74	94.93	93.74	94.22	95.21	93.02	93	93.02	93.25	9.98	12.63	11.67	12.63	11.2	2661.83	8604.63	15016	228.64	1743.44	4004	10230	16383	296	2188	208189	1.0775e+06	1.60549e+06	28630.8	171900	2237.34	0.1	14645.4	0.1	978.96	0	T	1	Patient	TC	single
4447	32.21	45.03	43.7	45.03	33.16	92.21	92.11	93.13	92.11	91.4	96.34	93.62	93.75	93.62	94.47	10.06	13.52	13.34	13.52	10.27	787.77	6242.12	15681.9	227.17	1441.77	1044	9966	16383	268	1852	62596.8	895924	2.19209e+06	32604.7	119363	371.31	0.1	15304.9	0.1	737.39	0	T	1	Patient	TC	single
4450	30.44	39.25	35.59	39.25	35.06	92.64	92.09	91.62	92.09	90.94	90.96	87.91	91.52	87.91	90.14	9.38	12.03	10.89	12.03	10.62	2068.8	6375.88	6280.79	230.11	1404.19	3400	9358	10386	260	1860	142871	724139	585305	26134.7	124430	1644.38	0.1	5925.16	0.1	655.7	0	T	1	Patient	TC	single
4451	31.46	39.89	35.81	39.89	36.19	94.21	90.85	94	90.85	93.32	95.05	89.16	90.56	89.16	92.7	9.82	12.31	11.11	12.31	11.11	2779.49	8806.95	14812.4	229.23	1929.29	4088	10538	16383	280	2600	210454	1.04788e+06	1435825	27274.6	187013	2363.25	0.1	14462.1	0.1	1196.93	0	T	1	Patient	TC	single
4452	32.21	40.11	36.29	40.11	36.14	94.16	93.29	94.5	93.29	93.72	94.36	90.94	92.7	90.94	91.38	10.16	12.33	11.11	12.33	11.09	2674.71	8687.14	11862.8	228.1	1785.98	4068	10122	16383	288	2256	216985	1.03724e+06	1.14991e+06	27234.7	172379	2254.35	0.1	11503.6	0.1	1041.57	0	T	1	Patient	TC	single
4453	27.1	40.42	36.34	40.42	33.45	92.05	92.19	94.51	92.19	91.82	88.89	89.9	90.04	89.9	94.3	8.46	12.33	11.3	12.33	10.11	776.41	6344.11	14291	238.62	1806.63	1128	10754	16383	276	2648	43606.1	757481	1.43285e+06	28491.1	145060	351.94	0.1	13912.9	0.1	1050.23	0	T	1	Patient	TC	single
4454	33.01	41.39	37.84	41.39	37.13	93.07	94.88	93.71	94.88	93.48	92.42	97.99	94.16	97.99	88.43	10.24	12.58	11.67	12.58	11.32	1737.74	5457.47	13934.9	234.22	1647.16	2496	7025	16383	292	2208	143143	678862	1.4899e+06	29135.1	165833	1313.32	0.1	13570.5	0.1	886.79	0	T	1	Patient	TC	single
4456	32.8	42.04	37.63	42.04	37.31	94	94.1	94.33	94.1	94.04	97.01	96.23	94.88	96.23	95.37	10.32	12.98	11.6	12.98	11.71	1855.78	7198.57	6159.2	226.25	1668.14	3068	10434	11374	260	2516	155182	952342	650845	29932.2	179743	1431.35	0.1	5794.92	0.1	935.73	0	T	1	Patient	TC	single
4461	32.21	48.53	42.78	48.53	42.9	88.85	93.02	91.95	93.02	92.3	91.89	94.06	91.54	94.06	93.44	9.9	14.63	13	14.63	13.02	3554.74	7040.86	13270.5	233.89	1456.95	5437	9798	16383	292	1816	273589	1183386	1.76115e+06	39311	193961	3138.39	0.1	12902.2	0.1	740.6	0	T	1	Patient	TC	single
4465	32.85	46.32	45.03	32.62	37.9	94.22	92.45	93.06	79.37	94.24	98.49	92.71	94.85	75.41	96.17	10.27	14.26	13.98	8.04	11.76	1367.82	5776.22	15439	265.21	1233.99	2116	9294	16383	300	1640	113240	922772	2.37009e+06	13460.9	133990	955.38	0.1	15040.2	36.74	485.5	0	T	1	Patient	TC	single
4466	30.86	42.47	37.1	42.47	37.31	87.92	86.14	84.9	86.14	83.79	90.38	88.43	85.71	88.43	82.74	9.09	11.91	10.37	11.91	10.22	2153.49	7434.98	5303.88	230.33	1521.6	3248	10710	11014	264	1972	139761	828961	447929	25680.4	124706	1729.05	0.1	4947.94	0.1	789.12	0	T	1	Patient	TC	single
4479	34.79	45.03	42.24	45.03	38.42	93.8	95.21	95.51	95.21	94.58	92.86	99.2	96.11	99.2	92.86	10.55	14.08	13.3	14.08	11.87	2360.69	7907.51	15723.9	236.5	1970.41	3548	10142	16383	268	2632	206242	1.23036e+06	2.18487e+06	36798.2	218050	1924.28	0.1	15321.7	0.1	1193.92	0	T	1	Patient	TC	single
4486	33.11	42.5	38.6	42.93	39.89	89.28	91.93	94.8	74.74	81.08	85.79	95.73	95.93	73.86	81.78	9.85	13.18	11.96	9	10.65	1101.79	4740.72	14316.1	250.12	1310.75	1700	9282	16383	284	1848	83882.3	646901	1.60808e+06	15920.4	116695	681.36	0.1	13944.4	25.62	566.32	0	T	1	Patient	TC	single
4487	32.54	43.53	40.8	43.53	42.83	89.09	88.38	90.25	88.38	78.59	88.46	89.31	86.6	89.31	77.56	9.82	12.98	12.42	12.98	10.42	832.97	3689.32	6629.12	235.27	1295.69	1348	5345	9602	272	1884	63069.4	488082	802543	31125.3	110503	416.47	0.1	6273.26	0.1	555.36	0	T	1	Patient	TC	single
4488	32.8	46.22	45.79	46.22	35.81	87.53	88.27	88.72	88.27	87.17	92.27	90.45	91.18	90.45	87.89	9.79	14.13	14.08	14.13	10.87	2470.92	6231.56	15700	250.68	2002.35	3656	9330	16383	288	2640	186061	977366	2.44282e+06	39317.7	185765	2046.45	0.1	15314.9	0.1	1262.05	0	T	1	Patient	TC	single
4492	31.28	35.3	31.18	35.3	32.47	92.25	90.6	94.03	90.6	92.13	87.5	91.93	96.63	91.93	89.33	9.66	10.87	9.71	10.87	9.71	713	6939.74	11586.1	223.43	1548.63	980	10234	16243	256	2288	52206.1	643824	857982	20728	114680	296.5	0.1	11242.4	0.1	828.26	0	T	1	Patient	TC	single
4498	31.08	118.79	45.09	91.25	43	93.55	63.59	87.44	30.25	81.82	93.14	62.29	92.36	37.9	84.15	9.63	18.51	12.9	12.9	11.85	2111.5	4495.09	15242	363.13	1985.39	3344	7385	16383	464	2552	153726	1.20994e+06	1.99109e+06	47436.8	218882	1643.07	0.1	14859.7	122.64	1253.15	1	T	1	Patient	TC	single
4500	31.19	39.71	35.64	39.71	35.85	93.03	93.18	94.86	93.18	93.04	90.11	94.8	93.51	94.8	90.45	9.82	11.94	11.06	11.94	10.8	1506.84	6224.73	12936.7	224.67	1212.76	2372	10518	16383	252	1572	114092	696614	1.24324e+06	25142.9	110999	1086.34	0.1	12593.6	0.1	476.37	0	T	1	Patient	TC	single
4501	32.97	41.27	37.84	41.27	37.58	93.79	92.02	91.88	92.02	92.49	98.97	94.72	90.91	94.72	89.79	10.16	12.67	11.83	12.67	11.16	1241.17	4227.49	7124.15	365.37	1337.86	1820	7489	13335	444	1980	100690	532898	782449	46057.3	130797	952.75	0.1	6812.37	0.1	889.54	1	T	1	Patient	TC	single
4506	32.58	44.14	43.1	44.14	36.39	91.54	92.72	93.5	92.72	92.34	90.11	92.61	94.41	92.61	89.67	9.82	13.65	13.42	13.65	11.32	2381.8	7483.63	15735.3	228.1	1445.55	3472	10206	16383	264	1956	180342	1.09591e+06	2.22573e+06	33403.5	145536	1957.46	0.1	15364.3	0.1	741.12	0	T	1	Patient	TC	single
4508	29.89	39.71	34.84	39.71	35.2	94.16	92.12	94.3	92.12	92.92	91.33	91.64	93.3	91.64	90.57	9.57	12.07	10.89	12.07	10.6	1260.14	4961.68	8418.21	341.12	894.92	1876	7341	13495	404	1128	90695.1	567651	784490	39026.5	78929.9	967.75	0.1	8106.89	0.1	450.44	1	T	1	Patient	TC	single
4516	33.5	45.31	43.1	45.31	38.6	94.04	90.2	91.78	90.2	92.82	93.27	90.79	93.82	90.79	93.77	10.5	13.98	13.42	13.98	12.03	2288.44	7260.94	15682.6	240.59	2030.93	3348	9074	16383	296	2668	198026	1.11465e+06	2.21828e+06	36933	230663	1872.16	0.1	15294.2	0.1	1294.51	0	T	1	Patient	TC	single
4518	32.15	41.71	37.85	41.71	37.85	91.43	93.64	91.94	93.64	93.39	96.79	95.89	88.84	95.89	91.83	9.95	12.94	11.53	12.94	11.67	2828.29	8863.36	8161.84	230.24	1629.42	4125	10414	16383	256	2112	220031	1.16521e+06	852278	30268.3	174215	2400.02	0.1	7805.78	0.1	889.05	0	T	1	Patient	TC	single
4520	35.26	45.53	40.85	45.53	40.21	93.71	92.35	81.8	92.35	94.5	92.92	90.41	79.15	90.41	95.21	11.28	13.9	11.16	13.9	12.44	2256.77	6452.9	11192.3	245.63	1500.74	3380	8946	16383	292	2072	225329	979867	1.09422e+06	37299.1	182309	1840.35	0.1	10829.3	0.1	780.27	0	T	1	Patient	TC	single
4521	30.18	40.21	35.05	40.21	34.52	93.17	90.73	93.67	90.73	90.77	95	90.25	88.24	90.25	94.44	9.21	12.11	10.82	12.11	10.24	2001.9	6929.58	12679.5	226.08	1216.16	3364	9778	16383	272	1596	133254	798558	1.16578e+06	26053.2	100179	1597.55	0.1	12344.1	0.1	531.67	0	T	1	Patient	TC	single
4522	30.11	39.24	35.48	39.24	35.59	91.64	92.84	92.55	92.84	91.92	91.41	93.43	94.84	93.43	90.09	9.29	12.05	10.62	12.05	10.6	1297.06	5054.32	8310.58	232.42	1163.34	2456	8806	16383	276	1588	87956	576146	736428	26494.1	102603	888.58	0.1	7955.27	0.1	434.89	0	T	1	Patient	TC	single
4523	31.72	46.21	41.87	46.21	39.89	92.58	84.17	84.86	84.17	87.38	90.06	84.77	86.73	84.77	90.6	9.79	13.58	12.48	13.58	11.87	1258.63	4348.37	8376.7	361.44	1281.68	1812	7461	12563	420	1768	94775.5	629542	1024566	52327.6	141835	970.17	0.1	8060.67	0.1	829.28	1	T	1	Patient	TC	single
4540	34.63	43.28	41.5	43.28	37.74	92.32	94.21	91.5	94.21	91.31	93.36	93.64	92.33	93.64	90.66	10.57	13.54	12.88	13.54	11.67	2881.41	7640.44	15662.9	256.54	2677.7	4409	9870	16383	296	3856	252934	1099800	2.03956e+06	36928.1	286295	2460.93	0.1	15292.8	0.1	1941.3	1	T	1	Patient	TC	single
4548	32.26	39.68	35.81	39.68	35.7	93.57	91.83	93.87	91.83	94.12	99.47	89.16	90.68	89.16	90.79	10.03	12.31	11.18	12.31	10.99	2209.14	7808.4	13002.7	247.03	1703.82	3368	9814	16383	288	2376	174621	929068	1.27663e+06	29393	161614	1780.72	0.1	12603.9	0.1	971.5	1	T	1	Patient	TC	single
4571	34.62	47.94	46.32	47.94	37.42	93.54	89.1	91.34	89.1	91.09	92.52	89.56	92.03	89.56	91.57	10.65	14.77	14.35	14.77	11.48	2008.21	7094.93	15757.1	230.95	1677.94	3044	9682	16383	272	2384	178789	1.21609e+06	2.55003e+06	39585.6	173819	1591.78	0.1	15365.5	0.1	945.57	0	T	1	Patient	TC	single
4573	30.22	38.81	35.8	38.81	33.33	92.91	90.38	92.25	90.38	93.75	95.15	93.66	88.79	93.66	93.6	9.35	11.91	11.09	11.91	10.37	2653.7	7402.71	14951.1	231.01	1817	4309	9762	16383	276	2588	182161	825363	1.44305e+06	25756.9	153452	2237.22	0.1	14589.6	0.1	1056.69	0	T	1	Patient	TC	single
4601	25.55	38.92	38.92	24.7	28.82	91.6	91.49	91.49	85.48	93.25	92.11	89.06	89.06	87.5	89.26	7.77	11.85	11.85	7.13	8.88	810	8951.22	13800.8	250.62	1274.74	1152	10882	16383	292	1880	38415.8	986842	1.52149e+06	10009.6	79018.1	397.51	0.1	13444.5	34.13	530.33	0	T	1	Patient	TC	single
4610	32.79	40.31	38.49	40.31	35.27	93.27	93.5	94.94	93.5	92.85	87.43	91.81	91.01	91.81	90.78	10.06	12.46	11.89	12.46	10.45	2112.77	6134.38	15317.5	239.49	2256.29	3256	9178	16383	368	3272	167883	747752	1.70144e+06	29193.3	193367	1692.44	0.1	14919.4	0.1	1515.98	0	T	1	Patient	TC	single
4620	33.23	42.42	38.98	42.42	36.34	93.6	93.84	94.29	93.84	94.71	91.92	94.75	92.47	94.75	94.05	10.24	13.1	12.16	13.1	11.55	1709.74	4945.02	8872.68	345.99	2030.56	2564	6645	13255	492	2756	140836	666549	1.02986e+06	46636.4	212880	1241.38	0.1	8492.49	0.1	1294.15	1	T	1	Patient	TC	single
4623	30.11	42.04	38.92	42.04	33.66	85.94	88.5	89.68	88.5	89.47	86.93	88.16	91.25	88.16	87.5	9	12.69	11.8	12.69	9.87	1600.92	5294.23	13465.8	224.05	1546.5	2960	9094	16383	252	2328	101901	669569	1.47335e+06	28336.3	118382	1200.46	0.1	13115	0.1	846.05	1	T	1	Patient	TC	single
4631	33.71	43.33	37.94	43.33	38.37	94.25	89.44	90.17	89.44	92.97	91.35	88.25	89.8	88.25	94.23	10.5	13.26	11.62	13.26	11.74	2150.81	6996.85	12589.8	294.24	1838.91	3064	8618	16383	364	2592	186116	966407	1.3356e+06	40640.7	198908	1670.46	0.1	12202.9	0.1	1058.53	1	T	1	Patient	TC	single
4643	30.54	42.58	40.85	42.58	36.98	94.26	91.11	91.7	91.11	90.3	97.7	92.95	88.96	92.95	91.13	9.6	12.86	12.58	12.86	11.46	2927.82	8475.79	15443.1	226.23	1638.08	4205	10254	16383	256	2204	211940	1.10016e+06	1.92099e+06	29364.7	169008	2511.42	0.1	15082.9	0.1	893.64	0	T	1	Patient	TC	single
4678	32.59	43.06	40.95	29.58	34.3	93.56	91.99	93.87	85.98	92.31	94.15	92.84	94.89	84.85	93.52	9.98	13.32	12.88	8.36	10.7	2301.43	7267.65	15474.4	260.36	1871.7	3368	10314	16383	296	2624	180001	1.01288e+06	2.01501e+06	14298	168194	1865.05	0.1	15059.3	35.91	1107.29	0	T	1	Patient	TC	single
4691	32.26	39.99	35.26	29.89	34.83	93.73	93.08	93.58	86.65	93.24	96.79	89.73	94.37	81.75	93.75	9.95	12.44	11.06	8.52	10.89	2334.14	6786.61	9662.94	291.12	1964.62	3420	9258	14607	392	2532	181588	824433	928626	16592.7	183083	1913.69	0.1	9306.67	66.65	1220.24	0	T	1	Patient	TC	single
4697	34.04	54.7	43.12	39.61	38.06	89.48	88.44	94.66	72.17	90.53	94.21	89.7	93.01	77.54	85.31	10.03	14.52	13.2	8.55	11.39	1567.45	4955.57	15623.6	304.7	1817.57	2440	8886	16383	332	2408	123899	820533	2.13844e+06	17493	185258	1139.03	0.1	15231.9	72.2	1085.11	1	T	1	Patient	TC	single
4703	34.74	44.39	42.57	44.39	38.48	93.19	90.59	90.78	90.59	90.72	91.71	91.12	87.42	91.12	89.29	10.42	13.38	12.81	13.38	11.55	2080.9	6249.63	15734.3	231.76	1984.17	3144	8057	16383	304	2700	177470	878800	2.02922e+06	32589.7	208017	1660.52	0.1	15372.2	0.1	1275.91	0	T	1	Patient	TC	single
4709	33.55	58.74	58.74	32.58	45.58	94.32	91.45	91.45	85.89	85.06	93.66	88.94	88.94	85.37	84.06	10.42	17.78	17.78	9.32	13.02	3078.48	8160.05	16132.5	252.8	2393.09	4649	10974	16383	280	3124	262549	2026687	4.00678e+06	17248.4	318587	2646.03	0.1	15677.7	32.31	1640.75	0	T	1	Patient	TC	single
4714	30.82	39.95	37.37	39.95	35.27	93.31	93.73	94.15	93.73	94.15	95.91	94.16	92.94	94.16	90.58	9.52	12.42	11.62	12.42	10.87	3343.18	8166.82	15448.2	254.24	2193.61	4941	9914	16383	292	2892	237835	988702	1.63885e+06	30779.2	203509	2926.73	0.1	15089.9	0.1	1477.24	1	T	1	Patient	TC	single
4724	36.88	54.38	54.38	54.38	38.92	81.93	89.63	89.63	89.63	83.15	83.33	90.46	90.46	90.46	80.79	10.55	16.66	16.66	16.66	11.01	1205.92	7157.44	15997.7	261.36	1947.09	1868	10454	16383	336	2720	105356	1.5603e+06	3487451	56975.4	185499	769.48	0.1	15557.6	0.1	1178.74	1	T	1	Patient	TC	single
4727	32.9	39.66	38.37	39.66	35.63	92.32	94.75	94.72	94.75	92.41	93.91	90.31	92.54	90.31	93.67	10.22	12.37	11.91	12.37	10.82	1843.82	6059.61	15153.5	225.4	1746.17	2916	9158	16383	248	2580	151114	728554	1.68953e+06	27099.9	160546	1427.45	0.1	14757.7	0.1	1013.76	0	T	1	Patient	TC	single
4736	39.23	45.25	47.29	45.25	41.55	92.57	93.05	87.94	93.05	92.44	94.14	96.67	85.27	96.67	89.27	12.03	13.81	12.44	13.81	12.37	2093.76	5799.01	9358.74	235.21	1839.39	2844	8454	16383	272	2736	237798	868512	1.13689e+06	35227.3	221152	1669.4	0.1	9002.69	0.1	1095.04	0	T	1	Patient	TC	single
4738	29.58	38.5	35.81	38.5	32.69	91.59	91.27	93.84	91.27	92.12	95.71	91.29	94.4	91.29	92.35	9.29	11.83	11.09	11.83	10.19	1926.55	6587.83	13771	235.39	1506.35	3152	10490	16383	264	2120	130644	723546	1.32914e+06	25853.5	122829	1498.13	0.1	13408.1	0.1	797.85	0	T	1	Patient	TC	single
4744	32.16	41.18	38.81	41.18	36.29	93.39	94.82	94.9	94.82	94.36	90.96	92.69	94.53	92.69	97.5	9.98	12.63	12.05	12.63	11.28	2940.1	7843.02	15301	266.34	1868.55	4461	9778	16383	308	2524	229953	982130	1.74418e+06	33351.9	186567	2483.84	0.1	14903.3	0.1	1080.22	1	T	1	Patient	TC	single
4747	32.85	54.65	54.7	54.65	38.81	94.01	90.73	90.72	90.73	90.27	99	89.47	89.65	89.47	88.28	10.29	16.48	16.47	16.48	11.64	2522.06	7738.1	16031.5	232.78	1863.39	3688	10102	16383	284	2396	209848	1.65147e+06	3.41478e+06	49680	198456	2093.58	0.1	15623.4	0.1	1119	0	T	1	Patient	TC	single
4748	27.28	33.05	32.15	33.05	27	92.67	94.27	93.7	94.27	92.92	91.11	93.94	93.75	93.94	99.28	8.46	10.24	10.08	10.24	8.55	1023.08	6922.67	14250.2	225.88	2119.45	1476	8894	16383	248	3240	57459.7	570241	1.13826e+06	18606.3	121681	610.67	0.1	13874	0.1	1339.12	0	T	1	Patient	TC	single
4750	32.69	45.78	45.78	45.78	35.22	91.48	90.75	90.75	90.75	87.6	93.37	92.08	92.08	92.08	88.89	10.19	14.17	14.17	14.17	10.01	1891.22	6639.56	15633.5	228.42	1718.35	3032	10598	16383	260	2360	154212	1.04688e+06	2.465e+06	36016.1	135112	1462.74	0.1	15237.4	0.1	949.87	0	T	1	Patient	TC	single
4751	35.48	44.82	41.92	44.82	40.31	93.13	93.54	93.52	93.54	93.54	93.78	93.33	94.39	93.33	93.24	10.92	13.81	13.04	13.81	12.52	1911.18	6393.73	14794.6	228.23	1842.31	2792	8806	16383	272	2616	178897	957582	1.97573e+06	34182.3	226868	1498.73	0.1	14403.4	0.1	1090	0	T	1	Patient	TC	single
4752	36.22	56.06	55.3	56.06	51.09	90.35	88.78	88.93	88.78	77.61	90.45	88.08	90.77	88.08	76.63	10.8	16.87	16.6	16.87	13.38	1907.85	6015	16092.1	239.81	1981.43	2756	8762	16383	296	2716	174617	1.34378e+06	3481264	53574	278622	1475.37	0.1	15684	0.1	1245.2	0	T	1	Patient	TC	single
4756	28.82	33.98	30.32	33.98	30.65	91.97	93.13	93.45	93.13	92.56	97.97	92.42	94.64	92.42	92.68	8.85	10.57	9.43	10.57	9.32	838.54	8171.09	13780.6	225.95	1602.39	1208	11194	16383	252	2420	51630.4	717269	963154	19834.4	109328	422.06	0.1	13421.6	0.1	829.99	0	T	1	Patient	TC	single
4760	27.74	33.44	30.22	33.44	29.18	90.95	92.85	93.39	92.85	90.67	89.47	92.72	98.19	92.72	95.14	8.39	10.45	9.38	10.45	8.73	703.73	5908.94	13400.6	224.74	1575.83	1024	10010	16383	248	2508	38938.3	506403	925451	19260.3	94404.4	299.29	0.1	13036.4	0.1	819.47	0	T	1	Patient	TC	single
4762	28.29	44.82	44.82	44.82	33.98	91.5	93.56	93.56	93.56	93.06	96.73	92.68	92.68	92.68	94.09	9	13.71	13.71	13.71	10.37	1075.92	7207.35	15386.9	288.24	1637.79	1816	9218	16383	352	2188	68484.4	1.06445e+06	2.27248e+06	42569.3	138317	611.42	0.1	14989	0.1	885.4	1	T	1	Patient	TC	single
4766	32.48	37.73	36.12	37.73	34.26	92.43	94.48	95.24	94.48	91.49	90.22	95.44	94.31	95.44	93.94	9.87	11.8	11.42	11.8	10.24	1862.3	5895.51	15365.2	224.18	1441.43	2988	8686	16383	260	1972	142557	645054	1.57251e+06	24528.8	118735	1457.85	0.1	14986.1	0.1	697.07	0	T	1	Patient	TC	single
4767	35.26	42.24	36.02	42.24	37.41	94.01	93.78	89.27	93.78	92.49	91.59	94.32	88.39	94.32	93.25	10.94	12.96	10.89	12.96	11.2	1449.01	6623.98	11310.7	224.11	1363.51	2112	9898	16383	264	1852	136238	873571	1.05404e+06	29556.1	134439	1032.54	0.1	10943.7	0.1	631.14	0	T	1	Patient	TC	single
4768	32	39.73	37.2	39.73	36.77	93.46	92.15	91.58	92.15	91.61	88.89	90.34	92.46	90.34	90.83	10.01	12.39	11.55	12.39	11.28	3364.68	9623.99	14882.3	220.61	1904.83	4861	11526	16383	244	2492	264561	1.16111e+06	1560234	26615.6	190190	2928.29	0.1	14522.6	0.1	1152.38	0	T	1	Patient	TC	single
4773	32.8	39.66	36.02	39.66	35.41	92.98	94.44	93.33	94.44	92.84	95.29	94.08	94.44	94.08	95.76	10.06	12.33	11.13	12.33	11.18	2161.76	7954.74	8977.64	220.49	1660.75	3180	10742	13907	252	2016	171775	949789	873972	26326.1	163055	1737.38	0.1	8618.14	0.1	908.31	0	T	1	Patient	TC	single
4779	27.32	33.12	29.47	33.12	29.63	91.48	94.2	93.44	94.2	93.5	88.89	87.69	97.42	87.69	94.55	8.46	10.16	9.06	10.16	9.35	826.37	7877.99	9465.96	216.31	1767.85	1160	10110	16383	252	2700	46411.8	639101	610402	17547.9	121353	413.9	0.1	9105.86	0.1	1055.42	0	T	1	Patient	TC	single
4784	32.8	42.73	38.37	42.73	36.77	93.62	94.44	89.59	94.44	91.67	94.12	94.06	90.27	94.06	91.18	10.4	13.02	11.67	13.02	11.23	1933.51	6709.78	13942.3	289.98	1627.76	2848	9334	16383	344	2344	164095	893260	1.49069e+06	38603.8	161171	1457.08	0.1	13572.1	0.1	859.33	1	T	1	Patient	TC	single
4787	33.97	44.5	43.32	44.5	38.01	94.63	94.44	94.3	94.44	93.76	93.02	94.63	94.51	94.63	94.16	10.67	13.69	13.54	13.69	11.67	2830.3	7648.45	15722.9	230.19	2205.76	4205	9706	16383	260	3288	253157	1.12641e+06	2.26323e+06	33901.1	235836	2397.91	0.1	15334.8	0.1	1409.32	0	T	1	Patient	TC	single
4792	36.62	42.73	41.55	42.73	33.98	90.56	89.52	88.01	89.52	92.44	87.72	89.61	89.9	89.61	91.43	10.99	12.77	12.54	12.77	10.55	1167.63	9438.41	14894.6	233.62	2177.18	1544	10974	16383	268	2928	110754	1.2094e+06	1.84037e+06	29935.5	190210	751.26	0.1	14520.4	0.1	1424.69	0	T	1	Patient	TC	single
4793	29.96	33.54	30.32	33.54	32.8	93.87	93.57	93.92	93.57	92.58	93.25	91.43	91.23	91.43	88.6	9.29	10.55	9.52	10.55	10.11	2610.25	8033.1	12375.6	220.34	1363.98	4349	9970	16383	244	1764	177006	701813	880401	19250.3	109518	2189.95	0.1	11999.6	0.1	623.55	0	T	1	Patient	TC	single
4799	32.27	38.92	37.63	38.92	33.44	93.64	93.92	94.42	93.92	93.06	94.18	94.78	93.68	94.78	95.43	10.01	11.91	11.58	11.91	10.22	1990.9	5252.24	15417.9	226.91	1973.14	2968	7905	16383	284	3056	156542	585597	1.6228e+06	25299.3	161712	1582.41	0.1	15035.4	0.1	1224.87	0	T	1	Patient	TC	single
4807	36.83	49.44	49.28	31.19	35.22	94.94	95.58	95.33	91.4	93.4	98.02	91.42	91.34	84.11	91.93	11.58	15.32	15.25	8.94	10.87	4645.84	6825.2	15860.3	264.08	5027.94	6477	9586	16383	300	8089	488995	1.25788e+06	2.89665e+06	16589.4	466460	4205.51	0.1	15464.9	39.61	4267.57	0	T	1	Patient	TC	single
4817	31.98	45.26	45.26	45.26	36.49	93.58	94.84	94.85	94.84	94.02	97.93	96.77	95.15	96.77	93.28	10.11	14.04	14.02	14.04	11.23	2504.48	7354.45	15696	225.96	1888.49	3632	9242	16383	276	2724	201092	1138184	2422611	34969.4	186987	2080.06	0.1	15322.4	0.1	1188.24	0	T	1	Patient	TC	single
4820	31.4	37.63	33.98	37.63	35.48	93.9	94.03	94.18	94.03	94.3	98.35	96.83	98.06	96.83	95.98	9.82	11.55	10.45	11.55	10.89	1667.32	6456.48	5644.2	221.3	1459.95	2188	9442	8562	248	1992	126244	676886	483714	23200.9	136052	1254.96	0.1	5296.02	0.1	715.46	0	T	1	Patient	TC	single
4825	32.9	46.44	46.44	46.44	37.24	89.8	95.11	94.88	95.11	87.91	86.34	94.18	95.63	94.18	85.39	9.85	14.46	14.35	14.46	10.77	1999.54	5799.1	15822.1	226.33	1827.23	3260	9206	16383	264	2584	152230	952965	2.56056e+06	37192.6	166478	1579.05	0.1	15419.2	0.1	1098.84	0	T	1	Patient	TC	single
4826	31.68	46.07	45.86	46.07	36.34	93.25	94.85	95.04	94.85	91.62	94.57	95.99	93.55	95.99	88.56	9.87	14.08	14.04	14.08	11.18	2705.17	7893.69	15581.4	239.79	1781.49	4076	10870	16383	276	2428	207077	1.22821e+06	2.41139e+06	37309.1	174910	2272.73	0.1	15215.3	0.1	1033.1	0	T	1	Patient	TC	single
4827	34.19	43.74	42.14	30.37	37.41	90.55	92.07	93.77	73.98	92.81	88.15	89.64	93.38	77.23	92.64	10.57	13.38	12.96	7.31	11.69	2087.43	6601.6	15697.9	250.06	2142.98	3060	8854	16383	292	3260	183237	928294	2.07023e+06	10507.1	230015	1667.05	0.1	15321.9	29.57	1386.49	0	T	1	Patient	TC	single
4833	30.11	36.99	34.79	36.99	32.95	93.59	92.85	93.53	92.85	93.6	93.87	90.65	90.7	90.65	96	9.29	11.42	10.67	11.42	10.29	2587.66	6981.88	15084.5	222.31	1417.3	3968	9562	16383	260	1928	175474	714541	1.34924e+06	22751.6	117926	2175.31	0.1	14725.5	0.1	704.92	0	T	1	Patient	TC	single
4860	25.13	40.69	34.52	40.69	31.12	90.79	90.67	92.14	90.67	87.05	91.15	92.71	90.28	92.71	81.25	7.74	11.44	10.7	11.44	8.73	711.72	8365.08	12838.5	230.88	1220.67	1112	10766	16383	264	1916	33458.4	859581	1.15368e+06	23725.1	73127.2	303.25	0.1	12478.2	0.1	476.19	0	T	1	Patient	TC	single
4866	30.76	33.23	30.32	33.23	31.33	93.43	93.38	93.55	93.38	91.35	95.27	96.12	97.18	96.12	92.61	9.46	10.45	9.68	10.45	9.66	856.28	8321.42	13774.3	222.17	1806.18	1112	10946	16383	260	2424	60203.8	713155	1.01429e+06	19040.6	132249	431.81	0.1	13383.1	0.1	1037.8	0	T	1	Patient	TC	single
4872	30.39	40.7	39.56	40.7	35.27	93.06	93.72	94.77	93.72	94.09	87.57	94.81	92.73	94.81	93.86	9.46	12.77	12.37	12.77	10.99	3056.6	7160.88	15646.9	318.14	2205.26	4469	9390	16383	404	3076	214904	917564	1881243	40765.5	209177	2584.15	0.1	15259	0.1	1408.81	1	T	1	Patient	TC	single
4887	33.29	43.49	42.45	43.49	35.59	93.98	95.17	95.01	95.17	94.43	94.58	94.66	94.85	94.66	93.8	10.37	13.36	13.22	13.36	11.32	2361.83	6914.79	15640.3	226.97	1922.71	3932	9166	16383	268	2568	199464	969457	2.14723e+06	31820.9	193575	1941.5	0.1	15241.2	0.1	1170.26	0	T	1	Patient	TC	single
4890	32.68	40.95	38.37	40.95	31.51	91.49	93.24	93.9	93.24	83.72	97.86	95.27	94.1	95.27	89.8	9.95	12.52	11.98	12.52	8.82	1387.49	5534.35	14347.8	222.54	1350.2	2196	10314	16383	256	2000	107942	681519	1.61761e+06	27404.4	82572.6	971.11	0.1	13975.5	0.1	609.78	0	T	1	Patient	TC	single
4892	33.66	39.24	36.99	24.85	36.88	93.76	93.26	94.37	77.54	93.64	92.72	90.46	91.53	77.78	91.32	10.45	12.24	11.46	6.55	11.32	2132.68	6923.55	7862.76	244.15	1927.04	3232	9510	13963	268	2732	182773	815145	811234	8227.31	194011	1704.3	0.1	7518.79	23.67	1170.73	0	T	1	Patient	TC	single
4909	31.18	38.7	36.34	38.7	34.3	91.8	93.61	94.05	93.61	92.28	90.91	95.2	95.9	95.2	91.09	9.35	11.98	11.37	11.98	10.34	1692.32	5779.98	15014.2	229.36	1236.02	2908	10626	16383	292	1668	116167	651651	1524093	25858.5	103871	1267.89	0.1	14657.9	0.1	475.59	0	T	1	Patient	TC	single
4911	28.39	36.67	33.5	36.67	30.98	89.81	91.25	93.22	91.25	87.07	88.03	87.87	94.9	87.87	93.2	8.67	11.25	10.19	11.25	8.82	680.45	5138.93	12492.7	221.51	1713.5	980	10186	16383	260	2636	40198	510964	1018668	22024.4	104790	252	0.1	12142.1	0.1	949.06	0	T	1	Patient	TC	single
4912	31.94	40.85	40.42	40.85	34.73	93.84	95.61	95.27	95.61	93.92	96.84	93.49	92.98	93.49	93.83	10.03	12.75	12.58	12.75	10.97	2369.39	7152.28	15595.1	229.32	1920.74	3332	9710	16383	288	2772	187288	913486	1.9399e+06	29288.2	181390	1949.05	0.1	15208.1	0.1	1172.4	0	T	1	Patient	TC	single
4913	32.15	44.17	41.91	44.17	35.37	92.83	92.22	92.83	92.22	92.05	91.44	90.36	93.53	90.36	88.94	9.95	13.26	12.79	13.26	10.72	2260.9	6548.35	15580.8	224.57	1693.84	3460	10874	16383	276	2428	175890	904460	2.00293e+06	31017.2	152916	1840.52	0.1	15193.1	0.1	941.45	0	T	1	Patient	TC	single
4919	34.19	43.64	43.64	43.64	37.69	93.69	92.32	92.32	92.32	92.72	91.16	92.6	92.6	92.6	94.33	10.67	13.38	13.38	13.38	11.44	2461	7530.31	15704	225.86	2222.36	3504	9510	16383	252	3356	220125	1058886	2.20824e+06	31759.3	228366	2020.55	0.1	15285.1	0.1	1446.03	0	T	1	Patient	TC	single
4922	36.24	42.24	39.34	42.24	41.33	93.7	94.73	94.98	94.73	91.95	92.31	94.7	90.88	94.7	92.59	11.13	13.04	12.29	13.04	11.96	1251.73	4867.43	13576.3	226.02	1677.32	1896	8370	16383	256	2584	121855	650016	1.6097e+06	30183.5	188408	847.24	0.1	13216.9	0.1	940.87	0	T	1	Patient	TC	single
4923	30.75	41.5	37.2	41.5	37.05	93.68	91.56	92.95	91.56	90.45	93.92	94.41	88.79	94.41	90.04	9.79	12.69	11.09	12.69	11.06	2171.29	7260.33	14213.8	218.74	1482.15	3616	9834	16383	304	2100	163499	918226	1.37189e+06	27664	142437	1746.86	0.1	13857.7	0.1	789.76	0	T	1	Patient	TC	single
4924	28.61	52.73	51.16	29.36	40.63	92.88	91.72	92.6	87.98	76.74	92.41	91.77	88.69	87.41	73.46	8.76	15.64	15.46	8.46	10.57	1514.54	8227.92	15889.6	249.42	1675.6	2384	11686	16383	276	2512	91362.4	1581435	2.98133e+06	14008.4	147086	1078.09	0.1	15410.1	32.95	919.12	0	T	1	Patient	TC	single
4933	32.26	38.98	37.95	38.98	35.38	92.75	93.19	93.96	93.19	92.83	89.25	94.12	93.92	94.12	92.51	9.93	12	11.8	12	10.97	2117.03	6560.04	15586.9	223.22	1777.89	3088	8342	16383	252	2368	163817	742326	1.70543e+06	25259.4	167899	1692.57	0.1	15215	0.1	1033.52	0	T	1	Patient	TC	single
4946	21.25	31.08	31.08	31.08	25.81	90.83	89.58	89.58	89.58	85.78	91.46	90.23	90.23	90.23	88.39	6.59	9.6	9.6	9.6	7.7	644.05	7026.07	11678.4	225.2	1213.86	964	9958	16383	256	1860	21971.1	508606	845381	16301.5	56559.4	227.55	0.1	11310.9	0.1	457.41	0	T	1	Patient	TC	single
4958	36.45	47.99	46	47.99	43.86	93.94	93.2	94.63	93.2	93.47	92.34	93.17	94.52	93.17	92.05	11.16	14.74	14.24	14.74	13.16	1867.8	4636.84	15999.1	224.65	1634.31	2592	7857	16383	252	2368	182607	790906	2549263	38319.2	222332	1443.46	0.1	15627.9	0.1	873.97	0	T	1	Patient	TC	single
4959	31.77	44.93	44.93	44.93	35.05	94.25	93.37	93.37	93.37	93.93	98.41	94.12	94.12	94.12	90.75	10.01	13.75	13.75	13.75	10.97	2945.77	7753.44	15547.2	229.47	1962.03	4461	9602	16383	260	2584	231622	1.15155e+06	2.30908e+06	34080.8	185289	2521.3	0.1	15170.9	0.1	1241.61	0	T	1	Patient	TC	single
4963	30.92	36.77	34.52	36.77	34.79	93.56	94.05	94.09	94.05	94.04	88.07	95.12	95.83	95.12	92.2	9.66	11.42	10.7	11.42	10.75	2590.2	7582.13	15418.8	224.36	1878.4	3916	9766	16383	256	2428	189656	775971	1.38556e+06	22961.2	170359	2173.88	0.1	15052.5	0.1	1125.95	0	T	1	Patient	TC	single
4970	30.97	35.81	34.19	35.81	33.76	93.84	92.44	91.07	92.44	91.71	96.72	93.01	92.04	93.01	95.94	9.85	11.01	10.32	11.01	10.22	2625.46	7169.59	13193.4	223.83	1743.84	3840	8870	16383	248	2508	199883	683045	1.10324e+06	21323.8	142920	2213.11	0.1	12837.6	0.1	995.46	0	T	1	Patient	TC	single
4980	32.97	42.14	38.37	42.14	37.2	92.14	92.17	89.97	92.17	90.86	94.85	92.93	91.73	92.93	92.92	10.14	12.83	11.87	12.83	11.28	2436.14	8193.98	14273.3	222.37	1643.78	3696	10514	16383	260	2160	196618	1.06017e+06	1.57952e+06	28770.6	164125	2007.74	0.1	13921	0.1	903.47	0	T	1	Patient	TC	single
4982	31.56	42.78	42.35	42.78	37.1	93.13	94.34	94.17	94.34	94.21	96.09	96.12	96.92	96.12	92.18	9.74	13.32	13.12	13.32	11.35	2810.48	7113.19	15572	226.15	1822.68	4277	9430	16383	272	2372	209292	991354	2.10546e+06	31518	184262	2382.02	0.1	15192.8	0.1	1062.25	0	T	1	Patient	TC	single
4983	31.4	40.1	37.56	40.1	36.55	92.85	94.52	94.16	94.52	93.33	95.48	97.31	93.1	97.31	94.21	9.68	12.54	11.76	12.54	11.32	1877.13	5949.79	14437.1	236.22	1760.73	2820	7577	16383	280	2288	138225	735153	1.56761e+06	29186.7	177267	1456.65	0.1	14070.5	0.1	1020.33	0	T	1	Patient	TC	single
4992	33.97	46.75	45.89	46.75	36.93	93.97	93.32	94.09	93.32	93.42	93.72	91.81	93.2	91.81	94.53	10.87	14.61	14.5	14.61	11.64	2703.91	7456.22	15894.5	256.31	2263.36	4197	10386	16383	316	3176	250852	1250096	2.62516e+06	42972.1	241053	2283.52	0.1	15515.7	0.1	1570.88	1	T	1	Patient	TC	single
4996	33.76	42.24	38.27	42.24	37.19	93.68	93.01	92.92	93.01	94.31	93.27	94.64	94.74	94.64	92.58	10.5	12.96	11.87	12.96	11.64	2895.21	8029.13	12825.8	223.08	1626.09	5001	10954	16383	248	2532	250532	1058881	1.41933e+06	29419.6	173183	2471.02	0.1	12486.2	0.1	913.69	0	T	1	Patient	TC	single
5017	34.84	48.8	41.08	48.8	44.28	93.68	86.78	93.59	86.78	87.82	93.33	86.99	90.03	86.99	91.53	10.55	13.98	12.42	13.98	12.75	2070.55	7121.39	8305.26	332.79	1788.83	3012	9382	13523	504	2296	180894	1093228	1.00546e+06	51087.9	228469	1598.21	0.1	7930.01	0.1	1004.34	1	T	1	Patient	TC	single
5021	31.73	40.49	37.96	33.5	36.39	93.46	92.68	94.49	79.37	94.33	91.35	96.26	92.8	78.72	93.42	9.9	12.48	11.83	8.64	11.35	1654.81	4916.19	14582.1	251.04	1507.67	2512	6845	16383	280	2020	127362	601306	1.60156e+06	14725.6	152417	1242.32	0.1	14206.9	34.55	763.21	0	T	1	Patient	TC	single
5022	30.18	38.5	35.81	38.5	33.76	92.72	93.49	94.23	93.49	93.8	90.62	96.54	94.07	96.54	90.23	9.21	11.74	11.18	11.74	10.67	2211.05	6550.95	7369.55	322.92	1543.7	3312	9290	12339	404	1936	147176	708593	723556	34929.5	138077	1754.61	0.1	6989.53	0.1	783.35	1	T	1	Patient	TC	single
5032	31.56	44.08	42.36	44.08	41.5	94.02	92.79	94.01	92.79	84.21	93.62	93.24	94.55	93.24	82.76	9.98	13.42	13.22	13.42	11.09	2325.74	7403.78	15484.3	223.73	1899.78	3360	9290	16383	268	2384	181903	1.04725e+06	2.12581e+06	31646.2	183362	1901.3	0.1	15105.5	0.1	1163.45	0	T	1	Patient	TC	single
5033	37.37	48.44	46.65	48.44	39.94	89.13	90.34	88.45	90.34	90.06	88.8	90.22	85.41	90.22	87.23	11.3	14.72	14.13	14.72	12.22	2264.71	7634.54	15773.5	228.73	2071.04	3596	9770	16383	272	2892	227065	1.29905e+06	2.47393e+06	38920	242972	1836.33	0.1	15403	0.1	1310.76	0	T	1	Patient	TC	single
5035	28.39	28.34	23.94	28.34	23.13	92.78	92.82	92.54	92.82	91.7	88.65	86.81	100	86.81	89.62	8.64	8.73	7.56	8.73	7.49	745.13	9012.15	11245.2	262.39	1475.09	1144	10170	16383	300	2332	43709.2	539896	505255	15719.1	65049.7	280.64	0.1	10885.4	0.1	670.69	1	T	1	Patient	TC	single
5042	26.57	34.02	30.44	34.02	27.96	87.83	90.31	93.1	90.31	91.01	85.71	92.42	95.27	92.42	88.72	8.17	10.24	9.46	10.24	8.39	612.86	7733.49	11781.6	224.16	1206.62	912	10782	16383	248	1812	32125.5	637030	828342	18464.8	66763.7	212.4	0.1	11433.8	0.1	490.18	0	T	1	Patient	TC	single
5050	33.23	38.06	33.66	38.06	34.52	90.02	90.19	91.99	90.19	92.19	91.3	83.67	87.98	83.67	91.35	9.87	11.39	10.5	11.39	10.5	783.59	6618.47	14248.6	266.78	1654.67	1080	9926	16383	352	2300	59982.5	674595	1.23298e+06	27191.4	143184	383.13	0.1	13918.1	0.1	974.35	1	T	1	Patient	TC	single
5054	39.66	59.21	59.21	59.21	42.66	92.23	93.71	93.71	93.71	91.38	91.34	91.96	91.96	91.96	90.46	12.11	18.51	18.51	18.51	13.12	5614	7160.48	16179.8	232.22	3376.28	8730	10474	16383	276	4921	646951	1.92737e+06	4355075	62505.3	456501	5181.79	0.1	15724.9	0.1	2616.03	0	T	1	Patient	TC	single
5063	32.8	41.92	40.91	41.92	36.88	93.42	93.57	94.37	93.57	94.26	95.07	93.85	94.04	93.85	95.95	10.37	12.79	12.65	12.79	11.44	2731.4	7993.78	15614.6	227.55	2362.56	4285	10406	16383	316	3420	230675	1.02761e+06	1.96181e+06	29251.5	242772	2310.95	0.1	15238.5	0.1	1606.14	0	T	1	Patient	TC	single
5068	31.15	38.55	37.2	23.88	35.26	93.18	94.41	94.68	81.72	94.37	94.12	93.38	98.02	77.22	93.16	9.49	12	11.58	6.47	11.13	2368.99	6588.81	15135.9	246.48	1980.44	3692	8910	16383	284	2520	167545	745581	1.59312e+06	8100.84	192796	1952.56	0.1	14760.7	26	1192.08	0	T	1	Patient	TC	single
5070	35.05	45.57	44.81	45.57	37.36	94.48	93.46	93.17	93.46	93.42	90.87	94.79	91.6	94.79	93.21	11.04	13.9	13.75	13.9	11.85	3198.73	5989.52	15736.6	224.22	1945.84	5081	8774	16383	280	2976	306073	909504	2.33722e+06	34047.5	214522	2782.37	0.1	15326.4	0.1	1241.5	0	T	1	Patient	TC	single
5081	33.77	42.09	40.2	42.09	38.87	93.09	92.7	94.08	92.7	93.29	91.51	91.17	87.71	91.17	94.05	10.6	12.96	12.46	12.96	11.94	3270.08	6891.81	14332.5	249.41	2055.93	4829	8506	16383	324	2716	288413	908891	1.74706e+06	32892.6	230080	2865.69	0.1	13984.2	0.1	1343.43	1	T	1	Patient	TC	single
5097	31.29	44.23	43.27	44.23	37.51	93.56	93.73	93.78	93.73	93.21	96.15	94.22	94.77	94.22	88.21	9.82	13.54	13.12	13.54	11.42	2713.14	7117.39	15422.7	330.02	1931.9	3880	9662	16383	436	2592	205430	1.02451e+06	2.08528e+06	47505.1	197715	2280.76	0.1	15048.5	0.1	1195.42	1	T	1	Patient	TC	single
5117	31.18	37.63	34.73	37.63	36.35	93.53	93.51	94.09	93.51	94.55	94.25	92.11	90	92.11	90.64	9.6	11.87	11.04	11.87	11.16	2949.64	8537.89	6162.6	263.07	1826.94	4297	11242	9050	364	2312	213519	944825	589673	29111.8	178613	2517.17	0.1	5798.99	0.1	1054.49	1	T	1	Patient	TC	single
5133	28.93	36.51	34.95	36.51	34.09	93.29	93.93	94.42	93.93	93.33	94.34	94.98	89.59	94.98	94.88	9.18	11.25	10.82	11.25	10.67	2644.93	7573.95	10761.5	292.52	1579.91	4092	9910	15507	368	2056	174957	753077	989431	29085.1	141315	2208.45	0.1	10393.9	0.1	843.43	1	T	1	Patient	TC	single
5148	31.72	44.38	44.38	44.38	35.38	94.3	94.4	94.4	94.4	93.51	91.89	92.37	92.37	92.37	94.92	9.9	13.94	13.94	13.94	11.18	2844.43	8048.55	15787.5	272.69	2109.15	4441	10658	16383	332	2864	218920	1.22886e+06	2410450	41634.1	207081	2411.99	0.1	15400.9	0.1	1376.7	1	T	1	Patient	TC	single
5164	32.26	43.31	43.31	43.31	36.62	91.57	95.4	95.19	95.4	93.98	90.45	97.13	97.4	97.13	92.47	9.71	13.6	13.54	13.6	11.25	2294.18	6560.77	15647.4	292.76	1823.8	3596	9410	16383	348	2336	169890	952577	2.25236e+06	42506.1	181340	1861.72	0.1	15263.6	0.1	1071.41	1	T	1	Patient	TC	single
5211	29.9	38.6	35.48	38.6	36.34	93.21	91.52	94.1	91.52	92.42	90.8	95.04	90.52	95.04	90.56	9.29	11.78	11.09	11.78	11.11	2862.16	8508.63	5713.42	247.57	1518.03	4357	11130	8902	344	1968	194089	927428	551447	26985	147148	2421.66	0.1	5361.55	0.1	785.6	1	T	1	Patient	TC	single
5226	33.07	37.94	25.07	37.94	34.55	82.6	83.8	92.22	83.8	83.49	87.07	84.24	93.81	84.24	83.04	8.82	10.37	7.74	10.37	9.52	552.63	8656.54	11810.5	232.32	999.42	876	11146	16383	264	1412	33796.2	731071	555222	19619.7	71098.7	124.17	0.1	11466.3	0.1	294.99	1	T	1	Patient	TC	single
5229	35.31	47.73	41.5	43.27	38.92	93.09	90.68	94.9	80.58	95.13	92.38	90.77	93.42	80.1	91.55	10.87	14.37	13	10.06	12.27	1956.91	6765.28	15645.3	260.13	2066.28	2956	9738	16383	312	2988	181550	1.09767e+06	2.07632e+06	20669.8	244133	1540.54	0.1	15298.4	35.63	1329.84	0	T	1	Patient	TC	single
5234	33.98	45.68	42.89	45.68	38.92	94.15	92.5	93.56	92.5	93.62	95.61	94.2	96.66	94.2	95.17	10.42	14.17	13.2	14.17	11.94	2449.83	8113	15738	235	1782.08	3680	10698	16383	272	2352	208934	1.2792e+06	2154088	37052.8	199434	2029.42	0.1	15366.6	0.1	1085.59	0	T	1	Patient	TC	single
5291	32.26	40.42	38.37	40.42	37.26	94.09	93.38	93.71	93.38	94.06	94.09	93.58	94.01	93.58	94.84	9.93	12.52	11.89	12.52	11.55	2591.1	7344.88	9979.81	292.84	1935.51	3768	9910	16383	356	2416	200501	904473	1.10854e+06	36061.1	202915	2154.63	0.1	9611.85	0.1	1195.14	1	T	1	Patient	TC	single
5300	30.65	43.06	43.49	37.36	34.84	94.16	94.64	94.51	93.36	94.4	94.74	96.78	97.91	92.8	91.11	9.52	13.46	13.32	11.18	10.92	2434.5	6405.6	15535	301.32	1867.48	3672	9986	16383	348	2508	173191	911392	2.16508e+06	29584.4	174807	2022.06	0.1	15151.8	72.82	1175.11	0	T	1	Patient	TC	single
5309	29.86	35.48	29.9	35.48	31.94	91.47	90.18	92.73	90.18	92.35	93.67	88.13	90.8	88.13	96.7	9.15	10.77	9.29	10.77	9.82	743.09	8034.7	12392.2	229.02	1370.55	1092	9998	16383	260	1964	48844.7	732037	840340	20866.2	103773	342.62	0.1	12049	0.1	670.17	0	T	1	Patient	TC	single
5318	31.28	46.11	45.79	30.55	37.13	93.13	95.38	95.48	73.63	94.64	97.31	96.87	98.15	73	96.14	9.93	14.26	14.17	7.28	11.71	2076.73	6741.46	15793.4	242.08	1831.94	3372	9422	16383	260	2480	160699	1076973	2.4902e+06	10071.1	197392	1660.31	0.1	15405	21.6	1087.55	0	T	1	Patient	TC	single
5322	33.5	41.71	37.63	41.71	37.2	93.93	92.01	94.13	92.01	94.62	98.51	88.46	91.29	88.46	94.62	10.34	12.86	11.83	12.86	11.74	2577.98	8731.66	14765.8	225.06	2101.89	3988	10966	16383	248	2836	216646	1.13337e+06	1.62174e+06	29213.3	227354	2153.55	0.1	14404.3	0.1	1389.61	0	T	1	Patient	TC	single
5325	33.55	44.39	43.64	44.39	34.9	92.34	95.53	95.57	95.53	93.15	89.85	96.38	93.77	96.38	94.59	10.22	13.79	13.67	13.79	10.84	1590.72	6012.9	15505.1	228.57	1691.24	2560	9334	16383	256	2868	130371	898044	2277033	34137.3	156199	1174.34	0.1	15122.8	0.1	950.79	0	T	1	Patient	TC	single
5332	32.26	42.09	38.98	42.09	38.92	94.22	91.93	94.57	91.93	93.05	90.16	91.61	95.73	91.61	93.28	10.11	13.06	12.2	13.06	11.91	2054.98	6689.01	14907.4	231.27	1797.9	3464	9678	16383	272	2516	165000	896060	1.74272e+06	30980.5	200456	1630.52	0.1	14544.4	0.1	1069.53	0	T	1	Patient	TC	single
5365	30.92	41.92	40.1	41.92	35.05	91.25	91.22	89.43	91.22	87.04	91.95	88.37	89.92	88.37	87.06	9.6	12.63	11.46	12.63	10.32	2436.05	5968.75	8223.88	231.47	1406.61	4133	10654	16383	276	1972	176342	747428	848492	28985.3	117622	2011.78	0.1	7863.72	0.1	658.14	0	T	1	Patient	TC	single
5368	35.48	42.24	32.54	42.24	36.77	94.73	93.37	90.08	93.37	92.26	93.56	95.61	90.34	95.61	90.71	11.11	13	9.66	13	10.94	1409.67	6999.82	9892.59	225.48	1415.63	2172	9442	16383	256	2136	136644	928960	724339	29923.8	133100	989.2	0.1	9556.23	0.1	695.16	0	T	1	Patient	TC	single
5374	30.87	37.7	31.68	37.7	33.65	92.88	93.77	93.98	93.77	92.79	90.17	91.8	97.33	91.8	93.17	9.57	11.37	9.95	11.37	10.42	999.61	8549.25	12856.5	230.9	2239.2	1420	10654	16383	276	3500	71944	867835	1.0002e+06	23438.8	190970	575.11	0.1	12496.6	0.1	1458.82	0	T	1	Patient	TC	single
5391	33.98	42.68	38.55	29.58	37.05	91.46	90.33	93.2	77.01	91.28	92.78	91.43	94.46	73.79	91.6	10.14	12.92	11.98	7.39	11.23	2126.91	7036.8	14986.7	243.42	1757.92	3516	10278	16383	268	2584	171660	922158	1.68964e+06	10430.6	174058	1718.62	0.1	14627.6	26.93	1017.59	0	T	1	Patient	TC	single
5403	31.08	39.99	35.06	39.99	34.83	93.14	90.32	94.06	90.32	93.95	93.82	86.12	90.45	86.12	93.94	9.71	12.2	10.8	12.2	11.06	2407.75	8495.15	13024.5	226.99	1417.4	3640	10958	16383	260	1852	178300	993109	1.19208e+06	26535.7	136215	1979.45	0.1	12669.4	0.1	676.99	0	T	1	Patient	TC	single
5404	33.66	44.4	39.46	25.49	43.33	92.67	90.69	93.87	68.57	87.91	92.89	92.33	93.95	74.32	87.22	10.57	13.14	12.2	6.26	11.87	951.51	4112.13	14194.5	415.46	1217.22	1436	7441	16383	452	1724	83524.5	557704	1659381	12790.3	134701	659.05	0.1	13846.4	55.01	764.74	1	T	1	Patient	TC	single
5413	31.51	37.05	33.76	37.05	32.8	93.14	93.23	93.48	93.23	93.78	89.39	92.89	96.12	92.89	97.99	9.74	11.58	10.45	11.58	10.27	924.22	8263.81	14618.2	247.92	1818.87	1292	9910	16383	292	2532	68825.5	869802	1.2528e+06	26094.8	150583	523.74	0.1	14259.1	0.1	1106.45	1	T	1	Patient	TC	single
5416	32.48	70.85	48.25	44.23	41.86	93.53	82.43	95.23	76.26	83.59	93.91	83.12	93.62	77.25	85.34	10.22	17.08	14.97	10.01	11.87	1758.76	5604.1	15876	290.9	1772.51	2860	9662	16383	336	2564	144143	1.28463e+06	2.79383e+06	22873	196151	1334.33	0.1	15495.9	58.45	1068.12	0	T	1	Patient	TC	single
5417	33.39	40.43	35	40.43	36.06	90.94	90.09	90.93	90.09	88.14	89.8	87.41	89.66	87.41	90.19	10.19	12.31	10.37	12.31	10.65	1404.73	7346.47	9079.14	223.1	1341.96	2204	10634	16383	268	2076	114543	874106	766762	26545.7	119474	988.28	0.1	8751.33	0.1	669.49	0	T	1	Patient	TC	single
5418	34.52	47.18	47.18	47.18	38.27	94.31	91.61	91.54	91.61	93.78	92.27	92.87	93.77	92.87	96.98	10.8	14.68	14.57	14.68	11.85	3002.94	8129.78	15750.3	245.65	1827.4	4281	10730	16383	296	2312	274845	1.37655e+06	2627557	41594.2	201464	2578.61	0.1	15374.4	0.1	1083.18	0	T	1	Patient	TC	single
5421	34.3	41.39	37.91	41.39	36.34	94.03	94.27	94.78	94.27	94.29	93.3	94.34	96.58	94.34	96.41	10.52	12.98	11.8	12.98	11.53	2432.61	8622.32	8028.78	244.4	1835.7	3460	11282	12891	288	2696	211514	1140698	878466	32333.5	191688	2004.2	0.1	7672.71	0.1	1115.3	0	T	1	Patient	TC	single
5422	33.76	47.72	43.74	47.72	37.85	91.99	89.42	88.11	89.42	93.81	92.65	89.66	88.93	89.66	91.06	10.4	13	11.78	13	11.42	2078.69	7754.52	7184.06	265.1	1647.43	3092	9994	12971	300	2136	176416	1.02912e+06	783053	35182.4	168602	1666.2	0.1	6836.76	0.1	907.01	1	T	1	Patient	TC	single
5426	36.55	69.25	38.87	64.51	38.12	90.41	79.89	91.94	69.58	90.8	91.32	73.46	93.7	54.3	89.23	10.77	14.95	11.96	10.82	11.74	1464.47	5923.21	5312.66	276.74	1485.72	2208	9754	9050	308	2036	133428	1039894	596754	25444.1	160705	1040.01	0.1	4964.54	48.27	737.32	0	T	1	Patient	TC	single
5430	34.83	42.36	39.13	27.1	37.95	90.54	92.46	94.63	85.74	94.68	90.43	94.85	92.73	88.89	93.68	10.52	13.22	12.37	7.56	11.94	1909.55	6389.05	15599.3	251.96	1791.73	2840	9374	16383	284	2324	166034	877142	1875521	11320.9	200514	1485.12	0.1	15215.9	27.5	1043.46	0	T	1	Patient	TC	single
5431	34.52	52.12	49.44	52.12	37.15	90.13	89.75	88.46	89.75	92.53	84.58	86.11	85.67	86.11	90.83	10.65	15.13	13.87	15.13	11.28	2236.69	6412.71	15132	238.39	1943.75	3544	8818	16383	308	2776	199131	1.15251e+06	2.28519e+06	42843.9	194076	1812.43	0.1	14741.4	0.1	1187.49	0	T	1	Patient	TC	single
5432	30.6	37.58	33.23	37.58	33.71	93.39	93.97	94.42	93.97	94.08	88.3	95.72	99.5	95.72	92.49	9.52	11.67	10.32	11.67	10.62	2806.88	8502.56	8313.52	239.53	1744.6	4181	10158	14563	280	2316	199682	909080	695185	25610.5	154595	2394.63	0.1	7953.21	0.1	1004.23	1	T	1	Patient	TC	single
5434	37.95	51.81	51.6	28.61	37.41	89.61	89.51	88.25	88.93	85.28	88.26	89.47	87.04	90.32	87.33	11.44	15.86	15.66	8.1	10.82	1915.82	6790.58	15955.9	270.35	2377.48	3040	9258	16383	304	3548	196866	1.3419e+06	3073413	13946.8	218590	1503.37	0.1	15546.7	45.88	1645.21	0	T	1	Patient	TC	single
5439	31.51	40.2	35.38	40.2	37.85	93.58	92.05	94.8	92.05	91.68	95.08	90.88	91.03	90.88	94.83	9.85	12.29	10.87	12.29	11.09	1823.85	6104.49	12743.7	237.45	1535.47	2872	9782	16383	264	2128	138854	723792	1.18228e+06	28153.2	148200	1391.52	0.1	12364.2	0.1	755.12	0	T	1	Patient	TC	single
5440	36.12	46.86	45.57	46.86	39.46	94.36	95.25	95.34	95.25	94.76	95.14	93.72	96.63	93.72	96.09	11.44	14.81	14.3	14.81	12.2	1795.9	7979.05	15699.6	232.79	1678.21	2468	11006	16383	288	2288	184544	1.37427e+06	2.52114e+06	40094.8	196187	1363.48	0.1	15311.5	0.1	905.83	0	T	1	Patient	TC	single
5449	30.48	37.31	35.48	37.31	34.3	93.41	94.79	93.65	94.79	93.46	94.19	96.84	92.48	96.84	91.71	9.55	11.58	10.94	11.58	10.42	3173.87	8929.21	15030.7	227.35	1603.82	4865	11090	16383	272	2140	227111	939837	1.41321e+06	23929.8	136782	2737.59	0.1	14672.3	0.1	827.48	0	T	1	Patient	TC	single
42	31.94	53.15	36.19	53.15	49.23	94.03	86.07	94.42	86.07	87.87	92.59	84.49	96.43	84.49	90.71	10.01	14.9	11.55	14.9	13.92	1251.07	5619.24	14214.8	229.8	1439.13	2080	8189	16383	280	1888	98369.9	979516	1.49026e+06	40058.2	219129	842.64	0.1	13859.5	0.1	690.73	0	T	1	Patient	PTC	single
506	25.22	33.02	31.4	33.02	25.82	90.48	91.34	92.72	91.34	92.2	92.86	94.33	93.99	94.33	96.61	7.7	10.14	9.85	10.14	7.91	789.89	9295.75	12302.1	220.08	1540.41	1168	11506	16383	260	2384	36804.9	750249	936592	17762.6	75620	365.49	0.1	11930.5	0.1	803.99	1	T	1	Patient	PTC	single
750	24.74	34.34	30.97	34.34	28.65	88.57	91.69	94.05	91.69	92.38	92.59	89.86	96.07	89.86	93.62	7.56	10.47	9.71	10.47	8.64	1991.85	3368.59	11583.9	587.3	2352.62	2224	5321	16383	676	2732	89495.3	290094	857814	50577	138004	243.43	0.1	11112	0.1	464.27	1	T	1	Patient	PTC	single
892	34.3	50.3	45.57	50.3	43	94.52	86.42	82.36	86.42	85.75	95.09	86.34	83.09	86.34	86.87	10.89	14.74	13.36	14.74	12.54	1885.66	7427.27	12787.3	236.42	1663.93	2688	9622	16383	268	2232	175724	1.26687e+06	1.79279e+06	40326.1	205595	1465.33	0.1	12412.7	0.1	931.57	0	T	1	Patient	PTC	single
949	31.73	54.26	47.22	31.98	48.37	77.66	90.86	82.57	77.31	77.49	79.73	90.63	81.64	75	75.21	8.85	14.84	12.71	7.13	11.32	1543.27	3684.32	16139.4	264.37	1609.16	1952	8646	16383	288	2032	95021.8	637632	2.04789e+06	10558.7	162007	1122.8	0.1	-240.7	39.89	812.72	1	T	1	Patient	PTC	single
977	25.18	31.35	26.57	31.35	25.22	85.62	90.99	92.28	90.99	88.23	88.89	90.91	90.84	90.91	88.39	7.24	9.35	8.33	9.35	7.7	729.25	6243.19	12147	250.4	1234.46	988	9118	16383	288	1884	30035.3	428558	662001	17188.5	57519.6	224.82	0.1	11795.5	0.1	449.99	1	T	1	Patient	PTC	single
1109	26.57	34.3	32.59	34.3	30.32	89.67	91.53	91.95	91.53	85.55	89.23	91.79	92.71	91.79	84.62	8.3	10.47	10.08	10.47	8.7	633.69	8685.51	11580.1	222.9	1322.43	908	12010	16383	280	2128	34272.1	747971	924980	19195.4	78673.7	205.2	0.1	11207.9	0.1	570.02	0	T	1	Patient	PTC	single
1180	33.28	45.14	45.14	45.14	38.91	93.61	93.88	94	93.88	91.01	92.68	93.85	94.09	93.85	92.08	10.42	14.37	14.35	14.37	11.85	3291.9	5824.57	15990.5	227.04	2305.74	4685	7581	16383	272	2960	280750	945034	2.5878e+06	36836.5	254200	2859.6	0.1	15582.5	0.1	1577.33	1	T	1	Patient	PTC	single
1304	22.06	26.46	22.77	26.46	25.11	83.71	87.79	91.59	87.79	83.88	83.91	90.98	90.43	90.98	83.65	6.79	8.04	7.06	8.04	7.42	567.49	7083.65	11482.2	222.1	1175.96	748	10130	16383	252	1772	20540	359531	449027	11272.6	50879.9	163.02	0.1	11126.2	0.1	431.55	0	T	1	Patient	PTC	single
1314	27	34.94	23.63	34.94	29.04	90.59	88.08	91.76	88.08	82.26	93.6	87.5	90.82	87.5	85.95	8.14	9.66	7.2	9.66	8.01	522.46	8126.26	11187.9	217.8	1053.72	680	10178	16383	252	1576	27169.8	595008	456135	15947.1	53043.2	125.99	0.1	10839.9	0.1	353.34	0	T	1	Patient	PTC	single
1479	21.2	27.46	26.95	27.46	24.71	90.93	89.02	91.12	89.02	85.36	90.7	87.05	88.28	87.05	82.8	6.75	8.58	8.23	8.58	7.02	599.77	6461.56	10722	222.96	1303.14	892	9370	16383	280	2272	21458.6	373656	570962	12893.5	50418.9	195.32	0.1	10354.6	0.1	558.68	0	T	1	Patient	PTC	single
1677	27.86	35.38	30.22	35.38	31.33	93.01	91.99	91.58	91.99	93.57	99.31	91.89	90.85	91.89	91.06	8.73	10.84	9.32	10.84	9.74	763.44	7511.15	10766.3	217.89	1701.92	1044	10634	15743	252	2412	45736.1	693711	734566	20124	126740	354.96	0.1	10398.7	0.1	953.45	0	T	1	Patient	PTC	single
1706	25.66	34.78	30.23	34.78	29.51	88.99	88.81	92.8	88.81	84.33	87.16	89.14	93.71	89.14	86.32	7.6	9.63	9.18	9.63	7.87	741.14	7690.6	12013.7	222.22	1550.46	1092	10866	16383	264	2516	33608.2	559909	794681	16178.4	75468.6	324.69	0.1	11657.6	0.1	789.97	0	T	1	Patient	PTC	single
1707	24.24	36.13	31.3	36.13	31.08	91.16	88.24	93.22	88.24	90.1	93.64	87.56	92.22	87.56	90.23	7.63	10.92	9.76	10.92	9.6	938.36	6132.72	11812.8	226.13	1470.37	1448	11866	16383	260	2028	42942.1	574057	884599	21167.3	106438	513.87	0.1	11444.9	0.1	733.93	0	T	1	Patient	PTC	single
1812	31.03	41.87	39.77	41.87	40.1	93.4	86.62	85.9	86.62	85.33	90.91	85.52	82.69	85.52	85.61	9.66	12.54	11.74	12.54	11.83	2351.36	7102.58	14716.9	225.76	1622.67	3572	9758	16383	268	2068	172168	877591	1.59188e+06	27895.3	178218	1931	0.1	14329.4	0.1	866.36	0	T	1	Patient	PTC	single
2223	44.82	65.53	65.53	24.09	45.36	86.5	89.01	89.09	79.7	83.59	88.65	88.61	88.73	80.49	84.95	13.14	19.53	19.52	6.59	13	2501.73	4937.52	16182.5	245.22	2633.08	3244	10518	16383	272	3856	339295	1.47898e+06	4840529	8365.43	349441	2073.23	0.1	15712.9	24.75	1848.7	0	T	1	Patient	PTC	single
2666	54.75	61.95	36.88	61.95	48.74	92.21	68.83	94.11	68.83	72.86	94.38	65.06	93.85	65.06	70.38	12.07	14.83	11.74	14.83	11.74	2598.34	7190.31	15111.8	225.41	2084.88	3668	9318	16383	256	3172	297020	1.24141e+06	1.6346e+06	38916.6	225514	2171.83	0.1	14725	0.1	1340.53	0	T	1	Patient	PTC	single
2667	32.48	43.59	41.39	43.59	38.92	91.42	89.91	92.87	89.91	89.07	91.85	89.63	96.69	89.63	85.38	9.87	13.18	12.65	13.18	11.58	1879.85	5095.12	15734.9	235.07	1997.45	2888	6737	16383	272	2576	143900	695261	1.97692e+06	32077.2	210241	1471.44	0.1	15360.2	0.1	1273.22	1	T	1	Patient	PTC	single
2716	31.61	48.36	45.78	48.36	41.72	93.89	81.21	80.9	81.21	81.99	94.3	81.4	79.93	81.4	80	10.11	13.18	12.37	13.18	11.51	2244.27	6840.32	14229.4	230.48	1683.17	3536	9478	16383	280	2440	180199	933404	1.71082e+06	31449.8	175060	1823.89	0.1	13883	0.1	962.78	0	T	1	Patient	PTC	single
3074	37.08	40.95	38.01	40.95	36.35	82.91	85.79	82.93	85.79	87.35	81.99	84.62	78.7	84.62	85.17	10.57	12.03	11.04	12.03	10.52	872.21	7161.73	13174	227.33	2030.3	1212	10178	16383	256	3036	76563.6	813392	1.26056e+06	25818.5	176533	455.73	0.1	12814.1	0.1	1269.9	0	T	1	Patient	PTC	single
3098	26.57	32.8	25.07	32.8	29.46	90.08	92.03	92.54	92.03	90.39	89.23	93.89	91.53	93.89	88.89	8.3	9.76	7.91	9.76	8.73	631.08	8541.3	11019.2	223.6	1407.42	924	11718	16383	256	2164	34130.7	639611	540945	16744.2	84314.9	210.61	0.1	10658.9	0.1	658.96	0	T	1	Patient	PTC	single
3114	55.78	64.74	37.89	35.05	52.66	56.48	68.45	94.16	92.61	66.5	47.01	67.83	93.49	91.83	69.04	11.91	16.08	11.76	10.5	12.2	2405.55	6100.67	15395	409.65	1722.69	3388	9062	16383	572	2384	268206	1.23856e+06	1.67162e+06	35448.7	201388	1989.06	0.1	15019.1	177.17	998.31	0	T	1	Patient	PTC	single
3404	35.95	38.64	24.85	38.64	36.34	76.54	89.1	91.28	89.1	81.72	75.19	87.67	95.41	87.67	76.82	8.27	10.97	7.6	10.97	8.94	469.89	8085.55	11272.5	232.6	935.5	576	11770	16383	276	1208	25217.8	763581	511170	21966.1	58767.7	57.39	0.1	10933.1	0.1	199.1	1	T	1	Patient	PTC	single
3440	32.9	69.35	37.69	49.82	35.48	92.91	74.08	92.24	54.87	87.92	97.4	80.2	90.66	50.79	87.56	10.08	14.54	11.67	8.17	10.92	1683.12	4466.36	15438.6	379.9	1594.61	2564	6661	16383	456	2344	134443	741389	1.65067e+06	19914.3	149265	1394.67	0.1	15092	31.42	962.17	1	T	1	Patient	PTC	single
3573	31.08	42.78	41.22	25.99	42.46	92.11	88.16	88.1	84.02	82.3	92.05	87.29	91.14	84.62	86.43	9.66	12.42	11.2	7.42	10.82	1910.82	6349.3	14662.2	252.85	1524.56	2880	9414	16383	284	2124	139911	768667	1.44566e+06	10939.8	140170	1494.43	0.1	14294.8	32.37	792.22	0	T	1	Patient	PTC	single
3586	31.94	48.69	46.86	48.69	43.54	93.75	86.1	82.5	86.1	81.5	93.05	86.92	85.16	86.92	79.78	9.95	14.37	13.36	14.37	12.11	2299.83	6141.62	15018.4	283.3	1881.39	3384	7425	16383	356	2608	178919	996476	2.10558e+06	45965.8	216809	1819.46	0.1	14629	0.1	1084.89	1	T	1	Patient	PTC	single
3618	36.56	49.33	48.15	49.33	43.52	91.41	86.62	85.92	86.62	83.74	88.31	84.79	86.46	84.79	85.16	11.06	14.57	14.26	14.57	12.81	2474.41	7514.51	15878.8	223.24	2170.17	3640	9370	16383	256	2844	237795	1.25362e+06	2.5367e+06	37242.6	279882	2057.95	0.1	15495.5	0.1	1457.88	0	T	1	Patient	PTC	single
3643	31.15	56.85	54.81	56.85	49.66	91.83	86.93	87.06	86.93	87.13	89.29	86.89	85.29	86.89	91.06	9.43	16.08	15.88	16.08	12.65	2636.67	6150.96	15987.6	222.59	1791.22	3792	8990	16383	248	2376	184282	1.24877e+06	3.16599e+06	45190.3	225048	2220.31	0.1	15579.8	0.1	1062.9	0	T	1	Patient	PTC	single
3879	36.34	47.61	29	47.61	39.13	84.02	76.13	91.77	76.13	75.35	84.88	75.38	96.67	75.38	72.9	10.42	13.2	8.91	13.2	10.65	1690.05	6832.43	11113.9	274.25	1491.18	2588	8326	16383	324	2184	144136	935170	693548	37537.1	132759	1165.68	0.1	10714	0.1	678.75	1	T	1	Patient	PTC	single
4039	30.97	58.1	55.77	58.1	53.84	91.92	74.94	71.31	74.94	73.69	92	71.03	70.16	71.03	72.49	9.63	15.18	14.22	15.18	14.35	2556.23	7096.85	15149.8	221.88	1718.64	3872	9338	16383	256	2660	186105	1.28432e+06	2.40762e+06	40153.1	278134	2135.92	0.1	14801.3	0.1	982.27	0	T	1	Patient	PTC	single
4054	42.56	47.46	47.4	47.46	41.28	80.19	88.24	87.43	88.24	82.28	80.99	88.54	87.03	88.54	82.69	11.8	14.26	14	14.26	11.74	852.46	7311.06	15341	222.01	1678.14	1048	10318	16383	260	2372	93271.1	1167969	2.36144e+06	35467	181518	440.04	0.1	14945.6	0.1	977.79	0	T	1	Patient	PTC	single
4066	30.86	40.8	39.13	40.8	37.08	89.19	93.43	94.65	93.43	86.01	86.87	92.62	91.61	92.62	86.27	9.21	12.56	12.31	12.56	10.4	1646.53	5405.33	15259.6	224.62	1370.63	2556	9590	16383	260	1900	109599	670128	1.81564e+06	27847	116324	1210.08	0.1	14873	0.1	622.13	1	T	1	Patient	PTC	single
4138	35.97	66.7	65.51	33.44	49.8	90.63	89.18	89.9	84.35	77.66	89.61	88.74	90.3	84.91	77.27	11.06	20	19.83	9.18	13.65	2502.74	7478.89	16198	247.52	1834.02	4113	10774	16383	284	2356	240518	2349111	5.00018e+06	16373.1	268576	2074.33	0.1	15706.9	31.03	1077.54	0	T	1	Patient	PTC	single
4231	34.95	42.24	39.89	42.24	38.06	94.38	92.1	94.07	92.1	91.84	94.17	94.36	98.62	94.36	88.98	10.87	13	12.39	13	11.39	1771.28	6200.84	12987.8	227.85	1663.85	2548	8582	16383	272	2380	164328	822926	1.56694e+06	30238.4	169590	1355.01	0.1	12605.3	0.1	931.37	0	T	1	Patient	PTC	single
4733	33.12	46.58	45.24	46.58	42.19	94.45	88.68	86.26	88.68	88.18	93	91.24	89.14	91.24	90.58	10.29	13.69	12.88	13.69	12.09	2685.88	7996.59	15127.9	252.81	2245.28	3992	10142	16383	288	2932	223479	1.17768e+06	1.96989e+06	37232.6	257809	2253.49	0.1	14745	0.1	1496.9	1	T	1	Patient	PTC	single
4900	21.95	34.88	34.52	34.88	32.95	89.56	82.3	80.13	82.3	81.88	82.42	83.51	72.41	83.51	87.42	6.94	10.14	9.6	10.14	8.94	578.81	4890.68	11389.9	224.43	1260.66	752	8230	16383	252	1824	21912.9	394721	824493	18113.7	79194.5	154.32	0.1	11046.5	0.1	520.25	1	T	1	Patient	PTC	single
4931	33.21	40.2	37.58	40.2	32.68	77.98	82.4	84.53	82.4	75.43	75.78	85.19	84.89	85.19	77.63	9.23	11.35	10.92	11.35	8.97	694.83	7545.3	12867.4	219.85	1335.18	1204	11650	16383	252	2128	46539.9	762786	1.20446e+06	22225.7	84431.4	282.37	0.1	12500.1	0.1	598.81	0	T	1	Patient	PTC	single
4960	28.5	79.02	50.88	73.81	37.62	91.47	78.73	90.9	70.1	81.7	89.58	75.73	90.19	71.86	79.57	8.73	19.03	15.06	13.62	9.93	1145.92	5356.11	15847.6	306.76	1965.29	1716	10002	16383	392	2960	68649.1	1.52414e+06	2.8218e+06	45588	152075	717.48	0.1	15452.6	88.59	1216.82	1	T	1	Patient	PTC	single
5362	32.59	41.49	39.45	21.85	36.33	92.55	94.77	94.79	86.63	93.58	95.38	96.88	94.88	89.47	87.6	10.16	13.02	12.46	6.34	11.32	2179.55	6995.41	15578.1	247.16	2043.24	3336	9370	16383	268	2800	176816	931285	1.8989e+06	7814.61	205709	1767.21	0.1	15214.6	26.69	1318.99	0	T	1	Patient	PTC	single
5366	29.36	43.64	40.48	43.64	40.57	93.45	86.3	86.69	86.3	78.52	96.84	86.04	84.39	86.04	73.93	9.15	12.77	11.94	12.77	11.13	2042.43	5265.45	14397	231.17	1694.87	2944	7713	16383	276	2704	134253	674693	1.61118e+06	29621	164996	1630.08	0.1	14016.8	0.1	958.44	0	T	1	Patient	PTC	single
5408	36.02	52.18	50.29	35.69	36.88	89	89.73	91.08	92.3	88.53	88.99	91.07	88.94	88.79	87.39	10.97	15.59	15.32	10.87	11.04	3909.11	7236.69	16003.3	366.08	2285.17	5721	10398	16383	456	3408	369168	1.38189e+06	2.94939e+06	33962.6	218658	3480.65	0.1	15597.4	141.61	1540.69	0	T	1	Patient	PTC	single
1594	30.92	38.99	29.89	33.23	33.55	93.98	92.19	92.76	93.58	93.27	92.7	94.47	93.12	93.26	93.85	9.71	11.58	9.21	10.11	10.16	2114	9923.98	468.27	475.81	1140.88	3108	11782	548	672	1444	156547	1.04454e+06	31170.3	38204.4	92553.9	1705.64	0.1	107.79	263.31	424.45	1	N	1	Patient	WBC	single
1850	29.63	39.71	36.51	34.83	34.73	92.47	88.09	84.71	92.86	85.73	93.17	86.59	87.05	92.27	82.45	9.23	11.42	10.11	10.47	9.98	1548.25	6630.21	472.44	335.23	1086.28	2352	8714	580	416	1340	103702	678550	37933.2	28868.8	84960.6	1135.83	0.1	103.94	114.75	357.91	0	N	1	Patient	WBC	single
1891	32.21	37.08	33.55	34.73	34.68	93.67	94.15	92.54	92.87	93.61	93.16	94.4	91.88	90.83	91.63	10.03	11.51	10.22	10.75	10.67	1677.89	9354.96	451.47	401.58	1133.06	2664	10842	656	532	1600	132629	972974	37001.3	36420.5	101347	1257.4	0.1	114.99	185.12	392.6	0	N	1	Patient	WBC	single
3143	30.32	34.98	28.88	34.83	25.49	91.74	92.52	89.93	91.42	85.09	95.68	91.55	89.05	90.82	87.76	9.26	10.62	8.52	10.47	7.2	1047.9	4393.41	421.23	331.83	907.96	1600	7605	516	416	1204	70624.4	389315	24008	28575.9	37017.9	635.42	0.1	76.78	111.35	151.56	1	N	1	Patient	WBC	single
3418	35.59	44.6	39.44	37.4	39.88	93.79	90.2	84.57	88.79	88.92	93.07	90.83	86.7	88.24	88.93	11.06	13.16	10.37	10.82	11.37	1346.68	8710.68	463.67	455.44	1130.38	1848	11182	792	656	1444	129419	1.185e+06	39157.9	41873.8	114745	918.28	0.1	107.25	238.98	370.1	0	N	1	Patient	WBC	single
3535	30.11	40.32	33.33	33.77	36.84	92.22	92.09	88.84	93.46	90.34	92.12	90.29	92.11	95.48	88.68	9.35	12.13	10.03	10.27	10.6	1973.02	8444.24	466.65	523.8	1098.28	3020	11190	672	696	1348	135436	976618	36886.4	43364.8	96865.6	1556.6	0.1	126.16	303.33	349.87	1	N	1	Patient	WBC	single
4358	31.4	40.52	33.54	33.76	36.02	91.33	90.98	92.36	93.91	85.5	89.83	90.11	98.4	93.14	82.26	9.68	12.24	9.98	10.4	9.93	1312.09	7309.65	545.43	334.47	1257.23	2176	11130	1188	404	1648	96617.6	860602	42659.2	28386.2	97284.9	883.7	0.1	180.97	105.99	516.8	0	N	1	Patient	WBC	single

## Sheet: 2
id	perimeter_dapi	perimeter_brightfield	perimeter_pe	perimeter_apc	perimeter_fitcsb	circularity_dapi	circularity_brightfield	circularity_pe	circularity_apc	circularity_fitcsb	circularityOV_dapi	circularityOV_brightfield	circularityOV_pe	circularityOV_apc	circularityOV_fitcsb	diameter_dapi	diameter_brightfield	diameter_pe	diameter_apc	diameter_fitcsb	mean_intensity_dapi	mean_intensity_brightfield	mean_intensity_pe	mean_intensity_apc	mean_intensity_fitcsb	max_intensity_dapi	max_intensity_brightfield	max_intensity_pe	max_intensity_apc	max_intensity_fitcsb	integral_intensity_dapi	integral_intensity_brightfield	integral_intensity_pe	integral_intensity_apc	integral_intensity_fitcsb	mean_intensity_bgsub_dapi	mean_intensity_bgsub_brightfield	mean_intensity_bgsub_pe	mean_intensity_bgsub_apc	mean_intensity_bgsub_fitcsb	in_cluster,x	Origin	Patient_ID	Cell_line_patient	Cell_type	in_cluster,y
20	34.36	42.4	26.03	42.4	31.51	83.31	87.71	84.29	87.71	88.15	83.43	87.6	86.73	87.6	90.54	9.46	11.69	7.74	11.69	8.85	523.6	7371.09	6799.24	219.36	1285	668	9826	15215	252	2184	36813.2	791172	319638	23545.3	79119.6	123.11	0.1	6467.16	0.1	628.6	0	T	2013422a	Patient	TC	single
175	42.5	96.62	66.51	39.73	50.4	83.98	77.59	90.15	88.88	74.12	87.36	77.31	90.25	88.93	75.15	11.94	24.06	19.64	11.58	13.38	1340.39	6023.93	16126.4	428.9	1566.17	1824	11370	16383	520	2220	150004	2.73917e+06	4884125	45143.7	220229	911.92	0.1	15624.4	180.41	873.87	0	T	2013422a	Patient	TC	single
523	41.39	47.87	25.71	47.87	24.95	76.67	81.65	83.13	81.65	85.75	74.67	75.94	86.11	75.94	82.35	8.91	10.6	7.56	10.6	7.35	490.93	9096.98	9363.77	226.34	1103.57	664	12254	16383	268	1592	30636.1	802329	420721	19962.5	46829.4	74.45	0.1	9023.95	0.1	339.18	1	T	2013422a	Patient	TC	single
549	36.45	80.9	67.32	80.9	59.21	90.25	85.65	89.98	85.65	80.79	91.98	83.47	90.29	83.47	81.72	11.2	19.37	18.24	19.37	12.16	1666.97	5266.97	15935.1	237.62	1676.6	2332	11330	16383	292	2404	164360	1.55136e+06	4163268	69988.7	197359	1238.59	0.1	15488	0.1	919.95	0	T	2013422a	Patient	TC	single
592	42.61	68.56	68.56	27.43	41.8	81.65	91.37	91.37	84.55	80.44	80.77	92.4	92.4	85.47	78.14	12.31	20.62	20.62	7.87	11.44	1288.99	6862.27	16209.2	256.89	1449.07	1792	10918	16383	296	1900	153368	2.29246e+06	5.41497e+06	12504	148904	860.53	0.1	15714	36.39	708.59	0	T	2013422a	Patient	TC	single
641	41.44	71.67	71.67	26.03	43.74	88.38	91.15	91.15	79.67	90	89.35	90.06	90.06	76.74	89.67	12.42	21.41	21.41	6.75	13.2	1468.19	5152.95	16260.9	257.26	1629.23	1956	7889	16383	308	2064	177744	1.85435e+06	5.85166e+06	9204.14	222996	1035.72	0.1	15791.4	36.76	876.84	0	T	2013422a	Patient	TC	single
671	23.61	40.68	40.1	40.68	26.82	85.56	93.29	92.66	93.29	90.94	84.21	92.2	92.06	92.2	93.08	7.09	12.22	12.11	12.22	8.3	654.91	7644.03	12349.5	221.38	1138.98	1080	10350	16383	252	1640	25883.4	896790	1.42314e+06	25971.6	61600	254.45	0.1	12005.2	0.1	438.52	0	T	2013422a	Patient	TC	single
696	21.3	43.1	39.77	43.1	30.39	83.03	82.38	85.73	82.38	77.37	78.67	83.67	81.7	83.67	87.16	6.3	11.39	11.16	11.39	7.6	722.03	9656.93	10492	237.32	1190.35	1424	12315	16383	300	1916	22528.6	984294	1.02576e+06	24189.4	53978.4	297.54	0.1	10160	0.1	453.91	1	T	2013422a	Patient	TC	single
721	31.56	39.99	35.91	39.99	34.02	86.74	89.02	89.77	89.02	87.09	86.33	86.67	89.35	86.67	86.63	8.58	11.62	10.7	11.62	9.55	493.01	7702.77	9261.69	217.25	893.53	844	10926	16383	316	1312	28509.4	817159	832268	23047.8	63938.1	100.54	0.1	8930.33	0.1	181.11	0	T	2013422a	Patient	TC	single
744	40.53	41.7	37.58	41.7	34.72	88.59	90.79	88.64	90.79	84.52	88.85	93.2	90.09	93.2	85.25	12.13	12.79	10.84	12.79	9.85	1215.94	4604.73	644.25	238.2	2702.09	1804	9110	948	276	5077	140630	591947	59501.6	30621.1	205717	799.49	0.1	303.76	0.1	1938.1	0	T	2013422a	Patient	TC	single
788	28.18	40.21	38.71	40.21	29.15	84.84	92.74	92.81	92.74	90.42	87.39	94.38	91.63	94.38	83.57	7.94	11.89	11.53	11.89	8.61	639.43	7904.51	13730.1	229.38	1120.57	1180	11506	16383	272	1472	31656.2	878022	1433729	25479	65266	222.98	0.1	13371.2	0.1	368.1	1	T	2013422a	Patient	TC	single
816	26.35	45.68	45.68	45.68	28.61	92.18	92.59	92.59	92.59	91.4	89.39	94.35	94.35	94.35	90.23	8.36	14.04	14.04	14.04	8.39	913.61	8904.26	15566.9	225.24	1353.41	1440	12427	16383	260	2056	50170.9	1.37804e+06	2.40916e+06	34857.9	74886.2	501.17	0.1	15175.4	0.1	592.96	0	T	2013422a	Patient	TC	single
1147	31.68	37.58	37.58	37.58	27.43	77.48	82.64	82.64	82.64	83.13	77.86	82.54	82.54	82.54	87.39	8.33	10.01	10.01	10.01	7.67	487.63	8973.23	5175.55	219.26	1023.28	652	12114	16383	248	1444	26575.7	705553	406947	17240.1	47253.8	75.15	0.1	0.1	0.1	298.83	1	T	2013422a	Patient	TC	single
1191	32.68	36.88	23.99	36.88	29.08	77.82	85.82	84.29	85.82	75.87	78.63	90.36	83.17	90.36	80.56	7.87	10.22	7.31	10.22	7.56	455.86	7338.23	10027.3	219.65	1015.56	564	10330	16383	288	1556	22189.1	601419	421333	18002.2	45629.6	71.37	0.1	9694.86	0.1	371.17	1	T	2013422a	Patient	TC	single
1276	20.87	44.4	45.22	44.4	27.1	91.6	92.8	92.07	92.8	92.58	92.68	97.23	92.09	97.23	89.84	6.59	13.83	13.69	13.83	8.23	1200	8626.78	15644.9	229.37	1630.59	2052	10842	16383	276	2268	40936.9	1.29561e+06	2.30407e+06	34448.5	86831.1	799.56	0.1	15271.6	0.1	902.21	0	T	2013422a	Patient	TC	single
1302	36.55	46.21	44.28	46.21	43	91.8	92.3	92.52	92.3	89.54	86.29	94.2	92.26	94.2	92.67	11.46	14.17	13.6	14.17	12.61	983.11	5665.05	15755.2	231.53	1422.55	1432	8069	16383	272	1784	101432	893229	2287539	36505.4	177544	578.64	0.1	15392.9	0.1	706.06	0	T	2013422a	Patient	TC	single
1979	51.58	55.93	54.09	48.03	55.28	71.54	77.12	68.81	79.55	66.7	74.65	76.57	69.86	78.74	72.76	13.71	15.63	13.52	13.58	11.91	1119.49	6044.72	591.43	660.71	1490.61	1604	8250	748	888	2140	165337	1.1593e+06	84887.4	95655.8	166195	695	0.1	254.99	436.24	726.17	0	T	2013422a	Patient	TC	single
2024	33.98	42.89	39.99	42.89	33.5	93.65	88.49	90.18	88.49	92.93	92.89	89.16	87.9	89.16	93.66	10.57	13.08	12.2	13.08	10.42	947.75	6282.63	14058.1	225.23	1195.65	1236	9110	16383	256	1436	83195	844235	1.64343e+06	30265	101971	531.3	0.1	13699.6	0.1	467.17	0	T	2013422a	Patient	TC	single
2060	34.57	40.16	34.73	40.16	35.48	94.24	93.21	93.98	92.4	94.36	89.59	89.2	89.19	90	95.59	10.82	12.33	10.84	12.18	10.97	784.31	7138.78	457.41	321	1258.84	1036	9286	600	412	1652	72110.4	852364	42244.8	37392.3	118882	367.84	0.1	120.91	100.5	522.4	0	T	2013422a	Patient	TC	single
2118	44.02	49.72	46.21	49.72	44.39	88.68	84.42	81.71	84.42	87.07	86.53	84.21	82.43	84.21	86.02	13.3	14.19	12.88	14.19	13.2	784.4	8266.36	411.4	234.27	1244.58	980	10454	488	268	1552	108994	1306824	53570.7	37036.2	170349	375.93	0.1	90.95	0.1	520.21	0	T	2013422a	Patient	TC	single
2134	36.6	39.77	34.74	34.66	36.07	92.14	94.46	90.8	91.67	93.61	93.1	95.16	90.14	91.51	90.91	11.09	12.37	10.62	10.6	11.06	656.03	7386.61	440.06	314.92	1117.06	852	10838	576	424	1408	63319	888101	38994.9	27775.5	107351	243.6	0.1	115.57	94.46	380.61	1	T	2013422a	Patient	TC	single
2139	37.77	44.54	30.59	33.98	31.87	86.71	88.57	76.69	84.18	81.62	86.3	88.51	75.59	80.1	86.3	10.77	12.52	8.2	10.06	8.79	644.93	6401.74	648.41	367.6	1217.34	896	9862	1496	488	1724	58759.4	788332	34258.8	29210	73940.9	232.48	0.1	312	147.11	468.93	0	T	2	Patient	TC	single
2140	33.87	44.23	39.07	37.62	41.39	87.78	87.03	84.35	86.02	84.51	83.15	88.82	83.59	86.82	85.22	9.87	12.69	10.16	10.8	11.04	533.67	5943.61	451.61	326.55	1144.68	644	8097	572	424	1532	40852	751697	36636.8	29887.2	109529	125.21	0.1	123.16	110.05	408.19	0	T	2	Patient	TC	single
2254	39.84	50.56	36.82	36.02	39.93	84.96	86.58	81.8	79.14	86.36	83.26	88.1	81.58	79.78	85.41	11.25	14.15	10.03	9.85	11.11	681.57	8117.52	436.11	364.81	1217.58	840	10534	544	560	1532	67768.8	1.27654e+06	34471.8	27773.8	118025	269.14	0.1	111.64	148.32	501.15	1	T	2	Patient	TC	single
2300	36.77	45.57	37.09	45.57	38.6	94.47	92	87.24	92	92.79	97.4	93.6	87.33	93.6	94.72	11.06	13.5	10.82	13.5	11.42	838.3	6216.12	11985	230.94	1214.89	1108	9282	16383	272	1620	80562.4	889606	1101915	33050.7	124335	413.83	0.1	11641.4	0.1	462.51	0	T	2	Patient	TC	single
2328	38.38	47.13	37.1	47.13	34.45	80.02	85.69	82.97	85.69	85.96	79.7	85.5	85.12	85.5	86.75	10.22	13.24	10.67	13.24	9.38	460.81	6212.96	12794.3	232.62	966.34	600	11126	16383	264	1232	37766.8	855551	1.14439e+06	32032.3	66735.4	48.34	0.1	12427.3	0.1	229.94	1	T	2	Patient	TC	single
2408	27.53	27.53	24.21	24.09	27.53	92.02	92.02	90.54	88.08	92.02	97.86	97.86	94.39	89.36	97.86	8.61	8.61	7.53	7.06	8.61	787.09	7039.1	621.87	260.6	1775.44	1476	10310	1204	292	6137	45842.6	409982	27682.3	10191	103408	374.61	0.1	293.4	36.11	0.1	0	T	2	Patient	TC	single
2414	31.62	37.31	31.46	36.02	31.51	93.92	94.22	93	94.33	92.58	93.68	93.44	90.96	92.21	89.2	9.6	11.37	9.68	11.06	9.66	971.84	7312.57	529.2	537.54	1387.64	1392	9814	704	680	1948	70349.8	742300	38968.2	51658.7	101603	555.37	0.1	208.71	317.08	607.21	0	T	2	Patient	TC	single
2483	35.59	48.79	44.81	40.96	51.85	94.24	85.43	82.54	92.36	76.99	94.81	87.68	85.37	92.99	80.78	11.06	13.6	12.33	11.98	11.62	644.78	6812.54	434.38	343.47	1086.87	804	9770	572	420	1416	61964.4	989132	51865	38723.6	115302	240.3	0.1	117.89	127	402.4	0	T	2	Patient	TC	single
2519	30.86	35.26	29.15	33.54	31.94	91.94	93.29	90.93	89.87	91.56	91.23	92.83	87.07	91.98	90.91	9.52	10.87	8.82	9.95	9.66	861.89	7174.48	499.95	474.91	1280	1204	9858	656	616	1708	61315.4	665602	30574.5	36946.3	93722.1	445.49	0.1	171.51	254.43	551.62	0	T	2	Patient	TC	single
2717	33.33	50.44	50.44	23.23	35.8	94	90.15	90.15	84.14	93.75	98.05	92.91	92.91	85	92.11	10.42	15.21	15.21	6.51	10.99	1266.03	7794.54	15716	238.25	1556.61	1684	10702	16383	256	1964	107973	1417071	2.85721e+06	7929.44	147651	853.59	0.1	15342.1	21.77	816.23	0	T	2	Patient	TC	single
2718	35.59	48.15	47.4	48.15	37.53	89.32	92.67	92.21	92.67	89.38	87.85	93.25	93.4	93.25	84.1	10.65	14.56	14.17	14.56	11.25	1407.14	8293.64	15249.1	219.69	1534.71	2012	11098	16383	296	2464	125277	1.38014e+06	2.40438e+06	36558.6	152596	1006.82	0.1	14890.3	0.1	846.23	0	T	2	Patient	TC	single
2726	36.08	41.49	39.24	41.49	38.17	93.01	92.58	85.24	92.58	93.46	94.51	92.95	85.22	92.95	92.54	11.2	12.86	10.37	12.86	11.91	1043	8434.93	2190.43	219	1235.49	1380	10322	4213	252	1436	102838	1.09485e+06	184988	28426.2	137751	614.6	0.1	1862.21	0.1	511.03	0	T	2	Patient	TC	single
2772	58.89	57.48	54.47	57.48	52.33	59.71	75.95	78.83	75.95	69.84	53.52	75.69	76.15	75.69	66.57	13.16	15.83	15.2	15.83	13.56	1102.53	5358.2	15473.8	235.1	1305.79	1488	7765	16383	272	1824	149989	1.05439e+06	2.80674e+06	46262	188504	694.1	0.1	15099.9	0.1	561.38	0	T	2	Patient	TC	single
2806	38.76	38.76	38.76	38.76	38.76	78.03	78.03	78.03	78.03	78.03	81.15	81.15	81.15	81.15	81.15	10.06	10.06	10.06	10.06	10.06	470.26	7003.53	9598.92	224.19	934.74	864	9690	16383	248	1936	37367.4	556506	762738	17814.2	74275.4	0.1	0.1	9251.19	0.1	0.1	0	T	2	Patient	TC	single
2813	31.94	40.1	35.81	40.1	33.45	73.66	83.42	80.69	83.42	82.14	72.16	79.72	82.32	79.72	82.68	7.17	10.6	9.32	10.6	8.2	552.66	9079.39	8476.98	220.92	1110.46	1024	11546	16383	248	1804	22302.3	800778	578368	19485	58671.2	140.2	0.1	8128.96	0.1	381.98	1	T	2	Patient	TC	single
2856	33.33	41.39	23.56	41.39	29.36	78.45	90.24	85.68	90.24	84.08	70.92	87.04	88.64	87.04	80.15	8.64	11.44	6.83	11.44	8.49	478.81	7898.18	9442.16	220.26	990.18	672	11698	16383	252	1316	28086.7	811602	345679	22633.4	56023.6	70.36	0.1	9118.88	0.1	269.71	1	T	2	Patient	TC	single
2858	35.63	49.75	28.28	51.09	35.69	85.39	87.89	84.24	61.38	87.21	87.63	89.88	85.93	48.51	87.62	10.14	13.34	8.46	8.42	10.34	1122.45	6399.67	820	249.67	1457.78	1720	9062	2580	296	2004	90591.9	894574	46054	13918.5	122508	718.05	0.1	499.52	29.22	717.29	0	T	2	Patient	TC	single
3145	29.25	37.48	33.19	37.48	21.84	75.98	86.42	90.87	86.42	89.11	81.65	87.76	86.96	87.76	93.67	7.6	10.19	9.87	10.19	6.47	548.33	8135.84	10406.3	240.69	1278.38	756	11762	16383	292	2220	24865	663403	796588	19626.4	42015.2	123.84	0.1	10070.4	0.1	525.92	1	T	2	Patient	TC	single
3162	33.87	41.06	40.63	41.06	35.37	93.92	95.09	95.14	95.09	93.09	95.28	95.78	96.41	95.78	90.43	10.6	12.77	12.73	12.77	11.04	1023.94	8275.1	15483.8	235.36	1410.16	1436	10706	16383	280	1900	90309.1	1.06034e+06	1.97115e+06	30158.5	134932	587.47	0.1	15112.4	0.1	641.8	0	T	2	Patient	TC	single
3377	36.88	36.88	35.26	36.88	27.26	86.45	86.45	88.55	86.45	89.11	82.59	82.59	87.44	82.59	88.33	10.89	10.89	10.47	10.89	7.97	528.23	7032.78	12783.4	225.04	1228.03	1388	10822	16383	260	2108	49225.7	655382	1.10087e+06	20971	61307.1	0.1	0.1	12428.9	0.1	503.6	1	T	2	Patient	TC	single
3523	37.62	63.62	63.62	32.9	38.7	93.56	94.58	94.58	64.79	93.42	91.76	95.49	95.49	66.33	89.63	11.62	19.68	19.68	7.2	11.96	2153.15	7300.49	16238.5	244.12	2069.13	2832	11754	16383	264	2744	228419	2.22018e+06	4938360	9952.98	232418	1736.7	0.1	15735	23.63	1320.74	0	T	2	Patient	TC	single
3532	33.23	39.68	31.29	39.68	35.84	81.94	89.11	85.33	89.11	86.17	82.47	88.16	81.38	88.16	87.23	9.03	10.99	8.76	10.99	9.98	515.97	8494.31	7648.05	224.46	1002.55	864	11802	16383	264	1368	33057.3	805717	461358	21290.5	78412.4	99.47	0.1	7324.65	0.1	274.08	1	T	2	Patient	TC	single
3557	32.15	38.38	31.56	38.38	31.18	85.84	89.42	89.28	89.42	88.34	84.57	92.02	84.88	92.02	89.37	9.26	11.23	9.55	11.23	9.21	548.64	9236.05	8515.59	244.67	985.9	936	12375	16383	288	1224	36976.3	914498	609344	24226	65625.4	124.19	0.1	8159.76	0.1	249.49	1	T	2	Patient	TC	single
3618	29.25	41.28	34.95	41.28	24.7	86.45	86.55	89.64	86.55	91.82	80	88.21	92.89	88.21	90.38	8.61	11.42	10.22	11.42	7.42	525.51	6641.41	10438.6	227.41	977.15	860	11842	16383	260	1228	30607.8	679696	855519	23274.1	42278.1	117.02	0.1	10098.8	0.1	264.71	0	T	2	Patient	TC	single
3680	44.23	54.26	32.15	46.85	38.58	79.76	86.18	85.79	79.77	79.22	79.05	83.41	85.12	79.15	80.91	12.52	15.27	9.43	13.24	10.8	1305.36	7249.4	12529.4	360.8	1891.98	1916	11042	16383	460	2800	160747	1.32701e+06	875710	49683.4	173165	876.94	0.1	12173.7	136.3	1159.53	0	T	2	Patient	TC	single
3837	24.96	35.26	25.6	35.26	30.43	89.81	90.12	92.08	90.12	91.4	92.86	90.73	93.22	90.73	93.21	7.7	10.42	7.91	10.42	9.26	518.54	8130.94	3233.36	232.6	1012.2	616	10530	6205	300	1216	24161.1	693448	158729	19837.7	68218.1	102.04	0.1	2908.99	0.1	295.74	1	T	2	Patient	TC	single
3899	30.49	36.72	33.29	36.72	32.42	93.52	91.2	91.88	91.2	92.2	87.21	92.37	89.69	92.37	92.67	9.55	11.18	10.14	11.18	10.06	1038.95	6768.53	6049.99	227.07	1093.51	1532	8826	13755	260	1440	74343.7	664547	488288	22294	86891	622.55	0.1	5705.56	0.1	337.07	0	T	2	Patient	TC	single
3916	34.25	40.1	32.9	36.56	34.73	91.54	94.16	91.61	89.12	92.86	90.05	91.04	93.47	90.28	93.95	10.57	12.16	10.27	10.7	10.67	1022.86	5978.65	851.64	333.63	1853.47	1428	8137	1564	472	2532	89788.2	693948	70506.2	29980.4	165784	622.38	0.1	527.21	109.14	1145.22	0	T	2	Patient	TC	single
4044	36.88	55.48	55.22	27.81	36.07	88.58	90.45	89.42	73.5	87.68	85.77	91.25	88.28	78.75	87.04	11.25	16.69	16.47	6.51	10.7	939.85	6008.71	16034.9	240.85	1437.06	1384	10434	16383	268	1988	93449.2	1314882	3.41551e+06	8015.97	129136	531.39	0.1	15624.9	20.36	704.68	0	T	2	Patient	TC	single
4056	28.39	35.58	29.36	35.58	25.17	76.15	88.66	88.45	88.66	88.77	73.53	84.1	93.46	84.1	86.54	7.35	10.16	9	10.16	7.42	482.12	7407.38	8080.56	220.96	947.15	752	9958	16383	260	1280	20458.5	600923	514343	17925.7	40980.1	81.66	0.1	7736.94	0.1	266.65	1	T	2	Patient	TC	single
4216	32.47	45.57	34.09	45.57	43.43	94.22	86.96	94.17	86.96	83.59	92.46	87.58	93.12	87.58	80.74	10.27	13.06	10.75	13.06	11.96	757.93	5887.73	8374.55	260.48	1046.56	1032	9942	16383	312	1312	62748.2	788721	759517	34894.5	117557	345.45	0.1	8046.56	0.1	350.17	1	T	2	Patient	TC	single
4346	28.11	41.49	36.93	41.49	36.44	88.74	89.83	90.57	89.83	90.79	84.4	87.37	89.04	87.37	93.78	8.64	12.46	10.99	12.46	10.52	554.95	8037.8	11560.5	225.17	958.22	860	10386	16383	256	1352	32553.1	979770	1.09655e+06	27447.7	83316.5	166.47	0.1	11225.6	0.1	285.83	1	T	2	Patient	TC	single
354	37.31	43.64	37.31	33.44	35.05	74.86	79.72	71.3	74.21	70.88	75.98	78.55	71.08	75.84	75.5	9.74	12.07	9.38	8.88	8.94	1743.89	4633.63	1102.92	358.44	4599.81	2560	8874	1824	420	8562	129865	530119	76167.5	22219.1	288959	807.52	0.1	706.44	125.96	3371.74	1	T	2	Patient	PTC	single
593	39.67	61.62	39.72	37.47	39.01	79.55	83.51	73.63	92.24	77.32	78.12	84.59	69.66	92.74	77.89	10.89	17.19	9.71	11.13	10.27	1736.7	3610.86	8292.35	455.06	12596.7	2792	8133	16383	556	16383	161842	838232	614069	44300	1.04286e+06	1332.24	0.1	7972.54	238.56	11889.5	0	T	2	Patient	PTC	single
2607	35.26	42.14	42.14	31.72	37.52	93.79	94.18	94.18	90.17	93.54	90.99	96.14	96.14	91.12	94.26	11.11	12.83	12.83	9.46	11.37	846.82	7337.28	832.66	311.72	1563.15	1116	8850	3896	392	2212	82085.1	949325	107732	21916.2	158675	434.36	0.1	0.1	91.22	838.76	1	T	2	Patient	PTC	single
2684	47.93	49.47	42.4	49.47	45.67	71.54	71.54	69.55	71.54	67.43	75	73.67	73.13	73.67	71.43	12.69	13	10.32	13	11.39	729.89	3405.08	1239.6	239.36	3007.85	996	5601	2836	272	4593	92310.9	451895	103657	31766	306579	325.41	0.1	907.13	0.1	2279.43	0	T	2	Patient	PTC	single
2792	36.24	41.39	34.3	36.77	36.02	94.41	94.1	73.04	91.78	93.89	88.19	93.75	69.4	88.99	90.6	11.2	12.69	8.42	10.75	11.13	1137.99	8377.2	649.85	339.23	1589.64	1496	10862	2608	480	2220	112204	1.05948e+06	36227.5	30765.9	154751	721.5	0.1	325.38	106.76	845.18	0	T	2	Patient	PTC	single
2793	30.96	37.79	37.79	34.52	33.38	91.91	90.04	90.04	93.01	91.61	93.49	89.67	89.67	95.28	92.15	9.46	11.32	11.32	10.6	10.06	750.06	6822.98	747.44	505.51	1107.64	1040	9926	3088	680	1456	52735.3	686924	75250.6	44584.6	88014.2	345.6	0.1	0.1	285.02	395.21	0	T	2	Patient	PTC	single
2837	30.32	38.06	20.71	26.52	31.94	87.41	89.12	88.43	90.92	88.95	84.83	90.5	83.78	92.91	87.25	8.76	10.82	6.26	8.2	8.88	850.43	6571.39	925.35	1048.66	1005.32	1376	11666	1872	2204	1500	51300.9	604184	28487.7	55406.2	62317.2	433.98	0.1	600.88	828.19	248.86	1	T	2	Patient	PTC	single
3030	35.27	41.49	34.13	35.26	35.8	89.77	90.85	86.42	94.17	84.91	88.94	90.97	89.23	91.74	85.24	10.72	12.35	10.16	10.75	10.55	975.32	7027.75	746.73	397.06	1733.56	1384	8798	1820	492	3628	88049.2	842032	60578.2	36011.1	151453	558.86	0.1	410.24	172.6	1025.18	0	T	2	Patient	PTC	single
3064	32.04	37.15	29.31	35.38	33.88	93.77	93.1	91.51	89.93	93.45	88.6	95.08	94.08	90.67	94.17	10.11	11.37	8.97	10.92	10.45	1013.55	8654.12	676.79	422.12	1420.72	1256	10174	2204	528	1860	81381.1	878480	42797.3	39512.4	121757	601.13	0.1	348.35	205.65	644.35	0	T	2	Patient	PTC	single
3076	30.44	36.98	36.98	33.5	31.39	91.66	91.74	91.74	93.12	91.94	94.3	93.9	93.9	97.01	90.45	9.15	11.42	11.42	10.32	9.71	791.24	5510.83	1015.75	419.7	1154.13	1168	9410	11350	552	1500	52009.8	563990	103954	35095.9	85466.5	386.78	0.1	0.1	191.22	449.7	1	T	2	Patient	PTC	single
3228	36.34	39.89	36.88	35.16	34.79	92.92	93.41	90.82	92.93	88.97	93.6	91.85	88.75	91.39	89.71	11.51	11.96	11.28	10.52	10.4	1347.62	5645.66	1441.08	307.23	5921.19	1944	9062	2248	372	9622	140160	634159	143886	26713.8	502526	919.27	0.1	1116.59	82.76	5168.99	0	T	2	Patient	PTC	single
3632	25.71	35.28	25.45	27.21	27.96	88.42	79.64	84.6	88.25	87	90.91	81.19	79.44	87.5	91.04	8.01	10.34	7.53	8.23	8.42	2494.07	4032	4043.09	385.66	11306.7	5293	8738	9078	528	16383	125549	338837	179977	20536.7	630320	2053.76	0.1	3722.7	161.19	10587.6	0	T	2	Patient	PTC	single
3826	34.52	42.08	42.08	36.81	35.31	85.5	91.16	91.16	91.53	88.87	83.96	88.21	88.21	92.61	87.43	9.95	12.18	12.18	11.04	10.06	855.44	6539.48	1981.53	348.31	1241.59	1116	10086	16383	464	1524	66550.7	761764	230823	33328.6	98657.8	447.01	0.1	0.1	119.83	501.2	1	T	2	Patient	PTC	single
3932	46.87	65.81	21.52	39.71	38.85	81.51	83.62	87.81	71.34	90.6	86.03	83.43	81.71	71.86	90.91	12.92	16.87	6.59	10.27	11.58	556.2	5880.31	11917.1	311.3	1085.6	640	9566	16383	412	1456	72889.2	1.31369e+06	406540	25771.9	114264	151.72	0.1	11561.3	86.8	333.18	0	T	2	Patient	PTC	single
4095	30.9	37.84	31.72	33.44	31.94	90.39	93.67	90.34	93.89	91.34	90.96	92.89	91.43	92.38	90.96	9.68	11.58	9.63	10.55	9.68	887.44	4890.93	1215.89	421.98	3090.81	1320	9562	2056	560	5317	65347.6	514791	88521.8	36866.5	227596	462.95	0.1	879.43	197.53	2338.37	0	T	2	Patient	PTC	single
4223	38.81	49.77	21.09	25.24	38.71	83.9	84.9	88.06	90.4	86.05	86.24	87.17	94.74	91.23	90	10.75	14.08	6.34	7.77	11.28	827.49	6972.69	1066.05	1851.3	1259.1	1108	9926	2192	4008	1668	75047.6	1.0849e+06	33706.3	87801.2	125716	419.02	0.1	733.58	1622.87	518.7	0	T	2	Patient	PTC	single
459	34.62	41.13	37.2	35.6	35.27	93.54	92.75	90.17	85.06	93.15	90.13	91.55	92.13	82.81	88.94	10.87	12.27	10.7	10.08	10.94	1097.29	7678.93	514.11	489.67	1549.84	1396	10098	684	636	1976	101800	907274	46198.7	39113	145719	468.8	0.1	161.66	229.18	609.41	0	N	2	Patient	WBC	single
485	29.36	41.39	31.83	33.23	33.23	89.58	86.75	91.51	92.72	86.98	94	87.97	90.06	92.42	87.35	8.91	11.87	9.52	10.24	9.38	684.96	4848.15	429.87	396.12	1068.34	964	6661	524	520	1388	42744.1	536509	30581.2	32629.7	73779.5	272.52	0.1	105.42	179.64	335.95	1	N	2	Patient	WBC	single
506	34.3	40.3	34.83	37.56	34.31	91.02	92.84	91.87	90.45	86.75	91.79	89.93	91.9	87.07	87.57	10.47	12.35	10.55	11.09	9.68	735.13	6557.72	438.53	346.69	1105.11	1008	8630	580	440	1492	63307.4	785715	38312.6	33461.7	81376.1	338.65	0.1	122.07	126.21	420.69	0	N	2	Patient	WBC	single
583	29.89	40.3	32.42	33.71	31.73	92.47	87.32	89.76	92.6	90.25	90.42	87.86	93.05	91.43	87.85	9.41	12.18	9.95	10.55	9.79	716.81	5735.71	525.35	399.16	1222.43	968	9150	720	564	1884	49801.5	668136	40870.3	34872.9	92049.7	312.34	0.1	200.89	182.67	529.97	1	N	2	Patient	WBC	single
701	32.25	43.53	33.76	35.05	33.98	92.07	92.79	90.31	90.01	91.11	96.13	89.49	92.35	89.25	93.51	9.79	12.5	10.19	10.65	9.9	672.49	6825.42	481.49	485.1	1147.44	932	10498	644	700	1540	50638.6	837666	39261.1	43188.4	88312.1	271.99	0.1	145	264.64	423.02	1	N	2	Patient	WBC	single
717	33.33	38.48	31.82	34.3	34.3	94.47	92.61	91.8	93.38	91.82	98.48	93.87	93.75	90.57	90.2	10.22	11.76	9.66	10.6	10.4	860.43	6780.4	512.86	406.91	1204.98	1176	9234	868	504	1600	70517.9	736233	37552.1	35888	102266	451.97	0.1	184.41	186.41	480.48	0	N	2	Patient	WBC	single
822	33.55	37.31	32.69	36.51	34.84	90.8	92.8	90.31	89.76	93.31	91.63	90.65	92.51	90.37	91.28	10.37	11.42	9.95	10.75	10.75	838.56	7381.63	470.01	346.95	1295.91	1188	9230	676	432	2068	70819.1	755452	36565.3	31466.5	117530	438.13	0.1	137.52	126.48	575.54	0	N	2	Patient	WBC	single
826	32.21	38.37	32.15	34.47	32.69	94.26	94.6	93.48	92.01	93.19	93.65	95.93	89.95	89.91	92.39	10.01	11.96	10.01	10.75	10.22	1212.59	8415.1	509.23	411.1	1409.4	1688	10258	648	536	1928	95344.6	945241	40039.9	37284.2	115510	796.13	0.1	180.75	186.65	629.07	0	N	2	Patient	WBC	single
829	31.4	35.16	32.47	33.23	33.44	91.66	93.47	91.72	94.3	92.7	92	92.24	91.26	98.07	96.41	9.63	10.77	9.85	10.47	10.16	989.51	7892.37	491.91	510.94	1187.28	1352	9366	652	728	1508	72040.6	719070	37450.6	44000.5	96318.1	577.05	0.1	167.44	290.48	474.81	0	N	2	Patient	WBC	single
840	29.68	36.77	30.01	33.33	32.76	92.56	90.06	92.81	90.06	91.59	94.63	87.71	93.17	90.91	93.96	8.88	11.18	9.23	9.95	9.82	895.11	6633.21	454.21	449.2	1118.53	1236	10750	584	780	1440	55486.1	651261	30423.1	34946.1	84691	494.66	0.1	125.74	232.73	406.06	0	N	2	Patient	WBC	single
934	35.91	37.31	31.4	30.6	33.88	91.13	93.01	90.95	92.56	91.55	87.56	95.85	88.37	92.98	89.16	10.72	11.3	9.55	9.52	10.37	752.98	7098.59	492.91	452.21	1280.61	1008	9318	652	656	1676	67976.8	711719	35270.6	32170.4	108152	352.5	0.1	152.43	231.72	540.11	0	N	2	Patient	WBC	single
939	39.66	47.08	39.99	43.21	43.42	91.73	92.46	88.22	80.74	91.76	91.27	93.7	87.75	76.86	94.08	12.07	13.9	11.58	11.01	12.69	622.78	7906.99	439.6	302.13	1148.87	752	10518	572	384	1452	71250.1	1.20067e+06	46270.3	28783.9	145299	214.3	0.1	103.11	85.64	388.41	0	N	2	Patient	WBC	single
940	42.13	49.81	42.98	44.65	40.58	87.54	91.37	83.4	75.01	90.78	90.1	90.22	86.42	68.29	90.46	12.46	13.96	11.35	10.42	12.24	689.87	8617.79	426.19	268.35	1205.88	836	10490	548	320	1496	84092	1.31936e+06	43085.2	22886.4	141974	285.37	0.1	101.7	51.86	485.49	0	N	2	Patient	WBC	single
1012	31.46	38.59	32.04	34.98	33.22	90.91	91.22	90.47	92.27	92.89	90.5	91.02	91.67	93.18	91.15	9.74	11.64	9.76	10.8	10.08	1138.64	7899.34	499.82	402.62	1395.87	1524	10442	672	504	1960	84792.6	841298	37428.9	36849.8	111498	722.23	0.1	175.32	190.13	695.52	0	N	2	Patient	WBC	single
1050	31.08	43.47	38.01	40.89	37.91	91.45	82.63	85.03	83.3	80.41	91.67	79.72	85.31	81.89	81.09	9.43	12.2	10.57	11.6	10.32	747	5390.81	519.26	544.52	1183.7	1172	9078	656	700	1556	52209.5	630203	45581.4	57539.6	98982.3	346.5	0.1	174.78	324.07	459.22	0	N	2	Patient	WBC	single
1057	32.15	41.27	33.54	33.66	34.5	94.32	93.52	91.81	92.93	92.68	93.72	92.83	91.28	94.69	96.63	10.06	12.16	10.16	10.47	10.5	889.78	6986.49	439.51	375.63	1134.33	1192	9086	552	484	1440	70702.6	810929	35655	32348.4	98156.9	497.35	0.1	123.06	159.17	461.87	0	N	2	Patient	WBC	single
1098	30.87	44.52	35.33	37.1	33.54	92.14	84.16	90.96	88.75	85	92.68	85.26	86.79	87.71	84.07	9.32	12.86	10.6	11.18	9.82	580.15	5328.97	459.7	423.59	1070.79	844	9934	564	568	1540	39582.3	691700	40544.1	41589.2	81076.6	179.65	0.1	143.26	211.1	366.33	1	N	2	Patient	WBC	single
1109	39.23	47.94	38.77	43.38	39.46	80.31	91.48	90.21	90.4	75.63	78.72	91.54	85.53	92.09	75.13	11.16	14.59	11.16	12.94	10.11	543.69	6076.05	408.27	304.76	1028.64	676	8434	476	388	1256	53154.7	1.01617e+06	39915.1	40064.9	82592.6	155.23	0.1	95.78	88.29	376.17	1	N	2	Patient	WBC	single
1132	31.83	37.62	32.69	34.73	33.97	93.92	92.64	91.82	92.91	93.22	89.07	95.8	92.55	93.52	96.06	9.85	11.78	9.98	10.7	10.37	946.82	7870.39	479.11	436.54	1272.33	1320	10734	632	552	1656	72083.8	857861	37472.2	39227.8	107453	534.37	0.1	158.63	216.04	555.88	0	N	2	Patient	WBC	single
1200	55.17	54.37	47.18	51.74	50.78	65.39	76.96	69.57	67.89	72.58	62.62	75.78	66.54	63.96	74.43	13.04	14.86	11.74	12.24	12.79	838.63	7035.94	461.97	470.32	1176.61	1100	10414	628	636	1440	111994	1.22061e+06	49969.6	55372.9	151255	438.16	0.1	157.52	253.85	508.18	0	N	2	Patient	WBC	single
1212	28.93	43.64	38.37	32.75	33.45	92.35	86.17	83.34	92.9	92.69	96.82	85.5	83.84	95.31	94.95	9.12	11.78	10.24	10.08	10.24	1017.5	6896.31	436.91	388.96	1190.77	1432	9706	556	536	1488	66459.2	751688	35989.5	31068.8	98087.1	605.02	0.1	124.44	168.47	474.31	0	N	2	Patient	WBC	single
1217	30.65	37.63	32.58	34.52	31.03	93.14	94.17	89.89	93.32	91.98	86.71	92.03	91.18	97.16	94.41	9.57	11.53	9.49	10.57	9.74	1072.9	7341.15	541.11	441.73	1255.87	1448	9042	1272	620	1964	77219.2	766579	38269.3	38775.2	93522.4	668.48	0.1	228.7	225.25	555.43	0	N	2	Patient	WBC	single
1223	30.97	38.15	32.15	34.78	33.65	91.3	93.36	91.84	93.92	90.36	92.55	94.51	89.39	92.38	86.91	9.23	12.03	9.74	10.87	10.06	861.29	6669.05	484.22	486.31	1169.36	1212	9234	684	624	1548	57689.4	757436	36059.4	45117.1	92918.4	460.86	0.1	163.77	265.85	472.89	0	N	2	Patient	WBC	single
1224	34.83	42.24	37.53	38.33	37.13	94.6	94.68	92.78	91.96	94.02	96.86	94.6	89.32	93.7	95.88	10.87	12.92	11.13	11.6	11.35	818.3	7776.19	478.19	318.03	1285.53	1120	9754	608	388	1644	75916.2	1.01905e+06	46551.5	33606.5	129960	417.84	0.1	157.72	101.56	609.12	0	N	2	Patient	WBC	single
1247	29.2	38.7	31.51	35.59	32.47	93.47	92.46	93.72	93.87	93.08	94.3	91.47	91.26	90.79	96.34	9.15	11.69	9.85	10.99	10.06	1083.49	7587.41	501.84	507.88	1225.57	1468	9070	628	712	1568	71220.1	814391	38206.1	48174	97384.8	695.03	0.1	177.35	291.43	529.12	0	N	2	Patient	WBC	single
1305	32.69	43.54	33.66	36.77	36.02	94.4	90.84	93.57	93.42	91.2	91.79	89.66	96.1	92.83	90.13	10.16	13	10.42	11.2	10.87	1057.72	8539.55	536.62	520.42	1404.54	1596	10690	728	652	2236	85807.6	1.1333e+06	45766.1	51312.5	130304	649.27	0.1	212.13	295.95	644.11	0	N	2	Patient	WBC	single
1309	34.94	49.83	49.83	49.83	43.79	83.32	82.15	82.15	82.15	73.71	82.39	77.83	77.83	77.83	76.51	9.18	10.82	10.82	10.82	8.88	464.4	10505.2	350.15	217.77	885.13	516	11910	416	244	1016	30719.3	965861	32193.7	20022.5	54867	47.91	0.1	0.1	0.1	152.84	0	N	2	Patient	WBC	single
1383	34.13	40.32	36.29	35.33	35.28	92.21	92.32	92.96	92.73	92.84	95.98	93.7	94.12	89.96	91.03	10.27	11.96	10.82	11.01	10.87	766.69	7448.68	441.56	345.66	1131.09	1036	10206	576	500	1564	63473.8	836686	40597.4	32930.9	104935	362.23	0.1	117.09	129.19	378.64	0	N	2	Patient	WBC	single
1524	28.82	35.26	25.71	32.64	26.24	91.18	93.65	92.26	93.58	91.89	92.26	95.56	92.62	90.36	87.4	9.06	10.92	8.04	10.22	8.2	667.23	5145.63	445.93	505.12	1041.67	904	9058	560	720	1428	43025.3	481660	22633.4	41397.8	55036.8	254.74	0.1	125.46	284.63	321.2	0	N	2	Patient	WBC	single
1531	31.94	36.33	32.9	34.19	34.68	92.45	91.23	89.8	92.24	87.86	94.09	88.98	87.57	90.61	85.56	9.93	11.18	9.9	10.62	9.95	720.32	5319.76	458.53	390.78	1156.79	1072	9486	588	496	1544	55739	522304	35290.6	34628.3	89994.5	311.84	0.1	126.07	170.28	400.4	0	N	2	Patient	WBC	single
2074	31.61	36.88	25.38	36.03	33.23	94.15	93.53	82.47	90.9	92.73	93.99	95.95	87.38	89.52	94.82	9.85	11.44	7.39	11.01	10.11	932.96	7119.92	541.05	369.9	1181.99	1220	8446	632	472	1584	71028.8	731630	23184.2	35240.6	94905.3	532.5	0.1	200.69	149.41	477.55	1	N	2	Patient	WBC	single
4325	31.19	36.12	33.44	34.47	33.54	92.69	91.97	87.06	89.45	89.65	90.36	84.07	86.42	92.93	93.19	9.38	10.94	9.26	10.24	10.06	811.88	6231.07	518.54	638.28	1157.93	1124	8658	684	940	1428	56068.5	585856	34947.8	52577.2	92009.8	399.42	0.1	198.07	417.85	425.54	0	N	2	Patient	WBC	single
4326	34.55	40.75	33.98	40.2	36.34	90.41	91.97	90.08	92.56	92.21	85.51	91.32	88.24	92.28	86.96	10.65	12.35	10.4	12	11.04	950.07	8522.08	506.16	414.62	1286.19	1276	10206	656	580	1776	84584.5	1.02107e+06	42957.1	46917.6	123070	541.65	0.1	169.67	190.15	561.76	0	N	2	Patient	WBC	single
4342	32.32	35.76	32.69	34.73	33.23	92.94	93.38	92.53	93.76	92.77	94.59	93.01	96.11	93.67	97.96	9.9	11.01	9.76	10.82	10.19	1106.7	8998.67	500.82	451.48	1284.73	1452	10958	644	608	1588	85177	857301	37503.8	41509.3	104758	694.29	0.1	172.34	230.98	516.3	0	N	2	Patient	WBC	single
4344	49.01	57.33	32.73	54.47	50.01	80.41	82.3	87.08	81.98	82.47	80	82.61	87.42	82.27	79.73	13.9	15.61	9.18	14.97	14.09	1424.44	5616.41	2570.04	523.23	1634.89	1860	9154	9350	664	2136	216300	1.07482e+06	170003	92078	255058	1012.1	0.1	2237.8	302.79	890.58	0	N	2	Patient	WBC	single

## Sheet: 3A
id	perimeter_dapi	perimeter_brightfield	perimeter_pe	perimeter_apc	perimeter_fitcsb	circularity_dapi	circularity_brightfield	circularity_pe	circularity_apc	circularity_fitcsb	circularityOV_dapi	circularityOV_brightfield	circularityOV_pe	circularityOV_apc	circularityOV_fitcsb	diameter_dapi	diameter_brightfield	diameter_pe	diameter_apc	diameter_fitcsb	mean_intensity_dapi	mean_intensity_brightfield	mean_intensity_pe	mean_intensity_apc	mean_intensity_fitcsb	max_intensity_dapi	max_intensity_brightfield	max_intensity_pe	max_intensity_apc	max_intensity_fitcsb	integral_intensity_dapi	integral_intensity_brightfield	integral_intensity_pe	integral_intensity_apc	integral_intensity_fitcsb	mean_intensity_bgsub_dapi	mean_intensity_bgsub_brightfield	mean_intensity_bgsub_pe	mean_intensity_bgsub_apc	mean_intensity_bgsub_fitcsb	in_cluster,x	Origin	Patient_ID	Cell_line_patient	Cell_type	in_cluster,y
620	54.59	68.34	67.9	68.34	56.48	61.98	86.95	86.78	86.95	69.89	59.31	86.31	84.16	86.31	67.97	12.96	20.16	20.12	20.16	13.79	1897.34	5230.13	16214.3	229.02	1650.62	2896	10178	16383	272	2236	250221	1.66889e+06	5.15361e+06	73077.3	246525	1480.86	0.1	15782.3	0.1	922.23	0	T	3A	Patient	TC	cluster
711	44.78	59.52	59.52	59.52	45.51	74.37	83.75	83.75	83.75	76.62	73.72	82.61	82.61	82.61	76.14	12.05	17.45	17.45	17.45	11.83	1637.62	6576.15	16060.8	231.91	1764.32	2364	9990	16383	292	2848	186674	1.57311e+06	3841970	55476.1	193776	1229.14	0.1	15647.2	0.1	1043.94	0	T	3A	Patient	TC	cluster
725	27.74	55.56	55.56	27.54	48.36	90.02	84.92	84.92	86.14	73.33	87.59	83.53	83.53	85.95	70.97	8.52	16.34	16.34	8.01	9.93	897.96	6412.59	15884	256.07	1394.8	1224	11346	16383	288	1984	51179.4	1.34457e+06	3.33051e+06	12890.1	107930	489.47	0.1	15485.6	39.57	646.35	0	T	3A	Patient	TC	cluster
933	51.75	58.03	58.03	58.03	47.45	61.42	84.45	84.45	84.45	63.21	49.59	84.71	84.71	84.71	59.92	11.32	17.16	17.16	17.16	11.2	1345.95	5591.5	16099.6	229.94	1542.68	2204	9462	16383	268	2312	135508	1.29337e+06	3723998	53188	152105	937.53	0.1	15691.6	0.1	822.26	0	T	3A	Patient	TC	cluster
1455	63.14	70.8	68.65	70.8	68.13	60.57	74.69	75.79	74.69	59.68	58.07	76.6	74.44	76.6	51.52	14.26	19.09	18.77	19.09	14.45	2620.22	6897.03	16088.3	225.81	1564.65	3652	9806	16383	272	2144	418589	1.97411e+06	4.45095e+06	64632	256468	2219.87	0.1	15700.9	0.1	896.23	0	T	3A	Patient	TC	cluster
2084	61.63	67.42	67.42	67.42	52.23	93.49	82.07	82.07	82.07	67.26	94.8	81.84	81.84	81.84	64.34	13.3	19.47	19.47	19.47	11.37	2016.99	6409.65	16184.3	228.14	1852.18	3148	10766	16383	264	2960	284338	1.90927e+06	4.82087e+06	67956.9	188015	1633.97	0.1	15753.9	0.1	1111.75	0	T	3A	Patient	TC	cluster
2634	42.47	61.74	58.54	61.74	55.29	83.02	85.39	87.89	85.39	75.56	80.47	84.73	88.93	84.73	75.94	12.54	17.57	16.8	17.57	13.52	1801.94	6453.64	15965.3	231.11	1396.21	2652	10190	16383	268	2084	222647	1.56528e+06	3.54017e+06	56055.2	200396	1381.52	0.1	15565.5	0.1	655.85	0	T	3A	Patient	TC	cluster
2649	37.89	55.12	55.12	55.12	46.49	94.23	88.12	88.12	88.12	82.46	97.31	89.06	89.06	89.06	79.88	11.74	16.61	16.61	16.61	13.18	1568.08	6787.4	16129	232.35	1475.61	2112	8650	16383	276	2192	169613	1.47116e+06	3.49595e+06	50360.7	201356	1155.66	0.1	15727.6	0.1	755.15	0	T	3A	Patient	TC	cluster
4263	30.75	52.97	49.1	32.73	33.76	92.75	85.53	86.69	77.6	93.14	89.6	87.11	86.39	71.54	89.86	9.57	15.44	14.63	8.3	10.47	1918.17	5642.65	15788.6	254.4	1377.7	2852	9546	16383	292	1836	138055	1.05637e+06	2.65366e+06	13758.8	118644	1497.75	0.1	15412.2	29.93	661.28	0	T	3A	Patient	TC	cluster
4288	63.44	68.66	68.45	41.21	47.36	59.35	85.12	85.23	77.95	74.12	51.84	82.54	82.88	73.43	77.82	13.67	19.79	19.74	8.7	11.67	1775.42	5698.17	16069.3	264.7	1885.56	2696	9854	16383	304	2868	260733	1.75186e+06	4920334	15747.4	201601	1355.13	0.1	15615.4	36.2	1133.11	0	T	3A	Patient	TC	cluster
4298	46.65	63.99	63.99	63.99	49.11	75.79	82.56	82.56	82.56	63.51	84.27	81.95	81.95	81.95	60.08	11.46	18.37	18.37	18.37	11.8	1801.52	5686.99	16101.9	242.39	1739.7	2544	9798	16383	280	2576	185870	1.5071e+06	4.26713e+06	64235.9	190348	1397.04	0.1	15656.6	0.1	987.29	0	T	3A	Patient	TC	cluster
4639	61.68	68.55	65.76	68.55	64.52	61.94	79.77	79.36	79.77	85.34	55.56	78.33	77.47	78.33	83.1	13.64	18.17	17.62	18.17	13.04	1552.46	5154.03	15891.6	224.96	1280.64	2364	7837	16383	260	1720	226697	1.33584e+06	3874233	58305.1	171595	1148.13	0.1	15513.3	0.1	568.5	0	T	3A	Patient	TC	cluster
4644	38.05	44.5	44.5	44.5	36.02	74.7	87.08	87.08	87.08	76.27	72.6	89.81	89.81	89.81	72.38	10.5	13.1	13.1	13.1	9.79	801.1	6716.88	15397.2	234.52	1403.43	1084	10434	16383	288	2212	69321.4	905383	2.07542e+06	31611.2	105679	400.6	0.1	15009.9	0.1	663.05	0	T	3A	Patient	TC	cluster
4820	30.9	70.32	44.72	47.86	43.85	86.05	76.07	86.98	64.48	69.17	90.91	72.61	83.88	58.18	64.29	9.03	15.8	13.32	9.35	9.82	1115.45	2591.31	15620.7	367.64	1343.69	1456	5409	16383	428	1628	71464.8	507761	2.17704e+06	25236.1	101740	322.97	0.1	15194.2	123.15	323.3	1	T	3A	Patient	TC	cluster
5838	50.18	68.51	68.51	40.3	49.43	76.59	89.28	89.28	92.86	79.73	73.06	90.02	90.02	88.42	77.93	13.81	20.74	20.74	12.29	13.94	3550.68	6131.75	16273.3	326.54	2196.05	5021	9302	16383	372	2744	531781	2.07138e+06	5.49733e+06	38716.9	335296	3130.36	0.1	15795	106.06	1479.77	0	T	3A	Patient	TC	cluster
6089	57.4	77.78	75.41	77.78	55.97	87.63	68.23	66.82	68.23	86.63	90.82	70.17	65.04	70.17	88.38	12.48	18.37	17.75	18.37	12.18	1627.27	5284.94	15956.8	225.7	1365.81	2804	7905	16383	300	2176	210613	1.40055e+06	3.94986e+06	59812.8	168302	1329.67	0.1	15570.6	0.1	756.46	0	T	3A	Patient	TC	cluster
6092	26.25	35.97	35.97	35.97	27.31	72.27	90.36	90.36	90.36	85.6	73.33	88.02	88.02	88.02	84.75	6.9	10.72	10.72	10.72	7.91	720.62	5584.41	13081.2	249.6	1163.49	868	9962	16383	296	1564	26981.7	504146	1180934	22533.6	57116.9	128.13	0.1	12710.3	0.1	271.11	1	T	3A	Patient	TC	cluster
3	25.96	36.55	35.48	36.55	26.24	91.64	91.72	93.5	91.72	91.87	92.13	91.63	89.08	91.63	94.12	8.2	11.25	11.01	11.25	7.94	789.64	8724.97	13092.8	222.28	1643.63	1112	10926	16383	248	2420	41720.7	867523	1.24735e+06	22100.9	81371.2	393.16	0.1	12745.3	0.1	943.24	1	T	3A	Patient	TC	single
25	27.96	30.32	30.39	30.32	24.49	89	92.37	92.51	92.37	88.58	85.82	91.46	93.04	91.46	91.18	8.42	9.32	9.15	9.32	7.35	846.87	8292.52	10878.4	259.39	1360.31	1132	10670	16383	300	1880	47210.5	565783	715058	17697.7	57724.3	166.44	0.1	10503	0.1	383.93	1	T	3A	Patient	TC	single
55	32.47	48.37	48.11	48.37	33.01	93.29	91.59	92.72	91.59	92.56	92.75	91.3	93.1	91.3	93.97	10.11	14.81	14.66	14.81	10.27	988.27	7463.76	15807.4	224.39	1963.46	1384	10998	16383	268	2780	79350.9	1285516	2.66996e+06	38647.1	162553	591.78	0.1	15423.3	0.1	1271.07	0	T	3A	Patient	TC	single
68	25.76	31.18	25.49	31.18	24.42	86.77	87.76	91.93	87.76	89.72	89.74	91.03	93.97	91.03	86	7.87	9.09	7.84	9.09	7.28	614.02	7692.88	11952.4	223.69	1452.8	880	10474	16383	252	2228	29887.2	499267	576808	14517.6	60440.1	205.56	0.1	11604.3	0.1	720.34	0	T	3A	Patient	TC	single
97	21.14	34.14	29.58	34.14	30.29	89.51	85.84	90.69	85.84	78.77	85.37	90.27	94.16	90.27	78.4	6.59	9.9	9.03	9.9	8.14	546.34	7644.74	10755.6	224.43	949.5	844	10582	16383	252	1368	18637.9	588375	689088	17273.4	49377.2	141.87	0.1	10407.5	0.1	237.08	1	T	3A	Patient	TC	single
99	26.52	34.62	27.96	34.62	25	86.59	81.67	88.93	81.67	84.05	91.07	86.39	91.37	86.39	88.24	7.7	10.06	8.58	10.06	7.35	644.46	8614.57	11458.6	222.41	1314.71	944	11082	16383	248	2072	30028.7	684520	662621	17672.7	55788.9	231.98	0.1	11106.9	0.1	566.26	1	T	3A	Patient	TC	single
105	30.64	46.32	46.32	26.62	23.84	87.95	88.36	88.36	90.72	82.74	89.1	91.08	91.08	92.13	78.82	9.09	14	14	8.2	6.71	734.13	6593.46	15487.3	249.2	1812.8	1144	10438	16383	284	3596	47644.8	1.01493e+06	2383944	13166.4	64104.5	337.67	0.1	15117.5	32.73	1120.34	1	T	3A	Patient	TC	single
112	32.05	45.08	43.92	45.08	30.26	89.54	91.2	92.04	91.2	88.78	92.44	91.48	94.43	91.48	83.33	9.55	13.65	13.44	13.65	8.91	1021.93	8255.66	15511.5	230.42	1713.87	1472	11054	16383	288	2508	73125.6	1.20896e+06	2.20054e+06	33743	106952	617.46	0.1	15130.1	0.1	1005.37	1	T	3A	Patient	TC	single
134	28.13	32.91	31.94	32.91	22.16	84.24	91.96	92.57	91.96	85.58	87.29	96.83	91.01	96.83	85.71	7.91	10.01	9.71	10.01	6.67	634.2	6345.04	12546.1	228.08	2027.43	924	10158	16383	268	3552	31133.7	498902	929072	17934	70850.7	229.73	0.1	12198.7	0.1	1307.02	0	T	3A	Patient	TC	single
166	32.47	51.01	51.01	21.78	33.76	94.46	90.24	90.24	81.46	93.15	93.56	91.09	91.09	83.56	92.92	10.34	15.42	15.42	6.22	10.6	2469.68	7780.12	15849.8	242.25	1855.98	3648	11242	16383	272	2604	207545	1.45329e+06	2.96067e+06	7356.99	163693	2061.31	0.1	15449.9	25.76	1163.55	0	T	3A	Patient	TC	single
174	26.25	39.2	39.2	39.2	24.74	92.78	91	91	91	91.09	92.86	92	92	92	91.23	8.17	12.07	12.07	12.07	7.77	795.21	7747.35	14136.4	223.52	1671.65	1084	10910	16383	248	2528	41684	886350	1.6173e+06	25572.2	79281.1	390.75	0.1	13772	0.1	935.22	0	T	3A	Patient	TC	single
292	35.81	56.21	56.21	24.96	36.49	94.25	94.94	94.94	82.72	94.34	92.86	93.87	93.87	76.34	96.39	10.89	17.39	17.39	7.02	11.48	3010.77	7784.97	16138.3	242.24	2141.09	4225	10402	16383	272	3008	280573	1.84932e+06	3.83366e+06	9372.21	221796	2606.31	0.1	15703.5	21.77	1412.71	0	T	3A	Patient	TC	single
300	31.94	37.52	34.9	37.52	32.26	93.55	94.29	94.8	94.29	93.83	91.3	95.33	95.61	95.33	96.34	9.87	11.67	10.99	11.67	10.06	1055.74	4430.05	14386.4	224.56	1216.54	1672	6905	16383	280	1716	80815.4	473654	1.3646e+06	24009.6	96667.6	651.3	0.1	14031.8	0.1	508.16	0	T	3A	Patient	TC	single
321	25.6	38.06	38.06	38.06	26.78	92.06	93.05	93.12	93.05	86.59	97.41	94.05	94.42	94.05	84.17	7.84	11.55	11.53	11.55	7.97	835.79	9010.92	13952.1	226.19	1465.43	1152	11434	16383	268	2336	40334.5	944690	1.45691e+06	23713.4	73158.8	439.3	0.1	13571.8	0.1	741.01	0	T	3A	Patient	TC	single
338	30.87	43.33	42.24	43.33	32.06	91.78	93.3	93.82	93.3	90.68	89.76	91.18	94.51	91.18	88.3	9.38	13.42	13.18	13.42	9.52	834.77	7734.61	15282.4	235.47	1368.42	1088	10070	16383	268	1788	57649.4	1.09405e+06	2.08538e+06	33307	97349.9	410.3	0.1	14923.9	0.1	652.03	0	T	3A	Patient	TC	single
346	28.29	38.92	38.06	38.92	27.86	91.86	94.43	94.2	94.43	92.53	95.07	93.73	93.41	93.73	98.64	8.67	11.98	11.69	11.98	8.82	1371.24	7840.79	14379.8	241.33	2042.72	1800	9542	16383	300	2860	81006.7	883992	1.54345e+06	27208	124924	482.8	0.1	13997.4	0.1	842.35	1	T	3A	Patient	TC	single
359	37.89	53.52	53.52	53.52	41.01	93.46	89.75	89.75	89.75	89.02	93	90.6	90.6	90.6	86.06	11.67	16.27	16.27	16.27	12.33	2865.43	7319.77	15931.9	227.23	1685.76	3912	10078	16383	264	2492	306367	1.5226e+06	3.31404e+06	47267.1	201278	2453.11	0.1	15543.5	0.1	945.3	0	T	3A	Patient	TC	single
367	29.47	40.92	34.52	40.92	31.83	89.17	87.06	89.44	87.06	86.62	93.84	84.77	89.01	84.77	90.85	8.79	11.64	10.06	11.64	9.32	586.99	8408.64	11814.5	222.41	1226.66	812	11370	16383	260	1892	35653.3	895540	938792	23686.8	83692.6	178.54	0.1	11478	0.1	510.27	1	T	3A	Patient	TC	single
385	28.11	36.71	35.6	36.71	29.75	88.97	88.81	90.32	88.81	82.93	84.5	87.56	84.33	87.56	85.37	8.27	10.92	10.72	10.92	8.07	637.55	10750.2	10363.3	224.48	1101.33	1072	12419	16383	264	1936	34215.6	1.00628e+06	935569	21012.6	56356.4	229.08	0.1	10015	0.1	360.89	1	T	3A	Patient	TC	single
396	32.26	39.46	39.13	39.46	33.44	93.9	94.3	94.65	94.3	93.97	91.75	90.72	92.31	90.72	94.74	10.14	12.42	12.31	12.42	10.52	2624.49	8040.88	15562.8	226.94	1508.54	4048	10370	16383	256	1832	211820	973455	1.85171e+06	27474.3	131166	2212.04	0.1	15198.3	0.1	796.19	0	T	3A	Patient	TC	single
397	34.09	44.57	42.95	44.57	36.13	93.78	94.15	94.83	94.15	94.06	91.9	97.51	97.61	97.51	93.28	10.55	13.83	13.32	13.83	11.23	2118.32	6842.59	15825.1	261.64	1621.61	3100	8858	16383	332	2160	185068	1.02765e+06	2.20552e+06	39294.4	160562	1713.97	0.1	15464.6	0.1	917.22	1	T	3A	Patient	TC	single
424	23.13	41.28	41.28	41.28	24.26	88.06	90.32	90.32	90.32	85	92.38	93.16	93.16	93.16	92	7.46	12.75	12.75	12.75	7.28	689.79	5538.04	14873	223.77	1293.92	960	9906	16383	276	1864	30131.9	707317	1.89957e+06	28579.2	53830.3	293.33	0.1	14509.7	0.1	585.51	1	T	3A	Patient	TC	single
445	31.94	43.31	39.99	43.31	32.9	92.99	90.87	95.08	90.87	92.81	90.61	92.54	95.32	92.54	94.79	9.79	13.32	12.58	13.32	10.08	2337.15	6271.74	15295.1	248.48	1882.04	3196	10562	16383	288	2388	175989	874082	1.90259e+06	34629.9	150331	1532.69	0.1	14900.1	0.1	809.7	1	T	3A	Patient	TC	single
465	34.57	49.44	49.44	49.44	36.55	94.59	93.39	93.39	93.39	93.63	92.59	90.66	90.66	90.66	95.51	10.7	15.25	15.25	15.25	11.39	2074.15	7015.77	15913	227.83	1556.15	3216	10674	16383	292	1968	186386	1.28132e+06	2906264	41609.2	158612	1669.71	0.1	15528.1	0.1	827.72	0	T	3A	Patient	TC	single
466	35.59	48.15	47.72	48.15	35.05	93.84	92.91	92.72	92.91	92.51	90.13	94.5	95.66	94.5	91.89	10.87	14.56	14.41	14.56	10.84	1473.79	5661.82	15706	439.58	1442.61	2092	9662	16383	612	2136	136729	942184	2561371	73150.5	133236	1161.35	0.1	15340.2	0.1	958.19	1	T	3A	Patient	TC	single
469	29.36	42.69	42.69	27.32	27.53	93.38	93.41	93.41	89.13	92.1	96.2	96.94	96.94	89.68	96.55	9.15	13.16	13.16	8.17	8.76	907.32	7975.08	15298.3	251.37	1677.3	1268	11042	16383	296	2520	59639.7	1.08493e+06	2.08118e+06	13176.3	101181	506.87	0.1	14927.8	30.87	960.83	0	T	3A	Patient	TC	single
485	37.53	51.84	50.83	51.84	39.19	90.4	91.42	90.76	91.42	89.24	89.75	90.87	91.9	90.87	88	11.37	15.8	15.56	15.8	12.07	1404.57	5927.98	16018.7	290.73	1527.9	1960	9030	16383	352	2220	142578	1.16157e+06	3.04553e+06	56968.8	174802	1004.15	0.1	15641.2	0.1	811.51	1	T	3A	Patient	TC	single
539	24.21	41.49	38.65	41.49	25.81	84.14	87.26	89.46	87.26	86.68	92	85.16	88.16	85.16	88.89	7.28	11.64	10.99	11.64	7.87	684.4	7328.79	12539.9	221.69	1061.57	1124	10498	16383	252	1440	28472.8	780534	1.18945e+06	23610.2	51672	295.94	0.1	12188.1	0.1	357.16	1	T	3A	Patient	TC	single
565	25.99	34.73	34.3	34.73	24.31	92.85	93.34	93.34	93.34	91.09	90.77	92.13	94.76	92.13	89.72	8.3	10.7	10.55	10.7	7.53	1043.45	6594.42	14207.8	231.85	1207.63	1556	9694	16383	260	1696	56433	592584	1.24127e+06	20834.5	53757.1	627.01	0.1	13859.8	0.1	475.21	0	T	3A	Patient	TC	single
572	26.14	39.34	39.01	39.34	29.4	92.93	91.75	91.4	91.75	90.25	90.55	90.07	91.7	90.07	97.14	8.2	12.22	12.11	12.22	8.61	640.16	6359.38	14614.4	228.67	1329.57	868	10214	16383	268	1984	33822.8	746077	1.68415e+06	26827	77438.9	235.69	0.1	14259.2	0.1	617.08	0	T	3A	Patient	TC	single
588	29.9	40.75	40.75	23.78	29.73	92.89	94.12	94.04	83.37	93.4	93.17	92.53	92.83	80.95	92.5	9.23	12.77	12.75	6.67	9.21	775.06	7352.91	14969.4	242.14	1653.8	984	10686	16383	268	2396	51913.3	942170	1.91189e+06	8461.95	110084	370.59	0.1	14601.9	25.66	917.47	0	T	3A	Patient	TC	single
614	33.55	43.7	43.27	43.7	34.04	93.38	94.65	94.4	94.65	93.13	94.29	92.33	93.13	92.33	91.63	10.55	13.4	13.32	13.4	10.67	1977.52	7126.04	15388.7	223.68	1596.39	2816	9934	16383	256	2228	172767	1.005e+06	2144703	31546.3	142790	1561.05	0.1	15024.7	0.1	847.93	0	T	3A	Patient	TC	single
684	34.09	46.65	46.11	46.65	35.91	94.45	94.31	94.52	94.31	92.93	92.92	92.93	94.3	92.93	94.14	10.6	14.48	14.3	14.48	11.25	2268.19	6515.63	15857.7	229.56	1761.62	3276	9326	16383	276	2600	200048	1.07342e+06	2.54652e+06	37818.3	175158	1875.73	0.1	15486.8	0.1	1077.24	0	T	3A	Patient	TC	single
687	28.82	33.55	31.15	33.55	28.35	87.77	88.4	91.1	88.4	80.62	87.4	88.6	93.53	88.6	80.8	8.2	10.11	9.49	10.11	8.14	571.72	8069.28	11304.7	219.59	1160.16	792	11378	16383	256	1904	30206.7	647905	799516	17631.1	60331.9	171.25	0.1	10969.2	0.1	451.7	0	T	3A	Patient	TC	single
704	32.44	44.28	44.28	44.28	31.94	92.96	94.02	94.02	94.02	93	94.09	97.09	97.09	97.09	90.96	9.93	13.5	13.5	13.5	9.98	1535.29	5436.64	15597.7	229.59	1476.11	2332	9026	16383	280	2032	118802	778052	2.23223e+06	32857.7	115450	1122.81	0.1	15225.4	0.1	715.66	0	T	3A	Patient	TC	single
705	36.83	51.87	51.59	51.87	37.24	94	93.06	93.45	93.06	91.78	96.8	93.58	91.19	93.58	93.06	11.51	16	15.9	16	11.39	2065.31	7578.44	15884.1	226.46	1615.49	2804	10802	16383	276	2536	214805	1.52281e+06	3152112	45504.8	164661	1652.85	0.1	15481.1	0.1	891.14	0	T	3A	Patient	TC	single
723	26.57	35.06	31.73	35.06	25.28	76.51	89.59	91.76	89.59	86.94	73.79	88.18	97.25	88.18	85.32	7.39	10.37	9.82	10.37	7.6	579.46	7017.28	10565.5	239.67	1318.72	916	10110	16383	336	2524	24830	592631	799983	20240.5	59799.4	186.97	0.1	10225.2	0.1	606.26	0	T	3A	Patient	TC	single
753	32.9	50.73	50.73	26.24	34.3	92.86	92.04	92.04	86.47	93.54	96.43	94.46	94.46	88.5	90.61	10.19	15.76	15.76	7.74	10.62	1869.63	6352.72	15848.3	237.7	1810.63	2588	10782	16383	264	2324	152452	1.23952e+06	3.09226e+06	11174.4	160446	1461.13	0.1	15456.1	21.21	1086.24	0	T	3A	Patient	TC	single
754	26.89	32.9	31.19	32.9	26.67	92.43	91.33	94.04	91.33	85.61	88.81	93.68	88.7	93.68	87.7	8.42	10.03	9.68	10.03	8.04	981.97	6862.79	13554	225.35	1115.38	1504	10054	16383	272	1520	54742.2	542468	998065	17812.5	56611	589.53	0.1	13214.5	0.1	378.91	0	T	3A	Patient	TC	single
806	33.55	51.8	51.8	51.8	36.55	93.85	92.97	92.97	92.97	93.49	93.3	93.32	93.32	93.32	93.19	10.52	15.93	15.93	15.93	11.16	1767.06	6531.42	15906.5	226.09	1448.44	2480	9610	16383	256	2024	153645	1.30156e+06	3.16977e+06	45053.8	141608	1358.6	0.1	15516.3	0.1	716.04	0	T	3A	Patient	TC	single
808	34.09	42.99	41.81	42.99	36.62	94.11	95.57	95.25	95.57	94.6	94.88	95.86	94.43	95.86	99.18	10.67	13.38	13.08	13.38	11.37	1893.73	7751.45	15777.2	227.57	1539.77	2736	10438	16383	256	2220	169385	1.08998e+06	2.12007e+06	32000.6	156302	1481.32	0.1	15417.8	0.1	787.39	0	T	3A	Patient	TC	single
826	33.5	43.31	42.66	43.31	33.8	91.39	90.87	88.43	90.87	89.87	94.03	90.55	85.39	90.55	88.89	10.32	13.18	12.77	13.18	10.47	1628.1	5941.71	14701.9	221.35	1162.22	2272	8358	16383	248	1396	136143	810783	1883836	30205.1	100087	1219.64	0.1	14352.3	0.1	465.83	0	T	3A	Patient	TC	single
880	28.24	32.85	27.27	32.85	28.61	91.59	91.5	91.73	91.5	91.37	83.22	95.21	84.96	95.21	83.1	8.7	9.98	8.39	9.98	8.67	603.19	7811.3	10898.5	225.23	1448.73	804	10862	16383	256	2068	35884.7	610943	603027	17616.2	85584.7	198.71	0.1	10566.8	0.1	748.3	1	T	3A	Patient	TC	single
892	26.84	36.81	29.42	36.81	32.2	80.66	88.98	89.87	88.98	90.2	83.78	89.95	90.13	89.95	88.82	7.67	10.27	8.97	10.27	9.23	542.41	7792.24	10458.8	219.34	952.07	796	11298	16383	280	1576	25048	645112	661370	18158.7	63770	149.95	0.1	10131.4	0.1	271.61	0	T	3A	Patient	TC	single
901	25.54	41.39	34.62	41.39	31.18	82.01	82.5	90.88	82.5	84.66	91.75	85.02	90.43	85.02	86.27	7.17	11.89	10.52	11.89	9	552.45	6083.98	11817.6	230.05	1064.81	740	10054	16383	284	1728	22294	675801	1.02754e+06	25553.9	67777.1	159.98	0.1	11478.6	0.1	352.32	1	T	3A	Patient	TC	single
909	30.97	40.2	40.04	40.2	30.97	92.67	93.98	94.6	93.98	92.5	91.33	95.21	93.24	95.21	94.44	9.57	12.44	12.2	12.44	9.76	2240.07	5917.37	15173.4	256.14	1853.27	3156	8582	16383	304	2528	161223	718838	1.77382e+06	31115.3	138781	1423.71	0.1	14749	0.1	708.83	0	T	3A	Patient	TC	single
983	40.2	51.48	51.48	51.48	41.54	89.73	93.03	93.43	93.03	91.2	88.24	92.62	93.39	92.62	92.76	12.37	16.08	16.01	16.08	12.69	2794.15	6491.89	16090.7	238.47	1758.43	3948	9094	16383	276	2344	335944	1.31798e+06	3.23996e+06	48413.7	222392	2285.66	0.1	15693.5	0.1	965.95	0	T	3A	Patient	TC	single
985	32.75	46.22	46.22	46.22	33.16	93.31	94.16	94.16	94.16	94.45	95.05	94.56	94.56	94.56	95.17	10.34	14.3	14.3	14.3	10.47	2140.63	7476.33	15645.2	224.28	1552.29	3128	10034	16383	256	1992	179893	1.20059e+06	2.51239e+06	36016.1	133679	1736.22	0.1	15245.9	0.1	831.86	0	T	3A	Patient	TC	single
997	32.04	41.06	40.75	41.06	34.52	94.45	95.28	95.12	95.28	92.34	90.72	93.25	92.18	93.25	92.31	10.14	12.83	12.75	12.83	10.5	1780.82	6753.32	15180.7	222.35	1199.87	2620	9270	16383	276	1668	143728	873771	1.93887e+06	28769	103828	1380.33	0.1	14809	0.1	487.46	1	T	3A	Patient	TC	single
1005	35.59	53.74	53.74	53.74	36.88	94.56	92.72	92.72	92.72	94.41	93.64	93.73	93.73	93.73	95.22	11.18	16.69	16.69	16.69	11.53	2125.41	7116.57	15984.6	226.41	1823.06	2964	9914	16383	280	2472	208676	1.55731e+06	3.49791e+06	49545.2	190368	1720.94	0.1	15576.7	0.1	1098.66	0	T	3A	Patient	TC	single
1006	35.27	48.58	48.58	48.58	34.83	94.25	94.19	94.14	94.19	94.62	95.48	93.98	94.2	93.98	91.34	10.82	14.83	14.81	14.83	11.06	1963.98	7182.2	15684.5	224.36	1436.61	2780	9698	16383	256	1812	180572	1.24001e+06	2.70141e+06	38735.3	138060	1563.55	0.1	15294.2	0.1	732.15	0	T	3A	Patient	TC	single
1014	42.24	42.24	40.85	42.24	27.33	87.42	87.42	91.27	87.42	80.76	89	89	91.76	89	78.7	12.42	12.42	11.89	12.42	7.56	547.48	9143.08	11844	221.83	1030.74	1344	11442	16383	280	1644	66279.4	1.10689e+06	1.31562e+06	26855.2	46311.9	0.1	0.1	11508.9	0.1	330.31	1	T	3A	Patient	TC	single
1021	36.29	48.79	48.47	48.79	39.99	93.67	93.59	93.37	93.59	92.72	92.15	91.78	93.32	91.78	89.36	11.32	15.02	14.9	15.02	12.22	3116.9	6516.23	15808.5	226.54	1624.75	4669	9598	16383	288	2048	313804	1.15485e+06	2.75566e+06	40149.7	190614	2704.47	0.1	15450.8	0.1	904.36	0	T	3A	Patient	TC	single
1041	23.35	37.73	37.73	37.73	23.28	89.74	94.47	94.47	94.47	88.13	92.55	96.9	96.9	96.9	89.8	7.06	11.69	11.69	11.69	7.2	675.49	7458.97	13624.6	222.65	1200.98	1032	11090	16383	284	1816	26415.9	800604	1462389	23898.1	48964.5	271.01	0.1	13236.3	0.1	488.52	1	T	3A	Patient	TC	single
1049	25.49	38.66	38.66	25.02	26.82	88.81	93.73	93.73	83.56	91.34	93.97	94.07	94.07	81.82	87.88	7.84	11.96	11.96	6.83	8.36	1024.07	5821.7	15230.9	267	1635.64	1224	9518	16383	300	2188	49420.4	653932	1.71084e+06	9774.92	89821.5	267.61	0.1	14836.5	38.52	567.21	0	T	3A	Patient	TC	single
1053	35.27	45.15	43.81	21.35	36.13	93.73	94.4	94.85	88.52	93.27	89.55	94.12	93.55	87.5	91.86	10.8	13.75	13.44	6.51	10.82	1672.11	6201.78	15588.1	242.75	1785.38	2204	9886	16383	264	2656	153041	921094	2.2114e+06	8079.21	164150	1259.61	0.1	15229.3	22.27	1064.96	0	T	3A	Patient	TC	single
1075	26.03	34.47	33.76	34.47	26.51	90.04	88.41	89.66	88.41	86.22	88.98	86.73	89.27	86.73	89.92	8.2	10.57	10.42	10.57	7.94	668.6	7963.25	12670.6	223.13	1376.13	1016	11474	16383	248	2328	35325.5	699024	1.08061e+06	19586.5	68128.2	256.15	0.1	12330.5	0.1	619.64	1	T	3A	Patient	TC	single
1123	27	45.29	29.68	45.29	38.86	59.57	83.12	91.37	83.12	76.84	47.44	79.03	90	79.03	73.45	6.43	11.89	8.91	11.89	9.68	471.54	6806.7	12924.7	219.63	852.07	568	10294	16383	272	1124	15301.4	756080	806551	24395.7	62743.2	75.06	0.1	12568.2	0.1	163.61	0	T	3A	Patient	TC	single
1125	28.82	37.84	34.83	37.84	27.25	83.15	90.86	92.46	90.86	71.84	83.74	88.89	93.18	88.89	72.62	8.07	11.13	10.8	11.13	6.67	550.31	7518.47	10536.6	221.62	1151.43	784	11002	16383	272	1640	28159.9	731922	964365	21575.1	40237.9	141.85	0.1	10188.7	0.1	439.03	0	T	3A	Patient	TC	single
1179	38.05	56.96	56.96	56.96	37.15	95.23	94.42	94.42	94.42	92.58	90.15	97.96	97.96	97.96	93.09	12.05	17.65	17.65	17.65	11.42	1823.14	6475.68	16118.7	237.61	1622.1	2588	9590	16383	304	2236	207821	1.5841e+06	3.94301e+06	58125.3	166009	1410.73	0.1	15684.3	0.1	913.71	0	T	3A	Patient	TC	single
1187	34.52	42.42	41.13	42.42	36.34	93.7	94.62	94.79	94.62	93.9	88.34	95.99	91.15	95.99	90.5	10.87	13.1	12.71	13.1	11.32	2109.47	8654.14	15737.9	222.86	1489.77	3100	10886	16383	256	2000	195703	1.16651e+06	1.99694e+06	30040.3	149987	1697.07	0.1	15363.8	0.1	773.28	0	T	3A	Patient	TC	single
1200	35.16	48.57	25.6	48.57	35.74	73.05	82.35	86.89	82.35	75.5	76.15	83.66	87.25	83.66	76.3	7.6	10.34	7.35	10.34	8.46	1234.94	7071.62	9149.56	284.83	1546.31	1368	8886	16383	328	1820	56000.3	594278	388257	23936.4	86846.1	102.47	0.1	8749.67	0.1	213.9	1	T	3A	Patient	TC	single
1222	35.27	47.61	45.85	26.52	37.84	93.85	94.79	93.93	71.74	93.94	90.31	95.07	93.8	73.33	92.64	10.97	14.66	14.32	6.3	11.69	1689.25	5692.65	15882.7	239.95	1401.71	2584	8266	16383	268	1864	159529	961524	2.55715e+06	7486.79	150451	1284.83	0.1	15438.7	19.47	681.22	0	T	3A	Patient	TC	single
1228	30.01	44.82	44.82	44.82	33.66	93.77	92.21	92.19	92.21	93.4	91.72	95.28	95.54	95.28	92.75	9.46	13.81	13.79	13.81	10.47	1601.73	6652.94	15592.4	229.46	1193.43	2408	10370	16383	284	1544	112615	996404	2.32877e+06	34365.3	102775	1185.28	0.1	15212.5	0.1	464.98	0	T	3A	Patient	TC	single
1229	39.66	54.49	54.06	54.49	40.1	89.17	91.93	91.6	91.93	88.66	89.89	91.23	89.37	91.23	93.75	12.11	16.48	16.4	16.48	12.35	1082.12	4950.77	16087	234.98	1430.57	1476	9018	16383	272	1868	124703	1.0566e+06	3.39985e+06	50149.3	171404	681.64	0.1	15641.1	0.1	710.16	0	T	3A	Patient	TC	single
1239	36.18	57.34	57.34	28.61	37.75	94.39	92.28	92.28	77.07	93.33	89.96	90.37	90.37	75.53	95.6	11.25	17.71	17.71	7.06	11.51	2313.32	7702.96	16109.6	243.28	1825.63	3212	10650	16383	272	2428	230014	1.89714e+06	3967583	9513.66	189877	1896.84	0.1	15681.9	22.78	1073.16	0	T	3A	Patient	TC	single
1327	33.76	46.75	45.1	46.75	33.54	93.97	91.82	93.96	91.82	91.98	91.35	93.47	91.35	93.47	95.48	10.5	14.24	14	14.24	10.27	1600.73	6974.73	15571.8	238.96	1313.83	2428	10422	16383	280	1876	138516	1111336	2.39695e+06	38074.6	108771	1188.25	0.1	15211.5	0.1	605.45	0	T	3A	Patient	TC	single
1342	27.64	33.66	33.66	33.66	27.32	91.48	93.3	93.3	93.3	91.67	86.23	91.87	91.87	91.87	84.96	8.55	10.52	10.52	10.52	8.39	681.16	7174.66	13998.7	222.7	1345.71	948	9462	16383	256	1924	39106.3	623831	1.21718e+06	19363.5	74460.1	288.69	0.1	13655.5	0.1	633.23	0	T	3A	Patient	TC	single
1347	26.57	40.1	40.1	40.1	25.71	92.46	91.49	91.49	91.49	90.22	87.6	90.75	90.75	90.75	90.98	8.27	12.2	12.2	12.2	8.04	749.3	9766.11	13681.3	220.4	1251.8	1064	11814	16383	252	1848	40213	1.14169e+06	1.59939e+06	25765.3	63535.3	340.83	0.1	13345.7	0.1	575.4	0	T	3A	Patient	TC	single
1352	31.78	48.15	45.36	48.15	39.88	93.98	86.16	86.57	86.16	83.03	95.24	84.78	85.93	84.78	81.17	10.01	13.96	13.3	13.96	10.87	2171.01	6944.14	15718.9	267.62	1388.23	3292	10138	16383	316	1868	170703	1.06313e+06	2.18418e+06	40971.8	128791	1762.52	0.1	15363.7	0.1	643.86	1	T	3A	Patient	TC	single
1356	25.5	43.49	43.49	43.49	25.17	91.81	92.97	92.97	92.97	91.6	93.16	93.57	93.57	93.57	95.54	7.87	13.46	13.46	13.46	7.7	790.02	7991.88	15432.9	228.47	1214.43	1164	10970	16383	280	1768	38454	1.13709e+06	2.1958e+06	32506.5	56586.1	373.54	0.1	15051.1	0.1	446.01	1	T	3A	Patient	TC	single
1402	32.05	35.16	28.61	35.16	29.63	81.03	89.73	93.18	89.73	85.06	77.98	89.47	98.7	89.47	90.97	9.43	10.52	9.03	10.52	8.73	591.81	8309.6	12860.6	224.27	1245.78	788	10826	16383	276	1748	41362.9	722513	823952	19499.9	74631.6	175.34	0.1	12533	0.1	525.39	0	T	3A	Patient	TC	single
1411	34.52	43.53	43.53	43.53	35.38	91.55	94.38	94.38	94.38	92.37	91.58	95.4	95.4	95.4	90.28	10.34	13.58	13.58	13.58	10.7	1625.9	5605.43	15674.8	226.09	1355.26	2460	10070	16383	320	1724	136636	811535	2.26935e+06	32732.8	121785	1209.44	0.1	15321.3	0.1	618.81	0	T	3A	Patient	TC	single
1412	40.9	45.52	39.56	45.52	33.44	86.34	92.44	92.99	92.44	81.29	87.36	93.71	90.78	93.71	81.92	12.11	13.62	12.46	13.62	9.68	1207.51	6235.15	14891.2	231.14	1663.86	1664	8806	16383	272	4092	139152	907892	1.81517e+06	33656.4	122521	795.13	0.1	14539.6	0.1	963.39	0	T	3A	Patient	TC	single
1413	30.44	43.53	38.01	43.53	35.05	82.88	91.1	90.9	91.1	87.93	82.31	91.94	89.84	91.94	86.63	8.3	12.03	11.42	12.03	9.55	605.08	8470.37	12535.2	224.72	1022.07	856	11822	16383	272	1268	32724.5	962021	1.28288e+06	25522.3	73135.5	184.61	0.1	12187	0.1	265.59	1	T	3A	Patient	TC	single
1416	28.82	38.49	38.49	38.49	26.52	80.48	92.48	92.56	92.48	81.9	78.79	91.57	91.92	91.57	76.36	8.36	11.76	11.74	11.76	7.63	1029.58	7448.05	14272.8	264.25	1475.05	1348	10022	16383	304	1984	56539.5	808728	1.54384e+06	28692.4	67502.6	289.09	0.1	13881	0.1	442.56	1	T	3A	Patient	TC	single
1422	29.69	38.12	35.48	38.12	28.82	84.71	93.51	94.43	93.51	87.94	79.56	94	94.83	94	86.52	8.52	11.51	11.09	11.51	8.64	683.21	7088.6	13945.1	259.04	1267.26	1008	10390	16383	312	1776	38939.9	737259	1.34595e+06	26941.8	74337	278.74	0.1	13596.8	0.1	518.87	1	T	3A	Patient	TC	single
1429	25.86	38.92	38.92	38.92	22.92	90.99	94.73	94.73	94.73	90.32	93.1	95.96	95.96	95.96	85.71	7.84	12	12	12	6.94	1064.79	6570.62	14580	274.03	1556.31	1316	10142	16383	320	1980	51385.7	743524	1.64986e+06	31008.8	58919.1	340.38	0.1	14200.9	0.1	515.84	1	T	3A	Patient	TC	single
1456	32.69	42.89	42.89	42.89	33.28	93.4	93.45	93.81	93.45	93.9	96.89	96.06	93.52	96.06	95.69	10.11	13.22	13.1	13.22	10.52	1494.49	5244.23	15537.4	230.96	1368.65	2188	8658	16383	268	2040	119997	719972	2.09431e+06	31707.8	119003	1094.04	0.1	15167.7	0.1	660.19	0	T	3A	Patient	TC	single
1482	33.07	43.43	43.43	43.43	34.4	93.59	95.38	95.38	95.38	92.78	93.12	96.58	96.58	96.58	92.2	10.01	13.64	13.64	13.64	10.42	2002.33	7966.06	15711	239.42	1437.17	2956	10502	16383	296	1924	157440	1.16324e+06	2294191	34961.1	122569	1577.98	0.1	15347.8	0.1	672.71	0	T	3A	Patient	TC	single
1485	30.87	34.15	30.97	34.15	34.4	93.75	93.16	93.5	93.16	92.11	93.82	90.29	94.89	90.29	92.23	9.71	10.45	9.66	10.45	10.11	1407.48	7758.51	11115.8	236.21	1190.74	2156	11354	16383	260	1616	104228	664913	813906	20243.8	95607.5	983.09	0.1	10776.1	0.1	446.25	0	T	3A	Patient	TC	single
1490	42.99	48.85	36.88	48.85	40.74	91.48	84.64	93.84	84.64	85.84	93.55	86.97	93.88	86.97	86.91	12.81	14.11	11.39	14.11	12.07	1034.93	8197.59	15187.9	246.86	1267.39	1328	9722	16383	300	1620	133472	1.28231e+06	1.54804e+06	38615.4	144998	634.57	0.1	14833.6	0.1	547.02	1	T	3A	Patient	TC	single
1495	46.71	53.83	35.33	53.83	47.17	67.7	72.27	90.57	72.27	72.37	67.27	73.13	89.95	73.13	72.85	12.07	14.32	10.77	14.32	12.42	1640.58	7123.99	13989.3	229.95	1298.23	2756	9154	16383	264	1852	187694	1.14698e+06	1.27456e+06	37022.9	157168	1224.15	0.1	13641.7	0.1	581.77	0	T	3A	Patient	TC	single
1501	38.86	49.44	49.01	49.44	50.94	94.17	92.13	91.71	92.13	79.91	91.22	94.55	94.48	94.55	81.65	11.78	15.27	15.18	15.27	11.89	1111.5	5071.37	16044.7	233.19	1235.49	1492	8602	16383	280	1604	121151	928319	2.90362e+06	42685.8	137237	695.05	0.1	15653.5	0.1	503.03	0	T	3A	Patient	TC	single
1506	33.66	41.06	41.06	41.06	34.09	93.11	95.04	95.04	95.04	93.83	94.17	90.4	90.4	90.4	91.94	10.45	12.65	12.65	12.65	10.57	1147.96	4754.44	15491.1	226.66	1148.63	1680	6501	16383	264	1584	98381.6	597346	1.9463e+06	28477.7	100828	759.47	0.1	15127.5	0.1	440.21	0	T	3A	Patient	TC	single
1507	34.66	41.38	41.38	41.38	36.99	92.74	92.11	92.11	92.11	92.03	87.05	92.18	92.16	92.18	94.04	10.89	12.75	12.73	12.75	11.16	1561.59	5766.06	15597	220.96	1634.06	2264	8738	16383	256	2232	145524	736439	1.98556e+06	28221.5	159755	1169.11	0.1	15248.8	0.1	949.59	0	T	3A	Patient	TC	single
1516	24	51.49	43	32.63	33.23	87.71	84.03	92.87	79.72	68.05	90.62	84.95	95.71	80.89	63.78	7.13	14.41	13.14	9.12	8.2	627.87	5396.26	15257.8	267.75	947.59	1000	9690	16383	340	1268	25076.3	880031	2.06933e+06	17488	50066.1	231.39	0.1	14910	51.28	287.19	1	T	3A	Patient	TC	single
1530	31.93	35.62	30.47	35.62	28.5	79.87	80.53	87.24	80.53	86.93	78.42	80.88	84.76	80.88	84.37	8.58	10.4	9.32	10.4	8.23	525.27	6521.5	12308.8	222.39	1046.28	680	10978	16383	260	1388	30374.8	553473	839803	18874.2	55715.7	120.82	0.1	11969.1	0.1	349.86	1	T	3A	Patient	TC	single
1533	30.86	43.47	38.33	43.47	31.62	92.65	87.88	90.07	87.88	93.33	90.06	85.34	86.83	85.34	95.53	9.52	12.75	11.35	12.75	9.74	1102.04	6855.27	14749.3	221.71	1400.18	1676	11314	16383	272	2068	78399.1	875552	1491069	28316.3	104269	693.58	0.1	14394.5	0.1	695.72	0	T	3A	Patient	TC	single
1538	39.46	49.28	47.66	49.28	41.97	92.57	90.5	83.65	90.5	91.43	89.26	91.62	78.95	91.62	90.18	11.96	14.22	11.44	14.22	12.29	1564.37	7853.08	5775.96	221.55	1251.49	2184	10470	14023	260	1728	175721	1.24802e+06	593527	35209	148386	1152.02	0.1	5439.9	0.1	535.16	0	T	3A	Patient	TC	single
1559	25.28	44.76	41.93	44.76	32.52	92.25	87.73	90.63	87.73	88.71	93.16	87.16	88.12	87.16	89.29	7.87	13.16	12.67	13.16	9.43	869.26	7705.5	15279.2	235.13	1210.19	1236	9662	16383	292	1740	42311.4	1.04826e+06	1.92602e+06	31987.3	84582.9	468.81	0.1	14839.7	0.1	489.75	0	T	3A	Patient	TC	single
1613	34.52	49.76	49.76	49.76	34.84	93.21	92.65	92.65	92.65	92.88	95.81	90.43	90.43	90.43	90.71	10.67	15.25	15.25	15.25	10.94	1542.42	5169.81	15802.8	233.86	1445.49	2260	8826	16383	280	1856	137962	944188	2886134	42710.8	135907	1137.94	0.1	15416.9	0.1	745.06	0	T	3A	Patient	TC	single
1614	25.6	36.29	36.29	36.29	21.63	82.76	92.41	92.41	92.41	85.82	86.32	92.5	92.5	92.5	86.59	7.09	11.28	11.28	11.28	6.59	577.68	6605.38	12549.8	224.43	1098.29	856	10442	16383	264	1560	22831.5	659521	1.25305e+06	22408.8	37467.2	177.21	0.1	12198.3	0.1	401.81	0	T	3A	Patient	TC	single
1670	37.08	44.35	39.98	44.35	38.7	94.26	91.8	92.35	91.8	94.03	91.47	93.37	90.39	93.37	93.7	11.69	13.56	12.2	13.56	11.96	1564.7	9680.3	9285.4	218.57	1124.1	2108	11566	16383	264	1356	167946	1.39745e+06	1.08549e+06	31553	126267	1152.29	0.1	8957.13	0.1	415.71	0	T	3A	Patient	TC	single
1695	35.86	54.48	53.52	54.48	37.63	94.51	89.94	91.38	89.94	93.99	94.98	91.18	94	91.18	93.8	11.25	16.8	16.55	16.8	11.69	2232.22	7747.68	16049.5	224.29	1774.43	3048	11650	16383	252	2212	221949	1.71798e+06	3451999	49735	190458	1823.82	0.1	15658.4	0.1	1081.98	0	T	3A	Patient	TC	single
1777	26.52	39.45	36.88	39.45	30.65	92.25	90.1	93.06	90.1	87.78	95.35	91.15	95.87	91.15	94.29	8.27	11.74	11.32	11.74	8.61	640.84	8239.51	13414.2	227.52	1171.14	860	11558	16383	264	1592	34392	891239	1.35052e+06	24610.4	68211.4	224.39	0.1	13059.6	0.1	406.78	1	T	3A	Patient	TC	single
1825	28.01	37.94	32.32	37.94	26.57	89.37	84.99	92.52	84.99	81.72	88.64	85.53	91.1	85.53	83.33	8.36	11.16	10.06	11.16	7.77	610.55	8468.78	12189.6	224.48	1337.47	812	12154	16383	260	2184	33528.3	827958	968595	21946.2	63432.2	202.1	0.1	11841.6	0.1	613.1	1	T	3A	Patient	TC	single
1840	31.94	45.58	41.49	45.58	34.62	93.49	91.7	94.71	91.7	91.3	98.37	90.76	94.86	90.76	88.99	9.87	13.75	12.83	13.75	10.75	1515.93	5289.54	15392.7	223.43	1343.72	2232	10114	16383	280	1740	116043	785607	1.99157e+06	33183.8	121867	1115.51	0.1	15037.1	0.1	647.32	0	T	3A	Patient	TC	single
1870	36.67	51.44	49.22	51.44	37.31	93.26	93.45	94.43	93.45	93.01	88.11	94.09	93.24	94.09	95.51	11.37	15.56	15.07	15.56	11.39	1819.07	7107.44	15993.7	222.84	1606.29	2476	10198	16383	260	2164	184654	1.35129e+06	2.85447e+06	42368	163722	1422.61	0.1	15609.9	0.1	901.94	0	T	3A	Patient	TC	single
1906	40.21	55.66	54.91	27.21	48.15	90.48	86.48	84.64	77.98	79.9	88.26	88.55	85.39	74	77.08	12.2	16.66	15.93	7.28	12.63	2211.57	6677.58	15903	240.04	1707.95	3368	9190	16383	264	2504	258540	1.45569e+06	3.16909e+06	9986.26	213875	1791.35	0.1	15523.3	23.54	971.45	0	T	3A	Patient	TC	single
1914	25.17	39.87	33.81	39.87	34.73	88.53	85.78	92.94	85.78	74.98	92.31	86.29	95.05	86.29	72.46	7.42	11.46	10.34	11.46	8.55	615.77	7708.36	12169.3	223.97	1210.06	884	11974	16383	256	2088	26642.2	795304	1.02267e+06	23107.7	69471.2	207.3	0.1	11825.2	0.1	497.62	1	T	3A	Patient	TC	single
1936	34.57	43.6	34.52	43.6	35.81	87.95	91.97	92.58	91.97	90.4	89.15	90.58	94.06	90.58	90.18	10.6	13.2	10.77	13.2	10.89	1470.38	6352.92	12216.4	226.87	1241.68	2340	10734	16383	260	1828	129683	869538	1.11303e+06	31052.1	115712	1061.89	0.1	11867.9	0.1	497.23	0	T	3A	Patient	TC	single
1937	36.55	47.18	46.32	47.18	37.79	93.43	94.29	95.39	94.29	94.18	95.56	95.33	96.38	95.33	95.26	11.46	14.68	14.32	14.68	11.58	1474.85	6019.43	15906.7	239.5	1492.68	2152	9306	16383	336	2052	152167	1.01922e+06	2560999	40552.4	157111	1074.4	0.1	15542.8	0.1	792.24	0	T	3A	Patient	TC	single
1959	32.37	48.58	48.58	48.58	33.44	93.6	91.79	91.79	91.79	91.27	93.09	90.24	90.24	90.24	93.43	9.98	14.74	14.74	14.74	10.24	2208.57	5887.26	15620.6	222.74	1402.71	3512	8782	16383	260	2036	172739	1.00419e+06	2664411	37993.1	115545	1820.15	0.1	15259	0.1	718.24	0	T	3A	Patient	TC	single
1995	24.52	38.37	32.15	38.37	27.96	89.22	86.17	91.63	86.17	85.36	87.25	84.96	97.31	84.96	86.21	7.35	10.94	9.93	10.94	7.84	631.49	8365.98	12186	225.75	1055.24	1036	11202	16383	272	1620	26797	786584	942958	21225.6	50924.8	227.01	0.1	11830	0.1	370.83	1	T	3A	Patient	TC	single
2005	30.32	49.23	33.23	49.23	43.31	81.1	70.72	90.97	70.72	66.11	78.91	72.64	89.85	72.64	65.74	8.82	12.52	10.22	12.52	10.7	610.23	5822.92	13264.3	232.39	1421.61	804	7769	16383	292	2368	37319.1	717054	1.0871e+06	28617.5	127748	221.76	0.1	12926.2	0.1	721.19	0	T	3A	Patient	TC	single
2020	30.97	47.87	45.83	47.87	35.9	92.43	88.41	88.69	88.41	83.81	89.53	85.96	88.27	85.96	82.86	9.55	14.66	14.09	14.66	10.55	2307.12	8628.91	15809.5	223	1644.51	3448	11454	16383	296	2212	165089	1.45748e+06	2.46643e+06	37666.9	143673	1890.72	0.1	15430.5	0.1	936.17	0	T	3A	Patient	TC	single
2058	35.48	47.51	47.51	47.51	37.27	94.2	92.47	92.47	92.47	92.95	96.6	91.32	91.32	91.32	90.36	11.16	14.61	14.61	14.61	11.48	1816.02	7713.49	15909.4	225.16	1526.7	2644	11598	16383	268	2268	177544	1.29323e+06	2667331	37750.1	158151	1403.56	0.1	15534.5	0.1	786.27	0	T	3A	Patient	TC	single
2077	24.21	35.38	33.44	35.38	25.81	90.91	92.38	91.62	92.38	90.64	96.26	93.06	92.42	93.06	94.92	7.53	10.7	10.24	10.7	7.91	697.87	7036.15	13530.8	223.85	1473.76	952	9794	16383	252	2136	31065.4	632279	1.11457e+06	20115.6	72348.4	297.37	0.1	13163.4	0.1	773.4	1	T	3A	Patient	TC	single
2216	34.47	41.93	37.08	22.64	30.97	86.21	91.12	89.75	81.23	88.57	83.43	90.11	87.67	71.23	90.74	9.46	11.8	10.97	6.22	9.26	797.09	6120.14	14233.2	260.6	1601.9	976	9494	16383	296	2240	56041.9	669633	1.34415e+06	7914.46	107962	148.65	0.1	13781.5	24.12	597.41	0	T	3A	Patient	TC	single
2227	34.83	51.23	51.23	51.23	38.6	93.05	95.32	95.32	95.32	92.94	88.79	96	96	96	95.17	10.87	15.86	15.86	15.86	11.94	1691.61	5682.74	15897.8	225.41	1381.38	2432	9342	16383	308	1804	156936	1.12298e+06	3141585	44544.6	154592	1283.17	0.1	15521.4	0.1	664.95	0	T	3A	Patient	TC	single
2235	37.2	43.22	32.47	43.22	39.89	93.48	91.65	88.44	91.65	87.67	93.33	92.19	92.47	92.19	87.87	11.28	13.02	9.93	13.02	11.25	1432.28	7499.75	11359.3	224.35	1567.82	2024	9238	16383	256	2212	143008	998426	878990	29867.3	155888	1035.78	0.1	11026.9	0.1	879.42	0	T	3A	Patient	TC	single
2245	33.55	42.35	40.52	42.35	35.65	93.52	94.2	95.56	94.2	93.62	93.1	94.89	89.8	94.89	92.51	10.37	13.28	12.69	13.28	10.97	2198.94	7421.02	15564.7	224.26	1475.22	3208	10446	16383	260	1880	185707	1.02808e+06	1.96849e+06	31068.8	139317	1782.54	0.1	15218.2	0.1	770.86	0	T	3A	Patient	TC	single
2255	25.76	34.95	34.19	34.95	28.82	85.6	88.75	89.13	88.75	80.43	89.72	84.33	87.38	84.33	79.13	7.53	10.72	10.65	10.72	7.8	757.61	7678.32	11655.5	231.15	1264.87	1052	10354	16383	264	1888	33724.7	693179	1.03768e+06	20867.8	60515	185.15	0.1	11204.2	0.1	352.42	0	T	3A	Patient	TC	single
2258	28.17	39.46	30.87	39.46	34.46	83.52	83.96	88.01	83.96	82.47	84.07	83.33	86.96	83.33	86.81	7.74	10.7	9.23	10.7	8.73	522.09	9066.55	10545	223.72	989.53	708	12002	16383	264	1500	24543.8	814732	706306	20104	59280.2	121.62	0.1	10205.6	0.1	293.07	1	T	3A	Patient	TC	single
2297	36.44	56.41	55.02	56.41	45.83	94.27	91.18	91.15	91.18	83.75	89.8	89.73	92.48	89.73	82.71	11.39	17.15	16.79	17.15	12.5	1990.79	6342.56	16053.6	232.62	1372.98	2832	10722	16383	288	1800	202914	1.46446e+06	3553067	53710.5	168502	1582.42	0.1	15653.6	0.1	652.48	0	T	3A	Patient	TC	single
2300	29.72	39.88	31.18	39.88	27.48	89.67	89.9	91.37	89.9	85.12	90.97	91.91	94.12	91.91	85.83	9.06	11.16	9.49	11.16	8.2	572.62	7722.02	9798.14	229.14	1356.03	892	11210	16383	264	2616	36924.7	754950	692966	22402.1	71646.2	160.17	0.1	9461.81	0.1	631.65	1	T	3A	Patient	TC	single
2328	26.46	38.93	38.93	38.93	26.46	92.83	92.1	92.65	92.1	91.87	95.52	91.54	93.96	91.54	94.49	8.42	12	11.85	12	8.2	721.25	7154.2	14404.7	225.47	1847.28	976	10358	16383	264	2788	40208	809561	1.58807e+06	25514	97601.1	324.79	0.1	14053.7	0.1	1170.89	0	T	3A	Patient	TC	single
2330	35.17	44.18	44.18	44.18	35.59	93.09	93.98	94.11	93.98	92	94.17	94.29	94.83	94.29	93.98	10.87	13.62	13.58	13.62	10.7	1797.74	6752.35	15579.1	226.79	1390.22	2416	8482	16383	272	2016	166783	983202	2.25549e+06	33022.4	124927	1397.31	0.1	15216.9	0.1	673.83	0	T	3A	Patient	TC	single
2354	27.17	35.05	34.62	35.05	27.53	91.71	91.78	91.86	91.78	90.05	90.62	90.27	91.48	90.27	86.13	8.23	10.94	10.87	10.94	8.52	774.03	8226.84	13180.6	225.82	1469.55	1056	10750	16383	252	2180	41218.1	773501	1.22281e+06	21232.2	83757.5	373.56	0.1	12825.6	0.1	741.12	0	T	3A	Patient	TC	single
2373	33.12	40.42	34.73	40.42	33.01	91.98	93.47	91.82	93.47	92.63	94.82	93.45	94.61	93.45	94.85	10.11	12.07	10.4	12.07	10.14	1426.71	5778.34	12641.9	221.59	1130.43	2224	8882	16383	248	1452	114555	661082	1.0729e+06	25350.9	91235.9	1034.31	0.1	12298	0.1	445.99	0	T	3A	Patient	TC	single
2392	35.81	54.88	54.88	54.88	37.37	94.4	93.37	93.37	93.37	94.11	96.15	95.13	95.13	95.13	89.56	11.13	16.82	16.82	16.82	11.48	2196.91	7466.3	16091.2	231.32	1942.49	3252	10922	16383	304	2612	213868	1.65869e+06	3.57477e+06	51389.1	201223	1784.43	0.1	15673.2	0.1	1202.09	0	T	3A	Patient	TC	single
2400	37.52	50.31	45.15	50.31	44.82	91.12	89.06	93.97	89.06	81.45	86.9	87.78	90.76	87.78	76.57	11.55	14.72	13.96	14.72	12.67	1959.68	6795.67	15966.1	224.37	1451.93	3044	8602	16383	268	1932	205450	1.15631e+06	2444369	38177.8	183024	1555.33	0.1	15604.6	0.1	763.54	0	T	3A	Patient	TC	single
2405	35.05	44.38	42.84	44.38	36.67	93.63	93.07	94.19	93.07	89.95	90.75	92.08	94.71	92.08	86.96	10.97	13.92	13.42	13.92	11.04	1550.94	6134.1	15557.4	223.75	1383.91	2252	9434	16383	252	2036	146467	934010	2.20057e+06	34069.1	132421	1150.54	0.1	15190	0.1	679.55	0	T	3A	Patient	TC	single
2409	36.88	42.02	31.3	42.02	37.08	94.72	92.81	87.84	92.81	94.27	88.57	89.47	88.05	89.47	96.34	11.39	12.69	9.18	12.69	11.42	1765.36	8750.35	2380.87	229.04	1327.71	2656	10526	7761	292	1972	179936	1.10667e+06	157490	28967	135880	1348.88	0.1	2040.43	0.1	587.24	0	T	3A	Patient	TC	single
2411	33.48	38.12	33.29	38.12	31.72	92.42	93.48	92.56	93.48	92.13	95.57	93.23	97.41	93.23	93.51	10.37	11.53	10.11	11.53	9.9	1269.4	5434.78	6587.77	227.12	1151.11	1812	7797	16383	256	1432	107205	567513	528951	23716.8	88595	864.94	0.1	6251.76	0.1	422.65	0	T	3A	Patient	TC	single
2430	32.44	39.46	36.88	39.46	33.5	93.17	93.58	92.1	93.58	92.84	89.06	89.44	93.98	89.44	94.47	10.08	12.27	11.48	12.27	10.27	1140.96	6995.55	14145.1	225.62	1349.53	1692	9454	16383	348	1968	91136.1	826532	1.4653e+06	26657.2	111726	732.46	0.1	13807	0.1	637.07	0	T	3A	Patient	TC	single
2434	29.36	46.87	46.75	24.16	34.3	93.21	85.29	84.51	89.94	83.01	92.68	84.52	86.44	93.69	81.11	9.32	13.34	12.96	7.67	9.76	1676.39	4673.72	14665.4	287.46	1666.82	2480	7681	16383	348	2256	114377	653313	1.93407e+06	13274.5	124819	1191.96	0.1	14266.1	66.99	850.39	0	T	3A	Patient	TC	single
2440	35.92	43.86	42.78	43.86	35.59	94.67	94.49	95.36	94.49	93.92	92.77	96.26	92.88	96.26	89.59	11.16	13.58	13.36	13.58	10.82	1573	6815.57	15741.2	227.36	1540.47	2172	9978	16383	260	2180	153786	986736	2.20692e+06	32915.9	141633	1168.67	0.1	15382.4	0.1	824.11	0	T	3A	Patient	TC	single
2441	30.65	42.04	39.3	42.04	30.86	82.65	92.11	93.81	92.11	83.65	79.17	93.2	93.5	93.2	85.03	8.73	12.48	12.11	12.48	8.82	696.42	6983.92	14565.8	231.01	1496.57	1112	11502	16383	272	2492	41720.7	854212	1678541	28254.8	91523.8	283.92	0.1	14197.4	0.1	740.2	0	T	3A	Patient	TC	single
2477	33.23	43.81	43.38	43.81	34.94	94.39	94.51	95.04	94.51	94.21	96.08	92.37	95.34	92.37	90.22	10.4	13.69	13.48	13.69	10.92	1870.22	6736.18	15757.8	226.84	1398.86	2836	10050	16383	276	1956	158724	992056	2.24859e+06	33406.8	130941	1457.72	0.1	15399.6	0.1	706.43	0	T	3A	Patient	TC	single
2478	25.49	41.23	41.23	21.63	25.71	86.93	90.98	90.98	88.72	87.58	89.57	90.41	90.41	89.41	91.23	7.8	12.44	12.44	6.71	7.77	1057.01	8767.82	15203.7	252.33	1568.42	1924	10902	16383	288	2564	50570.3	1.06511e+06	1.84693e+06	8922.9	74385.3	656.54	0.1	14829.5	31.86	848.03	0	T	3A	Patient	TC	single
2497	26.36	37.1	37.1	37.1	24.58	91.7	94.1	94.1	94.1	90.98	93.97	93.8	93.8	93.8	87.25	7.84	11.32	11.32	11.32	7.35	727.69	8702.92	13607.2	221.55	1352.16	1052	11330	16383	252	2048	35117.5	876193	1.36995e+06	22305.6	57378.2	323.21	0.1	13260.1	0.1	607.76	1	T	3A	Patient	TC	single
2499	28.87	38.53	37.31	38.53	30.17	87.71	92.03	93.81	92.03	88.06	90.71	93.41	93.46	93.41	91.28	8.61	12.03	11.74	12.03	8.88	820.71	7372	14558.6	227.28	1414.31	1176	10238	16383	260	2000	47801.3	837274	1.57475e+06	25813.5	87669.8	432.27	0.1	14204.1	0.1	729.87	0	T	3A	Patient	TC	single
2502	27.22	43.58	37.2	43.58	36.7	87.99	85.07	90.98	85.07	77.9	89.43	84.53	92.8	84.53	80	8.07	12.13	11.18	12.13	8.91	582.28	8719.3	12858.8	220.09	987.36	868	12194	16383	252	1512	29795.7	1.00843e+06	1.2625e+06	25454.1	61615	165.8	0.1	12516	0.1	266.86	1	T	3A	Patient	TC	single
2525	33.23	49.01	49.01	49.01	33.07	93.49	94.51	94.51	94.51	94.3	91.83	96.69	96.69	96.69	96.94	10.5	14.97	14.97	14.97	10.19	2044.1	6726.54	15848.8	225.18	2179.51	2896	10790	16383	268	3180	176882	1.18373e+06	2.78904e+06	39627.2	177719	1635.62	0.1	15478.1	0.1	1479.07	0	T	3A	Patient	TC	single
2543	30.97	44.88	44.88	44.88	36.77	93.59	95.29	95.29	95.29	89.56	93.71	97.08	97.08	97.08	87.27	9.63	14.13	14.13	14.13	10.8	1995.31	6490.71	15662	222.72	1137.69	2968	9518	16383	260	1684	145268	1.01801e+06	2.45645e+06	34931.1	104128	1614.89	0.1	15276	0.1	441.2	0	T	3A	Patient	TC	single
2544	35.59	48.58	48.25	48.58	33.5	94.29	93.87	93.75	93.87	87.06	89.33	92.65	93.1	92.65	84.07	10.92	14.95	14.92	14.95	9.82	1386.31	5482.94	15839.1	233.38	1631.54	2284	9526	16383	268	2476	129767	962599	2767579	40973.5	123534	981.88	0.1	15457.2	0.1	899.13	0	T	3A	Patient	TC	single
2551	22.99	40.63	36.24	40.63	31.61	90.55	88.02	92.27	88.02	85.9	91.58	88.03	89.79	88.03	83.09	7.09	11.71	11.16	11.71	8.49	724	8193.74	12426.6	217.47	988.97	1188	10462	16383	264	1536	28614.2	882880	1.2149e+06	23432.2	55955.4	331.55	0.1	12079.5	0.1	300.59	1	T	3A	Patient	TC	single
2566	33.23	49.33	49.33	49.33	34.19	94.52	91.02	91.02	91.02	93.95	94.5	93.24	93.24	93.24	93.84	10.29	15.34	15.34	15.34	10.57	2141.68	6787.72	15835.3	222.96	1465	3000	9478	16383	268	1768	178198	1.25379e+06	2925014	41184.8	128600	1741.2	0.1	15431.4	0.1	808.58	0	T	3A	Patient	TC	single
2645	33.34	45.68	45.25	45.68	33.34	93.71	94.96	94.93	94.96	93.19	95.54	94.6	94.56	94.6	94.03	10.34	14.35	14.3	14.35	10.32	2034.48	6930.17	15831	226.43	1692.32	3040	10070	16383	272	2468	170971	1.12154e+06	2.54223e+06	36643.5	141513	1634.12	0.1	15453.7	0.1	1011.96	0	T	3A	Patient	TC	single
2651	32.75	46.17	46.17	46.17	33.76	93.67	92.87	92.87	92.87	94.4	91.75	93.3	93.3	93.3	95.69	10.14	14.34	14.34	14.34	10.52	1795.55	6063.43	15576.1	231.13	1506.68	2732	9018	16383	276	1916	144916	978745	2.51425e+06	37309.1	131005	1379.06	0.1	15201.5	0.1	774.39	0	T	3A	Patient	TC	single
2652	34.09	48	48	48	35.27	94.36	89.85	89.76	89.85	92.28	88.99	89.62	89.59	89.62	91.74	10.75	14.46	14.45	14.46	10.75	1741.01	6303.51	15588.4	224.86	1576.37	2460	9358	16383	256	2156	157898	1.03585e+06	2.55516e+06	36951.3	142966	1336.62	0.1	15211.5	0.1	827.92	0	T	3A	Patient	TC	single
2659	33.55	43.86	43.1	43.86	36.45	93.2	94.6	93.77	94.6	91.7	92.79	94.56	95.87	94.56	89.29	10.5	13.6	13.4	13.6	10.89	1859	6521.48	15776.6	225.5	1511.52	2668	9766	16383	292	2204	160865	946871	2225009	32741.2	140858	1454.54	0.1	15386.5	0.1	799.1	0	T	3A	Patient	TC	single
2704	32.8	46.22	45.58	46.22	34.3	93.97	93.06	93.64	93.06	93.13	98.47	92.31	94.92	92.31	91.87	10.19	13.89	13.69	13.89	10.52	1771.53	6445.82	15557.2	241.82	1351.83	2452	10370	16383	304	1796	144452	976110	2.29115e+06	36620.2	117540	1347.15	0.1	15199	0.1	583.4	1	T	3A	Patient	TC	single
2708	24.64	29.36	26.57	29.36	23.73	89.29	90.52	93.06	90.52	89.87	90.38	91.5	90.55	91.5	96.15	7.42	9	8.2	9	7.42	684.62	8345.14	12078.3	224.24	1477.58	976	10966	16383	248	2320	29621	531183	638158	14273	63929.7	268.12	0.1	11738.7	0.1	765.21	1	T	3A	Patient	TC	single
2711	34.3	55.67	55.67	55.67	35.38	93.11	91.76	91.76	91.76	92.59	92.42	91.26	91.26	91.26	93.81	10.57	17.05	17.05	17.05	10.94	2088.02	6904.2	16082.2	250.93	1584.83	3088	11486	16383	304	2052	183289	1.5769e+06	3.67315e+06	57311.6	149009	1667.53	0.1	15675.2	0.1	844.44	0	T	3A	Patient	TC	single
2721	33.34	40.42	37.41	40.42	34.36	93.61	93.48	92.53	93.48	93.7	91.79	90.34	87.3	90.34	95.63	10.16	12.39	11.55	12.39	10.45	1511.34	6833.24	14244.9	246.29	1415.42	2284	9082	16383	280	1808	122608	824411	1.49341e+06	29714.2	121303	1098.92	0.1	13878.9	0.1	679.03	1	T	3A	Patient	TC	single
2745	35.31	48.1	48.1	48.1	36.24	94.47	94.38	94.38	94.38	94.7	89.22	93.96	93.96	93.96	96.27	11.09	14.81	14.81	14.81	11.3	1646.03	5543.48	15851.6	229.04	1905.51	2268	8830	16383	268	2608	158872	954777	2.73019e+06	39449.2	191050	1241.56	0.1	15460.8	0.1	1181.09	0	T	3A	Patient	TC	single
2757	32.69	44.07	43.31	44.07	35.85	92.91	94.04	93.95	94.04	86.91	90.4	97.75	96.18	97.75	87.86	10.24	13.73	13.42	13.73	9.57	1163.41	4429.57	15584	221.38	1048.86	1776	9462	16383	288	1488	95833.9	656041	2.20433e+06	32787.8	75488.6	767.03	0.1	15237.9	0.1	376.49	1	T	3A	Patient	TC	single
2765	31.29	41.32	41.06	23.99	30.65	92.61	94.29	95.05	87.96	91.93	89.71	95.51	98.03	87.88	93.06	9.63	12.86	12.69	7.24	9.57	887.47	8604.91	14979.7	238.55	1620.99	1192	11106	16383	264	2204	64612	1.11692e+06	1.8945e+06	9824.85	116667	482.99	0.1	14635.4	26.05	932.64	0	T	3A	Patient	TC	single
2766	28.36	37.1	35.22	37.1	33.98	88.91	89.94	91.8	89.94	85.67	90	90.17	89.2	90.17	79.19	8.61	11.13	10.62	11.13	9.57	647.66	6697.88	13799.3	228.91	1368.23	876	10446	16383	304	2136	37721.8	652038	1.2228e+06	22284	98474.8	255.2	0.1	13460.7	0.1	667.8	0	T	3A	Patient	TC	single
2767	36.34	44.07	42.68	44.07	36.72	90.62	90.89	93.8	90.89	91.84	91.34	90.2	94.4	90.2	93.72	11.06	13.75	13.4	13.75	11.25	1731.69	6356.94	15681.9	226.71	1383.78	2264	10030	16383	252	1848	166418	944139	2.21166e+06	33671.4	137589	1319.22	0.1	15325.5	0.1	635.4	0	T	3A	Patient	TC	single
2779	32.97	41.21	37.1	41.21	33.22	82.45	82.19	87.9	82.19	81.44	82.04	84.79	83.86	84.79	79.17	9.41	11.8	10.87	11.8	9.43	654.66	8235.03	14045.3	228.06	1278.21	860	11074	16383	268	1712	45483.2	901033	1303029	24953.2	89337.2	246.18	0.1	13690	0.1	541.82	1	T	3A	Patient	TC	single
2799	30.49	42.52	42.52	42.52	30.86	93.69	93.73	93.73	93.73	92.88	90.75	93.85	93.85	93.85	95.95	9.57	13.12	13.12	13.12	9.57	1932.44	5520.45	15303.5	227.25	1226.1	3244	8614	16383	288	1556	139082	746410	2.06915e+06	30725.9	88245.6	1539.98	0.1	14953.8	0.1	545.66	0	T	3A	Patient	TC	single
2811	32.79	44.81	41.09	44.81	34.4	77.76	87.85	89.6	87.85	70.18	75.63	83.55	91.16	83.55	68.12	7.94	12.81	12.48	12.81	8.55	636.67	5897	14317.9	271.48	1150.14	1000	10502	16383	364	1728	31519.7	760523	1.75124e+06	35012.7	66031.5	224.17	0.1	13958	0.1	425.68	1	T	3A	Patient	TC	single
2818	33.76	48.47	48.47	48.47	36.08	93.45	91.23	91.23	91.23	91.05	96.08	92.64	92.64	92.64	87.5	10.4	14.93	14.93	14.93	11.09	1897.22	5857.64	15838.7	229.17	1471.21	2752	9166	16383	272	1956	161015	1.02595e+06	2774097	40138.1	141998	1488.74	0.1	15479.5	0.1	758.79	0	T	3A	Patient	TC	single
2838	31.77	37.31	35.16	37.31	32.8	92.35	93.96	94.28	93.96	93.96	95.63	94.09	92.14	94.09	93.91	9.85	11.6	11.01	11.6	10.22	1429.07	5933.09	14933.6	226.38	1223.53	2068	8822	16383	256	1652	108799	626952	1.42272e+06	23921.4	100277	1024.65	0.1	14583.8	0.1	511.05	0	T	3A	Patient	TC	single
2839	32.53	50.13	50.13	50.13	43.64	84.78	89.64	89.52	89.64	78.81	83.05	88.14	88.32	88.14	79.08	9.68	15.09	15.06	15.09	10.19	737.6	6079.21	15712.1	251.28	1421.63	928	10250	16383	304	2024	54314.6	1.08751e+06	2.79767e+06	44952.3	115921	325.15	0.1	15336.5	0.1	693.16	0	T	3A	Patient	TC	single
2866	34.3	50.73	50.73	23.67	34.73	94.53	92.68	92.68	84.32	94	91.74	93.56	93.56	84.44	90.99	10.75	15.71	15.71	6.9	10.84	1892.75	6971.29	15763.4	237.16	1746.68	2684	11282	16383	264	2392	171660	1.35151e+06	3.05601e+06	8879.64	161320	1484.28	0.1	15365.5	20.66	1038.2	0	T	3A	Patient	TC	single
2898	32.37	43.81	43.81	43.81	40.96	94.16	90.2	90.07	90.2	84.01	93.91	90.62	87.65	90.62	85.17	10.22	13.44	13.42	13.44	11.18	1715.35	6205	15170.6	224.87	1505.41	2444	9474	16383	276	2092	140585	880269	2.14586e+06	31900.8	147804	1326.86	0.1	14807	0.1	800.92	0	T	3A	Patient	TC	single
2904	36.99	47.93	47.93	47.93	36.29	93.09	92.36	92.36	92.36	91.42	94.07	90.44	90.44	90.44	87.66	11.18	14.7	14.7	14.7	11.16	1834.34	7601.11	15793.4	239.44	1422.62	2484	11134	16383	280	2032	180099	1290198	2.68074e+06	40642.3	139084	1409.94	0.1	15415.8	0.1	658.18	0	T	3A	Patient	TC	single
2921	42.04	55.49	54.86	55.49	44.35	93.34	92.46	93.05	92.46	90.4	95.89	92.74	92.94	92.74	89.34	12.94	17.08	16.88	17.08	13.56	2524.72	7222.65	16041.1	222.57	1329.49	3452	9886	16383	260	1876	331910	1.65565e+06	3590342	51019.6	191926	2124.3	0.1	15669.2	0.1	677.11	0	T	3A	Patient	TC	single
2950	27.86	43.42	41.81	43.42	34.4	92.8	87.35	89.01	87.35	83.07	92.09	87.54	87.46	87.54	79.41	8.58	13.04	12.67	13.04	9.49	892.09	4888.45	15350.6	229.92	1052.24	1360	9522	16383	268	1280	51587.1	652823	1.93503e+06	30704.3	74418.6	495.63	0.1	14988.7	0.1	331.83	0	T	3A	Patient	TC	single
2977	43.11	43.11	37.74	43.11	31.54	89.35	89.35	91.18	89.35	74.87	88.85	88.85	94.61	88.85	74.23	11.74	11.74	11.3	11.74	7.17	513.75	7662.7	12747.5	225.06	1016.04	1040	10450	16383	256	1472	55571	828848	1.27809e+06	24344.1	41001.8	0.1	0.1	12380.6	0.1	275.65	1	T	3A	Patient	TC	single
3016	36.88	44.55	42.18	44.55	38.38	90.98	90.78	93.09	90.78	91.68	90	89.01	93.81	89.01	90.73	11.51	13.71	13.08	13.71	11.71	1474.58	6619.63	15386	234.97	1650.3	2320	10334	16383	264	2024	153365	977646	2.0675e+06	34703.1	177821	1062.21	0.1	15031.8	0.1	905.89	0	T	3A	Patient	TC	single
3041	31.51	43.71	43.38	43.71	31.51	93.14	92.27	92.51	92.27	93.72	93.79	92.15	93.24	92.15	96.02	9.68	13.5	13.42	13.5	9.66	1583.75	6455.2	15169	222.36	1373.82	2336	9670	16383	252	1816	116622	923821	2.14562e+06	31822.6	100592	1195.29	0.1	14818.2	0.1	669.37	0	T	3A	Patient	TC	single
3042	33.45	43.09	31.94	43.09	38.37	88.91	87.34	91.5	87.34	86.11	89.5	82	96.2	82	83.64	10.29	12.61	9.87	12.61	10.8	1130.72	7022.93	12816.4	222.33	1402.24	1752	9894	16383	260	2200	94081.6	876515	981074	27748.9	128340	730.31	0.1	12489.2	0.1	713.8	0	T	3A	Patient	TC	single
3083	41.86	41.86	36.13	41.86	28.87	88.27	88.27	90.56	88.27	84.09	86.43	86.43	86.34	86.43	85.71	12.18	12.18	10.97	12.18	7.94	490.9	7379.45	11898.5	224.04	969.28	940	10346	16383	252	1796	57183.5	859610	1123664	26098.1	47986	0.1	0.1	11547.8	0.1	260.85	1	T	3A	Patient	TC	single
3088	38.27	48.89	48.89	48.89	39.99	92.91	94.23	93.92	94.23	84.34	91.7	92.72	93.59	92.72	84.36	11.85	15.02	14.93	15.02	11.35	1205.8	5451.72	15943.5	268.77	1577.76	1644	9146	16383	320	2648	132935	966191	2.79245e+06	47633.2	159502	789.35	0.1	15565.5	0.1	853.39	1	T	3A	Patient	TC	single
3093	35.38	37.84	31.72	32.37	30.75	92.71	88.02	92.61	86.07	91.15	93.69	91.06	93.92	86.63	92.02	10.84	11.42	9.79	9.55	9.29	1087.93	4735.48	1194.06	259.51	2923.57	1416	8338	2236	288	4233	100478	484639	89913	18569.7	198253	687.54	0.1	857.68	39.03	2207.32	0	T	3A	Patient	TC	single
3095	37.41	50.15	50.15	50.15	38.55	91.46	90.97	90.92	90.97	93.72	93.31	92.39	92.58	92.39	91.79	11.6	15.39	15.35	15.39	11.91	1814.09	7158.92	15955.3	238.71	1486.51	2588	10058	16383	284	2120	191696	1.3313e+06	2.95382e+06	44391.5	165738	1401.67	0.1	15569.4	0.1	738.02	0	T	3A	Patient	TC	single
3116	27	40.21	30.6	40.21	29.29	92.84	83.95	93.04	83.95	84.72	84.44	85.11	94.32	85.11	85.19	8.46	11.16	9.66	11.16	8.46	758.07	7173.92	14000.7	228.43	1692.09	1024	9990	16383	308	2560	42576	701365	1.02514e+06	22332.2	95033.4	349.61	0.1	13653.1	0.1	979.71	1	T	3A	Patient	TC	single
3121	24.52	39.35	38.27	39.35	27.32	90.3	92.88	93.25	92.88	86.66	96.23	93.73	95.49	93.73	86.89	7.49	11.98	11.87	11.98	8.04	688.45	8286.09	13680.3	222.39	1189.05	1004	11530	16383	276	1768	30359.8	934197	1.5139e+06	25073	60350.2	283.95	0.1	13340	0.1	464.71	1	T	3A	Patient	TC	single
3125	27.32	34.31	24.53	34.31	20.66	80.24	78.63	92.63	78.63	91.51	84.55	78.41	88.18	78.41	89.74	7.63	9.66	7.63	9.66	6.43	569.96	7508.51	12626.4	226.16	1323.28	864	12651	16383	264	2008	26083.1	549776	577817	16559.5	42940.4	165.52	0.1	12286.9	0.1	610.89	1	T	3A	Patient	TC	single
3127	26.25	36.56	33.98	36.56	25.76	89.35	87.18	90.7	87.18	89.43	88.24	82.22	88.35	82.22	92.11	7.94	10.92	10.45	10.92	7.77	612.1	8058.98	12368.4	224.28	1216.04	816	11094	16383	252	1740	30303.3	754366	1.05999e+06	20994.3	57672.7	211.64	0.1	12021.1	0.1	491.57	1	T	3A	Patient	TC	single
3170	29.37	34.04	30.65	34.04	30.65	88.37	89.22	89	89.22	89.85	88.81	90.69	89.14	90.69	91.52	8.7	10.4	9.63	10.4	9.35	698.38	7300.2	14015.9	226.24	1366.35	924	9866	16383	264	1876	41547.6	619561	1.02042e+06	19200.4	93792	297.88	0.1	13668.4	0.1	657.86	0	T	3A	Patient	TC	single
3191	34.94	44.07	43.53	44.07	40.89	90.98	93.22	92.58	93.22	85.33	88.26	93.8	93.55	93.8	85.71	10.62	13.71	13.44	13.71	10.37	1754.7	4756.45	15894.4	232.79	1107.49	2688	7989	16383	264	1336	155490	702475	2.25484e+06	34380.3	93530.7	1350.35	0.1	15542.9	0.1	395.11	0	T	3A	Patient	TC	single
3230	29.4	38.81	37.35	38.81	28.34	86.36	85.21	86.53	85.21	83.77	83.57	85.94	89.75	85.94	90.14	8.61	11.64	11.37	11.64	8.67	754.51	7161.73	13755.4	226.64	1425.63	1016	9902	16383	276	2084	43945.6	762742	1.39632e+06	24137.8	84220.1	354.05	0.1	13408.4	0.1	717.18	0	T	3A	Patient	TC	single
3308	30.11	38.37	33.44	38.37	31.93	83.94	83.89	88.22	83.89	85.46	80.27	81.09	90.05	81.09	82.61	8.82	11.23	10.06	11.23	9.23	566.97	6514.57	13887.9	269.48	1158.93	740	10850	16383	336	1664	34673.2	645033	1.10354e+06	26682.2	77625.3	154.49	0.1	13508	0.1	430.5	1	T	3A	Patient	TC	single
3358	26.79	37.31	37.31	37.31	27.32	91.73	93.93	94	93.93	91.97	90.77	96.05	96.43	96.05	94.12	8.3	11.58	11.55	11.58	8.49	725.75	8580.7	13793.8	229.72	1350.94	976	11902	16383	264	2032	39251.1	903156	1.44612e+06	24179.4	76435.4	325.25	0.1	13439.2	0.1	654.48	0	T	3A	Patient	TC	single
3405	36.07	45.31	39.62	45.31	36.13	78.9	84.86	86.93	84.86	79.01	79.8	84.13	86.28	84.13	79.21	10.37	13.3	12.11	13.3	10.34	715.8	7840.15	15089.6	228.53	1540.46	936	11158	16383	264	2052	60451.8	1.08941e+06	1.73891e+06	31754.4	129455	311.35	0.1	14733.8	0.1	808.04	1	T	3A	Patient	TC	single
3489	24.85	37.42	33.02	37.42	23.99	89.99	89.1	93.41	89.1	80.07	85.71	91.04	94.87	91.04	81.71	7.7	10.6	10.16	10.6	6.59	615.29	6491.54	12343.4	227.77	1408.24	884	10286	16383	252	2368	28669.1	572536	1.00135e+06	20089	48040.9	210.79	0.1	12002.9	0.1	679.87	1	T	3A	Patient	TC	single
3500	23.63	38.27	38.27	38.27	22.92	91.02	90.76	90.98	90.76	85.99	92.93	90.08	90.77	90.08	90.43	7.24	11.78	11.74	11.78	7.06	823.88	8310.79	13617.5	224.23	1401.83	1292	12066	16383	252	2140	33932.7	905864	1.47296e+06	24440.6	54820.4	419.43	0.1	13266.6	0.1	673.4	1	T	3A	Patient	TC	single
3509	26.57	40.21	40.21	40.21	27.86	93.04	92.92	92.91	92.92	92.59	94.03	96.33	92.64	96.33	90.41	8.42	12.61	12.58	12.61	8.79	880.57	8965.99	14859.6	223.53	1322.44	1260	11394	16383	260	1980	49089.3	1.11902e+06	1848412	27898.6	80324.4	472.07	0.1	14508.9	0.1	657.94	0	T	3A	Patient	TC	single
3521	30.39	42.78	42.24	42.78	29.58	92.06	94.55	94.66	94.55	92.85	91.28	93.58	94.44	93.58	94.05	9.55	13.16	13.1	13.16	9.43	852.77	8589.21	15287.9	230.5	1484.79	1156	10710	16383	272	2008	61020.9	1.16848e+06	2.06069e+06	31356.6	103775	460.3	0.1	14912.2	0.1	780.39	0	T	3A	Patient	TC	single
3539	28.07	35.05	35.05	35.05	28.13	92.73	93.57	93.57	93.57	92.4	91.97	91.15	91.15	91.15	99.3	8.52	10.94	10.94	10.94	8.7	660.44	6680.29	14087.5	224.39	1285.03	860	9386	16383	268	1836	37641.9	628092	1324535	21097.5	76448.8	267.94	0.1	13739.8	0.1	580.57	0	T	3A	Patient	TC	single
3606	35.05	48.37	48.37	20.49	35.26	94.68	94.93	94.93	89.16	90.91	92.48	94.76	94.76	90.36	89	10.94	15.25	15.25	6.63	10.52	1445.54	6095.07	15917.6	241.73	1453.68	1980	10018	16383	276	2172	135912	1.11317e+06	2.9071e+06	8347.13	126397	1037.08	0.1	15526.7	21.24	713.21	0	T	3A	Patient	TC	single
3638	25.49	37.73	36.88	37.73	24.67	91.59	92.7	93.69	92.7	87.42	95.65	94.07	90.28	94.07	87.5	7.8	11.58	11.44	11.58	7.42	668.73	7507.18	14242.3	224.68	1122.96	944	10166	16383	260	1588	31994	790163	1463511	23648.5	48586.7	280.27	0.1	13895	0.1	446.48	1	T	3A	Patient	TC	single
3708	29.03	37.31	37.31	37.31	27.31	90.57	88.71	88.57	88.71	87.89	95.17	91.43	91.8	91.43	86.82	8.76	11.39	11.37	11.39	8.27	787.06	9067.28	13620.9	225.4	1549.21	1284	11534	16383	268	2620	47478.4	924192	1.38266e+06	22974.6	83141.8	378.59	0.1	13280.6	0.1	840.79	0	T	3A	Patient	TC	single
3716	30.7	39.23	37.63	39.23	34.09	93.1	92.64	93.36	92.64	92.24	86.78	90.78	93.23	90.78	91.41	9.6	12.22	11.53	12.22	10.24	2055.4	5258.74	14830.7	227.82	1198.48	3072	7913	16383	288	1664	148787	616951	1.54866e+06	26727.1	98722.7	1662.99	0.1	14483	0.1	526.04	0	T	3A	Patient	TC	single
3718	26.46	39.67	39.35	39.67	25.71	90.26	94.03	93.82	94.03	91.74	92.37	93.21	94.57	93.21	94.87	7.91	12.18	12.09	12.18	7.87	616.58	6004.39	14429.2	228.74	1228.85	792	10046	16383	264	1656	30268.3	699434	1656805	26645.6	59814.4	216.11	0.1	14060.8	0.1	532.42	1	T	3A	Patient	TC	single
3758	33.22	42.03	38.71	42.03	33.07	84.73	86.74	90.96	86.74	82.77	85.48	85.16	92.91	85.16	83.04	9.93	12.81	11.91	12.81	9.52	773.25	7872.63	14782.7	226.08	1552.63	1000	11050	16383	260	2080	59834.4	1.01531e+06	1.6482e+06	29156.7	110455	372.8	0.1	14436.3	0.1	852.24	0	T	3A	Patient	TC	single
3785	37.09	48.36	46	48.36	36.6	88.28	83.2	82.47	83.2	84.89	87.05	82.43	85.55	82.43	79.82	10.89	14.32	13.4	14.32	10.75	1599.68	5425.59	15000.6	230.63	1411.36	2420	9894	16383	264	2020	149073	873528	2115567	37131.1	128001	1199.2	0.1	14644.8	0.1	730.97	0	T	3A	Patient	TC	single
3863	39.87	56.2	54.76	56.2	44.56	91.32	95.08	95.47	95.08	92.53	86.39	96.24	97.01	96.24	91.06	12.48	17.21	16.85	17.21	13.77	2668.67	6658.35	16015.4	224.47	1602.07	3640	9142	16383	260	2188	326408	1.54845e+06	3.57126e+06	52202.8	238607	2260.27	0.1	15612	0.1	913.71	0	T	3A	Patient	TC	single
3864	34.73	49.93	46.21	49.93	38.17	90.51	87.2	89.9	87.2	85.74	88.29	87.78	91.1	87.78	81.71	10.84	14.72	14.22	14.72	11.42	1881.98	6911.13	15830	227.43	1370.03	2588	10198	16383	260	1836	173815	1.17596e+06	2.51574e+06	38698.7	140212	1473.48	0.1	15451.4	0.1	629.58	0	T	3A	Patient	TC	single
3900	32.26	38.12	34.36	38.12	31.4	90.92	85.18	88.53	85.18	87.97	96.13	88.02	89.66	88.02	85.21	9.79	11.32	10.37	11.32	9.46	679.54	8042.38	14095.6	230.15	1655.98	892	11350	16383	256	2320	51169.4	809691	1.19042e+06	23170.9	116429	271.08	0.1	13764.3	0.1	915.65	0	T	3A	Patient	TC	single
3945	34.25	51.54	49.01	51.54	36.88	92.59	91.22	94	91.22	88.16	88.43	90.81	93.1	90.81	84.39	10.7	15.74	15.18	15.74	11.2	1474.37	6586.52	15999.8	222.28	1142.55	2012	10986	16383	264	1436	132489	1.28239e+06	2.8955e+06	43278.2	112653	1081.92	0.1	15613.5	0.1	442.12	1	T	3A	Patient	TC	single
3957	30.97	38.7	36.34	38.7	32.48	91.99	90.5	93.28	90.5	91.89	90.4	92.08	96.23	92.08	94.09	9.68	11.85	11.25	11.85	9.93	1891.48	8494.54	15035	225.28	1266.58	2652	10262	16383	256	1528	139282	936494	1.49493e+06	24836.7	98008.8	1483.04	0.1	14678.8	0.1	530.23	0	T	3A	Patient	TC	single
4006	32.8	43.21	42.24	43.21	35.12	93.74	95.29	94.66	95.29	93.23	94.58	94.67	92.68	94.67	89.81	10.37	13.38	13.18	13.38	10.7	2492.33	7884.27	15459.7	226.79	1571.61	3840	10426	16383	260	2196	210485	1.10866e+06	2109568	31890.8	141227	2068.04	0.1	15095.6	0.1	839.17	0	T	3A	Patient	TC	single
4060	33.23	52.07	52.07	26.61	35.32	94.29	91.48	91.48	73.64	91.52	91.79	88.41	88.41	73.17	90.23	10.47	16	16	6.59	10.67	2534.71	6737.91	15907.5	241.41	1801.69	3396	10026	16383	268	2184	218282	1.35392e+06	3.19644e+06	8235.63	161153	2142.24	0.1	15505	24.91	1097.33	0	T	3A	Patient	TC	single
4062	28.24	34.04	29.36	34.04	30.11	91.92	90.74	91.1	90.74	90.3	97.99	92.27	92.31	92.27	90.24	8.88	10.47	9.09	10.47	9.32	667.06	6854.93	10094.9	234.88	1603.27	812	9974	15675	296	2120	41349.6	590327	655160	20227.1	109388	254.58	0.1	9759.67	0.1	886.77	0	T	3A	Patient	TC	single
4069	33.33	46.44	42.68	46.44	38.17	87.55	95.17	93.43	95.17	89.42	87.96	96.21	92.84	96.21	92.24	10.06	14.48	13.32	14.48	11.09	1340.59	5637.38	15748.8	222.86	1297.48	2160	9570	16383	252	1772	106524	928736	2.19489e+06	36715	125230	944.11	0.1	15381.6	0.1	601.1	0	T	3A	Patient	TC	single
4080	29.15	36.98	34.09	36.98	31.72	93.58	93.44	94.02	93.44	92.48	99.35	93.7	91.79	93.7	89.83	9.03	11.23	10.47	11.23	9.68	2021.69	8348.85	14840.4	218.49	1236.81	3188	10386	16383	252	1704	129525	826652	1.27801e+06	21633.3	91074.5	1617.29	0.1	14480.5	0.1	536.39	0	T	3A	Patient	TC	single
4085	40.42	54.92	52.02	54.92	40.21	90.48	89.8	88.19	89.8	92.86	88.93	89.05	91.36	89.05	92.73	12.56	16.01	15.27	16.01	12.07	1167.44	6513.49	15961.8	220.69	1181.53	1600	9834	16383	260	1672	144733	1.31153e+06	2.92181e+06	44436.5	135175	763.03	0.1	15599.3	0.1	473.1	0	T	3A	Patient	TC	single
4117	34.04	50.94	50.94	27.86	35.04	94.36	94.95	94.95	84.08	93.7	91.63	94.53	94.53	83.33	90.95	10.67	15.86	15.86	8.17	10.82	2246.55	7152.25	15891.2	245.84	1765.79	3280	10570	16383	272	2596	200943	1.41337e+06	3140284	12886.8	162350	1838.08	0.1	15497.5	29.36	1081.39	0	T	3A	Patient	TC	single
4119	26.46	44.35	44.35	44.35	44.35	78.72	86.68	86.68	86.68	86.68	82.14	88.59	88.59	88.59	88.59	7.7	13.28	13.28	13.28	13.28	756.64	7942.16	15243.7	225.9	996	1088	11750	16383	256	2500	35255.6	1.10028e+06	2.1118e+06	31295.1	137982	348.16	0.1	14881	0.1	0.1	1	T	3A	Patient	TC	single
4135	29.31	45.03	43.37	45.03	37.91	92.15	81.94	86.9	81.94	77.85	97.33	83.91	87.8	83.91	81.68	8.91	12.96	12.5	12.96	10.06	727.23	5983.77	14670.7	229.06	1520.44	948	9098	16383	272	2056	45381.7	789140	1.80049e+06	30208.4	120815	330.78	0.1	14311.5	0.1	804.02	0	T	3A	Patient	TC	single
4150	31.94	40.73	38.63	40.73	33.5	93.99	92.82	94.38	92.82	93.4	95.19	93.2	93.5	93.2	95.1	9.95	12.48	12.11	12.48	10.4	2308.66	6824.64	15345.1	259.39	1567.59	3500	8854	16383	300	2072	179606	834731	1768358	31726.1	133040	1892.2	0.1	14990.5	0.1	831.19	1	T	3A	Patient	TC	single
4154	36.44	50.61	50.61	25.71	36.44	89.99	88.54	88.54	74.09	87.4	94.02	90.69	90.69	78.08	84.48	11.13	15.46	15.46	6.22	11.09	1487.06	6408.95	15991.6	236.93	1459.93	2268	10358	16383	280	2140	144765	1.20249e+06	3.00047e+06	7195.57	140909	1086.58	0.1	15610.5	24.44	791.52	0	T	3A	Patient	TC	single
4160	35.05	41.06	40.27	41.06	36.49	91.33	92.32	91.98	92.32	89.77	89.3	91.03	88.93	91.03	89.52	10.67	12.63	12.37	12.63	11.01	868.19	4201.99	15118.9	363.3	886.36	1196	7157	16383	480	1092	77655.2	526188	1.81777e+06	45493.2	84443.1	575.69	0.1	14804.6	0.1	437.87	1	T	3A	Patient	TC	single
4172	24.26	40.63	39.82	40.63	27.1	89.72	92.27	92.14	92.27	91.72	91.67	89.16	92.73	89.16	91.27	7.56	12.31	12.07	12.31	8.17	741.81	7564.79	14050.5	226.53	1291.08	1132	10974	16383	264	1848	33330.3	900083	1.60748e+06	26953.4	67677.3	333.36	0.1	13703.5	0.1	586.63	1	T	3A	Patient	TC	single
4191	32.26	67.47	62.01	43.53	48.58	92.73	86.1	88.88	88.52	81.14	89.42	83.74	89.08	87.36	78.24	10.01	19.1	18.43	12.11	13.87	2692.4	5849.15	16136.1	311.88	2012.97	3900	9714	16383	360	2792	211700	1.67661e+06	4303047	35941.2	303993	2283.94	0.1	15698.6	91.41	1312.69	0	T	3A	Patient	TC	single
4199	27.65	40.21	40.21	40.21	29.84	82.59	93.53	93.12	93.53	81.46	81.74	90.44	90.69	90.44	75.91	7.8	12.46	12.39	12.46	8.52	777.04	7032.77	15046.2	228.79	1294.83	1220	10186	16383	272	1980	37176	857262	1815283	27888.7	73799.5	376.59	0.1	14678.5	0.1	586.37	0	T	3A	Patient	TC	single
4205	26.99	35.02	35.34	35.02	24.89	91.24	93.08	92.89	93.08	90.84	91.04	87.67	88.89	87.67	91.43	8.42	10.77	10.7	10.77	7.46	784.06	7291.6	13829.9	223.62	1204.11	1144	10450	16383	252	1464	43709.2	664334	1242774	20373.6	52598.9	371.6	0.1	13481.8	0.1	467.68	0	T	3A	Patient	TC	single
4311	26.79	42.9	37.74	42.9	31.15	88.58	82.6	90.84	82.6	84.66	91.94	83.28	89.88	83.28	85.35	8.1	12.33	11.44	12.33	9.12	651	5730.46	12962	234.02	1210.37	1016	9550	16383	316	1676	33583.2	684212	1.33195e+06	27941.9	79056.4	246.52	0.1	12593.7	0.1	501.87	1	T	3A	Patient	TC	single
4320	41.33	49.01	25.82	49.01	31.3	68.52	76.9	92.35	76.9	79.36	72.5	81.12	93.44	81.12	81.55	9.21	10.19	8.04	10.19	7.39	505.55	8591.87	10936.9	223.31	1029.98	724	11758	16383	248	1452	33651.4	700589	555104	18208.6	44135.3	101.05	0.1	10600.7	0.1	297.54	0	T	3A	Patient	TC	single
4343	31.83	48.68	48.68	48.68	32.16	93.55	93.02	93.02	93.02	93.38	95.14	90.18	90.18	90.18	93.65	9.9	15.23	15.23	15.23	10.01	2476.69	6772.17	15730.7	233.93	1705.82	3772	9638	16383	268	2328	190618	1234018	2.86643e+06	42625.9	134126	2068.2	0.1	15320.8	0.1	989.42	0	T	3A	Patient	TC	single
4346	24.53	31.46	27.86	31.46	26.79	90.7	90.95	93.66	90.95	90.58	93.69	90	92.36	90	94.26	7.67	9.76	8.73	9.76	8.04	730.63	8219.83	12337.1	223.84	1473.9	1000	10870	16383	252	2200	33739.6	615538	739085	16762.5	74807.9	326.2	0.1	12009.2	0.1	717.5	1	T	3A	Patient	TC	single
4348	34.19	52.18	52.18	52.18	36.88	93.93	94.61	94.61	94.61	93.12	95.37	92.86	92.86	92.86	94.82	10.7	16.11	16.11	16.11	11.53	2159.13	6529.19	15973.9	260.24	1999.94	3156	8902	16383	316	2800	194022	1.33099e+06	3.25632e+06	53049.8	208838	1754.65	0.1	15556.6	0.1	1291.5	1	T	3A	Patient	TC	single
4374	28.5	35.28	34.52	35.28	31.94	89.5	87.04	85.46	87.04	86.56	90.21	87.91	85.51	87.91	79.45	8.7	10.67	10.47	10.67	8.79	606.63	6769.92	14019.8	242.53	1206.19	840	10354	16383	280	1952	36089.3	605538	1207347	21693.2	73263.7	198.16	0.1	13665.5	0.1	473.81	0	T	3A	Patient	TC	single
4380	32.26	49.12	49.12	49.12	34.13	92.4	91.34	91.34	91.34	93.3	94.24	90.38	90.38	90.38	93.87	10.06	15.02	15.02	15.02	10.6	2032.15	7154.31	15654.1	225.08	1694.72	2916	11386	16383	256	2404	161476	1.26793e+06	2.77433e+06	39890.1	149469	1627.68	0.1	15227	0.1	990.23	0	T	3A	Patient	TC	single
4396	39.46	57.17	32.04	57.17	46.82	90.53	81.33	89.22	81.33	82.96	89.8	81	93.33	81	82.43	11.62	15.58	8.91	15.58	12.52	1345.13	7134.44	11656.7	246.49	1385.08	2160	10426	16383	312	1796	142700	1.35939e+06	727423	46965.9	170564	936.64	0.1	11317.2	0.1	676.63	0	T	3A	Patient	TC	single
4453	31.67	39.87	39.44	39.87	33.91	94.14	94.03	94.04	94.03	92.76	94.33	98.3	89.38	98.3	90.59	10.14	12.48	12.44	12.48	10.34	2235.67	8233.88	15167.9	224.9	1320.67	3500	11234	16383	264	1856	180438	1.0071e+06	1.84259e+06	27507.6	110985	1823.18	0.1	14809.2	0.1	568.27	0	T	3A	Patient	TC	single
[truncated: 270 more rows]

## Sheet: 3B
id	perimeter_dapi	perimeter_brightfield	perimeter_pe	perimeter_apc	perimeter_fitcsb	circularity_dapi	circularity_brightfield	circularity_pe	circularity_apc	circularity_fitcsb	circularityOV_dapi	circularityOV_brightfield	circularityOV_pe	circularityOV_apc	circularityOV_fitcsb	diameter_dapi	diameter_brightfield	diameter_pe	diameter_apc	diameter_fitcsb	mean_intensity_dapi	mean_intensity_brightfield	mean_intensity_pe	mean_intensity_apc	mean_intensity_fitcsb	max_intensity_dapi	max_intensity_brightfield	max_intensity_pe	max_intensity_apc	max_intensity_fitcsb	integral_intensity_dapi	integral_intensity_brightfield	integral_intensity_pe	integral_intensity_apc	integral_intensity_fitcsb	mean_intensity_bgsub_dapi	mean_intensity_bgsub_brightfield	mean_intensity_bgsub_pe	mean_intensity_bgsub_apc	mean_intensity_bgsub_fitcsb	in_cluster,x	Origin	Patient_ID	Cell_line_patient	Cell_type	in_cluster,y
[truncated: 926 more rows]

[truncated: 1 more sheets: singles]
