# Supplementary material for: HER-2 status of circulating tumor cells in a metastatic breast cancer cohort: A comparative study on characterization techniques
Source: PLoS One. 2019 Sep 4;14(9):e0220906. doi: 10.1371/journal.pone.0220906 (PMC6726188; doi:10.1371/journal.pone.0220906)
Supplement: S1 Dataset — (ZIP) [file pone.0220906.s008.zip › RAWdata_HER2_CTC/RAWdata_DEPArray_cell lines.xlsx]

## Sheet: HER_Total
id	perimeter_dapi	perimeter_brightfield	perimeter_pe	perimeter_apc	perimeter_fitcsb	circularity_dapi	circularity_brightfield	circularity_pe	circularity_apc	circularity_fitcsb	circularityOV_dapi	circularityOV_brightfield	circularityOV_pe	circularityOV_apc	circularityOV_fitcsb	diameter_dapi	diameter_brightfield	diameter_pe	diameter_apc	diameter_fitcsb	mean_intensity_dapi	mean_intensity_brightfield	mean_intensity_pe	mean_intensity_apc	mean_intensity_fitcsb	max_intensity_dapi	max_intensity_brightfield	max_intensity_pe	max_intensity_apc	max_intensity_fitcsb	integral_intensity_dapi	integral_intensity_brightfield	integral_intensity_pe	integral_intensity_apc	integral_intensity_fitcsb	mean_intensity_bgsub_dapi	mean_intensity_bgsub_brightfield	mean_intensity_bgsub_pe	mean_intensity_bgsub_apc	mean_intensity_bgsub_fitcsb	Sample_ID	DEP_ID	Cell_type	Exp_ID
6066	44.6	55.17	42.81	55.17	43.74	81.58	82.43	90.44	82.43	91.25	81.02	81.64	86.53	81.64	91.13	12.5	15.66	12.54	15.66	13.16	1968.61	6588.72	677.24	307.08	2674.31	2920	8374	868	388	3680	241602	1.26912e+06	83679.3	59148.8	363814	1516.27	0.1	308.8	0.1	1857.89	TC	replicate 1	MDA-MB-436	MDA-MB-436
635	40.96	51.16	52.33	51.16	34.73	83.98	80.12	75.54	80.12	83.67	86.99	81.1	73.62	81.1	84.66	11.42	14.21	13.14	14.21	10.01	3249.98	4438.94	1646.9	228.92	2174.41	5233	7249	2280	268	3024	332610	703597	223359	36285.7	170971	2845.49	0.1	1250.53	0.1	1417.99	TC	replicate 1	MDA-MB-436	MDA-MB-436
6004	43.7	127.95	92.51	123.4	47.23	93.75	72.6	49.87	43.82	83.9	95.81	71.25	51.88	55.46	84.07	13.3	23.39	15.02	15.56	12.5	8251.46	4675.87	11704.8	335.78	1982.81	11098	7545	16383	404	2700	1.14656e+06	2.00947e+06	2.0744e+06	63606.9	243345	7767.99	0.1	11249.7	90.09	1166.51	TC	replicate 1	MDA-MB-436	MDA-MB-436
2917	47.5	57.39	54.65	57.39	47.82	85.5	87.51	88.1	87.51	85.53	86.09	85.91	88.29	85.91	87.68	14.21	16.45	15.34	16.45	13.75	5890.62	4593.47	3907.42	238.31	1861.49	7529	6865	5897	276	2284	933695	976519	721759	50661.9	276470	5446.86	0.1	3487.66	0.1	1089.02	TC	replicate 1	MDA-MB-436	MDA-MB-436
2138	52.33	62.11	53.84	62.11	53.31	90.57	84.77	81.8	84.77	82.65	93.64	84.43	80.72	84.43	84.47	15.27	17.5	14.83	17.5	14.19	4689.05	5475.97	762.17	336.8	1881.28	6009	6881	936	400	2384	858334	1.31677e+06	131589	80988.4	297411	4257.15	0.1	397.77	0.1	1076.95	TC	replicate 1	MDA-MB-436	MDA-MB-436
1267	49.44	56.04	46.89	56.04	45.46	87.2	89.74	88.63	89.74	91.15	85.21	88.91	90.8	88.91	90.58	14.54	16.21	13.36	16.21	13.2	4147.14	6486.5	725.33	227.55	1844	5681	8570	960	276	2400	688399	1.33848e+06	101691	46954.2	252392	3726.95	0.1	336.88	0.1	1043.62	TC	replicate 1	MDA-MB-436	MDA-MB-436
678	38.59	52.83	48.15	52.83	47.01	92.85	91.44	87.78	91.44	89.87	94.72	88.96	89.53	88.96	87.05	11.85	15.8	14.57	15.8	13.26	4678.54	4748.04	1614.08	225.06	1793.11	7053	6389	2008	312	2280	515793	930368	269271	44100.3	247665	4254.04	0.1	1217.7	0.1	1004.85	TC	replicate 1	MDA-MB-436	MDA-MB-436
5790	42.52	68.12	69.31	68.12	56.56	94.57	78.73	67.54	78.73	82.27	94.48	78.11	62.95	78.11	82.01	13.14	17.74	15.27	17.74	14.35	6397.4	3994.66	1149.6	238.04	1789.62	8590	5345	1536	288	2408	867642	987156	210435	58824.3	289622	5961.12	0.1	781.31	0.1	981.3	TC	replicate 1	MDA-MB-436	MDA-MB-436
5457	48.83	65.28	61.28	65.28	48.96	84.29	81.75	75.52	81.75	69.43	84.51	80.45	73.1	80.45	67.32	13.71	18.84	12.94	18.84	11.6	1851.05	4055.54	734.7	228.77	1771.04	2352	6813	956	260	2508	273380	1.13043e+06	96586	63766.7	187146	1438.74	0.1	306.3	0.1	970.83	TC	replicate 1	MDA-MB-436	MDA-MB-436
3715	48.36	70.64	61.02	70.64	51.41	81.31	86.5	74.22	86.5	84.71	83.38	85.61	73.09	85.61	83.79	14.06	18.8	15.81	18.8	14.57	7888.64	6315.03	984.08	235.3	1743.45	11694	7881	1192	264	2124	1.22414e+06	1.75235e+06	193237	65294.3	290853	7456.35	0.1	619.6	0.1	934.99	TC	replicate 1	MDA-MB-436	MDA-MB-436
4264	51.87	55.24	49.66	55.24	45.57	74.36	90.5	87.53	90.5	86.7	74.5	90.63	87.57	90.63	87.57	13.6	16.13	13.54	16.13	13.38	4001.34	5429.2	993.79	270.76	1699.69	5541	8185	1248	316	2228	580966	1.10901e+06	143051	55308	239005	3557.52	0.1	593.3	0.1	911.32	TC	replicate 1	MDA-MB-436	MDA-MB-436
1924	42.24	55.98	60.53	55.98	38.63	88.23	91.5	74.93	91.5	79.83	89.42	92.29	68.42	92.29	78.97	12.86	16.99	13.46	16.99	10.65	2966.35	7058.39	799.22	239.72	1699.7	4145	9322	1040	280	2352	385032	1.60037e+06	113713	54352.8	151323	2554.14	0.1	434.75	0.1	899.34	TC	replicate 1	MDA-MB-436	MDA-MB-436
5485	44.18	150.4	69.51	107.99	46.13	92.63	62.34	74.7	0	87.94	90.58	75.7	72.29	31.37	90.94	13.83	23.81	14.83	14.06	13.24	3317.14	4122.71	1366.38	434.53	1706.51	4593	7237	2184	536	2224	498184	1.83521e+06	235906	67429.3	234994	2776.69	0.1	961.91	166.04	898.17	TC	replicate 1	MDA-MB-436	MDA-MB-436
5253	43.64	53.62	38.37	53.62	39.93	83.07	93.25	89.41	93.25	88.5	80.19	94	91.16	94	89.64	12.77	16	11.48	16	11.53	4084.81	5340.95	661.53	229.94	1651.47	5641	6757	840	264	2108	523410	1.07321e+06	68527.6	46203.7	172451	3668.83	0.1	273.09	0.1	887.04	TC	replicate 1	MDA-MB-436	MDA-MB-436
1832	38.92	48.53	40.74	48.53	44.01	88.39	86.56	85.41	86.56	78.42	85.89	85.54	80	85.54	75.79	11.3	13.26	11.51	13.26	11.55	1628.32	3898.53	667.14	237.05	1684.79	2432	5477	916	276	2700	163258	538466	69386.3	32741.2	176631	1223.88	0.1	266.68	0.1	876.43	TC	replicate 1	MDA-MB-436	MDA-MB-436
3420	70.04	65.85	52.66	65.85	50.78	72.78	88.07	83.1	88.07	85.82	70.1	86.96	86.63	86.96	87.63	14.34	17.57	13.79	17.57	14.19	3975.24	4749.07	908.53	354.55	1671.72	5373	7445	1220	448	2024	641674	1.15185e+06	135692	85994	264281	3543.1	0.1	548.17	0.1	871.34	TC	replicate 1	MDA-MB-436	MDA-MB-436
5151	53.45	65.52	57.42	65.52	32.15	89.71	89.67	80.59	89.67	78.95	86.89	87.85	81.15	87.85	80.65	15.04	17.47	13.92	17.47	9.06	2192.86	4045.06	1757.83	227.18	1638.71	2920	7809	2600	300	2340	389546	969318	267656	54439.4	105670	1788.44	0.1	1361.49	0.1	870.31	TC	replicate 1	MDA-MB-436	MDA-MB-436
6263	38.81	45.58	39.44	45.58	31.67	92.81	90.35	83.85	90.35	83.98	93.01	89.4	86.27	89.4	87.84	12	13.6	11.11	13.6	8.85	1691.79	5115.69	591.4	238.07	1603.49	2444	7549	980	276	2556	191441	742761	57326.6	34566.7	98729.4	1287.33	0.1	242.91	0.1	839.12	TC	replicate 1	MDA-MB-436	MDA-MB-436
337	38.37	56.63	39.51	56.63	40.63	86.82	80.38	88.76	80.38	86.77	90.66	80.33	86.75	80.33	84.26	11.67	16	11.48	16	11.16	2256.47	5435.85	686.84	225.08	1631.4	3268	8866	880	284	2516	241258	1.09228e+06	71150.3	45226.9	159496	1844.02	0.1	278.38	0.1	831.04	TC	replicate 1	MDA-MB-436	MDA-MB-436
6013	40.53	108.54	60.66	83.96	43.64	89.39	71.7	83.34	22.49	90.03	89.42	76.39	83.74	30.79	90.67	12.05	20.48	16.04	12.65	12.61	2875.01	5116.32	1444.29	313.99	1642.37	4277	7573	1828	368	2120	327725	1.68579e+06	292018	39449.2	204980	2414.54	0.1	1063.97	69.51	826.06	TC	replicate 1	MDA-MB-436	MDA-MB-436
4679	30.92	36.02	31.25	32.04	31.94	93.35	91.95	92.92	86.97	83.65	97.09	87.34	90.4	91.67	83.44	9.55	11.01	9.68	9.43	9.29	1268.81	3486.88	863.71	274.98	1626.11	2328	8242	1416	316	2824	90791.6	332194	63600.2	19218.7	110270	884.33	0.1	475.24	50.51	825.64	TC	replicate 1	MDA-MB-436	MDA-MB-436
2517	38.17	54.59	52.33	54.59	45.09	94.58	94.29	92.76	94.29	93.1	97.41	94.91	95.57	94.91	93.09	11.96	16.45	15.85	16.45	13.85	3731.74	6572.81	1894.7	246.86	1596.57	4837	9066	2412	300	2008	419175	1.39731e+06	373627	52479.1	240446	3307.5	0.1	1530.51	0.1	824.24	TC	replicate 1	MDA-MB-436	MDA-MB-436
4432	39.62	49.87	56.96	49.87	48.36	84.59	84.76	76.93	84.76	78	82.19	84.55	67.77	84.55	74.53	11.44	13.73	11.32	13.73	10.6	2574.28	6163.1	726.99	238.96	1538.21	3988	8842	1056	284	2288	264529	912785	73192.1	35390.4	135666	2182.09	0.1	366.55	0.1	809.77	TC	replicate 1	MDA-MB-436	MDA-MB-436
2379	41.06	63.19	48.37	36.59	52.23	92.43	89.75	89.05	82.34	86.75	96.31	88.44	87.5	81.36	84.68	12.56	17.78	13.18	9.68	13.28	3791.41	4778.99	2775.09	250.46	1581.81	4945	8414	5261	292	2164	470041	1186943	378679	18443.2	219139	3374.93	0.1	2390.82	29.98	809.49	TC	replicate 1	MDA-MB-436	MDA-MB-436
4106	54.12	61.15	46.75	61.15	43.06	66.73	83.63	89.56	83.63	91.72	64.41	84.93	91.18	84.93	89.75	13.42	16.77	14.08	16.77	12.24	2937.76	5465.29	5922.87	268.29	1608.71	4309	7929	8986	320	1976	415542	1.20733e+06	921560	59268.6	189401	2509.71	0.1	5523.33	0.1	804.45	TC	replicate 1	MDA-MB-436	MDA-MB-436
5898	38.92	53.3	53.3	53.3	41.49	91.38	93.81	93.95	93.81	91.05	94.32	95.38	95.94	95.38	91.96	11.83	16.6	16.55	16.6	12.83	2705.91	5486.52	16091.9	283.69	1533.56	4145	7945	16383	328	1980	297192	1.18692e+06	3.46112e+06	61372	198417	2297.5	0.1	15650.2	0.1	789.15	TC	replicate 1	MDA-MB-436	MDA-MB-436
3739	38.59	53.95	46.86	53.95	50.25	86.56	91.26	87.21	91.26	89.55	85.94	90.56	85.84	90.56	92.66	11.64	16.24	13.67	16.24	13.96	2725.85	5522.4	693.45	234.46	1547.23	4357	7257	872	272	2064	290309	1.14413e+06	101838	48575.1	236876	2317.66	0.1	344.99	0.1	770.87	TC	replicate 1	MDA-MB-436	MDA-MB-436
4511	41.99	60.87	57.92	60.87	45.42	90.21	91.52	75.73	91.52	79.91	92.56	92.22	77.3	92.22	74.73	12.79	18.27	15.35	18.27	12.03	3209.02	5430.34	1110.12	231.65	1529.14	4381	6973	1540	272	2028	412525	1.42327e+06	205518	60714.7	173672	2792.54	0.1	729.81	0.1	768.82	TC	replicate 1	MDA-MB-436	MDA-MB-436
2983	47.71	61.73	60.22	61.73	48.18	67.54	75.22	73.53	75.22	70.09	64.64	72.26	69.78	72.26	67.06	12.18	16	15.61	16	11.55	631.1	4117.12	1207.32	235.48	1575.05	880	5845	1696	280	2220	73514.9	827294	231047	47317	165125	234.62	0.1	799.02	0.1	762.61	TC	replicate 1	MDA-MB-436	MDA-MB-436
655	45.89	54.47	52.29	54.47	45.78	83.07	81.65	79.31	81.65	80.03	80.3	84.85	81.89	84.85	79.86	13.32	15.07	14	15.07	12.13	2972.07	5460.11	1924.57	227.86	1577.32	3920	8025	2888	280	2652	414213	974492	296248	40667.3	182425	2555.92	0.1	1520.34	0.1	756.88	TC	replicate 1	MDA-MB-436	MDA-MB-436
5592	41.82	59.32	46.64	59.32	47.18	89	84.07	86.83	84.07	83.91	85.47	83.7	85.84	83.7	82.37	12.52	16.91	13.26	16.91	12.86	3826.86	4865.13	695.05	224.99	1535.13	6117	6261	912	292	2088	471253	1.09297e+06	96000.3	50545.4	199259	3414.84	0.1	306.57	0.1	746.67	TC	replicate 1	MDA-MB-436	MDA-MB-436
4231	54.69	70.69	70.83	70.69	49.01	78.06	77.24	70.19	77.24	82.97	78.02	79.43	72.95	79.43	81.76	15.52	18.3	15.46	18.3	13.2	4812.21	5147.31	1315	226	1515.08	6533	7325	1756	284	1956	910909	1.35337e+06	246729	59421.7	207372	4384.32	0.1	970.71	0.1	742.65	TC	replicate 1	MDA-MB-436	MDA-MB-436
6212	42.35	45.79	43.92	45.79	39.08	90.16	91.04	86.37	91.04	83.61	87.84	88.35	85.5	88.35	81.13	12.52	13.65	11.94	13.65	10.6	1018.84	4812.71	635.72	299.19	1549.91	1508	8278	836	364	2132	125463	704777	71143.6	43814.1	136698	610.4	0.1	279.25	0.1	733.47	TC	replicate 1	MDA-MB-436	MDA-MB-436
4186	40.59	69.26	46.5	35.96	45.08	91.3	83.37	90.71	61.91	87.49	89.79	81.91	91.64	68.7	87.5	12.27	16.5	14.24	7.8	12	2820.23	3786.02	1138.38	361.5	1446.06	3788	6253	1512	404	2140	333213	809591	181387	17295	163634	2428.04	0.1	762	109.05	725.7	TC	replicate 1	MDA-MB-436	MDA-MB-436
2871	33.33	45.57	42.24	45.57	37.78	93.02	90.96	94.33	90.96	93.38	91.96	90.16	94.85	90.16	93.93	10.27	13.92	13.22	13.92	11.44	2046.93	6742.83	4637.26	232.86	1473.54	3040	9290	6945	288	1956	169464	1.0267e+06	636641	35457	151418	1650.5	0.1	4220.78	0.1	717.11	TC	replicate 1	MDA-MB-436	MDA-MB-436
4436	33.54	49.65	46.65	49.65	41.93	93.68	88.19	88.44	88.19	91.87	94.61	85.65	90.49	85.65	92.62	10.4	15.13	13.96	15.13	12.56	2941.4	5822.92	1218.13	313.83	1580.07	4205	8149	1588	388	2248	249634	1.04651e+06	186492	56403	195890	2405.22	0.1	849.73	0.1	711.7	TC	replicate 1	MDA-MB-436	MDA-MB-436
5793	37.63	50.19	49.92	50.19	42.24	91.37	93.94	92.61	93.94	93.26	90.94	97.24	91.94	97.24	91.86	11.6	15.16	14.5	15.16	12.5	3598.2	5161.62	873.39	365.34	1597.26	5193	6937	1200	452	2220	380224	931956	144251	65963.3	196028	3066.1	0.1	496.92	0.1	708.8	TC	replicate 1	MDA-MB-436	MDA-MB-436
5573	38.37	52.23	49.37	52.23	56.75	89.2	82.6	81.2	82.6	69.24	87.8	81.19	82.37	81.19	61.4	11.42	14.92	13.87	14.92	12	2093.69	3708.35	693.05	231.28	1448.06	3240	5173	1092	272	2644	214273	647961	104662	40411	163861	1689.32	0.1	328.59	0.1	703.72	TC	replicate 1	MDA-MB-436	MDA-MB-436
4755	41.28	50.51	45.46	50.51	43.21	89.14	93.15	92.3	93.15	93.45	86.3	93.12	92.98	93.12	95.25	12.44	15.2	13.46	15.2	12.94	5017.1	5788.66	769.64	269.59	1476.53	7369	7617	972	304	1888	609474	1.04999e+06	109504	48899.6	194111	4601.07	0.1	401.16	0.1	696.07	TC	replicate 1	MDA-MB-436	MDA-MB-436
6130	38.49	47.19	39.66	47.19	40.1	91.95	94.43	78.19	94.43	74.22	90.15	94.59	76.06	94.59	72.68	11.83	14.34	10.62	14.34	10.14	1587.8	4216.88	586.08	234.24	1474.49	2896	6473	820	300	2248	174389	680679	51934.9	37810	119005	1191.33	0.1	205.61	0.1	690.07	TC	replicate 1	MDA-MB-436	MDA-MB-436
6392	35.05	47.51	45.93	47.51	39.46	93.41	89.17	86.36	89.17	90.8	91.63	89.89	85.06	89.89	90	10.97	14.11	13.58	14.11	11.74	3273.19	5151.92	1181.76	227.26	1426.2	4897	6449	1676	264	1964	309112	805891	171091	35548.5	154267	2876.92	0.1	813.41	0.1	673.84	TC	replicate 1	MDA-MB-436	MDA-MB-436
3307	36.33	64.68	47.67	64.68	54.05	93.04	76.18	87.08	76.18	75.18	89.83	79.26	89.1	79.26	75.9	11.18	15.58	14.11	15.58	13.26	4102.65	5070.91	962.86	248.1	1468.86	5993	7861	1144	308	1804	402806	966208	150616	47272.1	202879	3674.42	0.1	590.38	0.1	672.42	TC	replicate 1	MDA-MB-436	MDA-MB-436
3347	36.44	52.09	50.19	52.09	42.95	90.21	92.42	88.34	92.42	93.18	88.7	89.64	86.9	89.64	95.24	11.25	15.34	14.5	15.34	12.92	3721.26	6195.75	927.85	225.99	1441.8	5297	8206	1312	256	1868	370005	1.14445e+06	153245	41743.9	188945	3312.98	0.1	531.43	0.1	665.31	TC	replicate 1	MDA-MB-436	MDA-MB-436
5618	38.96	46.58	43.37	46.58	40.09	87.38	90.91	86.66	90.91	91.06	87.01	91.4	90	91.4	92.83	11.6	13.6	12.61	13.6	11.53	2614.86	5726.84	656.41	260.15	1493.37	4249	7309	848	300	1940	276313	831496	81925.3	37771.7	155941	2178.49	0.1	231.93	0.1	665.01	TC	replicate 1	MDA-MB-436	MDA-MB-436
3327	40.75	52.76	41.32	52.76	39.92	89.44	90.61	91.52	90.61	86.67	86.39	92.34	95.86	92.34	84.91	12.48	15.34	12.39	15.34	11.85	2756.26	3896.18	1158.3	329.12	1418.73	4008	5673	1528	384	1844	337122	719683	139746	60792.9	156410	2356.14	0.1	809.85	0.1	642.34	TC	replicate 1	MDA-MB-436	MDA-MB-436
3548	38.82	49.65	42.45	49.65	44.45	87.81	92.5	91.81	92.5	91.81	86.1	93.84	92.78	93.84	94.37	11.71	14.66	12.42	14.66	12.65	3987.99	5543.94	1114.06	247.82	1385.7	5901	7749	1520	284	1848	429708	936405	134872	41858.8	174098	3571.74	0.1	757.68	0.1	609.22	TC	replicate 1	MDA-MB-436	MDA-MB-436
5355	36.34	51.47	52.59	51.47	41.71	91.75	90.76	87.89	90.76	90.14	92.5	93.53	89.47	93.53	92.66	11.28	15.4	14.54	15.4	11.71	2341.15	3756.73	741.76	223.71	1351.52	3176	7453	972	256	1912	233754	700176	123128	41694	145627	1932.68	0.1	337.28	0.1	603.08	TC	replicate 1	MDA-MB-436	MDA-MB-436
4381	45.57	64.03	61.78	64.03	40.42	73.31	75.88	71.98	75.88	88.87	73.26	75.84	70.96	75.84	86.71	12.03	17.33	16.6	17.33	12.31	2637.25	4793.82	1164.12	253.75	1375.22	3816	6841	1528	296	1732	299525	1.1308e+06	251838	59856	163628	2241	0.1	775.76	0.1	602.84	TC	replicate 1	MDA-MB-436	MDA-MB-436
1821	42.35	68.93	84.83	68.93	41.18	91.65	79.52	62.78	79.52	88.52	92.72	79.3	47.48	79.3	90.16	12.94	19.46	16.23	19.46	11.6	3601.54	5852.76	2480.69	229.7	1387.62	5309	10022	3464	280	1900	473473	1.74095e+06	512919	68326.3	146631	3189.12	0.1	2084.43	0.1	591.23	TC	replicate 1	MDA-MB-436	MDA-MB-436
6168	34.52	47.18	46.21	47.18	42.78	91.29	94.22	93.63	94.22	91.78	89.42	94.96	91.21	94.96	93.52	10.5	14.5	13.89	14.5	12.46	4014.94	6208.3	1017.95	363.39	1379.44	5517	8270	1260	452	1636	347426	1.02538e+06	154151	60017.4	168147	3578.83	0.1	653.58	0.1	590.98	TC	replicate 1	MDA-MB-436	MDA-MB-436
188	41.49	50.94	43.74	50.94	36.12	91.64	91.76	88.78	91.76	84.49	93.83	90.12	90.03	90.12	85.24	12.77	14.83	13.44	14.83	10.55	2532.06	5747.96	698.23	233.52	1379.2	3536	8262	944	276	1880	324448	992388	99053.9	40317.8	120494	2115.75	0.1	329.78	0.1	590.76	TC	replicate 1	MDA-MB-436	MDA-MB-436
5109	40.95	64.85	63.03	33.93	52.38	90.58	89.64	79.83	41.08	76.91	88.74	88.13	83.16	45	72.87	12.65	17.16	14.08	6.51	11.69	2348.29	5465.93	1678.55	258.2	1372.22	3648	8222	2172	304	1756	295038	1.26432e+06	261170	8593.41	147286	1923.86	0.1	1302.3	33.74	587.88	TC	replicate 1	MDA-MB-436	MDA-MB-436
3359	34.57	52.56	50.62	52.56	41.49	91.65	93.6	92.14	93.6	91.8	90.74	94.32	95.45	94.32	90.43	10.7	15.86	15.27	15.86	12.22	1982.93	5661.62	1016.45	269	1434.17	2640	8446	1380	328	1892	178188	1.1188e+06	186063	53158	168255	1562.63	0.1	600.05	0.1	577.77	TC	replicate 1	MDA-MB-436	MDA-MB-436
6413	39.13	54.38	52.4	54.38	42.68	92.73	93.52	89.59	93.52	84.98	95.08	93.1	90.49	93.1	85.45	11.83	15.91	14.35	15.91	11.91	3541.63	5143.16	1079.68	229.36	1358.1	5141	9218	1536	264	1840	388979	1.02277e+06	174729	45611.3	151421	3125.6	0.1	695.34	0.1	577.74	TC	replicate 1	MDA-MB-436	MDA-MB-436
4549	38.81	51.79	49.33	51.79	54.59	93.81	86.13	81.1	86.13	74.93	93.82	85.75	83.38	85.75	71.89	12.07	14.93	13.83	14.93	11.48	5500.97	5289.02	879.58	233.61	1394.99	8017	6653	1136	300	1940	629349	926354	132100	40915.2	144507	5076.56	0.1	507.11	0.1	574.52	TC	replicate 1	MDA-MB-436	MDA-MB-436
6096	63.28	107.42	47.29	78.61	45.74	86.12	74.68	94.19	52.07	80.75	85.7	76.14	93.18	63.58	82.8	13.81	22.6	14.48	16.04	12.9	2491.07	3631.55	849.9	489.14	1383.46	3872	7021	1168	592	1744	406140	1.45643e+06	140017	98899.1	180725	2163.38	0.1	485.64	148.65	571.27	TC	replicate 1	MDA-MB-436	MDA-MB-436
1080	36.88	52.45	46.65	52.45	42.51	93.17	90.09	92.06	90.09	92.02	87.92	90.53	94.23	90.53	91.19	11.28	16.04	14.21	16.04	12.5	3225.4	5694.95	5144.05	246.5	1416.42	4641	8246	11746	308	1960	322044	1.15145e+06	815360	49839.8	173834	2757.08	0.1	4712.3	0.1	567.97	TC	replicate 1	MDA-MB-436	MDA-MB-436
6134	37.84	48.9	45.58	48.9	42.13	92.43	93.17	91.78	93.17	92.18	93.96	95.07	92.15	95.07	94.3	11.85	14.66	13.5	14.66	12.94	2677.33	7492.88	679.05	331.22	1364.61	3828	9782	872	408	1668	295166	1265593	97180.1	55945.4	179397	2241	0.1	322.63	0.1	564.2	TC	replicate 1	MDA-MB-436	MDA-MB-436
28	43	61.58	27.15	61.58	50.09	87.22	78.5	91.53	78.5	84.45	88.36	78.94	90.15	78.94	83.06	12.98	16.4	8.36	16.4	13.92	5686.7	6993.25	886.52	266.87	1478.74	8141	9442	1448	304	1752	752327	1477958	48683.2	56401.3	225161	5130.36	0.1	510.08	0.1	562.35	TC	replicate 1	MDA-MB-436	MDA-MB-436
4010	45.46	58.56	45.24	58.56	39.66	75.78	82.77	91.78	82.77	85.66	71.99	83.63	91.06	83.63	86.99	12.22	15.47	13.77	15.47	11.42	2088.44	4432.46	1052.37	254.73	1370.16	3152	8121	1384	300	1964	245014	833494	156737	47899.4	140225	1664.17	0.1	671.92	0.1	561.74	TC	replicate 1	MDA-MB-436	MDA-MB-436
6129	39.17	55.7	47.65	55.7	53.34	87.06	77.67	85.39	77.67	70.95	86.82	75.68	83.28	75.68	70.59	11.69	15.27	12.83	15.27	13.42	3256.69	4102.07	804.58	234.87	1377	5169	6917	1064	268	1700	349555	750888	104099	42993.7	194775	2832.51	0.1	416.11	0.1	560.61	TC	replicate 1	MDA-MB-436	MDA-MB-436
6090	46.86	66.09	55.56	48.65	55.88	93.65	88.44	71.72	78.69	70.93	92.47	88.96	70.68	76.09	68.5	14.28	18.06	14.22	12.09	12.03	1801.72	2858.96	895.63	506.59	1413.51	2340	4325	1252	604	1832	288582	732670	142335	58168.6	160539	1265.23	0.1	515.18	230.1	557.01	TC	replicate 1	MDA-MB-436	MDA-MB-436
1499	42.52	66.34	75.03	66.34	62.43	94	83.49	71.73	83.49	72.65	94.57	84.42	66.41	84.42	64.35	12.88	17.3	14.43	17.3	12.96	4048.8	5940.02	868.57	258.48	1403.22	5533	9130	1260	300	1792	527218	1.39623e+06	142009	60756.3	185056	3616.67	0.1	500.12	0.1	554.9	TC	replicate 1	MDA-MB-436	MDA-MB-436
4300	32.37	44.35	41.71	44.35	38.6	92.55	92.23	94.33	92.23	93.74	95.31	91.78	96.17	91.78	93.94	10.08	13.67	12.88	13.67	11.83	2478.08	7408.13	885.01	268.58	1320.41	3732	9210	1116	320	1672	197941	1.08793e+06	115242	39442.5	145021	2065.81	0.1	516.63	0.1	552.03	TC	replicate 1	MDA-MB-436	MDA-MB-436
1846	41.75	55.4	54.96	55.4	46.86	91.49	93.53	92.88	93.53	89.32	93.13	94.98	93.81	94.98	89.58	12.42	16.88	16.55	16.88	13.71	2374.19	4046.72	9155.21	231.2	1314.99	3336	5113	14243	268	1952	287427	905742	1.96915e+06	51746.8	194209	1969.72	0.1	8754.8	0.1	550.6	TC	replicate 1	MDA-MB-436	MDA-MB-436
3977	36.94	49.44	47.94	49.44	39.13	93.92	90.24	91.22	90.24	94.14	95.1	94.15	90.91	94.15	94.58	11.39	15.04	14.48	15.04	12.11	3806.64	8250.83	1263.94	295.31	1424.55	5469	10214	1688	360	1656	387996	1.4657e+06	208229	52459.1	164163	3366.27	0.1	879.47	0.1	548.09	TC	replicate 1	MDA-MB-436	MDA-MB-436
4092	37.89	59.68	58.18	59.68	47.29	90.34	85	86.07	85	81.3	89.41	85.57	86.88	85.57	83.75	11.18	16.26	15.69	16.26	13.87	7654.46	6064.03	594.06	243.96	1349.01	13831	8274	732	304	1800	751529	1.25887e+06	114921	50645.2	203724	7226.89	0.1	225.62	0.1	544.52	TC	replicate 1	MDA-MB-436	MDA-MB-436
3749	43	73.05	74.6	73.05	58.29	93.39	79.43	73.86	79.43	74.94	93.6	78.49	76.83	78.49	76.99	13.18	19.66	17.63	19.66	13.65	4002.76	4204.13	1449.87	229.16	1316.78	5329	6677	1936	280	1560	546202	1.27679e+06	354069	69596	192831	3590.9	0.1	1029.46	0.1	540.46	TC	replicate 1	MDA-MB-436	MDA-MB-436
4578	39.88	48.53	43.85	48.53	38.1	91.91	89.81	89.21	89.81	90.61	88.7	91.24	91.83	91.24	85.9	12.44	14.34	12.73	14.34	11.13	2455.86	3738.56	618.31	339.69	1340.91	3372	5257	764	420	1780	298337	603470	78713.6	54832.1	130537	2039.55	0.1	253.82	0.1	536.47	TC	replicate 1	MDA-MB-436	MDA-MB-436
5578	36.55	50.19	47.89	50.19	44.99	90.44	87.25	87.55	87.25	88.43	87.07	85.78	88.34	85.78	90.23	11.09	15.07	14.3	15.07	11.87	2323.53	5601.21	1949.1	223.74	1279.55	3412	8914	2540	268	1804	224262	999674	312997	39931.7	141598	1935.12	0.1	1580.62	0.1	535.11	TC	replicate 1	MDA-MB-436	MDA-MB-436
2052	44.24	58.82	59.25	58.82	45.79	80.29	93.09	78.42	93.09	92.25	82.57	92.51	79.24	92.51	91.27	12.69	16.61	13.46	16.61	13.26	3531.09	6850.34	598.44	272.47	1334.98	5093	10026	700	312	1640	446583	1.4848e+06	85147	59057.2	184387	3115.05	0.1	233.96	0.1	534.64	TC	replicate 1	MDA-MB-436	MDA-MB-436
1312	51.04	63.5	50.55	63.5	40.79	75.91	79.1	89.26	79.1	86.91	77.81	78.13	90.24	78.13	86.85	13.9	16.98	13.98	16.98	11.53	3715.85	5387.44	2237.85	227.09	1325.98	5229	7941	3156	268	1688	564248	1.21927e+06	343540	51394.1	138461	3307.73	0.1	1841.56	0.1	529.6	TC	replicate 1	MDA-MB-436	MDA-MB-436
682	38.39	47.82	47.39	47.82	36.77	91.23	93.93	93.53	93.93	88.76	89.62	95.95	94.04	95.95	87.96	11.74	14.46	14.3	14.46	10.7	1678.92	4859.64	758.99	224.31	1262.87	2420	7113	968	272	1692	181603	798584	121884	36861.5	113483	1278.6	0.1	394.5	0.1	526.5	TC	replicate 1	MDA-MB-436	MDA-MB-436
1923	64.57	82.08	70.43	82.08	71.88	65.17	67.22	85	67.22	87.15	57.49	66.98	84.48	66.98	86.35	15.39	19.95	13.98	19.95	14.81	2857.95	4414.83	671.1	232.02	1285.61	3596	10130	1012	276	1756	531474	1.37935e+06	106519	72489.9	220337	2433.76	0.1	353.4	0.1	522.91	TC	replicate 1	MDA-MB-436	MDA-MB-436
4084	34.67	46.16	40.25	46.16	34.9	91.25	88.94	86.96	88.94	90.7	92.34	87.28	86.23	87.28	90.57	10.52	13.54	12.09	13.54	10.6	2671.67	7623.89	1289.04	240.22	1318.92	3712	9642	1828	332	1768	232300	1.09742e+06	148012	34578.3	116326	2255.26	0.1	904.7	0.1	522.44	TC	replicate 1	MDA-MB-436	MDA-MB-436
4095	39.41	55.56	64.15	55.56	47.18	83.33	90.27	77.92	90.27	89.02	79.59	89.05	78	89.05	88.89	11.39	15.86	13.62	15.86	13.46	5198.24	6022.75	685.82	240.21	1298.13	8129	8069	908	288	1660	529837	1.19017e+06	99861	47468.4	184698	4781.88	0.1	309.33	0.1	521.75	TC	replicate 1	MDA-MB-436	MDA-MB-436
3658	42.56	54.69	54.59	54.69	43.97	82.38	90.62	84.74	90.62	90.22	83.61	91.78	84.22	91.78	90.57	12.58	16.26	15.11	16.26	12.54	3501.53	6781.78	717.11	231.17	1346.15	5229	8890	940	268	1680	435561	1.40787e+06	128583	47991	166330	3097.24	0.1	324.72	0.1	521.67	TC	replicate 1	MDA-MB-436	MDA-MB-436
1	36.34	50.18	47.89	50.18	42.82	92.52	95.02	88.02	95.02	87.17	94	96.41	87.72	96.41	86.72	11.51	15.37	13.46	15.37	11.64	3391.72	6285.69	1640	227.35	1296.52	4625	9394	3368	260	1808	352760	1.16629e+06	233340	42183.3	138082	2987.23	0.1	1255.65	0.1	520.03	TC	replicate 1	MDA-MB-436	MDA-MB-436
5071	44.18	59	55.78	59	51.21	87.46	90.05	86.34	90.05	83.12	86.92	89.2	86.98	89.2	83.87	13.04	16.87	14.68	16.87	13.44	3905.53	4966.46	1429.41	219.75	1231.84	6185	8278	1956	264	1664	521560	1.10953e+06	242030	49092.6	174754	3501.44	0.1	1036.95	0.1	519.43	TC	replicate 1	MDA-MB-436	MDA-MB-436
1667	59.96	63.38	55.38	63.38	57.6	68.25	75.71	71.91	75.71	67.47	65.3	71.25	71.7	71.25	65.65	12.96	15.95	14.02	15.95	13.83	2508.64	3999.91	800.83	226.28	1265.7	3656	5913	1064	296	1556	330840	798750	123604	45187	190088	2108.38	0.1	416.43	0.1	497.32	TC	replicate 1	MDA-MB-436	MDA-MB-436
871	34.73	49.65	46.53	49.65	42.14	92.65	93.91	94.71	93.91	94.25	92.31	90.74	97.19	90.74	94.57	10.82	15.32	14.41	15.32	12.88	3232.55	6545.72	1971.14	221.91	1232.31	5213	9386	3360	260	1544	297205	1.20637e+06	321458	40898.6	160466	2828.23	0.1	1554.99	0.1	491.92	TC	replicate 1	MDA-MB-436	MDA-MB-436
2732	34.31	58.73	56.63	58.73	55.67	92.21	82.78	79.35	82.78	73.88	90.82	86.78	84.41	86.78	74.09	10.47	15.51	14.04	15.51	12.05	2492.19	4009.63	930	233.03	1272.91	4289	6701	1232	296	1720	214620	757320	143928	44013.8	145100	2099.69	0.1	537.56	0.1	484.46	TC	replicate 1	MDA-MB-436	MDA-MB-436
920	38.26	72.41	57.92	72.41	56.41	93.71	72.51	82.14	72.51	63.19	90.42	78.38	81.53	78.38	67.86	11.76	16.56	14.86	16.56	12.77	3340.62	3425.02	1192.21	226.46	1207.74	4813	6457	1504	264	1580	362733	738095	206828	48803.1	154755	2944.22	0.1	811.81	0.1	479.3	TC	replicate 1	MDA-MB-436	MDA-MB-436
4429	40.53	57.06	61.2	57.06	45.73	94.7	89.56	80.37	89.56	87.62	96.7	90.39	79.74	90.39	86.94	12.67	16.93	15.59	16.93	13.36	4649.26	5086.04	3897.85	333.09	1311.55	6073	7005	4885	428	1784	586065	1.14471e+06	744315	74969.4	183880	4100.8	0.1	3513.4	0.1	479.23	TC	replicate 1	MDA-MB-436	MDA-MB-436
953	35.47	53.63	46.37	53.63	39.01	93	85.56	87.84	85.56	90.38	92.44	84.22	87.46	84.22	88.85	11.23	15.11	13.48	15.11	11.94	2732.24	6120.29	1532.64	298.66	1267.42	3864	8374	2164	372	1568	270529	1.09741e+06	218703	53552.4	141838	2323.98	0.1	1168.16	0.1	470.97	TC	replicate 1	MDA-MB-436	MDA-MB-436
2755	40.92	54.54	54.76	54.54	48.65	84.16	85.06	85.47	85.06	82.36	83.99	84.35	84.22	84.35	84.68	12.2	16.14	15.76	16.14	13.28	3608.42	4329.99	9083.03	225.93	1214.69	5461	6753	14435	268	1532	421835	886281	1.77224e+06	46245.3	168279	3200.36	0.1	8663.67	0.1	470.3	TC	replicate 1	MDA-MB-436	MDA-MB-436
3250	37.31	50.93	55.03	50.93	51.73	90.53	90.17	83.44	90.17	78.22	90	91.83	85.67	91.83	69.83	11.51	14.63	13.32	14.63	11.09	2272.66	6350.8	777.84	220.03	1184.24	3844	9118	1048	288	1516	236370	1.06741e+06	108406	36981.3	114300	1876.27	0.1	377.38	0.1	467.75	TC	replicate 1	MDA-MB-436	MDA-MB-436
4591	52.51	61.26	77.3	61.26	52.98	82.82	90.68	75.07	90.68	66.88	79.53	92.25	70.65	92.25	62.46	15	18.48	15.61	18.48	12.46	2918.37	4775.87	1813.99	228.48	1269.41	3784	6841	2584	268	1748	515999	1.28154e+06	347146	61308.8	154735	2494.29	0.1	1401.57	0.1	465.2	TC	replicate 1	MDA-MB-436	MDA-MB-436
4660	33.18	45.58	44.33	45.58	36.24	91.84	92.73	92.05	92.73	93.41	93.03	92.15	93.73	92.15	97.02	10.32	13.5	13	13.5	11.16	1809.07	5290.73	840.25	222.45	1243.49	2704	8694	1092	260	1508	151277	757170	111511	31835.9	121571	1404.75	0.1	455.8	0.1	463.05	TC	replicate 1	MDA-MB-436	MDA-MB-436
4073	48.79	49.87	37.52	49.87	35.48	71.44	76.72	91.75	76.72	87.91	70.28	73.96	89.52	73.96	87.19	13.08	13.83	11.46	13.83	10.37	1365.31	4172.55	2822.74	255.45	1228.61	1888	5669	4613	312	1564	183465	626654	291234	38364.2	103760	960.96	0.1	2450.68	0.1	460.16	TC	replicate 1	MDA-MB-436	MDA-MB-436
2550	43.74	56.85	53.95	56.85	38.91	91.71	90.11	90.92	90.11	76.96	93.01	92.44	90.71	92.44	78.6	13.2	16.53	16.19	16.53	10.67	2676.11	4877.75	15971.3	229.05	1281.27	3356	9470	16383	284	1652	366285	1.0471e+06	3.289e+06	49169.2	114603	2255.62	0.1	15504.2	0.1	456.82	TC	replicate 1	MDA-MB-436	MDA-MB-436
308	38.91	53.95	60.24	53.95	51.53	92.17	89.95	77.53	89.95	80.05	89.92	88.19	75.15	88.19	81.31	11.46	15.13	13.14	15.13	12.37	1690.6	5479.16	486.15	250.8	1254.89	2420	8530	624	304	1536	174426	984730	65933.3	45073.8	150877	1254.28	0.1	133.66	0.1	454.44	TC	replicate 1	MDA-MB-436	MDA-MB-436
6211	31.51	39.13	36.83	39.13	34.31	92.97	94.12	90.93	94.12	89.08	92.82	93.95	85.77	93.95	90.72	9.79	12.2	11.42	12.2	10.14	1394.28	4749.26	684.03	243.42	1241.36	2240	9282	908	300	1648	104990	555203	70005.4	28456.1	100189	985.83	0.1	323.55	0.1	452.88	TC	replicate 1	MDA-MB-436	MDA-MB-436
5712	35.84	59.04	50.25	59.04	52.34	89.26	81.18	75.79	81.18	75.83	91.94	80.71	72.85	80.71	70.78	10.57	14.45	12.42	14.45	11.35	2008.53	5176.47	858.57	225.59	1242.6	3236	9202	1080	264	1636	176311	848496	103941	36978	125620	1596.13	0.1	466.14	0.1	446.24	TC	replicate 1	MDA-MB-436	MDA-MB-436
851	32.26	44.6	41.17	44.6	39.34	93.78	94.96	93.95	94.96	92.19	95.38	94.03	97.01	94.03	93.63	10.16	13.65	12.63	13.65	11.89	2025.81	7170.75	694.22	227.3	1178.22	3096	9202	840	260	1440	164343	1050090	86932.6	33285.3	130875	1625.51	0.1	305.74	0.1	441.8	TC	replicate 1	MDA-MB-436	MDA-MB-436
572	33.23	41.49	38.06	41.49	31.15	89.34	89.96	88.7	89.96	83.7	90.76	87.17	86.84	87.17	86.18	9.87	11.85	10.99	11.85	8.97	2171.37	5347.39	874.46	226.17	1233.84	3924	9034	1180	280	1548	166215	589532	82945.4	24934.9	78023	1778.92	0.1	458.08	0.1	441.45	TC	replicate 1	MDA-MB-436	MDA-MB-436
377	57.92	71.39	49.94	71.39	60.82	80.84	87.62	87.27	87.62	80.17	79.94	85.85	90.65	85.85	80.36	13.69	16.76	12.81	16.76	12.07	2214.15	3861.15	1105.65	224.37	1172.64	3528	5709	1524	280	1612	326084	851357	142593	49472	134158	1821.89	0.1	697.2	0.1	436.18	TC	replicate 1	MDA-MB-436	MDA-MB-436
3049	48.4	61.85	42.04	61.85	44.71	79.19	82.01	84.21	82.01	80.33	77.78	83.52	83.57	83.52	77.24	13.64	16.63	12.31	16.63	12.39	1728.02	4414.39	8998.98	222.89	1192.3	2648	7149	13551	280	1492	252334	958651	1.07073e+06	48403.7	143848	1331.66	0.1	8579.29	0.1	435.88	TC	replicate 1	MDA-MB-436	MDA-MB-436
1192	43.53	68.59	56.72	68.59	53.12	90.72	84.04	74.56	84.04	79.25	93.75	86.64	71.87	86.64	79.33	12.69	17.36	13.16	17.36	12.61	4240.13	4648.49	881.15	219.12	1157.87	5745	7161	1080	284	1380	536256	1.10038e+06	119872	51870	144510	3831.96	0.1	512.83	0.1	433.49	TC	replicate 1	MDA-MB-436	MDA-MB-436
5446	47.82	58.44	55.16	58.44	39.39	87.63	90.62	75.5	90.62	83.27	89.39	90.45	76.47	90.45	77.73	14.13	16.82	13.08	16.82	10.8	2462.84	3498.16	988.35	226.58	1244.45	3688	4873	1328	268	1576	386276	777143	132810	50337.4	113899	2050.56	0.1	555.96	0.1	432.15	TC	replicate 1	MDA-MB-436	MDA-MB-436
1883	36.02	46.27	42.51	46.27	40.69	93.85	89	90.36	89	89.33	89.7	89.08	94.04	89.08	82.99	11.11	13.58	12.65	13.58	11.3	2165.17	4451.7	1183.59	224.89	1129.66	2976	6549	1648	252	1500	209878	644503	148706	32558.1	113262	1780.85	0.1	815.12	0.1	429.23	TC	replicate 1	MDA-MB-436	MDA-MB-436
297	34.3	49.94	46.55	49.94	39.66	93.57	84.35	84.57	84.35	93.12	94.44	84.63	87.64	84.63	92.98	10.7	14.97	13.89	14.97	12.29	2259.52	5592.45	1731.08	264.41	1365.38	3260	8342	2896	304	1672	203044	984151	262142	46529.9	161889	1627.22	0.1	1350.85	0.1	428.98	TC	replicate 1	MDA-MB-436	MDA-MB-436
998	35.81	46.96	43.7	46.96	36.76	88.24	87.84	87.9	87.84	87.05	85.45	91.92	84.03	91.92	85.27	10.62	13.79	12.35	13.79	10.89	1524.21	5637.96	1157.5	251.64	1440.14	2504	9206	1524	308	1844	135065	842046	138686	37583.7	134206	1043.77	0.1	749.1	0.1	427.68	TC	replicate 1	MDA-MB-436	MDA-MB-436
5923	40.75	83.61	50.9	83.61	68.92	76.66	70.36	81.06	70.36	59.38	79.1	67.09	78.75	67.09	33.22	11.37	17.02	12.03	17.02	12.69	3682.97	4556.81	1514.04	231.29	1188	5633	7037	2876	264	1520	373859	1.03697e+06	171956	52633.8	150248	3262.64	0.1	1145.78	0.1	427.54	TC	replicate 1	MDA-MB-436	MDA-MB-436
5418	36.02	50.08	49.75	50.08	38.91	94.45	94.85	95.04	94.85	89.21	94.56	98.04	95.63	98.04	93.64	11.25	15.59	15.58	15.59	11.18	3765.4	6960.43	16038.9	264.39	1246.76	5497	10490	16383	312	1664	374393	1.32913e+06	3.05604e+06	50487.1	122410	3317.12	0.1	15543.5	0.1	426.35	TC	replicate 1	MDA-MB-436	MDA-MB-436
6227	34.4	51.47	48.96	51.47	43.85	92.54	85.55	85.4	85.55	86.49	88.64	87.98	85.42	87.98	86.46	10.8	15.28	14.39	15.28	13.12	3211.05	5676.63	967.1	269.74	1192.02	4633	8346	1360	312	1540	293893	1.04147e+06	157314	49488.7	161171	2802.91	0.1	610.6	0.1	423.63	TC	replicate 1	MDA-MB-436	MDA-MB-436
2918	37.36	63.83	67.52	63.83	43.47	88.65	83.22	76.27	83.22	80.22	90.95	81.45	70.44	81.45	75.42	10.82	16.21	14.66	16.21	11.28	2019.31	4426.16	997.6	227.46	1211.6	3380	7301	1616	264	1664	185659	913332	168500	46935.9	120973	1598.84	0.1	601.1	0.1	419.18	TC	replicate 1	MDA-MB-436	MDA-MB-436
5064	36.02	54.06	46.22	54.06	45.85	89.99	80.38	82.3	80.38	77.03	90.43	80.35	82.69	80.35	75.93	11.04	14.59	12.86	14.59	11.96	3204.51	4450.61	743.35	332.35	1295.36	4645	6709	1000	396	1652	306626	744330	96486.2	55582.6	145504	2676.35	0.1	334.9	0.1	418.9	TC	replicate 1	MDA-MB-436	MDA-MB-436
3213	37.31	53.95	55.44	53.95	50.08	94.58	80.85	74.21	80.85	75.43	90.16	82.16	75	82.16	75.18	11.37	15.51	14.34	15.51	12.05	2334.56	5698.19	580.65	228.55	1166.79	3288	8810	712	276	1496	236981	1.07625e+06	93727.1	43166.8	133003	1926.26	0.1	220.17	0.1	418.32	TC	replicate 1	MDA-MB-436	MDA-MB-436
6046	31.13	41.56	40.86	41.56	35.43	92.87	93.11	93.58	93.11	93.06	95.38	90.38	93.62	90.38	90.43	9.57	12.86	12.56	12.86	11.04	2405.32	5389.61	1024.54	333.21	1205.23	3532	7585	1320	396	1452	173116	699570	127017	43250	115324	1896.91	0.1	680.13	0.1	416.89	TC	replicate 1	MDA-MB-436	MDA-MB-436
4232	32.8	44.17	40.75	44.17	36.01	92.67	92.96	92.64	92.96	93.62	96.34	93.66	92.88	93.66	90.99	10.06	13.56	12.5	13.56	11.11	2298.32	7723.76	1027.58	246.89	1227.36	3636	9750	1400	288	1492	182627	1.11501e+06	126112	35641.7	118973	1865.83	0.1	643.08	0.1	410.91	TC	replicate 1	MDA-MB-436	MDA-MB-436
1003	32.9	45.72	41.06	45.72	38.38	92.58	88.93	90.56	88.93	91.03	94.9	87.36	91.1	87.36	91.44	10.19	13.89	12.2	13.89	11.67	2259.69	6320.06	1053.1	279.98	1290.75	3288	8582	1528	380	1624	184257	957067	123110	42397.9	138005	1827.24	0.1	648.61	0.1	410.38	TC	replicate 1	MDA-MB-436	MDA-MB-436
6255	35.48	46.01	39.13	46.01	37.63	92.59	90.02	93.17	90.02	84.04	92.2	92.65	92.09	92.65	83.33	10.75	13.42	12.13	13.42	10.4	1636.44	5548.93	841.32	234.71	1186.63	2864	8830	1100	264	1464	148414	784888	97303.3	33198.8	100708	1236.05	0.1	476.92	0.1	406.2	TC	replicate 1	MDA-MB-436	MDA-MB-436
2575	33.23	52.13	48.32	52.13	44.29	90.12	93.95	93.15	93.95	85.57	93.33	94.3	92.89	94.3	85.4	10.16	15.54	14.7	15.54	12.05	2174.85	4951.21	6067.76	246.21	1201.37	3360	7821	10066	296	1540	176435	939282	1.02993e+06	46708	136945	1766.6	0.1	5684.03	0.1	400.95	TC	replicate 1	MDA-MB-436	MDA-MB-436
4037	32	42.61	39.59	42.61	36.88	94.09	89.26	88.4	89.26	88.92	94.09	88.92	90.98	88.92	88.64	9.93	12.94	11.37	12.94	10.8	2893.71	8287.81	618.66	221.96	1168.44	4153	10094	804	256	1608	223917	1.08955e+06	62799.8	29180	106942	2489.39	0.1	250.17	0.1	400.03	TC	replicate 1	MDA-MB-436	MDA-MB-436
2095	41.82	54.05	52.02	54.05	62.69	87.92	95.36	92.77	95.36	78	91.12	94.8	93.79	94.8	56.85	12.69	16.88	16	16.88	11.3	3514.64	4617.46	1742.3	243.75	1169.76	6005	6505	2776	296	1544	444502	1.03349e+06	350098	54557.5	117282	3106.58	0.1	1349.89	0.1	397.37	TC	replicate 1	MDA-MB-436	MDA-MB-436
4772	30.71	51.37	47.84	51.37	36.55	89.33	77	74.56	77	78.68	93.87	74.93	73.5	74.93	77.42	9.29	13.64	12.24	13.64	9.93	1331.02	3847.98	2054.84	296.51	1175.53	2280	6897	3964	344	1596	90259.1	561900	241927	43298.2	90963	934.55	0.1	1694.48	0.1	395.05	TC	replicate 1	MDA-MB-436	MDA-MB-436
5554	36.23	46.44	44.93	46.44	39.95	93.02	94.24	94.44	94.24	91.55	89.58	94.06	98.09	94.06	90.97	11.28	14.32	13.94	14.32	12.11	2249.43	4728.03	1084.12	225.78	1148.14	3188	5989	1472	264	1436	224597	761220	165525	36350.6	132311	1852.98	0.1	723.62	0.1	391.66	TC	replicate 1	MDA-MB-436	MDA-MB-436
842	34.23	50.62	49.23	50.62	38.11	92.02	89.06	87.7	89.06	82.97	92.42	87.44	87.74	87.44	86.43	10.57	15.09	14.84	15.09	10.27	1927.28	5786.47	1599.26	225.22	1172.06	2792	10118	2044	256	1580	169179	1.03515e+06	276778	40289.5	97033.7	1522.9	0.1	1170.85	0.1	391.57	TC	replicate 1	MDA-MB-436	MDA-MB-436
5922	41.11	57.75	58.19	57.75	46.69	84.44	82.95	79.77	82.95	79.03	81.96	80.47	80	80.47	76.25	11.62	15.09	14.37	15.09	11.76	1643.83	4033.44	8903.77	286.74	1162.93	2572	7017	12707	328	1432	174388	721545	1.44463e+06	51295.9	126274	1227.46	0.1	8484.5	0.1	390.54	TC	replicate 1	MDA-MB-436	MDA-MB-436
6416	37.84	46.11	45.08	46.11	39.18	94.62	94.91	81.51	94.91	80	91.82	93.03	82.79	93.03	81.18	11.94	14.06	11.37	14.06	9.93	1385.2	5298.26	588.59	219.99	1121.76	1892	8157	776	268	1444	155019	822169	59747.8	34137.3	86802.8	1004.78	0.1	220.14	0.1	389.28	TC	replicate 1	MDA-MB-436	MDA-MB-436
3545	35.59	50.18	46.64	50.18	34.52	94.1	93.56	93.94	93.56	91.95	94.92	92.02	95.05	92.02	90.34	11.18	15.02	14.26	15.02	10.47	3190.18	4000.93	1681.96	224.85	1196.89	4321	5497	2384	264	1552	313218	709072	268699	39850.2	103073	2781.99	0.1	1273.56	0.1	388.47	TC	replicate 1	MDA-MB-436	MDA-MB-436
2672	38.05	45.25	42.73	45.25	41.34	94.29	93.6	95.06	93.6	77.93	90.6	94.94	92.86	94.94	75.13	11.87	13.73	13.34	13.73	10.01	955.64	4114.58	688.11	230.34	1159.83	1412	5825	976	284	1644	105754	609390	96186.6	34114.1	91196	551.17	0.1	303.61	0.1	387.53	TC	replicate 1	MDA-MB-436	MDA-MB-436
5458	36.93	50.4	47.87	50.4	45.09	91.15	90.23	91.52	90.23	90.86	89.34	88.05	91.4	88.05	92.7	11.37	15.18	14.68	15.18	12.92	1912.18	5294.74	772.34	286.68	1174.21	2660	9202	984	384	1500	194106	958193	130775	51880	153878	1471.75	0.1	355.86	0.1	385.75	TC	replicate 1	MDA-MB-436	MDA-MB-436
781	38.49	44.17	44.6	44.17	35.05	93.29	90.11	86.12	90.11	80.79	96.21	89.18	90.54	89.18	80.34	11.83	13.46	12.52	13.46	9.71	1109.36	4657.59	733.39	225.94	1172.45	1624	8518	1000	256	1628	121842	662685	90312.4	32147.1	86822.8	696.87	0.1	308.96	0.1	384.03	TC	replicate 1	MDA-MB-436	MDA-MB-436
3048	70.26	90.55	90.49	90.55	77.01	88.31	62.52	66.69	62.52	79.99	87.21	62.6	57.83	62.6	84.77	15.18	20.3	15.61	20.3	14.75	2367.66	4267.13	1555.99	228.13	1090.61	3748	8077	2276	284	1408	425981	1.38113e+06	297772	73839.4	188827	1961.4	0.1	1159.69	0.1	383.93	TC	replicate 1	MDA-MB-436	MDA-MB-436
3972	33.86	46.85	43.1	46.85	32.8	88.42	83.35	84.55	83.35	75.86	91.33	85.89	83.79	85.89	70	10.19	13.14	12.39	13.14	8.61	1258.88	4428.04	779.24	223.39	1166.51	1964	8530	1032	256	1636	102650	600550	94013.3	30296.6	67941.9	862.53	0.1	378.83	0.1	382.05	TC	replicate 1	MDA-MB-436	MDA-MB-436
5652	34.4	41.92	40.63	41.92	33.33	92.44	89.97	88.92	89.97	88.63	93.03	92.53	89.49	92.53	90.86	10.32	12.77	12.09	12.77	9.93	2633.17	3474.35	905.28	226.18	1175.44	4012	4509	1272	264	1404	220189	445188	103946	28982	90956.4	2224.88	0.1	528.9	0.1	379.01	TC	replicate 1	MDA-MB-436	MDA-MB-436
3592	38.76	48.58	48.89	48.58	41.16	93.88	89.76	89.53	89.76	85.07	90.87	89.9	90	89.9	85.33	11.8	14.84	14.37	14.84	11.71	2669.96	5485.38	2280.39	222.15	1145.25	3932	9130	3916	260	1560	292133	949335	369993	38447.4	123401	2269.81	0.1	1880.27	0.1	376.78	TC	replicate 1	MDA-MB-436	MDA-MB-436
1390	37.99	46.91	35.59	46.91	31.18	80.95	83.77	88.93	83.77	85.94	88.04	84.27	90.09	84.27	88.24	9.87	12.31	10.6	12.31	9	2210.63	6360.23	766.13	226.42	1129.8	3660	10366	1020	292	1564	169221	756760	67570.8	26940.1	71914.1	1798.35	0.1	389.67	0.1	373.46	TC	replicate 1	MDA-MB-436	MDA-MB-436
2940	38.63	72.35	61.57	72.35	44.76	82.65	81.96	69.56	81.96	68.76	77.13	86.14	63.92	86.14	57.89	10.87	15.76	12.94	15.76	10.03	1553.88	4501.93	877.05	225.55	1200.36	2844	8706	1208	264	1728	144159	878398	115300	44008.8	94882	1145.58	0.1	452.61	0.1	371.96	TC	replicate 1	MDA-MB-436	MDA-MB-436
4245	34.41	49.43	48.64	49.43	38.06	89.33	80.09	79.16	80.09	78.34	91.43	79.49	79.5	79.49	79.8	10.55	13.64	12.96	13.64	10.37	2009.41	4747.28	784.69	256.46	1140.18	3108	10058	1184	324	1496	175553	693221	103485	37448.9	96291.5	1601.15	0.1	396.23	0.1	371.7	TC	replicate 1	MDA-MB-436	MDA-MB-436
2857	36.29	52.02	58.51	52.02	51.74	92.68	91.11	80.09	91.11	78.3	88.94	94.31	83.11	94.31	68.83	11.16	15.56	13.94	15.56	11.44	2215.2	5343.75	1157.86	223.16	1119.68	3452	9474	1976	256	1460	216571	1.01597e+06	176784	42427.9	115056	1798.92	0.1	777.52	0.1	371.25	TC	replicate 1	MDA-MB-436	MDA-MB-436
3504	41.01	59.36	65.01	59.36	50.65	87.99	85.94	75.99	85.94	75.07	85.14	82.27	72.64	82.27	73.95	12.09	16.31	14.99	16.31	11.76	3048.12	4776.46	3219.79	222.37	1183.48	4853	7461	5013	260	1684	349994	997538	567953	46440	128505	2639.73	0.1	2831.4	0.1	370.98	TC	replicate 1	MDA-MB-436	MDA-MB-436
1561	38.6	41.13	40.97	41.13	37.15	88.85	85	84.39	85	84.32	88.76	85.47	83.93	85.47	82.22	11.69	12.37	12.18	12.37	10.92	2263.61	3963.67	14453.3	228.47	1150.95	3452	4817	16383	272	1448	242964	476557	1.68362e+06	27469.3	107736	1863.32	0.1	13990.4	0.1	370.59	TC	replicate 1	MDA-MB-436	MDA-MB-436
4151	29.69	37.84	34.61	37.84	31.94	87.02	83.85	86.59	83.85	84.32	88.89	85.65	85.49	85.65	85.99	9	11.04	10.11	11.04	9.12	1181.7	5586.49	637.53	321.98	1138.37	2076	8562	892	396	1488	75217.3	534547	51189.4	30809.2	74353.6	773.23	0.1	273.03	0.1	369.9	TC	replicate 1	MDA-MB-436	MDA-MB-436
359	34.57	44.78	37.58	44.78	37.84	94.83	94.91	92.68	94.91	94.71	95.43	94.86	88.6	94.86	90.57	10.77	13.62	10.99	13.62	11.85	1934.16	6480.81	625.56	222.61	1187.55	2800	9934	1172	256	1468	176220	943662	59336.8	32413.3	130923	1517.76	0.1	225.11	0.1	367.16	TC	replicate 1	MDA-MB-436	MDA-MB-436
4243	40.8	57.38	54.7	57.38	62.47	79.78	89.56	91.03	89.56	64.4	75	90.05	91.17	90.05	55.04	10.7	17.42	16.61	17.42	11.23	2440.76	4170.09	1588.13	231.63	1137.28	3872	7841	2600	272	1464	219330	994075	344226	55216.5	112606	2024.27	0.1	1207.89	0.1	364.91	TC	replicate 1	MDA-MB-436	MDA-MB-436
4508	31.51	45.03	45.03	45.03	35.48	93.82	93.46	93.46	93.46	92.52	94.44	91.6	91.6	91.6	93.55	9.76	13.98	13.98	13.98	10.72	2765.31	6937.09	15720.2	275.65	1285.29	4593	9274	16383	332	1784	207079	1.06494e+06	2.41327e+06	42316.4	116033	2232.98	0.1	15246.3	0.1	364.91	TC	replicate 1	MDA-MB-436	MDA-MB-436
1874	34.87	52.17	58.35	52.17	57.31	90.88	89.56	82.45	89.56	77.36	89.19	87.93	82.86	87.93	76.52	10.84	14.66	12.92	14.66	11.44	1875.44	4877.5	587.47	233.35	1172.62	3456	6637	760	276	1464	173211	823841	76986.3	39414.2	120496	1467.19	0.1	238.97	0.1	364.24	TC	replicate 1	MDA-MB-436	MDA-MB-436
1305	38.21	44.5	42.45	44.5	40.7	94.07	93.69	94.88	93.69	93.56	88.19	94.88	93.26	94.88	94.79	11.6	14.02	13.44	14.02	12.35	2826.83	6549.64	6376.44	226.54	1153.81	3788	8394	10478	260	1472	298713	1.01091e+06	904591	34966.1	138243	2414.39	0.1	5976.86	0.1	361.37	TC	replicate 1	MDA-MB-436	MDA-MB-436
5688	31.89	39.13	36.98	39.13	34.95	82.99	94.31	93.86	94.31	85.99	83.12	93.57	94.78	93.57	84.7	9.21	12.18	11.48	12.18	9.85	2885.21	6837.32	696.51	234.27	1133.14	4745	9974	896	320	1372	192051	796459	72152.1	27289.6	86268.6	2476.79	0.1	348.07	0.1	360.74	TC	replicate 1	MDA-MB-436	MDA-MB-436
6265	35.17	48.37	46.97	48.37	42.31	86.29	93.61	90.86	93.61	85.92	87.26	94.36	91.8	94.36	83.85	10.6	14.7	13.92	14.7	11.74	3033.39	5808.34	853.54	234.11	1102.55	4537	8181	1080	268	1388	267537	985897	129965	39737	119259	2625.02	0.1	481.14	0.1	358.07	TC	replicate 1	MDA-MB-436	MDA-MB-436
1938	35.59	54.17	58.3	54.17	37.84	89.8	79.46	75.52	79.46	62.22	90	79.06	70.82	79.06	57.24	10.8	13.87	12.71	13.87	8.76	2525.25	5165.83	1433.7	229.23	1125.08	4317	8430	2640	268	1560	231125	780128	181919	34618.3	67868.6	2117.03	0.1	1057.43	0.1	352.65	TC	replicate 1	MDA-MB-436	MDA-MB-436
705	35.16	47.71	44.22	47.71	38.05	92.07	93.13	91.22	93.13	86.93	94.12	94.09	87.98	94.09	84.82	10.4	14.35	13.44	14.35	10.89	1745.96	5623.81	878.78	225.29	1105.68	2840	8942	1336	256	1452	148178	910122	124668	36458.8	103038	1349.46	0.1	486.4	0.1	349.26	TC	replicate 1	MDA-MB-436	MDA-MB-436
779	33.76	40.16	36.62	40.16	33.44	94.34	92.02	94.15	92.02	93.58	90.74	90.56	92.59	90.56	92.04	10.7	12.31	11.35	12.31	10.32	1586.15	5618.55	760.41	226.31	1114.77	2140	7493	1032	296	1476	142534	668512	76873.1	26926.8	93217.9	1177.67	0.1	391.94	0.1	346.28	TC	replicate 1	MDA-MB-436	MDA-MB-436
3878	39.66	54.63	54.8	54.63	45.79	89.49	83.06	78.19	83.06	83.31	88.3	83.96	75.43	83.96	84.67	11.85	15.52	13.62	15.52	11.76	1825.24	4852.9	802.43	226.96	1165.92	2704	8466	1088	284	1724	201226	918612	116841	42962.1	126598	1408.94	0.1	386	0.1	345.55	TC	replicate 1	MDA-MB-436	MDA-MB-436
5504	37.58	49.61	47.02	49.61	55.62	89.31	91.2	92.86	91.2	77.75	89.36	90.27	95.74	90.27	65.27	11.16	14.75	14.11	14.75	11.25	2218.18	4659.72	885.99	250.12	1171.06	3544	7429	1332	292	1600	216862	796748	138591	42767.4	116439	1785.77	0.1	469.52	0.1	342.58	TC	replicate 1	MDA-MB-436	MDA-MB-436
3604	37.31	47.82	51.48	47.82	39.35	90.1	89.8	75.83	89.8	83.61	85.83	93.46	73.33	93.46	81.22	11.28	13.94	12.29	13.94	10.62	1324.18	5000.2	777.05	230.94	1114.44	2240	8726	1068	268	1408	132214	763437	92132.9	35260.6	98754.4	931.84	0.1	348.65	0.1	342.07	TC	replicate 1	MDA-MB-436	MDA-MB-436
193	41.39	62.33	60.93	62.33	49.44	83.34	82.5	76.88	82.5	80.25	82.69	82.9	75.64	82.9	82.68	11.74	16.23	15.04	16.23	12.73	3687.69	4311.22	1254.67	243.7	1115.83	6337	7161	1840	300	1548	398884	891408	222883	50388.9	142049	3271.2	0.1	898.21	0.1	339.42	TC	replicate 1	MDA-MB-436	MDA-MB-436
673	52.59	73.21	71.13	73.21	54.1	80.8	87.04	73.36	87.04	74.74	83.99	86.7	71.91	86.7	74.64	12.73	17.51	13.73	17.51	10.16	1084	3285.79	610.91	225.74	1127.03	1568	8558	768	260	1508	137997	791476	90478.8	54376.1	91417.3	671.62	0.1	266.51	0.1	338.46	TC	replicate 1	MDA-MB-436	MDA-MB-436
3200	39.66	52.49	51.95	52.49	56.95	93.41	90.52	89.82	90.52	78.02	91.43	91.61	87.87	91.61	69.2	12.18	15.69	15.21	15.69	10.89	1431.79	4932.16	841.28	230.18	1139.73	1944	7053	1156	296	1540	166784	954134	152947	44529.7	106211	1023.48	0.1	448.84	0.1	335.28	TC	replicate 1	MDA-MB-436	MDA-MB-436
4598	36.65	78.95	78.5	78.95	40.49	87.73	72.87	62.24	72.87	83.26	85.78	74.46	59.85	74.46	86.31	10.92	16.42	14.57	16.42	11.3	2393.33	3604.83	635.37	233.49	1107.15	3380	7161	796	312	1352	224029	763346	105997	49443.7	111005	1988.96	0.1	234.88	0.1	334.71	TC	replicate 1	MDA-MB-436	MDA-MB-436
908	37.52	54.66	52.33	54.66	44.56	89.02	82.19	76.93	82.19	84.66	90.73	84.85	79.35	84.85	85.71	11.46	15.64	14.59	15.64	13.06	2656.39	5337.22	9794.81	321.13	1093.89	4185	7261	15075	396	1376	274071	1.02583e+06	1.6381e+06	61723.1	146537	2243.96	0.1	9418.5	0.1	333.46	TC	replicate 1	MDA-MB-436	MDA-MB-436
5141	41.28	52.33	52.12	52.33	45.79	94.23	93.32	93.07	93.32	89.67	95.5	95.54	93.58	95.54	86.87	12.83	16.16	15.73	16.16	13.32	4277.57	4864.35	15303.9	226.01	1112.61	6537	7245	16383	256	1408	553448	997680	2.97331e+06	46355.2	155063	3853.08	0.1	14849.6	0.1	332.26	TC	replicate 1	MDA-MB-436	MDA-MB-436
3614	33.5	38.17	36.77	38.17	32.04	91.63	92.35	89.69	92.35	79.46	89.74	90.59	84.86	90.59	77.71	10.16	11.62	10.75	11.62	9.12	1672.62	6131.46	613.16	225.22	1131.64	2700	9234	772	256	1488	135691	650464	55609.2	23893.2	73914.3	1276.14	0.1	212.66	0.1	331.15	TC	replicate 1	MDA-MB-436	MDA-MB-436
3714	39.94	56.05	72.14	56.05	60.15	80.23	89.85	78.04	89.85	74.58	77.59	90.71	72.54	90.71	71.59	11.09	16.37	13.32	16.37	10.99	1634.81	4414.61	745.7	230.15	1109.61	2544	8057	964	272	1424	157788	929314	103926	48448.6	105754	1222.36	0.1	349.31	0.1	330.42	TC	replicate 1	MDA-MB-436	MDA-MB-436
758	38.37	48.89	42.78	48.89	40.78	87.32	89.24	90.73	89.24	85.88	87.4	90.86	93.81	90.86	85.83	11.6	14.65	12.75	14.65	11.44	2192.28	4875.98	915.95	219.26	1058.28	3376	7121	1516	304	1484	231659	821554	116985	36943	108747	1791.99	0.1	543.48	0.1	329.79	TC	replicate 1	MDA-MB-436	MDA-MB-436
4406	33.01	52.16	45.24	52.16	43.26	93.8	88.97	93.05	88.97	85.2	96.97	88.68	92.59	88.68	79.1	10.24	15.14	13.64	15.14	11.91	1585.6	4580.75	872.33	294.79	1146.03	2436	7477	1172	348	1520	130610	825171	127382	53103.1	127776	1117.18	0.1	511.87	0.1	329.62	TC	replicate 1	MDA-MB-436	MDA-MB-436
3165	34.19	44.45	40.31	44.45	35.69	93.43	84.04	87.46	84.04	83.69	95.37	84.24	84.91	84.24	83.62	10.7	13.22	12.29	13.22	9.68	1597.72	5924.7	2873.77	242.04	1135.73	2368	9462	5449	284	1488	143574	813392	340734	33228.8	83631	1193.31	0.1	2493.29	0.1	327.31	TC	replicate 1	MDA-MB-436	MDA-MB-436
5686	57.02	76.45	40.58	76.45	62	58.63	68.7	92.77	68.7	81.74	51.03	64.64	92.25	64.64	85.44	12.39	16.96	12.27	16.96	12	2001.48	5570.03	792.23	244.88	1096.27	3220	8418	1136	288	1488	241473	1258278	93602.3	55319.7	123443	1569.23	0.1	403.76	0.1	326.52	TC	replicate 1	MDA-MB-436	MDA-MB-436
5590	33.54	45.08	43	45.08	36.98	93.32	86.17	84.75	86.17	89.38	95.19	88.41	86.96	88.41	90.19	10.5	13.18	12.58	13.18	10.65	3195.49	5542.81	757.1	224.22	1082.37	4753	9218	956	272	1324	276516	756351	94176.4	30596.1	96363	2787.41	0.1	380.63	0.1	325.99	TC	replicate 1	MDA-MB-436	MDA-MB-436
4145	42.68	60.23	60.23	60.23	58.08	92.31	88.39	88.39	88.39	79.31	94.27	89.68	89.68	89.68	80	12.9	18.27	18.27	18.27	12.81	2730.26	3841.22	16182.7	228.84	1130.55	4145	5309	16383	284	1452	356659	1.00677e+06	4241416	59977.5	145805	2333.77	0.1	15705.7	0.1	322.21	TC	replicate 1	MDA-MB-436	MDA-MB-436
2909	34.09	42.04	36.67	42.04	37.2	92.47	92.42	94.59	92.42	78.36	91.94	93.53	91.8	93.53	80	10.57	12.79	11.37	12.79	9.06	1592.53	6061.3	963.44	226.8	1094.25	2828	11110	1380	320	1448	139794	779191	97799.2	29155	70561.2	1184.07	0.1	559.1	0.1	321.85	TC	replicate 1	MDA-MB-436	MDA-MB-436
6061	38.17	49.16	47.44	49.16	40.97	94.85	94.78	95.45	94.78	82.81	97.74	91.18	93.93	91.18	81.57	11.87	15.11	14.77	15.11	10.72	1434.36	5183.29	16007.3	235.7	1092.63	1964	8061	16383	308	1408	158730	929399	2.74369e+06	42263.2	98639.5	1033.89	0.1	15570	0.1	320.21	TC	replicate 1	MDA-MB-436	MDA-MB-436
5407	37.84	48.41	56.45	48.41	40.75	91.34	89.95	81.38	89.95	74.19	89.45	90.29	77.85	90.29	74.06	11.64	14.77	12.75	14.77	10.6	1852.3	5646.33	972.51	258.23	1143.11	3428	9946	1272	304	1460	197274	967793	124208	44261.7	100819	1423.86	0.1	556.02	0.1	318.68	TC	replicate 1	MDA-MB-436	MDA-MB-436
5175	29.89	37.89	35.48	37.89	31.67	90.92	90.05	91.48	90.05	75.9	92.12	90.52	91.44	90.52	75.78	9.35	11.09	10.84	11.09	8.23	1767.2	4965.31	1430.5	222.41	1110.37	2768	7429	2256	248	1468	121308	479241	132118	21466.9	59128.8	1362.7	0.1	1026.07	0.1	317.92	TC	replicate 1	MDA-MB-436	MDA-MB-436
6406	32.85	44.76	41.18	44.76	37.13	86.36	86.62	85.29	86.62	74.64	87.5	89.07	88.3	89.07	70.45	9.66	12.83	11.85	12.83	9.66	1346.2	4378.32	633.28	229.44	1105.18	2096	6349	812	256	1452	98569.6	566484	69817.3	29685.9	80921.9	937.84	0.1	264.8	0.1	316.7	TC	replicate 1	MDA-MB-436	MDA-MB-436
5201	39.13	52.67	57.54	52.67	54.77	90.83	92.93	83.38	92.93	80.49	93.92	94.84	87.77	94.84	79.01	11.8	16.34	13.96	16.34	11.35	2020.96	4908.45	772.83	221.73	1066.91	2932	7937	964	256	1304	221122	1.02919e+06	118318	46491.6	107859	1624.7	0.1	364.39	0.1	314.44	TC	replicate 1	MDA-MB-436	MDA-MB-436
3678	39.56	53.73	47.39	53.73	40.92	94.78	90.33	92.51	90.33	88.66	96.07	91.51	93.51	91.51	86.96	12.18	16	14.28	16	12.09	2114.09	5003.7	618.81	217.97	1034.59	3004	8934	796	264	1288	246264	1.00544e+06	99113.8	43799.1	118795	1717.7	0.1	242.32	0.1	314.16	TC	replicate 1	MDA-MB-436	MDA-MB-436
2686	33.01	40.31	40.31	40.31	42.13	93.79	92.77	93.08	92.77	77.78	96.06	94.16	90.21	94.16	72.47	10.37	12.42	12.31	12.42	9.71	1452.45	5576.65	787.29	230.02	1074.31	2076	8173	1020	268	1372	122664	675127	93673.9	27847	79555.6	1052.08	0.1	430.85	0.1	313.84	TC	replicate 1	MDA-MB-436	MDA-MB-436
843	40.59	72.04	80.84	72.04	42.19	79.88	79.97	76.7	79.97	74.35	76.27	75.68	50.44	75.68	73.58	11.18	15.34	13.48	15.34	10.11	2199.07	3621.86	1388.04	232.39	1097.26	3152	7301	1984	272	1344	215909	669013	198068	42925.5	88102.4	1802.85	0.1	1003.6	0.1	312.92	TC	replicate 1	MDA-MB-436	MDA-MB-436
1506	58.03	62.43	64.01	62.43	38.37	65.58	79.56	72.45	79.56	88.85	62.57	80.34	69.58	80.34	85.08	13.77	16.82	14.57	16.82	11.46	1802.3	5010.79	889.13	226.46	1116.02	2940	7973	1236	256	1424	268429	1.11318e+06	148330	50310.7	115144	1393.92	0.1	496.72	0.1	311.59	TC	replicate 1	MDA-MB-436	MDA-MB-436
5303	38.92	48.1	46	48.1	56.64	94.06	91.94	90.85	91.94	77.84	95.17	93.98	92.22	93.98	69.64	11.94	14.22	13.56	14.22	10.89	1787.02	5515.58	702.24	219.86	1085.21	2520	9634	912	252	1436	199987	876545	101375	34941.1	101131	1386.68	0.1	293.75	0.1	308.74	TC	replicate 1	MDA-MB-436	MDA-MB-436
580	31.33	41.64	34.45	41.64	35.05	88.29	81.4	78.07	81.4	79.73	89.08	84.02	72.48	84.02	80.38	9.6	11.37	8.88	11.37	9.15	2644.8	4093.76	456.38	224.03	1095.97	4076	6393	528	252	1408	191453	415558	28289.7	22741.6	72040.6	2236.41	0.1	91.93	0.1	307.57	WBC	replicate 1	WBC	MDA-MB-436
6408	39.35	59.86	76.65	59.86	41.86	89.24	79.88	68.45	79.88	69.33	89.06	80.98	67.62	80.98	64.37	11.64	17.1	15.51	17.1	9.6	1742.56	4561.83	848.65	225.7	1074.07	2768	7713	1344	260	1440	185587	1.04761e+06	160289	51831.7	77750.1	1334.19	0.1	460.2	0.1	305.71	TC	replicate 1	MDA-MB-436	MDA-MB-436
5892	36.34	44.17	40.7	44.17	36.27	90.45	88.51	86.08	88.51	82.5	88.21	85.07	84.51	85.07	81.32	10.6	12.35	10.94	12.35	9.82	1134.43	5647.4	537.79	225.01	1076.64	1880	10194	748	256	1428	100054	676644	50563.7	26960.1	81519.3	730.03	0.1	185.33	0.1	304.24	TC	replicate 1	MDA-MB-436	MDA-MB-436
1940	33.97	43.81	41.99	43.81	34.19	87.51	87.81	82.5	87.81	82.95	90.37	90.06	85.07	90.06	80.24	9.95	12.86	11.91	12.86	9.41	2078.61	4638.24	1001.81	276.1	1096	3664	7405	1300	312	1356	161709	602042	111696	35838.1	76145.9	1670.24	0.1	633.38	0.1	303.52	TC	replicate 1	MDA-MB-436	MDA-MB-436
1366	34.57	49.23	43.86	49.23	45.79	93.85	88.81	94.41	88.81	76.63	94.64	89.39	94.19	89.39	74.78	10.89	14.48	13.5	14.48	11.04	2357.46	4645.53	1765.71	224.83	1098.24	3728	8125	3056	280	1380	219691	765332	252695	37039.5	105086	1944.99	0.1	1313.31	0.1	301.8	TC	replicate 1	MDA-MB-436	MDA-MB-436
2789	36.45	41.71	41.18	41.71	39.23	93.94	94.43	93.67	94.43	91.24	88.33	93.57	93.71	93.57	88.51	11.28	12.83	12.31	12.83	11.76	1817.22	5991.31	844.13	243.32	1082.97	2508	8298	1852	288	1412	181442	775178	100437	31481.4	117592	1416.83	0.1	451.65	0.1	298.55	TC	replicate 1	MDA-MB-436	MDA-MB-436
1285	35.59	45.24	45.1	45.24	40.1	92.06	88.8	89.41	88.8	79.33	90.99	87.57	88.83	87.57	78.7	10.84	13.69	13.6	13.69	10.7	1806.29	5433.4	1412.84	225.62	1129.11	2656	8053	2688	252	1512	166824	800193	205134	33227.1	101464	1389.85	0.1	964.59	0.1	296.68	TC	replicate 1	MDA-MB-436	MDA-MB-436
855	36.77	54.05	48.94	54.05	33.12	84.71	87.42	87.34	87.42	86.11	82.27	88.1	88.27	88.1	86.87	10.8	14.46	13.44	14.46	9.21	1517.96	4312.46	735.12	227.59	1016.58	2620	8021	1004	276	1308	138932	708666	104287	37400.7	67667.3	1133.51	0.1	354.72	0.1	296.14	TC	replicate 1	MDA-MB-436	MDA-MB-436
3228	34.93	51.52	49.44	51.52	25.82	87.64	91.19	83.73	91.19	85.99	84.19	92.53	85.99	92.53	81.13	10.67	15.3	12.9	15.3	7.49	2337.28	4945.36	703.62	230.53	1105.4	3588	8966	900	272	1452	209059	909369	91914.9	42391.3	48746.5	1917.12	0.1	327.15	0.1	292.99	TC	replicate 1	MDA-MB-436	MDA-MB-436
5314	36.08	56.52	45.57	25.06	42.95	89.78	88.76	86.53	79.31	73.67	87.28	89.85	85.14	79.79	72.94	10.99	15.49	13.62	7.06	9.49	1880.12	3924.97	1500.98	270.3	1033.32	2864	6957	2272	336	1384	178337	739697	218556	10570.4	73080.6	1479.78	0.1	1104.62	45.81	288.87	TC	replicate 1	MDA-MB-436	MDA-MB-436
1717	35.05	46.91	42.78	46.91	39.49	92.28	90.52	91.47	90.52	90.8	90.91	90.84	91.59	90.84	90.23	10.8	14.22	13.04	14.22	11.87	2098.69	4168.04	693.58	225.07	1053.32	3520	7377	884	256	1412	192084	662392	92623.8	35768.2	116564	1690.22	0.1	309.15	0.1	288.86	TC	replicate 1	MDA-MB-436	MDA-MB-436
6094	31.51	36.12	35.59	36.12	30.86	92.42	93.78	92.76	93.78	91.21	94.22	89.36	89.77	89.36	95.03	9.57	11.16	10.67	11.16	9.23	1587.14	4582.14	749.21	227.17	1083.06	2660	7417	1092	312	1404	114230	447977	67013.3	22209.1	72543.1	1178.68	0.1	372.74	0.1	286.65	TC	replicate 1	MDA-MB-436	MDA-MB-436
225	34.52	46.86	45.36	46.86	36.98	93.36	95.3	89.61	95.3	90.48	93.02	97.15	90.31	97.15	87.56	10.67	14.3	13.02	14.3	10.92	2081.49	5390.87	1946.1	265.68	1650.49	3020	6985	2560	312	1856	186180	865696	259080	42664.2	154495	977.13	0.1	1501.65	0.1	286.05	TC	replicate 1	MDA-MB-436	MDA-MB-436
6055	36.98	41.16	39.34	41.16	37.41	93.08	91.02	89.82	91.02	86.25	96.65	92.48	91.51	92.48	84.36	11.25	12.73	11.98	12.73	10.57	2038.03	4369.31	636.34	286.33	1078.39	3052	5465	812	360	1376	202641	556229	71742.7	36450.4	94662.3	1605.78	0.1	271.88	0.1	286.04	TC	replicate 1	MDA-MB-436	MDA-MB-436
4123	30.92	73.52	37.62	29.46	69.76	93.16	60.24	94.66	57.87	55.28	93.06	58.9	94	62.67	35.89	9.57	15.52	11.51	6.3	12.33	1678.77	4589.26	908.53	275.15	1065.64	2660	8642	1316	340	1352	120825	868707	94492.6	8585.09	127237	1278.28	0.1	528.11	42.65	285.15	TC	replicate 1	MDA-MB-436	MDA-MB-436
2191	38.98	48.68	47.14	48.68	45	93.64	93.58	93.69	93.58	90.36	91.81	95.48	92.52	95.48	92.77	12.2	15.3	14.57	15.3	12.98	1722.93	5383.1	1313.67	227.77	1068.05	2756	8005	1976	260	1420	201416	989861	219154	41883.7	141299	1310.6	0.1	917.19	0.1	283.59	TC	replicate 1	MDA-MB-436	MDA-MB-436
823	35.76	50.73	49.66	50.73	27.55	92.39	85.79	86.39	85.79	83.39	88.7	88.3	89.1	88.3	81.65	11.04	14.43	13.94	14.43	7.6	1453.15	4449.19	1521.99	226.37	1046.79	2228	6097	2160	272	1372	139046	727433	232380	37011.2	47468.4	1052.76	0.1	1105.5	0.1	282.39	TC	replicate 1	MDA-MB-436	MDA-MB-436
3426	34.19	48.37	48.69	48.37	33.97	84.93	77.4	75.9	77.4	78.29	82.07	76.99	74.77	76.99	77.14	9.87	13.4	13.2	13.4	9.63	1600.33	5311.53	1024.5	223.19	1034.58	2568	7813	1512	272	1316	122503	749099	140225	31476.5	75322.2	1195.83	0.1	664.1	0.1	282.13	TC	replicate 1	MDA-MB-436	MDA-MB-436
5156	35.48	73.53	71.56	73.53	58.47	89.7	78.14	78	78.14	70.17	88.89	81.3	82.14	81.3	66.5	10.7	14.28	13.89	14.28	10.37	2882.67	5110.21	777.86	228.81	1070.34	3928	10462	976	268	1436	259040	818500	117793	36648.5	90393.9	2458.33	0.1	337.41	0.1	281.87	TC	replicate 1	MDA-MB-436	MDA-MB-436
660	33.23	40.74	34.77	40.74	36.51	89.53	88.34	89.06	88.34	77.47	93.01	87.5	93.88	87.5	80	9.93	12	10.19	12	9.06	1109.98	6596.33	677.39	236.9	1062.25	1836	11354	940	272	1368	85890.9	746433	55234.8	26807	68497.7	701.55	0.1	288.9	0.1	281.85	TC	replicate 1	MDA-MB-436	MDA-MB-436
6145	39.77	54.65	64.43	54.65	52.23	89.18	89.76	71.11	89.76	68.61	88.49	90.08	63.96	90.08	55.26	12.13	16.01	12.77	16.01	10.03	1340.4	3288.42	810.75	231.28	1049.58	2180	6461	1180	264	1388	155024	662144	103886	46569.8	82963.7	951.94	0.1	418.34	0.1	281.15	TC	replicate 1	MDA-MB-436	MDA-MB-436
1896	37.52	57.87	56.1	57.87	43.21	87	91.86	92.24	91.86	77.06	83.91	91.3	93.55	91.3	74.04	11.04	17.1	16.71	17.1	10.5	1661.63	4531.18	3252.51	228.46	1065.17	2680	7877	5821	264	1308	158995	1.04057e+06	713098	52464.1	92172.8	1257.22	0.1	2860.05	0.1	280.69	TC	replicate 1	MDA-MB-436	MDA-MB-436
3563	41.37	54.38	41.22	54.38	60.71	82.59	84.77	77.55	84.77	68.64	82.35	81.55	72.6	81.55	53.91	12	15.25	10.5	15.25	11.35	1785.9	4842.97	2262.05	231.07	1034.19	3100	7465	5909	284	1316	202090	884495	195742	42201.6	104550	1381.52	0.1	1917.69	0.1	277.78	TC	replicate 1	MDA-MB-436	MDA-MB-436
2687	35.26	48.3	51.08	48.3	31.08	91.36	91.5	87.99	91.5	71.28	89.4	89.28	86.48	89.28	70.09	10.72	14.06	13.71	14.06	7.87	1104.04	4799.71	804.62	228.66	1041.85	1796	8914	1304	268	1352	99669.6	744806	118833	35483.6	50711.8	699.64	0.1	420.12	0.1	277.42	TC	replicate 1	MDA-MB-436	MDA-MB-436
942	37.41	51.4	45.64	34.94	44.1	91.74	90.21	92.61	62.06	82.29	89.21	89.26	98.02	60.4	76.92	11.3	14.9	13.69	7.31	11.13	1959.7	4277.11	14100.9	368.59	1033.3	2980	6189	16383	620	1308	196484	745562	2.07668e+06	15487.8	100592	1543.31	0.1	13685.1	124.1	272.91	TC	replicate 1	MDA-MB-436	MDA-MB-436
3385	36.33	48.73	47.6	48.73	30.65	91.9	90.53	87.13	90.53	72.69	93.25	90.91	87.8	90.91	75.2	11.2	13.87	13.18	13.87	8.14	1508.91	5728.12	649.22	222.06	1087.55	2156	7741	924	272	1388	148776	865045	88590	33534.9	56556.1	1104.42	0.1	280.72	0.1	271.14	TC	replicate 1	MDA-MB-436	MDA-MB-436
1055	36.88	49.37	42.28	49.37	39.66	86.14	91.74	90.21	91.74	84.49	83.77	94.31	90.27	94.31	78.75	10.99	13.98	12.56	13.98	11.28	2363.26	5158.47	977.01	274.76	1703.28	2932	7821	1464	336	1932	224164	791894	121125	42179.9	170066	1198.95	0.1	512.66	0.1	270.79	TC	replicate 1	MDA-MB-436	MDA-MB-436
4583	30.65	34.84	34.09	34.84	27.54	89.17	90.21	90.04	90.21	83.13	92.81	90.91	91.24	90.91	85.22	9.41	10.8	10.72	10.8	7.8	1339.4	3503.53	15041.4	358	1138.54	2016	5517	16383	428	1396	93056.5	320662	1.3579e+06	32766.1	54471	810.99	0.1	14630.5	0.1	270.1	TC	replicate 1	MDA-MB-436	MDA-MB-436
4828	35.37	49.33	45.64	49.33	41.55	90.96	88.2	85.06	88.2	81.22	87.16	88.33	84.83	88.33	76.75	10.75	14.13	13.08	14.13	10.99	1836.35	5205.55	694.75	233.33	1062.46	2836	9094	916	280	1324	166545	816447	93357.7	36595.2	100778	1431.95	0.1	278.33	0.1	270.04	TC	replicate 1	MDA-MB-436	MDA-MB-436
5622	35.38	46.96	49.9	46.96	29.78	93.16	91.17	77.73	91.17	89.77	88.18	90.22	74.71	90.22	86.57	10.8	13.77	11.76	13.77	8.42	1258.29	3665.47	747.2	225.8	1008.69	1824	5913	1144	252	1332	115166	545924	81133.2	33629.8	56231.6	869.8	0.1	390.74	0.1	268.2	TC	replicate 1	MDA-MB-436	MDA-MB-436
2642	52.01	66.57	73.84	66.57	55.62	74.91	69.25	88.05	69.25	78.75	79.49	70.45	89.68	70.45	81.16	13.73	16.72	14.37	16.72	10.84	1521.45	5792.46	744.59	224.98	1075.09	2240	9110	924	268	1332	225334	1.27238e+06	120636	49420.4	99410	1108.95	0.1	355.09	0.1	267.88	TC	replicate 1	MDA-MB-436	MDA-MB-436
1901	33.76	59.42	57.6	59.42	44.86	87.75	88.58	90.52	88.58	71.88	89.66	87.4	89.95	87.4	68.6	9.6	17.99	17.48	17.99	9.55	1526	3823.05	15397.7	233.82	1091.6	2744	8097	16383	272	1328	110465	971786	3.69615e+06	59435	78111.2	1117.63	0.1	14925.6	0.1	267.33	TC	replicate 1	MDA-MB-436	MDA-MB-436
3487	45.14	55.38	50.98	55.38	44.6	75.88	76.86	70.35	76.86	69.04	73.58	76.68	64.24	76.68	65.32	11.85	14.3	12.65	14.3	10.84	1771.56	4235.34	600.74	318.38	1042.2	2728	7537	956	436	1312	195309	680134	75476.9	51127.8	96254.9	1371.14	0.1	244.25	0.1	265.7	TC	replicate 1	MDA-MB-436	MDA-MB-436
3946	32.75	44.71	44.82	44.71	31.29	92.59	90.44	89.43	90.44	89.72	94.18	91.59	91.69	91.59	93.02	10.01	13.52	13.36	13.52	9.55	2364.55	4050.1	2062.54	230.32	983.93	3944	5757	3388	276	1344	185922	581306	289169	33057.3	70406.4	1976.17	0.1	1706.11	0.1	263.43	TC	replicate 1	MDA-MB-436	MDA-MB-436
5997	32.9	44.14	39.45	44.14	35.91	92.05	89.31	91.4	89.31	94.5	89.29	88.02	91.24	88.02	89.8	10.19	13.3	12.05	13.3	11.39	1678.06	6091.65	770.18	251.13	1015.48	2724	9834	1220	292	1240	136831	846450	87792.9	34894.5	103504	1277.58	0.1	389.68	0.1	263.1	TC	replicate 1	MDA-MB-436	MDA-MB-436
679	56.85	65.76	45.46	65.76	29.36	61.89	67.35	82.49	67.35	87.38	57.14	65.86	84.51	65.86	90.6	13.2	15.51	12.27	15.51	8.88	1640.33	4966.02	499.25	223.37	1031.28	2840	8450	624	264	1292	224515	937959	58987.3	42188.3	63926.4	1231.86	0.1	154.79	0.1	262.79	TC	replicate 1	MDA-MB-436	MDA-MB-436
5505	36.12	55.89	58.04	55.89	45.21	91.05	86.7	82.55	86.7	82.56	88.21	88.82	83.53	88.82	83.2	11.01	15.54	15	15.54	11.64	2084.28	4972.45	868.96	222.76	1030.36	3156	7681	1088	288	1264	198569	943310	153641	42259.8	109736	1675.97	0.1	472.58	0.1	261.91	TC	replicate 1	MDA-MB-436	MDA-MB-436
5059	32.4	48.47	48.47	48.47	38.49	89.38	89.91	89.8	89.91	80.02	89.94	88.39	88.36	88.39	78.07	9.74	14.95	14.93	14.95	9.95	1093.59	2999.25	1946.4	226.38	1035.55	1684	4097	2824	256	1260	81437.7	526557	340906	39743.7	80562.4	693.16	0.1	1514.26	0.1	259.2	TC	replicate 1	MDA-MB-436	MDA-MB-436
3239	43	59.75	61.78	59.75	46.65	91.42	87.24	69.82	87.24	60.34	91.17	91.13	54.21	91.13	51.47	12.96	16.03	12.54	16.03	8.49	1781.6	4136.82	6394.56	228.68	1019.03	2616	6565	10366	272	1356	234958	834696	790108	46142.2	57656.1	1373.21	0.1	6030.84	0.1	258.57	TC	replicate 1	MDA-MB-436	MDA-MB-436
5258	34.62	48.47	45.36	48.47	37.52	91.86	86.04	84.52	86.04	85.47	91.98	86.72	85.27	86.72	84.07	10.6	13.98	13	13.98	9.82	2427.6	4484.09	780.34	258.97	1030.68	3804	8029	1044	304	1264	214108	688367	103560	39755.3	78039.6	2007.22	0.1	375.86	0.1	258.22	TC	replicate 1	MDA-MB-436	MDA-MB-436
3988	41.54	53.95	51.16	53.95	40.63	87.03	88.96	89.36	88.96	76.87	87.97	88.63	88.79	88.63	75	11.87	15.71	15.21	15.71	10.5	1457.43	5484.85	14457.8	251.73	1058.46	2172	9230	16383	300	1276	161283	1.06333e+06	2.62847e+06	48801.4	91592.1	1041.1	0.1	14043.4	0.1	258.02	TC	replicate 1	MDA-MB-436	MDA-MB-436
3028	40.68	52.88	39.99	52.88	33.66	66.63	66.24	82.28	66.24	57.72	71.74	69.54	81.97	69.54	57.27	9.87	12.65	11.11	12.65	7.63	824.17	4434.52	632.29	227.5	993.85	1224	9590	856	276	1324	63089.4	557151	61290.5	28582.6	45481.5	419.68	0.1	231.82	0.1	257.44	TC	replicate 1	MDA-MB-436	MDA-MB-436
85	32.15	46.55	42.74	46.55	41.17	91.43	88.76	91.49	88.76	84.45	97.31	89.94	91.85	89.94	83.66	9.93	13.58	13	13.58	11.67	2908.2	5260.35	645.3	257.23	1261.88	4409	7909	804	300	1504	225038	761576	85639.6	37240.9	134919	2251.73	0.1	264.81	0.1	257.42	TC	replicate 1	MDA-MB-436	MDA-MB-436
1765	31.3	41.18	39.3	41.18	34.52	90.65	92.84	91.69	92.84	84.42	86.39	89.68	88.85	89.68	85.64	9.46	12.2	11.74	12.2	10.16	1816.19	6642.94	1052.15	222.36	1025.13	2780	10470	1564	256	1320	127693	776580	113808	25994.9	83163.4	1423.81	0.1	695.75	0.1	256.65	TC	replicate 1	MDA-MB-436	MDA-MB-436
1183	48.15	58.78	54.86	58.78	46.54	76.37	90.41	78.49	90.41	70.23	75.79	92.14	76.64	92.14	69.12	12.98	16.42	13.04	16.42	10.72	1664.3	5233.97	587.09	226.47	1052.31	2536	8494	784	264	1404	220180	1.10833e+06	78402.4	47956	95000.1	1255.82	0.1	234.64	0.1	255.87	TC	replicate 1	MDA-MB-436	MDA-MB-436
1336	36.65	51.26	51.26	51.26	25.28	88.12	86.25	86.05	86.25	88.27	84.02	89.74	89.7	89.74	87.96	11.37	15.07	15.04	15.07	7.56	1367.77	4562.62	16010.5	229.34	1008.07	2120	8950	16383	260	1296	138843	814312	2844152	40931.9	45293.5	971.3	0.1	15543.6	0.1	255.67	TC	replicate 1	MDA-MB-436	MDA-MB-436
746	35.48	52.28	48.15	52.28	50.49	92.85	92.02	85.83	92.02	76.6	87.17	89.44	87.63	89.44	76	10.94	15.35	14.19	15.35	9.93	2343.59	5047.84	802.15	224.84	1034.3	3300	7361	1080	260	1272	220348	934513	126811	41625.8	80141.4	1931.11	0.1	425.65	0.1	255.21	TC	replicate 1	MDA-MB-436	MDA-MB-436
692	38.87	41.81	43.16	41.81	29.08	85.98	85.85	76.5	85.85	76.51	84.15	88.89	77.52	88.89	80.73	11.42	11.96	10.75	11.96	7.6	2165.45	4686.17	1003.41	220.46	1015.12	3252	6233	1576	264	1196	221617	526382	91003	24763.5	46032.3	1757.02	0.1	626.92	0.1	254.69	TC	replicate 1	MDA-MB-436	MDA-MB-436
5375	30.39	40.36	40.95	40.36	32.2	93.34	90.15	87.86	90.15	79.2	89.76	90.68	86.11	90.68	79.51	9.38	12.16	11.55	12.16	8.04	1239.98	4441.05	810.68	251.89	986.92	2060	9746	1160	288	1236	85632.9	515477	84990.6	29236.6	50091.1	823.52	0.1	418.21	0.1	254.43	TC	replicate 1	MDA-MB-436	MDA-MB-436
4503	39.13	44.39	43.53	44.39	29.19	92.39	89.5	75.98	89.5	71.73	92	89.81	74.35	89.81	77.78	12.07	13.1	10.06	13.1	7.56	1036.04	4285.93	588.61	231.85	1040.52	1384	8898	812	264	1408	118531	577709	46771.2	31251.8	46751.2	639.65	0.1	208.14	0.1	248.13	TC	replicate 1	MDA-MB-436	MDA-MB-436
4686	30.43	44.99	32.31	44.99	30.82	91.39	82.34	83.28	82.34	84.72	91.46	81.96	84.3	81.96	88.16	9.32	11.62	8.01	11.62	8.97	2445.41	4553.6	744.69	341.11	1115.92	3812	6665	864	464	1404	166846	483075	37487.2	36187.5	70566.2	1924.95	0.1	356.2	0.1	247.49	TC	replicate 1	MDA-MB-436	MDA-MB-436
270	34.9	53.31	50.76	53.31	53.19	89.28	74.7	70.97	74.7	67.6	88.57	76.04	73.12	76.04	70.59	10.55	14.26	13.02	14.26	10.82	2655.58	3974.42	517.34	241.89	1003.87	3872	5777	648	284	1320	232006	634928	68872.1	38642.1	92297.6	2247.37	0.1	172.86	0.1	247.4	TC	replicate 1	MDA-MB-436	MDA-MB-436
4919	33.54	51.04	46.8	51.04	44.75	93.19	86.38	90.84	86.38	80.66	92.42	85.71	92.61	85.71	80.22	10.57	14.92	14.17	14.92	11.91	1693.02	5560.24	1665.26	224.18	1043.49	2772	9566	2184	264	1376	148616	971543	262567	39171.2	116344	1284.57	0.1	1252.85	0.1	247.05	TC	replicate 1	MDA-MB-436	MDA-MB-436
1760	35.06	44.76	42.29	44.76	42.18	93.69	89.3	89.16	89.3	75.15	91.94	87.72	91.4	87.72	66.84	10.57	13.3	12.9	13.3	10.11	1381.73	5154.75	1043.75	222.37	1034.53	2452	7245	1760	252	1296	121290	716265	136346	30899	83065.2	977.33	0.1	639.35	0.1	246.03	TC	replicate 1	MDA-MB-436	MDA-MB-436
202	30.65	44.72	38.87	44.72	30.22	91.43	87.57	93.64	87.57	80.16	89.08	89.32	92.78	89.32	77.86	9.6	13.36	12.11	13.36	8.61	1778.09	5972.01	874.02	224.23	1022.26	2980	11206	1152	268	1316	128713	837279	100721	31436.5	59539.8	1365.79	0.1	481.53	0.1	245.79	TC	replicate 1	MDA-MB-436	MDA-MB-436
3537	34.73	52.94	48.36	52.94	42.5	84.89	86.02	81.8	86.02	70.41	81.72	89.85	78.95	89.85	65.34	9.93	13.32	11.87	13.32	9.66	1539.89	5231.68	908.57	250.29	1060.16	2320	10166	1216	296	1348	119158	729130	100545	34882.9	77625.3	1131.4	0.1	548.2	0.1	243.73	TC	replicate 1	MDA-MB-436	MDA-MB-436
2272	36.62	45.25	43.95	45.25	42.93	94.02	89.6	84.36	89.6	73.11	92.34	93.3	84.47	93.3	65.48	11.46	13.77	10.77	13.77	9.43	1412.1	5336.34	511.93	235.01	999.21	2252	7341	924	288	1300	145692	794778	46641.4	35001	69837.3	1015.62	0.1	163.43	0.1	242.75	TC	replicate 1	MDA-MB-436	MDA-MB-436
2363	36.34	52.28	71.92	52.28	42.93	85.64	93.06	78.33	93.06	64.76	83.55	93.22	72.09	93.22	61.63	11.06	16.06	13.98	16.06	9.55	1388.09	3993.99	1328.15	228.74	1038.84	1920	7165	1856	268	1288	133398	809199	203889	46343.5	74335.3	987.74	0.1	935.69	0.1	242.46	TC	replicate 1	MDA-MB-436	MDA-MB-436
3175	43.31	51.47	49.29	51.47	63.01	94.38	89.62	90.11	89.62	75.89	92.68	90.37	87.74	90.37	49.5	13.18	15.56	14.99	15.56	10.29	1037.72	3841.88	1237.73	230.07	1032.72	1668	9122	1960	264	1292	141603	730432	218328	43742.5	85927.5	633.31	0.1	853.35	0.1	240.34	TC	replicate 1	MDA-MB-436	MDA-MB-436
2963	39.34	59.1	59.73	59.1	50.51	89.91	82.01	69.77	82.01	70.12	87.31	81.92	68.81	81.92	69.23	11.91	16.6	14.92	16.6	12.03	2625.84	3490.89	733.32	226.38	1016.06	4092	6389	940	276	1396	292767	755194	128134	48972.8	115399	2225.58	0.1	328.88	0.1	239.58	TC	replicate 1	MDA-MB-436	MDA-MB-436
3711	36.02	42.04	41.17	42.04	37.89	92.64	90.82	91.46	90.82	89.54	97.86	90.37	88.81	90.37	87.04	11.13	12.63	12.31	12.63	10.7	1433.21	4943.2	800.99	225.13	1040.41	2060	5873	1092	252	1300	139523	619005	95304.7	28191.5	93492.5	1028.9	0.1	404.55	0.1	231.96	TC	replicate 1	MDA-MB-436	MDA-MB-436
1911	31.83	43	42.46	43	44.55	85.32	94.45	94.25	94.45	74.05	87.79	92.11	93.35	92.11	70.35	9.55	13.46	13.24	13.46	9.55	1854.23	4989.95	1501.47	233.51	1012.16	2980	6917	2112	260	1372	132682	709972	206759	33223.8	72426.6	1449.78	0.1	1153.09	0.1	231.7	TC	replicate 1	MDA-MB-436	MDA-MB-436
4652	36.59	39.08	33.55	39.08	30.6	91.12	90.55	88.33	90.55	76.21	86.64	89.56	86.84	89.56	75.19	11.09	11.48	10.03	11.48	8.27	786.07	4305.69	764.69	319.05	1094.91	1088	8406	1192	376	1452	75869.6	446027	60445.1	33050.7	58761	277.61	0.1	384.27	0.1	230.56	TC	replicate 1	MDA-MB-436	MDA-MB-436
5307	34.73	47.51	46.75	47.51	37.85	86.52	94.35	93.82	94.35	74.55	83.02	93.67	93.27	93.67	69.64	10.6	14.75	14.57	14.75	9.43	2030.92	5183.52	1481.84	249.79	1046.52	3200	6989	2276	288	1292	179122	886311	247209	42710.8	73143.9	1618.51	0.1	1113.42	0.1	230.07	TC	replicate 1	MDA-MB-436	MDA-MB-436
5250	34.83	42.95	39.89	42.95	28.82	89.29	92.37	90.73	92.37	76.15	89.32	92.18	91.95	92.18	75.83	10.45	12.48	11.76	12.48	7.97	1209.79	5203.99	772.75	222.52	1018.6	1836	9946	1172	260	1228	103680	636507	83907.2	27216.4	50851.6	809.33	0.1	356.33	0.1	226.12	TC	replicate 1	MDA-MB-436	MDA-MB-436
3812	38.11	53.24	38.28	53.24	24.1	83.81	82.94	66.4	82.94	78.89	81.3	83.29	66.27	83.29	78.95	11.04	13.67	9.46	13.67	7.09	754.43	3531.91	771.62	224.36	1018.23	1072	7097	1380	252	1364	72188.7	518685	54251.3	32949.2	40242.9	341.95	0.1	359.13	0.1	225.79	TC	replicate 1	MDA-MB-436	MDA-MB-436
3676	34.2	55.23	51.1	55.23	41.75	92.7	86.83	72.29	86.83	71.6	92.79	90.5	67.82	90.5	65.05	10.5	15.3	12.37	15.3	9.93	1867.88	4579.98	522.75	230.51	1036.13	3232	9438	740	268	1332	161634	842181	62851.4	42386.3	80176.3	1459.56	0.1	174.3	0.1	223.71	TC	replicate 1	MDA-MB-436	MDA-MB-436
148	35.59	43.28	36.34	43.28	25.5	92.03	88.64	83.94	88.64	73.21	90.19	85.19	79.89	85.19	72.53	10.65	12.54	10.01	12.54	6.94	881.89	4908.74	862.07	222.9	967.69	1196	10338	1356	260	1232	78513.9	606521	67783.8	27540.9	36635.2	477.47	0.1	461.65	0.1	223.28	TC	replicate 1	MDA-MB-436	MDA-MB-436
760	31.46	47.29	43.22	47.29	30.9	93.58	88.05	86.93	88.05	83.21	91.57	90.08	87.74	90.08	85.81	9.71	14.06	12.98	14.06	8.85	1688.88	5197.7	623.35	230.28	1026.14	2880	9434	896	296	1488	125065	806565	82466.1	35734.9	63180.9	1280.38	0.1	210.91	0.1	221.69	TC	replicate 1	MDA-MB-436	MDA-MB-436
4706	34.36	45.74	44.99	45.74	21.41	93.58	88.96	88.52	88.96	87.32	91.35	86.51	92.15	86.51	88.46	10.5	13.44	13.24	13.44	6.43	1979.63	4904.43	703.03	220.49	992.77	3068	8129	916	264	1228	171304	695764	96810.7	31280.1	32215.3	1575.24	0.1	330.59	0.1	220.37	TC	replicate 1	MDA-MB-436	MDA-MB-436
5495	34.09	46.22	22.16	31.94	31.45	84.93	91.42	89.45	92.42	79.79	84.07	92.77	89.41	94.89	81.25	9.82	12.98	6.71	9.66	8.73	1567.67	4043.6	447.29	283.48	966.31	3016	10426	512	356	1168	118699	534952	15817.3	20756.3	57889.1	1159.32	0.1	54.83	66.99	217.85	WBC	replicate 1	WBC	MDA-MB-436
5400	38.98	62.47	48.31	62.47	35.85	87.26	83.95	78.42	83.95	76.95	85.71	87.96	78.85	87.96	80	11.55	15.56	11.74	15.56	9.35	1894.44	3742.18	608.58	224.29	1033.65	3072	5433	772	272	1336	198610	711476	65828.5	42642.6	70953.9	1490.07	0.1	196.11	0.1	217.25	TC	replicate 1	MDA-MB-436	MDA-MB-436
3505	31.08	41.06	28.24	33.76	34.2	88.04	91.89	80.81	92.89	81.56	89.02	87.64	83.78	94.97	85.37	9.32	12.07	7.67	10.27	9.32	1755.95	7469.44	462.81	529.81	985.2	2824	10678	524	780	1208	119805	854556	21372	43862.3	67218	1347.52	0.1	74.34	305.33	216.8	WBC	replicate 1	WBC	MDA-MB-436
2831	37.84	52.77	62.55	52.77	36.23	88.1	87.36	80.65	87.36	76.62	85.08	89.76	78.23	89.76	78.77	11.46	15.42	12.96	15.42	8.79	1299.66	3940.85	3855.37	232.95	976.05	1780	5581	6565	292	1252	134092	736131	508445	43514.6	59285.2	907.21	0.1	3463.32	0.1	215.64	TC	replicate 1	MDA-MB-436	MDA-MB-436
3323	33.16	44.93	42.13	44.93	26.67	89.54	87.85	90.74	87.85	74.14	90.43	86.94	92.88	86.94	74.74	9.98	13.36	12.79	13.36	7.09	702.32	3224.6	537.32	229.27	952.04	1180	6181	740	260	1156	54930.3	452091	69073.5	32143.8	37627	321.83	0.1	156.83	0.1	215.6	TC	replicate 1	MDA-MB-436	MDA-MB-436
5195	33.45	47.66	45.67	47.66	23.45	91.56	93.8	93.74	93.8	80.55	91.75	94.9	94.2	94.9	82.8	10.14	14.41	14.17	14.41	7.02	1223.32	3918.91	1513.21	232.18	997.72	2072	7929	2204	264	1256	98732.7	639103	238594	37864.9	38602.1	818.84	0.1	1040.78	0.1	213.5	TC	replicate 1	MDA-MB-436	MDA-MB-436
1251	37.89	93.93	86.54	93.93	35.36	79.21	76.46	72.68	76.46	57.06	76.19	56	44.62	56	57.72	10.55	16.27	14.04	16.27	8.07	1976.19	2169.07	1033.14	371.7	1833.11	2476	4393	1492	452	1988	172650	451194	159890	77319.1	93802	547.87	0.1	560.73	0.1	212.75	TC	replicate 1	MDA-MB-436	MDA-MB-436
6338	36.02	44.28	40.43	44.28	52.01	89.81	90.45	93.46	90.45	75.72	86.84	90.49	92.23	90.49	75	10.99	13.14	12.24	13.14	10.8	2315.67	5138.99	523.76	229.04	1007.89	3372	6989	620	268	1332	219650	696971	61664.9	31063.8	92247.7	1907.29	0.1	143.31	0.1	211.65	TC	replicate 1	MDA-MB-436	MDA-MB-436
3260	37.52	46.75	58.18	46.75	43.04	92.45	94.79	77.91	94.79	68.47	91.37	94.74	78.6	94.74	58.82	11.62	14.54	12.58	14.54	9	1775.92	4558.97	1171.71	228.8	971.66	2392	7425	1912	260	1204	188401	756762	145750	37979.8	61847.9	1379.57	0.1	803.31	0.1	211.21	TC	replicate 1	MDA-MB-436	MDA-MB-436
5404	29.79	41.39	21.52	32.37	25.28	88.52	88.85	85.91	88.96	80.15	89.74	90.18	83.75	85.64	78.57	9.09	12.07	6.51	9.79	7.2	1456.97	6095.48	440.95	442.03	947.06	2324	10298	512	688	1088	94557.5	697365	14675.7	33285.3	38612.1	1060.59	0.1	56.47	221.57	210.58	WBC	replicate 1	WBC	MDA-MB-436
2334	31.94	45.07	44.22	45.07	28.29	88.08	80.51	76.01	80.51	74.97	87.22	80.21	76.38	80.21	69.44	9.76	12.24	11.6	12.24	7.56	2346.42	3131.33	657.04	337.22	998.33	3836	5005	892	412	1244	175711	368668	69429.6	39702.1	44855.8	1925.97	0.1	296.59	0.1	209.89	TC	replicate 1	MDA-MB-436	MDA-MB-436
5976	55.14	59.52	57.91	59.52	33.48	89.69	70.78	71.03	70.78	73.6	90.42	71.62	68.22	71.62	73.33	11.28	15.34	15.06	15.34	7.97	1904.55	4997.47	1240.6	229.74	982.23	3096	8214	2016	264	1180	189970	923108	220899	42436.2	49036	1498.27	0.1	868.29	0.1	209.76	TC	replicate 1	MDA-MB-436	MDA-MB-436
3586	33.5	44.03	39.94	44.03	38.55	91.11	91.55	94.12	91.55	80.27	95.26	92.88	99.32	92.88	81.87	10.03	13.36	12.46	13.36	9.21	1677.85	4877.62	992.26	226.35	917.42	2728	8718	1396	304	1168	132625	683844	120952	31734.4	61067.5	1281.37	0.1	611.77	0.1	205.05	TC	replicate 1	MDA-MB-436	MDA-MB-436
5760	27.86	33.66	27.15	30.6	25.97	90.95	91.66	84.46	92.64	83.12	81.82	88.3	83.06	91.57	82.47	8.7	9.98	8.1	9.38	7.17	2450.35	6116.86	434.81	688.31	1063.51	3740	8346	484	1012	1208	145775	478416	22430.4	47535	42917.1	1918.03	0.1	58.36	419.84	199.06	WBC	replicate 1	WBC	MDA-MB-436
3390	34.99	34.99	34.99	34.99	34.99	86.29	86.29	86.29	86.29	86.29	85.39	85.39	85.39	85.39	85.39	9.71	9.71	9.71	9.71	9.71	480.07	11130	384.83	228.25	958.47	560	12222	444	264	1076	35550.2	824205	28497.7	16902.3	70977.2	0.1	0.1	0.1	0.1	198.1	TC	replicate 1	MDA-MB-436	MDA-MB-436
4550	37.19	46.64	45.6	46.64	34.25	92.05	91.39	90.11	91.39	79.23	92.86	94.15	89.56	94.15	75.17	11.23	14.11	13.89	14.11	8.76	1078.67	4480.91	797.97	228.98	990.04	1644	8005	1172	296	1416	106804	700928	120839	35818.1	59722.9	674.3	0.1	433.56	0.1	197.56	TC	replicate 1	MDA-MB-436	MDA-MB-436
2591	29.68	44.93	42.35	44.93	36.61	91.24	90.81	91.72	90.81	71.21	92.99	89.68	89	89.68	62.07	9.12	13.4	12.79	13.4	8.76	1750.88	5091.03	1287.94	217.18	928.14	2776	8262	1880	260	1164	114360	718001	165566	30629.4	55988.6	1366.49	0.1	907.52	0.1	195.72	TC	replicate 1	MDA-MB-436	MDA-MB-436
5904	34.3	49.49	48.9	49.49	23.35	87.48	74.71	74.62	74.71	83.62	90.77	71.79	73.16	71.79	87.36	10.16	12.18	12	12.18	6.79	1069.33	2961.56	619.66	224.96	911.68	1776	5697	976	260	1212	86749.5	344983	70120.2	26204.6	32997.4	688.88	0.1	259.23	0.1	195.23	TC	replicate 1	MDA-MB-436	MDA-MB-436
3445	37.09	47.72	60.57	47.72	36.27	91.63	90.83	78.6	90.83	68.07	89.21	95.03	78.11	95.03	60.31	11.3	13.85	11.85	13.85	8.33	1651.54	3825.28	506.04	245.96	977.71	2792	6049	716	276	1228	165586	576092	55788.9	37041.2	53284.5	1235.07	0.1	149.54	0.1	189.3	TC	replicate 1	MDA-MB-436	MDA-MB-436
3274	29.15	32.81	27.21	29.68	26.95	93.44	92.44	91.17	92.63	90.11	95.45	94.15	92.42	93.08	89.23	9.03	9.98	8.36	9.18	8.3	2989.83	7222.81	439.48	644.63	949.75	4877	9966	512	992	1176	191552	564916	24134.4	42640.9	51365.8	2585.43	0.1	67.02	424.15	189.25	WBC	replicate 1	WBC	MDA-MB-436
288	39.87	53.1	52.4	53.1	57.21	93.31	94.31	93.95	94.31	74.06	94.18	94.68	93.91	94.68	39.33	12.44	16.09	15.88	16.09	9.71	1227.67	3932.76	1118.2	228.56	992.13	1792	5709	1772	272	1236	149137	800066	221435	46496.6	73470	823.27	0.1	713.84	0.1	187.66	TC	replicate 1	MDA-MB-436	MDA-MB-436
6196	28.18	35.38	28.34	31.3	26.52	91.69	90.1	91.67	92.06	91.36	95.86	86.92	84.51	89.89	92.68	8.76	10.65	8.67	9.71	8.07	1719.56	6724.26	402.31	551.64	919.74	2772	9950	536	796	1092	103730	598657	23766.7	40850.3	47064.1	1315.2	0.1	65.83	331.2	187.37	WBC	replicate 1	WBC	MDA-MB-436
3316	37.84	44.82	40.92	44.82	39.24	92.13	89.81	89.18	89.81	68.9	86.38	89.13	89.3	89.13	60.58	11.16	13.06	11.98	13.06	8.52	1308.54	4163.32	576.18	231.79	987.65	2124	8121	804	260	1232	127931	557719	64959.8	31050.4	56291.5	908.19	0.1	231.68	0.1	187.16	TC	replicate 1	MDA-MB-436	MDA-MB-436
3054	42.24	53.19	51.9	53.19	26.56	90.55	89.48	89.14	89.48	71.25	86.15	92.04	91.87	92.04	69.79	12.52	15.47	15.32	15.47	7.13	1249.41	2909.14	3943.27	232.23	986.29	1964	4341	6933	276	1252	153856	547044	726741	43669.3	39390.9	849.01	0.1	3534.86	0.1	185.93	TC	replicate 1	MDA-MB-436	MDA-MB-436
3790	38.53	48.31	48.68	48.31	55.18	90.61	86.82	74.12	86.82	77.22	91.73	84.9	68.55	84.9	55.5	11.87	14.63	11.46	14.63	10.06	1289.65	4380.29	1174.19	233.14	1017.09	2044	7725	1936	304	1224	142717	736213	121146	39184.6	80818.7	885.2	0.1	765.85	0.1	184.65	TC	replicate 1	MDA-MB-436	MDA-MB-436
547	37.42	51.21	47.08	51.21	38.27	91.18	93.68	93.86	93.68	68.42	86.96	96.45	93.67	96.45	57.97	11.58	15.46	14.46	15.46	8.55	1784.35	4771.31	687.44	226.36	948.2	2792	7153	936	268	1156	187810	895228	112967	42471.2	54437.7	1379.88	0.1	314.96	0.1	183.76	TC	replicate 1	MDA-MB-436	MDA-MB-436
5911	31.97	41.27	40.42	41.27	30.59	90.48	86.79	84.73	86.79	87.17	88.57	86.96	85.43	86.96	90.57	9.63	12.09	11.6	12.09	9.18	1434.08	5087.46	834.28	307.39	956.18	2752	8694	1184	368	1180	104407	584156	88159	35295.6	63249.1	1025.69	0.1	481.8	0.1	179.8	TC	replicate 1	MDA-MB-436	MDA-MB-436
3609	40.64	57.7	57.7	57.7	31.94	90.24	93.48	93.48	93.48	72.36	92.09	93.97	93.97	93.97	76.38	12.13	17.78	17.78	17.78	8.2	1382.82	3917.35	16114.8	233.61	955.34	2192	7213	16383	264	1232	159930	972941	4.00238e+06	58022.2	50475.5	986.35	0.1	15609.4	0.1	178.85	TC	replicate 1	MDA-MB-436	MDA-MB-436
2073	43.31	52.01	58.89	52.01	40.46	86.14	86.56	75.35	86.56	66.87	79.57	86.34	72.96	86.34	64.71	12.16	14.74	12.98	14.74	9	1552.63	4561.06	1154.16	239.59	971.03	2520	7397	1604	268	1124	180215	777981	152691	40867	61808	1144.28	0.1	785.7	0.1	178.57	TC	replicate 1	MDA-MB-436	MDA-MB-436
2328	36.02	45.75	42.24	45.75	23.63	93.54	90.37	91.9	90.37	79.81	92.74	91.84	89.8	91.84	85.71	11.13	13.48	12.69	13.48	6.67	933.76	3947.19	812.32	243.49	942.86	1452	7193	1320	280	1188	90901.5	563250	102735	34744.7	32949.2	537.3	0.1	439.87	0.1	178.49	TC	replicate 1	MDA-MB-436	MDA-MB-436
5569	39.66	47.44	52.59	47.44	32.68	90.11	91.07	80.66	91.07	65.77	87.06	90.67	76.21	90.67	56.07	11.62	13.48	12.39	13.48	7.53	974.2	3725.69	1072.7	224.13	982.8	1416	6285	2124	260	1228	103349	531643	129419	31982.3	43749.2	573.73	0.1	696.23	0.1	178.33	TC	replicate 1	MDA-MB-436	MDA-MB-436
3333	42.83	55.88	59.22	55.88	28.39	85.39	85.92	76.29	85.92	68.49	85.77	82.03	68.06	82.03	67.02	11.42	13.52	11.8	13.52	7.06	538.91	2693	571.74	233.52	909.87	716	3724	732	268	1100	55153.3	386522	62556.8	33516.6	35581.8	150.42	0.1	215.27	0.1	177.49	TC	replicate 1	MDA-MB-436	MDA-MB-436
40	27.32	37.52	37.52	30.06	31.23	93.13	87.37	87.37	92.25	81.18	100	89.37	89.37	93.12	72.07	8.49	10.47	10.47	9.21	7.67	4091.12	5660.78	547.56	582.85	1909.59	5917	7869	712	768	2160	231473	487490	47153.9	38796.8	88182.3	2690.82	0.1	0.1	302.37	177.14	WBC	replicate 1	WBC	MDA-MB-436
3697	27.9	31.94	30.54	31.94	25.71	91.83	91.09	92.01	91.09	84.53	91.43	94.74	93.64	94.74	86.73	8.61	10.03	9.57	10.03	7.2	1333.37	3541.51	630.73	237.26	962.45	1896	5337	772	272	1124	77660.2	279937	45395	18754.4	39239.5	936.99	0.1	226.24	0.1	173.99	TC	replicate 1	MDA-MB-436	MDA-MB-436
5698	50.9	53.57	70.8	53.57	26.25	86.71	90.17	77.09	90.17	61.85	87.14	88.44	70.44	88.44	58.11	12.83	16.58	14.66	16.58	6.26	1224.04	3088.99	13953.4	224.26	930.16	1860	4713	16383	256	1180	158371	666965	2.35681e+06	48422	28635.8	815.65	0.1	13532.9	0.1	173.72	TC	replicate 1	MDA-MB-436	MDA-MB-436
4081	40.91	53.63	67.31	53.63	33.87	89.52	84.74	77.65	84.74	77.65	90.41	85.36	72.97	85.36	77.64	11.98	16.03	14.68	16.03	9.23	1355.06	3923.27	9294.12	224.78	924.5	2392	5857	13771	264	1208	152773	791607	1.5737e+06	45353.4	61922.8	954.57	0.1	8881.75	0.1	172.05	TC	replicate 1	MDA-MB-436	MDA-MB-436
2714	36.01	48.2	46.04	48.2	31.76	87.43	77.64	75.23	77.64	64.03	85.92	79.05	74.42	79.05	53.16	10.62	12.92	12.63	12.92	6.47	1717.84	4046.64	1153.06	226.1	955.29	2804	6249	1828	252	1328	152224	530303	144391	29629.3	31396.6	1309.37	0.1	756.64	0.1	170.88	TC	replicate 1	MDA-MB-436	MDA-MB-436
3693	29.36	34.3	27.46	32.68	26.82	92.57	91.55	90.43	92.61	88.6	90.79	90	90.15	93.23	87.8	8.97	10.55	8.36	10.08	8.07	2137.89	7402	449.45	461.25	975.25	3600	10526	544	604	1188	135191	646678	24681.9	36843.2	49904.7	1729.47	0.1	64.96	240.78	170.81	WBC	replicate 1	WBC	MDA-MB-436
3700	31.98	48.15	47.83	48.15	25.99	93.03	91.02	90.49	91.02	87.02	98.92	90.49	90.38	90.49	82.86	9.93	13.56	13.48	13.56	7.46	2005.18	4290.13	633.05	231.87	933.75	3456	6225	852	264	1164	155162	619326	90334	33473.4	40788.8	1600.81	0.1	288.57	0.1	169.29	TC	replicate 1	MDA-MB-436	MDA-MB-436
316	31.29	70.88	69.19	70.88	24.49	85.46	73.61	70.3	73.61	79.55	86.42	64.97	56.12	64.97	81.18	9.26	13.3	12.48	13.3	6.71	1888.12	3963.82	1400.71	221.77	909.69	3336	7153	2396	272	1128	127252	550782	171322	30815.8	32168.7	1487.8	0.1	1004.22	0.1	169.24	TC	replicate 1	MDA-MB-436	MDA-MB-436
5666	67.65	237.17	91.66	207.65	96.72	83.1	60.33	60.94	5.91	72.31	79.51	59.61	51.41	40.42	69.76	13.26	26.93	16.21	19.73	14.15	1348.08	3117.16	1516.14	422.56	933.15	2260	9066	2260	516	1200	194224	1.77534e+06	312852	129573	147774	925.8	0.1	1111.87	151.3	167.25	TC	replicate 1	MDA-MB-436	MDA-MB-436
6063	30.71	39.39	34.73	33.01	35.48	89.68	91.85	73.48	93.81	84.42	90.2	93.28	72.81	89.67	82.39	9	11.58	7.77	9.87	9.66	2011.84	6596.82	437.72	586.76	902.52	3424	11318	516	816	1056	128057	694344	20759.7	44915.7	66083.1	1611.38	0.1	49.26	362.3	166.12	WBC	replicate 1	WBC	MDA-MB-436
6091	40.95	48.65	44.82	48.65	45.74	86.63	89.16	91.22	89.16	65.38	88.66	87.1	95.26	87.1	50.85	11.44	14.75	13.79	14.75	7.91	1009.36	4807.46	5220.05	228.77	965.39	1668	10026	10014	264	1156	103720	822010	779630	39116.3	47391.9	600.94	0.1	4803.74	0.1	164.89	TC	replicate 1	MDA-MB-436	MDA-MB-436
2488	33.86	45.46	44.12	45.46	38.7	92.9	91.53	91.34	91.53	75.42	91.71	91.33	92.48	91.33	72.73	10.42	13.54	13	13.54	9.35	1724.39	4855.31	1059.1	224.17	996.75	2608	8157	1488	272	1252	147065	698897	140555	32268.6	68421.1	1316.03	0.1	662.66	0.1	164.3	TC	replicate 1	MDA-MB-436	MDA-MB-436
2826	33.45	48.89	48.89	48.89	28.77	84.41	95.41	95.41	95.41	72.19	84.09	92.84	92.84	92.84	67.96	9.66	15.14	15.14	15.14	7.39	1520.95	2891.92	1214.4	232.06	939.57	2528	5357	1944	280	1172	111365	520948	218761	41802.2	40261.2	1128.5	0.1	822.05	0.1	163.14	TC	replicate 1	MDA-MB-436	MDA-MB-436
4787	34.04	36.77	36.77	36.77	41.97	86.5	87.12	87.12	87.12	72.82	84.88	88.61	88.61	88.61	58.73	9.55	10.34	10.34	10.34	8.17	1413.07	4585.41	526.42	221.21	923.52	2480	6661	652	248	1112	101114	385344	44238.4	18589.7	48410.3	1008.64	0.1	0.1	0.1	163.1	TC	replicate 1	MDA-MB-436	MDA-MB-436
2106	34.41	43.95	38.27	43.95	35.59	93.2	91.44	92.61	91.44	82.91	93.24	90.46	89.73	90.46	83.01	10.47	12.69	11.8	12.69	9	1260.5	4990.55	2121.99	240.99	929.91	1840	8073	3700	284	1196	108551	631163	232177	30478	59190.4	864.04	0.1	1761.5	0.1	161.46	TC	replicate 1	MDA-MB-436	MDA-MB-436
5596	37.91	49.22	45.52	49.22	34.55	91.84	90.05	90.78	90.05	69.33	86.38	91.33	89.54	91.33	60.4	11.16	14.83	14.06	14.83	8.88	1111.83	5307.09	957.47	220.96	926.68	1868	9114	1416	252	1136	108699	916272	148578	38149.5	57443.1	711.38	0.1	589.03	0.1	158.24	TC	replicate 1	MDA-MB-436	MDA-MB-436
3162	27.86	34.3	29.31	31.51	26.14	91.78	90.43	76.53	92.67	87.63	89.13	90	80.43	97.81	91.3	8.55	10.55	6.98	9.85	7.8	1595.68	5018.54	445.26	507.39	940.97	2832	9662	500	724	1120	91610.4	438446	17042	38628.8	45018.9	1203.25	0.1	44.78	282.89	156.48	WBC	replicate 1	WBC	MDA-MB-436
6131	30.44	39.23	39.23	34.09	30.93	90.92	89.41	89.41	91.99	83.15	92.21	89.58	89.58	95.24	82.09	9.03	11.71	11.71	10.55	8.42	1532.29	5055.61	402.61	380.59	871.19	2688	9166	488	520	1044	98170.3	544744	43381.4	33250.4	48566.8	1131.9	0.1	0.1	156.12	154.82	WBC	replicate 1	WBC	MDA-MB-436
6036	34.83	43.38	45.61	43.38	30.43	87.14	82.02	73.95	82.02	70.69	83.9	79.15	72.25	79.15	69.03	10.42	11.71	10.97	11.71	7.74	1780.86	3780.89	671.77	253	917.7	2992	5593	948	292	1072	151881	407392	63440.5	27261.3	43141.8	1384.36	0.1	283.33	0.1	153.22	TC	replicate 1	MDA-MB-436	MDA-MB-436
722	30.11	38.37	24.09	33.77	26.57	92.88	89.88	79.36	89.18	88.64	89.7	90.68	73.12	88.3	90.76	9.35	11.18	7.02	9.98	7.94	1185.82	5887.21	443.05	442.94	939.46	2036	10766	516	636	1088	81399.4	578017	17141.9	34643.2	46509.9	777.41	0.1	58.58	218.45	151.08	WBC	replicate 1	WBC	MDA-MB-436
5207	28.5	35.05	23.88	29.68	25.17	90.88	91.91	74.59	90.74	75.93	92.31	91.63	76.71	95.6	70	8.7	10.37	6.22	9.18	6.9	2662.2	7676.4	453.81	439.37	950.98	4517	11578	520	620	1140	158379	648296	13782.1	29063.5	35606.8	2265.88	0.1	45.36	210.89	150.51	WBC	replicate 1	WBC	MDA-MB-436
4002	29.79	38.49	38.49	31.61	24.43	93.08	88.03	88.03	92.98	89.37	92.64	87.65	87.65	92.82	86.27	9.29	11.35	11.35	9.79	7.35	1565.13	6079.5	434.45	453.44	933.25	2532	10426	544	612	1072	106135	614601	43920.6	34144	39602.2	1152.74	0.1	0.1	228.94	148.86	WBC	replicate 1	WBC	MDA-MB-436
3733	37.09	49.87	55.02	49.87	22.38	87.31	89.71	73.84	89.71	87.58	86.49	90.46	74.76	90.46	83.33	10.84	14.72	12.79	14.72	6.67	1167.5	3442.65	2719.61	233.26	924.95	1980	5413	4113	264	1104	107827	585781	349611	39690.4	32323.5	759.02	0.1	2355.44	0.1	148.46	TC	replicate 1	MDA-MB-436	MDA-MB-436
3707	30.86	36.72	24.25	32.52	29.15	93.23	93.8	83.03	92.31	87.09	94.19	88.98	84.21	90.37	80.85	9.55	11.18	7.09	9.95	8.64	1489.35	6764.87	473.01	486.84	960.68	2240	11210	536	692	1120	106572	664188	18694.5	37874.9	56353.1	1080.93	0.1	64.54	258.35	148.25	WBC	replicate 1	WBC	MDA-MB-436
4045	37.62	55.88	53.09	55.88	28.29	73.82	75.18	70.78	75.18	70.09	69.19	72.76	62.39	72.76	67.03	9.55	12.16	10.94	12.16	6.94	681.63	4103.09	685.89	225.16	951.74	1168	8962	904	260	1096	48774.8	476250	64488.9	26134.7	36031.1	281.17	0.1	289.46	0.1	147.25	TC	replicate 1	MDA-MB-436	MDA-MB-436
99	30.22	46	45.24	46	47.3	93.75	92.67	90.55	92.67	75.25	93.06	92.35	89.7	92.35	70.37	9.57	13.67	13.22	13.67	10.01	1715.33	4876.52	707.43	227.24	925.8	2744	6853	1036	264	1188	123456	716151	97121.9	33371.9	72794.4	1310.97	0.1	334.95	0.1	145.33	TC	replicate 1	MDA-MB-436	MDA-MB-436
776	34.57	51.85	49.11	51.85	40.59	92.46	88.79	90.36	88.79	77.9	92.45	90.13	90.74	90.13	78.61	10.6	15.54	14.93	15.54	9.57	2037.42	3886.66	1118.19	225.61	963.01	3464	6353	1536	252	1156	179694	737328	195848	42799	69309.8	1629.1	0.1	721.83	0.1	142.57	TC	replicate 1	MDA-MB-436	MDA-MB-436
3251	28.77	42.19	42.19	33.54	25.49	89.57	85.55	85.55	89.25	75.61	95.8	86.57	86.57	89.64	72.63	8.7	11.91	11.91	10.11	7.09	1433.68	5908.77	385.22	554.67	910.44	2828	10986	472	800	1096	85291.8	658797	42950.4	44536.3	35982.8	1029.23	0.1	0.1	330.18	141.98	WBC	replicate 1	WBC	MDA-MB-436
4	40.53	62.33	62.43	62.33	34.55	85.26	83.87	75.08	83.87	62.13	84.64	91.67	74.58	91.67	59.66	11.89	15.13	12.58	15.13	7.94	1054.58	3221.18	3588.69	223.43	909.82	1516	8542	7701	284	1088	117141	578920	446403	40154.7	45042.2	654.19	0.1	3180.41	0.1	141.43	TC	replicate 1	MDA-MB-436	MDA-MB-436
3242	27.43	40.09	23.18	32.9	26.95	91.05	86.41	81.83	91.63	72.4	90.15	88.63	85.14	93.75	67.86	8.36	11.62	6.26	10.08	6.67	1536.33	5985.07	413.35	477.5	899.33	2896	12002	472	652	976	84368.2	634935	12725.4	38141.2	31428.2	1127.89	0.1	44.88	253	138.92	WBC	replicate 1	WBC	MDA-MB-436
3411	39.88	58.4	57.44	58.4	29.83	70.66	77.24	75.14	77.24	68.66	71.2	77.01	67.66	77.01	56.67	9.87	13.83	13.3	13.83	6.9	929.43	2974.15	2160.96	237.67	882.31	1944	4945	3848	284	1088	71146.9	446673	300270	35694.9	33035.7	532.94	0.1	1780.59	0.1	137.85	TC	replicate 1	MDA-MB-436	MDA-MB-436
3340	39.62	39.62	39.62	39.62	39.62	87.39	87.39	87.39	87.39	87.39	83.98	83.98	83.98	83.98	83.98	11.06	11.06	11.06	11.06	11.06	466.82	10272.6	438.55	219.32	930.23	520	11702	576	248	1048	44862.5	987215	42145	21077.5	89397.1	0.1	0.1	0.1	0.1	133.74	TC	replicate 1	MDA-MB-436	MDA-MB-436
2935	28.77	38.2	28.18	31.83	25.06	92.14	87.53	86.55	93.46	87.57	90.48	83.68	87.6	95.03	84.69	8.82	11.25	8.01	9.79	7.2	2426.68	6841.81	421.55	750.52	871.8	4605	11538	504	1068	1016	148405	680281	21220.6	56514.5	35543.5	2026.45	0.1	65.09	494.02	131.38	WBC	replicate 1	WBC	MDA-MB-436
1161	36.08	49.38	45.78	49.38	42.28	87.72	84.22	79.59	84.22	70.04	85.97	83.61	76.21	83.61	70.2	10.82	12.58	11.46	12.58	8.94	2206.19	4616.67	963.87	226.85	895.21	3464	7885	2056	252	1116	202840	574274	99446.6	28218.1	56236.6	1817.69	0.1	615.47	0.1	130.82	TC	replicate 1	MDA-MB-436	MDA-MB-436
3470	32.37	40.32	39.68	40.32	28.08	92.25	89.08	89.8	89.08	75.86	94.59	86.55	89.86	86.55	71.59	9.9	12.39	12.09	12.39	6.83	919.61	4242.21	4511.3	225.46	909.05	1608	6173	6621	272	1080	70777.5	511811	518001	27201.4	33280.3	511.19	0.1	4130.86	0.1	128.61	TC	replicate 1	MDA-MB-436	MDA-MB-436
1841	29.47	42.04	42.04	30.97	26.03	93.36	88.51	88.51	92.95	68.06	97.52	88.12	88.12	95.43	70.93	9.23	11.76	11.76	9.63	6.75	1738.29	6458.82	434.91	528.66	886.74	2916	10562	520	728	992	116430	701315	47223.8	38489	31726.1	1345.88	0.1	0.1	304.23	122.27	WBC	replicate 1	WBC	MDA-MB-436
1677	32.05	43.75	41.39	43.75	23.5	92.5	94.98	94.88	94.98	76.42	90	94.29	96.01	94.29	65.38	9.76	13.62	13.14	13.62	6.43	1174.73	3097.8	15891.1	228.78	901.18	1988	4437	16383	264	1060	87969.3	451067	2155223	33311.9	29243.2	766.25	0.1	15421.2	0.1	116.78	TC	replicate 1	MDA-MB-436	MDA-MB-436
3908	29.68	39.13	39.13	32.26	22.91	91.02	88.53	88.53	93.61	80.03	93.71	90.91	90.91	97.42	78.05	9.18	11.32	11.32	10.14	6.59	1718.92	5599.75	405.87	456.43	863.85	2832	9258	496	604	980	113703	563772	40862	36838.2	29469.5	1322.45	0.1	0.1	235.95	115.49	WBC	replicate 1	WBC	MDA-MB-436
3589	36.56	43.86	42.78	43.86	49.76	92.66	95.01	94.51	95.01	74.5	91.43	97.67	95.34	97.67	68.16	11.39	13.48	13.06	13.48	9.74	1661.11	3866.14	614.02	230.08	875.66	2756	5669	812	264	1048	169311	551684	82254.8	32831	65209.4	1264.65	0.1	269.55	0.1	111.26	TC	replicate 1	MDA-MB-436	MDA-MB-436
6057	27.96	37.84	28.97	33.23	26.57	87.29	91.67	72.46	93.33	77.01	84.67	93.5	72.62	97.54	77.08	8.52	11.42	6.67	10.37	7.13	1325.99	5680.68	417.95	429.66	895.33	2328	10582	476	648	1096	75575.1	581373	14605.8	36285.7	35758.2	933.54	0.1	45.5	205.2	110.91	WBC	replicate 1	WBC	MDA-MB-436
2000	25.99	31.08	25.71	29.89	21.73	92.42	93.23	89.48	93.99	84.36	91.2	87.93	92.04	91.07	84.81	8.14	9.6	7.74	9.43	6.47	2271.07	6343.91	408.81	679.17	907.09	4245	10046	468	972	1052	118103	459225	19218.7	47468.4	29812.3	1858.66	0.1	64.35	438.7	110.6	WBC	replicate 1	WBC	MDA-MB-436
3078	27.92	36.12	36.12	31.18	26.3	91	88.7	88.7	91.93	67.41	90.58	88.64	88.64	95	68.89	8.55	10.8	10.8	9.76	6.9	1677.71	4743.51	397.33	409.02	868.13	2968	9162	496	572	1012	96319.8	434152	36365.6	30629.4	32504.9	1293.34	0.1	0.1	184.53	107.72	WBC	replicate 1	WBC	MDA-MB-436
2675	36.55	43.49	39.84	43.49	27.11	93.09	91.88	93.95	91.88	72.77	91.74	90.37	90.29	90.37	76.67	11.32	12.63	12.13	12.63	6.9	1182.45	3546.17	746.14	241.66	845.38	1624	4901	1088	288	996	119046	444064	86295.2	30261.7	31652.8	778.05	0.1	389.66	0.1	104.91	TC	replicate 1	MDA-MB-436	MDA-MB-436
1661	36.92	46.32	46.75	46.32	28.29	87.31	89.65	88.97	89.65	66.49	84.02	88.8	88.86	88.8	70.21	10.77	13.75	13.62	13.75	7.06	983.84	4028.21	719.21	225.56	870.6	1424	8053	1028	272	1052	89636.8	598273	104723	33500	34045.8	587.47	0.1	342.74	0.1	102.2	TC	replicate 1	MDA-MB-436	MDA-MB-436
4333	32.52	45.33	43.76	45.33	23.88	86.27	91.64	92.61	91.64	79.16	86.71	90.57	92.96	90.57	82.61	9.57	13.62	13.44	13.62	6.98	1356.35	3840.04	5294.08	225.3	838	2612	6625	8470	264	1020	97619.4	559143	751042	32806.1	32073.9	967.86	0.1	4917.74	0.1	97.64	TC	replicate 1	MDA-MB-436	MDA-MB-436
1351	31.45	41.55	40.52	41.55	37.51	90.21	90.8	91.36	90.8	77.6	88.82	87.93	90.43	87.93	78.88	9.49	12.39	12.22	12.39	9.23	1511.01	5058.81	995.21	227.41	886.81	2444	6973	1412	268	1048	106865	610332	116757	27436	59398.4	1094.61	0.1	622.74	0.1	90.39	TC	replicate 1	MDA-MB-436	MDA-MB-436
533	31.89	39.67	37.63	39.67	27.58	88.25	86.05	87.58	86.05	58.86	87.01	83.91	85.14	83.91	56.63	9.68	11.76	11.48	11.76	6.63	898.12	4483.99	729.03	221.35	894.31	1628	8222	972	260	1028	66134.7	486883	75520.2	24034.6	30880.7	493.65	0.1	328.58	0.1	89.88	TC	replicate 1	MDA-MB-436	MDA-MB-436
3519	33.18	39.78	39.78	33.98	35.91	91.31	89.51	89.51	93.49	62.28	91.4	89.92	89.92	90.91	66.36	9.93	11.69	11.69	10.52	7.53	1105.38	5235.41	443.92	621.03	877.61	1880	9458	528	924	972	85534.7	561940	47648.2	53998.4	39066.4	712.95	0.1	0.1	396.55	89.18	WBC	replicate 1	WBC	MDA-MB-436
1073	27.86	36.23	22.71	31.94	29.4	91.24	90.35	77.52	92.84	77.49	99.3	92.45	77.63	90.61	78.57	8.67	10.6	6.34	9.79	7.7	2125.49	5713.28	394.74	505.79	896.61	3956	11474	444	692	1032	125565	503896	12480.8	38086.3	41777.2	1709.11	0.1	46.3	269.33	88.22	WBC	replicate 1	WBC	MDA-MB-436
467	34.14	48.46	37.37	48.46	29.46	88.84	86.37	91.88	86.37	63.25	87.86	86.84	91.37	86.84	60.22	10.45	13.46	11.62	13.46	7.02	837.69	4779.83	687.58	221.01	851.23	1348	11250	1040	260	952	71790.9	680076	72942.5	31444.8	32934.2	429.2	0.1	287.09	0.1	78.84	TC	replicate 1	MDA-MB-436	MDA-MB-436
6032	30.97	44.49	44.49	34.45	27.14	92.4	85.51	85.51	92.1	79.91	91.91	83.27	83.27	92.27	78.64	9.57	12.2	12.2	10.47	7.39	1697.06	6124.91	375.39	392.21	838.83	2872	10230	448	492	940	122142	716020	43884	33776.2	35944.6	1292.68	0.1	0.1	167.74	78.38	WBC	replicate 1	WBC	MDA-MB-436
3437	42.13	54.27	53.48	54.27	29.68	83.08	78.4	76.45	78.4	67.25	84.45	78.47	75.75	78.47	69.9	11.23	13.67	13.3	13.67	7.39	594.24	2790.48	1943.16	235.74	841.9	880	3960	3120	264	964	58837.6	409801	270007	34619.9	36076	189.76	0.1	1578.95	0.1	73.54	TC	replicate 1	MDA-MB-436	MDA-MB-436
4944	31.51	36.35	36.35	30.32	31.66	92.15	94.44	94.44	79.97	78.41	89.39	92.89	92.89	76.87	78.57	9.74	11.25	11.25	8.42	7.7	2121.01	4869.51	438.23	487.28	941.68	3540	9054	520	624	1096	157948	484175	43572.8	27164.8	43877.3	1628.52	0.1	0.1	234.81	69.31	WBC	replicate 1	WBC	MDA-MB-436
2	28.24	41.97	41.97	31.51	31.76	93.13	85.3	85.3	93.31	75.73	89.58	87.08	87.08	95.43	79.63	8.73	10.52	10.52	9.63	7.56	3423.21	5887.91	470.87	471.84	1379.81	5577	9382	576	596	1536	205076	511950	40941.8	34352	61996.1	2475	0.1	0.1	211.35	51.36	WBC	replicate 1	WBC	MDA-MB-436
168	35.54	40.95	40.1	40.95	40.95	93.79	93.86	93.97	93.86	93.86	91.27	95.75	92.23	95.75	95.75	11.01	12.73	12.52	12.73	12.73	1157.61	4070.96	815.93	220.99	700.88	1936	8017	1124	280	1036	110285	518248	100477	28133.3	89224.1	773.18	0.1	427.5	0.1	0.1	TC	replicate 1	MDA-MB-436	MDA-MB-436
554	30.76	41.61	41.18	41.61	41.61	88.31	93.41	93.97	93.41	93.41	86.42	95.42	97.66	95.42	95.42	9.26	12.73	12.58	12.73	12.73	1196.07	4023	1686.23	227.23	654.55	2396	9562	2604	260	916	80610.7	512142	209753	28927	83326.5	795.62	0.1	1277.87	0.1	0.1	TC	replicate 1	MDA-MB-436	MDA-MB-436
574	37.62	69.04	74.39	69.04	69.04	83.26	75.66	71.71	75.66	75.66	78.08	71.15	59.78	71.15	71.15	10.77	14.84	13.87	14.84	14.84	1127.82	2992.21	859.8	231.26	623.38	2072	9802	1284	268	820	102755	517850	129845	40023.3	107887	731.43	0.1	487.3	0.1	0.1	TC	replicate 1	MDA-MB-436	MDA-MB-436
806	36.72	39.66	38.86	39.66	39.66	88.71	93.2	93.94	93.2	93.2	88.44	94.66	94.53	94.66	94.66	10.27	12.2	12.05	12.2	12.2	673.51	3244.03	633.21	223.81	615.2	1076	7777	948	252	756	55759	379237	72180.3	26164.6	71919.1	265.02	0.1	224.74	0.1	0.1	TC	replicate 1	MDA-MB-436	MDA-MB-436
844	28.93	42.14	41.11	42.14	42.14	87.24	88.13	88.71	88.13	88.13	88.97	91.95	93.2	91.95	91.95	8.49	12.56	12.48	12.56	12.56	1018.94	3628.17	14006	236.27	709.62	1800	9414	16383	268	1004	57651.1	449805	1.71309e+06	29291.5	87976	618.49	0.1	13566.7	0.1	0.1	TC	replicate 1	MDA-MB-436	MDA-MB-436
884	29.57	52.59	52.07	52.59	52.59	84.47	81.33	81.16	81.33	81.33	81.69	82.24	84.97	82.24	82.24	8.67	13.04	12.73	13.04	13.04	1383.13	3085.77	1154.42	232.29	671.69	2440	5049	1688	264	960	81709	412086	146962	31020.5	89700	974.78	0.1	765.95	0.1	0.1	TC	replicate 1	MDA-MB-436	MDA-MB-436
1014	29.04	36.88	36.55	36.88	36.88	87.31	78.72	75.52	78.72	78.72	92.52	81	79.79	81	81	8.82	10.29	9.98	10.29	10.29	822.53	3649.89	870.74	246.9	714.28	1428	7157	1320	280	1216	50302.4	303689	68103.3	20543.3	59431.7	414.05	0.1	510.35	0.1	0.1	TC	replicate 1	MDA-MB-436	MDA-MB-436
1236	31.76	38.05	37.83	38.05	38.05	87	93.65	92.71	93.65	93.65	85.96	91.73	93.28	91.73	91.73	9.71	11.87	11.58	11.87	11.87	1210.67	4020.47	774.74	219.98	677.67	1876	6165	1316	268	1084	89653.4	444915	81544.2	24344.1	74992.7	818.19	0.1	402.32	0.1	0.1	TC	replicate 1	MDA-MB-436	MDA-MB-436
1482	36.97	41.92	52.16	41.92	41.92	81.59	91.06	77.86	91.06	91.06	81.13	91.72	72.12	91.72	91.72	10.6	12.39	10.94	12.39	12.39	532.25	2882.64	641.68	224.34	639.28	748	5661	1012	264	988	46942.6	347783	60331.9	27066.6	77127.7	139.77	0.1	265.2	0.1	0.1	TC	replicate 1	MDA-MB-436	MDA-MB-436
1615	43.91	54.96	70.52	54.96	54.96	84.85	85.11	73.09	85.11	85.11	82.17	87.33	49.38	87.33	87.33	12.31	14.02	11.3	14.02	14.02	571.52	2916.45	683.83	238.68	603.76	748	4941	1008	272	892	68001.8	450140	68562.6	36839.8	93187.9	171.03	0.1	303.35	0.1	0.1	TC	replicate 1	MDA-MB-436	MDA-MB-436
1859	33.23	51.01	50.13	51.01	51.01	83.13	92.72	93.57	92.72	92.72	77.33	91.49	95.97	91.49	91.49	9.55	15.78	15.39	15.78	15.78	1448	3966.92	5810.97	227.67	772.14	2460	8870	10178	272	1092	103614	775659	1.08063e+06	44516.3	150977	1051.61	0.1	5414.84	0.1	0.1	TC	replicate 1	MDA-MB-436	MDA-MB-436
2434	35.33	38.2	37.89	38.2	38.2	87.3	89.85	75.19	89.85	89.85	82.2	91.88	70.39	91.88	91.88	10.06	11.13	8.97	11.13	11.13	614.91	2749.83	681.87	232.34	590.91	896	5873	936	264	980	48861.3	267696	43118.5	22618.5	57524.6	222.45	0.1	321.38	0.1	0.1	TC	replicate 1	MDA-MB-436	MDA-MB-436
2560	36.02	51.37	53.19	51.37	51.37	89.83	83.36	82.4	83.36	83.36	89.5	85.31	85.79	85.31	85.31	10.77	14.34	14.19	14.34	14.34	1120.79	3594.65	2130.8	266.78	747.44	1720	4989	3332	320	1156	102114	580240	336857	43063.6	120651	708.44	0.1	1750.48	0.1	0.1	TC	replicate 1	MDA-MB-436	MDA-MB-436
2729	36.76	73.9	82.15	73.9	73.9	92.28	75.49	65.7	75.49	75.49	90.64	72.37	55.69	72.37	72.37	11.16	15.04	13.3	15.04	15.04	1007.46	3487.38	661.95	230.82	726	1480	6909	876	280	1084	98494.8	619508	91979.8	41003.4	128968	603.01	0.1	281.46	0.1	0.1	TC	replicate 1	MDA-MB-436	MDA-MB-436
2733	39.78	45.08	42.45	45.08	45.08	93.09	93.49	88.38	93.49	93.49	92.67	98.01	85.57	98.01	98.01	12.03	13.64	12.42	13.64	13.64	890.2	3395.56	785.61	223.53	720.31	1176	5897	1048	280	984	101104	495836	95108.3	32641.3	105183	497.78	0.1	413.15	0.1	0.1	TC	replicate 1	MDA-MB-436	MDA-MB-436
2834	34.68	42.78	42.03	42.78	42.78	91.29	93.45	91.84	93.45	93.45	95	95.78	92.21	95.78	95.78	10.29	13.26	13.04	13.26	13.26	1268.24	4151.61	527.69	249.65	686.14	2016	6649	700	300	904	105524	573421	70469.6	34481.8	94770.5	863.75	0.1	171.24	0.1	0.1	TC	replicate 1	MDA-MB-436	MDA-MB-436
2965	31.82	37.91	36.98	37.91	37.91	82.48	78.56	77.22	78.56	78.56	83.04	81.77	79.08	81.77	81.77	9.52	10.37	10.19	10.37	10.37	775.88	3458.31	1315.59	232.02	715.29	1232	6313	2400	260	1332	55196.5	292065	107275	19594.8	60408.5	383.43	0.1	951.28	0.1	0.1	TC	replicate 1	MDA-MB-436	MDA-MB-436
3005	29.42	31.68	30.71	31.68	31.68	88.84	87.72	84.87	87.72	87.72	90.91	89.09	89.8	89.09	89.09	9.03	9.35	8.82	9.35	9.35	863.95	4586.07	925.69	224.92	690.21	1328	9210	1860	248	952	55351.3	314807	56611	15439.5	47378.6	463.5	0.1	529.25	0.1	0.1	TC	replicate 1	MDA-MB-436	MDA-MB-436
3170	41.06	41.06	41.06	41.06	41.06	92.97	92.97	92.97	92.97	92.97	94.2	94.2	94.2	94.2	94.2	12.46	12.46	12.46	12.46	12.46	5542.18	4321.01	2547.99	233.86	994.78	7193	5353	5621	272	1324	675566	526711	310588	28506	121260	5097.77	0.1	0.1	0.1	0.1	TC	replicate 1	MDA-MB-436	MDA-MB-436
3196	32.58	38.59	36.23	38.59	38.59	83.29	83.88	86.62	83.88	83.88	81.44	83.47	83.72	83.47	83.47	9.41	11.18	10.67	11.18	11.18	662.3	2888.36	658.16	227.78	583.24	1120	6625	940	268	848	46014	283584	58869.2	22363.8	57263.3	261.82	0.1	297.71	0.1	0.1	TC	replicate 1	MDA-MB-436	MDA-MB-436
3230	37.2	47.29	60.43	47.29	47.29	91.17	89.76	76.76	89.76	89.76	88.14	88.52	69.18	88.52	88.52	11.18	13.92	12.44	13.92	13.92	710.31	2905.52	1304.81	229.46	669.29	1076	5429	2164	256	1032	69739.1	442410	158507	34939.4	101909	309.82	0.1	888.51	0.1	0.1	TC	replicate 1	MDA-MB-436	MDA-MB-436
3292	31.08	41.86	42.39	41.86	41.86	84.42	89.36	89.36	89.36	89.36	87.1	88.42	89.02	88.42	88.42	9.06	11.71	11.62	11.71	11.71	1574.5	4337.42	1095.62	230.86	999.19	2364	7081	1716	264	4541	101530	467360	116231	24875	107663	1158.17	0.1	727.24	0.1	0.1	TC	replicate 1	MDA-MB-436	MDA-MB-436
3476	48.04	59.1	59.2	59.1	59.1	75.1	86.27	85.48	86.27	86.27	75.79	86.27	84.17	86.27	86.27	10.03	16.44	16.26	16.44	16.44	731.05	2352.77	556.53	232.71	677.36	1236	5921	780	280	932	57785.9	499194	115533	49375.5	143717	338.6	0.1	208.06	0.1	0.1	TC	replicate 1	MDA-MB-436	MDA-MB-436
3493	36.88	43.53	42.95	43.53	43.53	91	94.03	94.37	94.03	94.03	92.77	95	91.62	95	95	11.16	13.42	13.3	13.42	13.42	877.34	3308.37	6876.08	228.58	693.01	1296	4333	12383	256	960	85774.4	467964	955448	32331.8	98025.5	476.89	0.1	6480.68	0.1	0.1	TC	replicate 1	MDA-MB-436	MDA-MB-436
3736	25.28	25.28	25.28	25.28	25.28	82.8	82.8	82.8	82.8	82.8	87.85	87.85	87.85	87.85	87.85	7.53	7.53	7.53	7.53	7.53	1511.18	3467.52	585.98	236.6	845.61	2260	5413	748	264	1028	67269.6	154356	26084.8	10532.1	37641.9	1098.87	0.1	0.1	0.1	0.1	TC	replicate 1	MDA-MB-436	MDA-MB-436
3871	35.7	41.56	40.7	41.56	41.56	89.56	91.07	90.14	91.07	91.07	92.31	87.63	88.01	87.63	87.63	10.16	12.58	12.44	12.58	12.58	862.93	4402.95	579.64	227.12	755.99	1428	8654	732	260	928	70005.4	547689	70414.7	28251.4	94038.3	466.46	0.1	235.23	0.1	0.1	TC	replicate 1	MDA-MB-436	MDA-MB-436
3885	35.17	49.11	49.11	49.11	49.11	81.99	94.6	94.6	94.6	94.6	82.78	91.8	91.8	91.8	91.8	9.76	15.25	15.25	15.25	15.25	1420.62	4259.84	1078.52	229.19	696.32	2592	8826	1760	260	924	106383	777996	196976	41858.8	127172	1024.22	0.1	734.06	0.1	0.1	TC	replicate 1	MDA-MB-436	MDA-MB-436
3913	30.65	42.57	40.69	42.57	42.57	87.65	87.32	87.01	87.32	87.32	91.67	83.89	86.43	83.89	83.89	9.09	12.56	11.69	12.56	12.56	768.85	3213.31	498.82	228.12	595.19	1268	5953	700	268	936	49898	398371	53540.8	28281.4	73789.5	376.36	0.1	154.32	0.1	0.1	TC	replicate 1	MDA-MB-436	MDA-MB-436
4028	44.38	44.38	44.38	44.38	44.38	78.31	78.31	78.31	78.31	78.31	77.48	77.48	77.48	77.48	77.48	11.78	11.78	11.78	11.78	11.78	1745.05	3902.05	461.24	250.43	734.95	2932	5501	624	324	1064	190208	425318	50274.1	27296.2	80108.1	1340.76	0.1	0.1	0.1	0.1	TC	replicate 1	MDA-MB-436	MDA-MB-436
4142	37.9	44.23	42.52	44.23	44.23	81.35	90.94	93.35	90.94	90.94	77.93	93.5	95.17	93.5	93.5	10.62	13.69	13.24	13.69	13.69	903.42	3239.98	980.23	225.3	696.37	1656	8774	1516	252	944	80054.9	477162	134982	33180.5	102557	510.97	0.1	579.8	0.1	0.1	TC	replicate 1	MDA-MB-436	MDA-MB-436
4322	31.83	42.35	42.03	42.35	42.35	90.2	93.83	92.72	93.83	93.83	89.5	93.81	94.57	93.81	93.81	9.79	13.08	12.88	13.08	13.08	841.5	3381.24	706.15	231.59	733.52	1440	5409	900	260	948	63365.6	454358	91951.5	31120.3	98568	433.01	0.1	321.73	0.1	0.1	TC	replicate 1	MDA-MB-436	MDA-MB-436
4535	32.47	36.55	36.98	36.55	36.55	92.59	93.4	93.22	93.4	93.4	96.87	91.94	91.87	91.94	91.94	10.08	11.46	11.42	11.46	11.46	1479.52	5399.37	638.18	229.37	740.1	2408	8826	900	268	1060	118179	557076	65312.6	23665.2	76358.9	1075.08	0.1	269.7	0.1	0.1	TC	replicate 1	MDA-MB-436	MDA-MB-436
4574	33.01	51.05	51.27	51.05	51.05	92.02	87.5	88.23	87.5	87.5	93.3	84.74	86.36	84.74	84.74	10.14	15.25	14.88	15.25	15.25	1133.63	4419.46	840.38	230.41	724.75	1708	7837	1108	324	1008	91493.9	807148	146141	42080.1	132364	737.15	0.1	463.89	0.1	0.1	TC	replicate 1	MDA-MB-436	MDA-MB-436
4584	48.16	48.16	48.16	48.16	48.16	28.28	28.28	28.28	28.28	28.28	40.48	40.48	40.48	40.48	40.48	8.17	8.17	8.17	8.17	8.17	478.83	3376.92	418.54	342.19	855.97	560	6429	540	384	1048	25099.6	177015	21939.5	17937.3	44869.1	0.1	0.1	0.1	73.72	0.1	TC	replicate 1	MDA-MB-436	MDA-MB-436
4688	109.73	109.73	109.73	109.73	109.73	0	0	0	0	0	24.17	24.17	24.17	24.17	24.17	13.24	13.24	13.24	13.24	13.24	453.8	3807.15	368.91	359.88	838.82	548	8234	436	444	1044	62490.3	524260	50800	49556.9	115509	0.1	0.1	0.1	99.43	0.1	TC	replicate 1	MDA-MB-436	MDA-MB-436
4735	35.79	45.68	43.64	45.68	45.68	87.62	90.14	89.93	90.14	90.14	89.11	88.89	91.2	88.89	88.89	10.34	13.81	13.44	13.81	13.81	710.34	2917.52	1276.61	246.2	683.06	1304	9006	2056	276	996	59694.6	436954	181106	36873.1	102301	289.88	0.1	856.13	0.1	0.1	TC	replicate 1	MDA-MB-436	MDA-MB-436
4752	35.27	38.91	39.13	38.91	38.91	83.24	92.59	93.32	92.59	92.59	81.63	89.63	91.54	89.63	89.63	10.19	11.96	11.74	11.96	11.96	996.45	3620.2	593.82	220.74	689.54	1652	6285	828	268	992	81251.3	406646	64230.9	24795.1	77453.9	608.04	0.1	225.32	0.1	0.1	TC	replicate 1	MDA-MB-436	MDA-MB-436
4847	60.83	60.83	60.83	60.83	60.83	17.12	17.12	17.12	17.12	17.12	38.82	38.82	38.82	38.82	38.82	9.49	9.49	9.49	9.49	9.49	436.59	3121.31	402.42	366.35	754.96	512	7961	452	436	920	30877.4	220752	28461.1	25910	53394.3	0.1	0.1	0.1	109.91	0.1	TC	replicate 1	MDA-MB-436	MDA-MB-436
4914	32.8	49.97	52.23	49.97	49.97	90.8	78.26	76.27	78.26	78.26	92.11	78.65	77.97	78.65	78.65	10.03	13.73	13.52	13.73	13.73	1037.33	2936.49	2272.51	351.8	803.82	1448	4593	3416	428	1068	81995.2	434909	326170	52103	119050	520.88	0.1	1852.35	0.1	0.1	TC	replicate 1	MDA-MB-436	MDA-MB-436
5380	42.46	50.51	62.31	50.51	50.51	80.86	93.07	84.32	93.07	93.07	82.16	90.73	85.56	90.73	90.73	11.3	14.74	13.94	14.74	14.74	766.67	3188.32	1080.36	222.83	687.27	1372	6865	1652	248	964	76868.1	543833	164951	38008	117228	374.23	0.1	675.87	0.1	0.1	TC	replicate 1	MDA-MB-436	MDA-MB-436
5672	30.44	42.24	41.71	42.24	42.24	82	92.49	92.42	92.49	92.49	77.7	94.48	95.72	94.48	94.48	8.58	12.77	12.69	12.77	12.77	460.49	2081.31	14130.3	226.75	512.64	544	2736	16383	272	648	26628.9	266690	1.78709e+06	29055.2	65687	72.03	0.1	13738.5	0.1	0.1	TC	replicate 1	MDA-MB-436	MDA-MB-436
5740	31.72	39.13	40.96	39.13	39.13	89.65	87.19	84.96	87.19	87.19	89.71	87.66	83.7	87.66	87.66	9.63	11.16	10.97	11.16	11.16	741.33	3341.3	875.7	230.2	703.46	1188	6845	1524	268	1008	53971.8	326665	82699.1	22505.3	68773.9	344.9	0.1	479.2	0.1	0.1	TC	replicate 1	MDA-MB-436	MDA-MB-436
5881	30.87	41.66	41.34	41.66	41.66	90.68	87.32	85.27	87.32	87.32	87.65	83.96	82.33	83.96	83.96	9.49	11.91	11.48	11.91	11.91	1199.88	4740.59	574.51	227.33	750.88	2128	9782	856	284	980	84860.8	528550	59513.2	25345.9	83719.2	791.42	0.1	226.02	0.1	0.1	TC	replicate 1	MDA-MB-436	MDA-MB-436
5970	29.36	39.35	41.45	39.35	39.35	82.38	89.21	82.46	89.21	89.21	79.58	85.23	84.18	85.23	85.23	8.67	11.2	10.19	11.2	11.2	814.45	3274.31	1415.02	229.62	726.13	1372	7161	1868	276	948	48114.1	322840	115382	22640.1	71594.6	426.01	0.1	1030.64	0.1	0.1	TC	replicate 1	MDA-MB-436	MDA-MB-436
6113	43.31	45.89	35.59	45.89	45.89	89.98	90.33	77.39	90.33	90.33	86.16	92.36	77.78	92.36	92.36	12.37	12.9	9.52	12.9	12.9	878.01	3216.29	11570.4	224.69	593.94	1252	4649	16383	268	916	105564	420149	823125	29351.4	77587	481.58	0.1	11187.6	0.1	0.1	TC	replicate 1	MDA-MB-436	MDA-MB-436
6160	32.26	54.31	54.31	54.31	54.31	90.66	92.41	92.41	92.41	92.41	91.72	93.67	93.67	93.67	93.67	9.46	16.61	16.61	16.61	16.61	1275.2	3948.08	15896.1	237.04	701.33	2280	8814	16383	292	1072	89656.7	855743	3445464	51379.1	152012	866.76	0.1	15397.2	0.1	0.1	TC	replicate 1	MDA-MB-436	MDA-MB-436
6328	36.4	41.16	40.8	41.16	41.16	88.98	93.26	93.07	93.26	93.26	86.16	91.61	93.69	91.61	91.61	10.89	12.81	12.63	12.81	12.81	1971.25	4862.02	1472.8	226.63	684.19	3096	6969	2712	256	1068	183700	627044	184429	29228.2	88238.9	1562.91	0.1	1092.39	0.1	0.1	TC	replicate 1	MDA-MB-436	MDA-MB-436
6403	26.25	50.19	49.92	50.19	50.19	80.09	69.1	66.22	69.1	69.1	74.76	59.47	55.98	59.47	59.47	7.39	10.97	10.52	10.97	10.97	482.1	2719.63	735.71	227.65	571.49	600	7457	1264	260	740	20658.1	256836	63969.7	21498.5	53970.1	85.65	0.1	371.24	0.1	0.1	TC	replicate 1	MDA-MB-436	MDA-MB-436
172	29.25	52.81	52.81	49.16	52.81	92.97	74.83	74.83	73.8	74.83	98.06	70	70	66.67	70	9.06	12.18	12.18	11.28	12.18	3251.59	3506.29	459.21	503.47	1403.99	4337	5881	544	768	1664	209675	408437	53492.5	50269.1	163546	1947.14	0.1	0.1	242.97	0.1	WBC	replicate 1	WBC	MDA-MB-436
498	27.86	32.8	22.71	32.8	32.8	93.04	92.39	81.3	92.19	92.39	93.84	94.87	83.12	93.19	94.87	8.79	10.16	6.39	10.06	10.16	1451.97	4096.78	388.94	589.51	662.11	2712	7537	448	816	868	88192.3	332351	12459.1	46842.8	53713.8	1047.55	0.1	44.46	365.02	0.1	WBC	replicate 1	WBC	MDA-MB-436
606	29.46	31.89	31.89	30.6	31.89	79.05	85.86	85.86	84.45	85.86	76.06	81.03	81.03	86.58	81.03	8.67	9.6	9.6	8.88	9.6	936.93	3719.75	367.29	504.99	500.85	1620	9606	428	736	664	55349.6	269267	26587.3	31303.4	36255.8	532.47	0.1	0.1	288.55	0.1	WBC	replicate 1	WBC	MDA-MB-436
616	27.64	32.04	32.04	28.77	32.04	86.22	83.47	83.47	84.58	83.47	81.89	86.39	86.39	82.84	86.39	8.2	9.46	9.46	8.42	9.46	2059.94	5080.41	362.89	537.58	690.01	3496	10014	428	856	956	108837	357194	25514	29968.8	48513.5	1655.53	0.1	0.1	317.11	0.1	WBC	replicate 1	WBC	MDA-MB-436
688	27.81	31.33	31.33	30.22	31.33	88.64	90.4	90.4	91.81	90.4	87.69	92	92	92.45	92	8.3	9.63	9.63	9.18	9.63	1599.29	4681.38	394.1	490.57	569.55	2892	8946	472	720	856	86494.9	340825	28692.4	32450	41466	1210.83	0.1	0.1	270.11	0.1	WBC	replicate 1	WBC	MDA-MB-436
811	33.98	36.34	27.47	35.26	36.34	81.55	88.83	71.3	88.94	88.83	78.19	91.42	72	85.32	91.42	9.98	11.11	6.3	10.75	11.11	806.68	4075.25	420.75	498.24	705.53	1136	8125	468	740	936	63092.7	395029	13128.1	45187	68389.5	402.24	0.1	36.25	273.78	0.1	WBC	replicate 1	WBC	MDA-MB-436
1086	30.44	35.74	35.74	35.74	35.74	92.43	93.7	93.7	93.66	93.7	92.26	91.27	91.27	91.23	91.27	9.43	11.01	11.01	10.99	11.01	1153.52	3738.64	363.9	485.75	674.74	2020	8826	432	612	928	80622.3	356179	34668.2	46075.6	64282.5	741.06	0.1	0.1	257.31	0.1	WBC	replicate 1	WBC	MDA-MB-436
1321	27.5	33.23	33.23	32.42	33.23	90.78	93.42	93.42	93.81	93.42	88.15	93	93	96.86	93	8.46	10.29	10.29	10.06	10.29	2476.68	3275.46	500.3	477.21	1458.16	3660	6501	592	640	1720	139099	272534	41627.5	37919.8	121326	1152.27	0.1	0.1	224.73	0.1	WBC	replicate 1	WBC	MDA-MB-436
1331	27.86	33.65	33.65	30.5	33.65	91.41	93.15	93.15	92.63	93.15	94.04	95.02	95.02	93.45	95.02	8.94	10.32	10.32	9.43	10.32	1803.31	3203.29	440.4	495.98	1166.35	3068	7609	520	676	1476	113284	267863	36826.5	34664.9	97531.2	750.89	0.1	0.1	259.52	0.1	WBC	replicate 1	WBC	MDA-MB-436
1525	29.58	32.91	32.91	30.65	32.91	91.47	90.73	90.73	91.24	90.73	92.59	90.61	90.61	90.85	90.61	9.26	9.79	9.79	9.32	9.79	1134.84	4647.06	366.01	555.07	692.77	1944	9610	420	856	864	76483.7	349926	27560.8	37871.6	52166.2	726.42	0.1	0.1	326.6	0.1	WBC	replicate 1	WBC	MDA-MB-436
1542	29.1	35.16	35.16	34.09	35.16	90.83	92.1	92.1	89.38	92.1	86.9	90.52	90.52	87.7	90.52	8.76	10.57	10.57	9.95	10.57	677.27	3032.72	328.36	463.1	549.84	1100	8402	400	652	736	40855.3	266216	28823.9	36027.8	48265.6	288.79	0.1	0.1	238.64	0.1	WBC	replicate 1	WBC	MDA-MB-436
1798	29.15	32.58	32.58	31.4	32.58	83.76	89.12	89.12	91.37	89.12	80.85	85.64	85.64	93.37	85.64	8.64	9.79	9.79	9.38	9.79	829.65	3463.92	392.35	487.42	656.13	1380	9150	480	772	916	48666.6	260835	29544.4	33661.4	49407.1	425.2	0.1	0.1	262.95	0.1	WBC	replicate 1	WBC	MDA-MB-436
1862	29.79	36.83	36.83	36.83	36.83	91.09	92.17	92.17	92.27	92.17	94.84	90.52	90.52	93.89	90.52	9.06	11.09	11.09	11.01	11.09	894.37	2818.82	406.48	418.59	690.38	1308	5357	496	576	876	57672.7	272067	39232.8	39878.5	66633.9	485.88	0.1	0.1	194.11	0.1	WBC	replicate 1	WBC	MDA-MB-436
2040	28.29	35.16	35.16	33.44	35.16	85.21	93.5	93.5	91.27	93.5	81.16	92.76	92.76	90.16	92.76	8.55	10.82	10.82	10.11	10.82	1090.84	3863.97	352.29	407.83	673.57	1768	6393	432	532	936	62626.7	355260	32390	32746.2	61929.5	678.43	0.1	0.1	187.34	0.1	WBC	replicate 1	WBC	MDA-MB-436
2454	31.94	34.41	34.41	33.55	34.41	91.18	94.32	94.32	93.72	94.32	88.07	97.22	97.22	89.95	97.22	9.66	10.7	10.7	10.52	10.7	1180.23	4174.8	363.17	572.34	724.41	2224	8522	432	776	904	86416.7	375153	32634.7	49764.9	65096.3	763.75	0.1	0.1	335.86	0.1	WBC	replicate 1	WBC	MDA-MB-436
2470	29.65	34.62	23.72	32.04	34.62	92.94	92.97	81.13	92.22	92.97	92.95	95.19	67.95	90	95.19	9.09	10.5	6.43	9.76	10.5	1623.95	4579.35	387.49	525.98	809.06	3024	9926	428	688	1004	105394	396266	12573.9	39387.6	70010.4	1207.47	0.1	35.03	289.51	0.1	WBC	replicate 1	WBC	MDA-MB-436
2474	30.44	37.84	37.84	32.37	37.84	89.86	92.29	92.29	93.09	92.29	92.45	90.24	90.24	93.65	90.24	9.18	11.42	11.42	10.01	11.42	804.5	3406.94	348.86	399.22	591.9	1480	9974	420	584	860	53216.2	348674	35703.3	31389.9	60576.6	408.06	0.1	0.1	178.76	0.1	WBC	replicate 1	WBC	MDA-MB-436
2482	27.32	33.76	33.76	33.02	33.76	91.76	93.79	93.79	93.5	93.79	86.43	93.53	93.53	94.71	93.53	8.61	10.32	10.32	10.01	10.32	1415.29	3516.63	541.39	507.85	1399.66	2792	7837	2048	656	5401	82431.2	294064	45271.8	39931.7	117041	1006.91	0.1	0.1	271.4	0.1	WBC	replicate 1	WBC	MDA-MB-436
2513	27.75	32.32	32.32	31.18	32.32	91.31	93.76	93.76	93.12	93.76	90.91	90.37	90.37	91.06	90.37	8.7	9.95	9.95	9.74	9.95	2710.52	5795.84	397.88	492.45	629.88	4629	9454	480	732	880	161253	450897	30953.9	36671.8	49002.8	2326.17	0.1	0.1	271.97	0.1	WBC	replicate 1	WBC	MDA-MB-436
2594	25.38	28.77	28.77	28.77	28.77	90.74	92.42	92.42	92.42	92.42	89.83	92.31	92.31	92.31	92.31	7.91	8.7	8.7	8.7	8.7	696.27	2779.19	377.37	544.03	604.25	924	3600	452	672	812	34180.6	165338	22450.4	32365.1	35947.9	299.87	0.1	0.1	319.59	0.1	WBC	replicate 1	WBC	MDA-MB-436
2780	28.36	34.3	28.57	34.3	34.3	91.93	93.67	82.21	93.67	93.67	84.03	91.2	80.17	91.2	91.2	8.73	10.7	8.01	10.7	10.7	1377.03	4424.24	433.19	478.09	687	2224	9110	508	720	904	82494.4	397568	21806.4	42962.1	61734.8	972.57	0.1	56.74	257.63	0.1	WBC	replicate 1	WBC	MDA-MB-436
3037	29.19	36.23	36.23	36.23	36.23	92.65	91.36	91.36	91.36	91.36	90.13	90.48	90.48	90.48	90.48	8.97	11.06	11.06	11.06	11.06	1024.34	3544.74	402.32	434.1	709.4	1576	5069	480	604	1028	64775.1	340656	38663.7	41717.3	68174.9	627.9	0.1	0.1	209.63	0.1	WBC	replicate 1	WBC	MDA-MB-436
3156	31.4	34.3	34.3	32.54	34.3	84.42	93.67	93.67	93.38	93.67	80.61	91.63	91.63	94.09	91.63	9.35	10.67	10.67	9.93	10.67	936.73	3711.45	371.81	473.23	636.74	1752	8762	460	688	952	64300.8	331972	33257	36618.5	56953.8	548.23	0.1	0.1	248.74	0.1	WBC	replicate 1	WBC	MDA-MB-436
3271	27.53	32.47	32.47	31.94	32.47	92.19	93.49	93.49	92.89	93.49	89.36	91.84	91.84	97.3	91.84	8.64	10.19	10.19	9.9	10.19	1830.38	4760.11	383.53	375.72	696.37	3024	10334	456	556	964	107369	388143	31273.4	28917.1	56782.4	1425.99	0.1	0.1	147.22	0.1	WBC	replicate 1	WBC	MDA-MB-436
3284	26.52	30.44	30.44	30.16	30.44	92.69	92.52	92.52	91.18	92.52	90.08	95.15	95.15	95.48	95.15	8.33	9.35	9.35	9.06	9.35	1266.26	3150.61	395.95	502.19	710.13	2096	4197	452	676	916	69010.2	216271	27179.7	32383.4	48746.5	849.79	0.1	0.1	257.7	0.1	WBC	replicate 1	WBC	MDA-MB-436
3288	27.32	30.76	30.76	30.44	30.76	92.04	93.56	93.56	93.58	93.56	91.3	94.92	94.92	94.86	94.92	8.55	9.68	9.68	9.63	9.68	2266.65	5467.34	398.15	484.39	805.15	4449	9982	476	700	976	130131	402595	29318.1	35265.6	59288.6	1866.21	0.1	0.1	263.89	0.1	WBC	replicate 1	WBC	MDA-MB-436
3351	30.75	39.66	36.07	39.13	39.66	89.18	94.31	71.96	94.18	94.31	88.75	93.19	71.3	95.24	93.19	9.21	12.16	7.56	12.03	12.16	1337.05	3079.02	383.48	626.39	625.56	2236	5157	464	916	848	88999.4	357385	17230.1	71141.9	72609.7	928.66	0.1	50.99	401.96	0.1	WBC	replicate 1	WBC	MDA-MB-436
3380	27.32	34.94	34.94	34.66	34.94	91.81	92.33	92.33	91.66	92.33	87.97	91.39	91.39	94.53	91.39	8.39	10.52	10.52	10.32	10.52	638.89	2643.23	375.04	443.84	622.41	848	3900	484	600	756	35350.5	229827	32609.7	37114.4	54118.2	234.4	0.1	0.1	215.34	0.1	WBC	replicate 1	WBC	MDA-MB-436
3500	28.75	38.06	38.06	34.62	38.06	88.41	90.11	90.11	90.03	90.11	89.61	91.5	91.5	89.81	91.5	9.03	11.44	11.44	10.45	11.44	795.56	3424.14	359.4	454.06	645.8	1408	8842	428	732	880	50969.7	351859	36931.4	38913.3	66361	399.11	0.1	0.1	229.56	0.1	WBC	replicate 1	WBC	MDA-MB-436
3637	29.25	34.83	26.57	34.45	34.83	87.34	90.6	81.43	91.6	90.6	91.39	91.16	79.61	91.9	91.16	8.94	10.67	7.39	10.55	10.67	925.56	3730.17	392.78	555.09	606.53	1592	8886	452	788	856	58143.7	333647	16830.7	48495.2	54251.3	553.07	0.1	52.3	330.59	0.1	WBC	replicate 1	WBC	MDA-MB-436
3649	30.75	36.23	36.23	34.98	36.23	88.31	92.99	92.99	93.83	92.99	88.96	90.72	90.72	93.01	90.72	9.29	11.2	11.2	11.01	11.2	790.45	3481.42	404.96	439.32	614.33	1136	8446	512	588	872	53602.3	343261	39928.4	41853.8	60571.6	390.01	0.1	0.1	214.83	0.1	WBC	replicate 1	WBC	MDA-MB-436
3659	28.82	32.37	32.37	32.37	32.37	88.85	88.84	88.84	88.42	88.84	83.11	87.1	87.1	87.91	87.1	8.85	9.93	9.93	9.82	9.93	1238.35	4149.21	394.82	430.84	645.61	2384	8250	464	632	820	76247.4	321069	30551.2	32621.3	49957.9	853.89	0.1	0.1	210.4	0.1	WBC	replicate 1	WBC	MDA-MB-436
3770	29.53	34.25	34.25	32.8	34.25	84.97	91.72	91.72	92.09	91.72	77.4	93.06	93.06	92.15	93.06	8.79	10.7	10.7	10.06	10.7	882.36	3746.12	395.56	413.59	636.67	1776	8418	496	656	900	53594	336632	35545.2	32864.3	57211.8	489.91	0.1	0.1	193.11	0.1	WBC	replicate 1	WBC	MDA-MB-436
3793	27.53	32.15	32.15	32.15	32.15	92.02	92.68	92.68	92.68	92.68	91.79	94.42	94.42	94.42	94.42	8.42	10.22	10.22	10.22	10.22	840.42	3443.97	390.17	497.42	566.98	1220	8318	472	688	792	46851.1	282257	31977.3	40767.1	46468.3	455.93	0.1	0.1	276.93	0.1	WBC	replicate 1	WBC	MDA-MB-436
3825	29.36	34.31	34.31	31.15	34.31	88.1	86.23	86.23	87.86	86.23	92.67	88.94	88.94	89.1	88.94	8.91	10.27	10.27	9.09	10.27	746.83	3298.85	382.53	484.15	629.93	1100	9054	448	840	888	46604.8	273108	31669.5	31421.5	52151.2	346.33	0.1	0.1	259.68	0.1	WBC	replicate 1	WBC	MDA-MB-436
3844	30.11	33.71	33.91	31.89	33.71	90.22	93.76	68.34	92.16	93.76	94.81	92.38	54.65	91.89	92.38	9.03	10.55	6.75	9.9	10.55	1548.47	5175.74	468.51	748.43	688.36	2656	9910	536	1132	956	99207	452180	16762.5	57602.8	60138.9	1143.99	0.1	56.02	527.97	0.1	WBC	replicate 1	WBC	MDA-MB-436
3853	30.12	37.1	37.1	36.67	37.1	85.83	93.88	93.88	93.96	93.88	80.54	89.54	89.54	91.34	89.54	8.88	11.25	11.25	11.06	11.25	613.21	2960.82	377.46	446.34	649.47	908	7373	432	632	836	38011.4	294395	37530.4	42893.8	64577.1	208.75	0.1	0.1	217.87	0.1	WBC	replicate 1	WBC	MDA-MB-436
3942	28.82	34.02	34.02	31.99	34.02	90.04	88.96	88.96	90.42	88.96	84.93	90.82	90.82	90.75	90.82	8.79	10.19	10.19	9.57	10.19	1652.25	4269.21	396.78	554.13	726.76	3608	8770	468	856	964	100357	348116	32353.4	39881.8	59260.3	1259.9	0.1	0.1	329.68	0.1	WBC	replicate 1	WBC	MDA-MB-436
4033	27.89	30.92	30.92	30.6	30.92	90.94	92.22	92.22	91.81	92.22	92.81	95.83	95.83	89.76	95.83	8.58	9.43	9.43	9.38	9.43	1079.94	3007.79	370.81	388.31	606.64	1924	4101	432	512	864	62450.3	210221	25916.7	26817	42399.6	699.49	0.1	0.1	167.81	0.1	WBC	replicate 1	WBC	MDA-MB-436
4070	26.79	32.9	32.9	29.9	32.9	89.84	83.58	83.58	85.38	83.58	86.26	76.57	76.57	82.01	76.57	8.33	9.63	9.63	8.58	9.63	707.63	3764.21	366.08	464.29	526.31	1276	9866	420	696	808	38565.5	274051	26652.2	26848.6	38317.6	315.19	0.1	0.1	243.81	0.1	WBC	replicate 1	WBC	MDA-MB-436
4099	27.58	31.94	31.94	31.3	31.94	90.7	93.94	93.94	93.31	93.94	87.79	95.7	95.7	85.71	95.7	8.33	9.93	9.93	9.63	9.93	1231.88	3877.56	365.91	511.86	604.02	2572	9394	444	764	816	67136.4	300048	28314.7	37265.9	46739.6	839.47	0.1	0.1	287.42	0.1	WBC	replicate 1	WBC	MDA-MB-436
4103	27.64	34.58	28.75	32.21	34.58	89.73	92.98	80.98	92.23	92.98	82.86	95.94	83.78	87.5	95.94	8.61	10.22	7.67	9.87	10.22	1591.34	4409.42	427.28	688.46	625.32	3256	9438	504	1024	868	92685.4	361382	19731.2	52700.4	51249.3	1202.91	0.1	54.81	459.99	0.1	WBC	replicate 1	WBC	MDA-MB-436
4128	22.38	28.29	28.29	28.29	28.29	90.69	92.11	92.11	92.11	92.11	93.33	94.7	94.7	94.7	94.7	6.9	8.94	8.94	8.94	8.94	1263.11	2439.1	371.02	521.01	588.87	2380	3680	432	672	816	47293.7	153224	23307.4	32729.5	36992.9	838.63	0.1	0.1	280.55	0.1	WBC	replicate 1	WBC	MDA-MB-436
4168	26.46	32.91	32.91	32.05	32.91	91.59	93.21	93.21	93.18	93.21	86.76	96.37	96.37	92.97	96.37	8.49	10.11	10.11	9.9	10.11	1263.53	4230.63	348.12	517.38	714.24	2492	9798	476	796	1012	71489.7	339689	27951.9	39820.2	57348.2	863.04	0.1	0.1	296.9	0.1	WBC	replicate 1	WBC	MDA-MB-436
4213	29.9	34.83	34.83	31.72	34.83	89.84	93.55	93.55	92.95	93.55	93.96	92.21	92.21	88.36	92.21	8.88	11.06	11.06	10.01	11.06	1031.95	4120.82	346.68	484.89	563.74	2284	9434	416	692	824	63968	396018	33316.9	38126.2	54176.4	643.49	0.1	0.1	264.4	0.1	WBC	replicate 1	WBC	MDA-MB-436
4376	31.55	33.18	33.18	32.37	33.18	92.2	94.25	94.25	93.34	94.25	96.67	97.04	97.04	98.93	97.04	9.76	10.37	10.37	9.95	10.37	1645.96	5207.66	370.66	460.94	790.13	2552	8934	412	596	936	123257	439803	31303.4	35859.7	66728.7	1233.54	0.1	0.1	216.48	0.1	WBC	replicate 1	WBC	MDA-MB-436
4639	26.46	38.17	38.17	36.34	38.17	91.26	91.08	91.08	91.09	91.08	92.62	92.4	92.4	91.93	92.4	8.04	11.51	11.51	10.87	11.51	1344.85	2940.17	418.03	443.48	650.05	3188	8754	540	616	1076	68258.1	305796	43477.9	41143.2	67609.1	912.45	0.1	0.1	210.99	0.1	WBC	replicate 1	WBC	MDA-MB-436
4796	28.18	31.61	31.61	31.61	31.61	91.3	91.45	91.45	91.01	91.45	94.16	91.67	91.67	91.95	91.67	8.52	9.76	9.76	9.6	9.76	1014.25	3644.88	348.4	438.99	713.87	1972	8982	420	640	904	57807.5	272945	26089.8	31777.7	53457.6	601.75	0.1	0.1	206.53	0.1	WBC	replicate 1	WBC	MDA-MB-436
5056	27.53	30.97	30.97	30.12	30.97	91.51	93.31	93.31	92.21	93.31	87.88	93.57	93.57	94.3	93.57	8.36	9.52	9.52	9.15	9.52	1602.48	4815.39	377.22	485.19	800.42	2816	10502	480	660	952	88000.9	342568	26835.3	31892.5	56942.2	1174.08	0.1	0.1	252.72	0.1	WBC	replicate 1	WBC	MDA-MB-436
5210	28.82	31.99	31.99	31.46	31.99	92.79	93.93	93.93	93.34	93.93	90	94.27	94.27	94.94	94.27	8.91	10.08	10.08	9.71	10.08	1398.48	5051.08	420.75	563.28	651.62	2444	10502	492	828	932	87270.4	403464	33608.2	41712.3	52049.7	1010.09	0.1	0.1	346.81	0.1	WBC	replicate 1	WBC	MDA-MB-436
5500	28.39	32.47	32.47	29.57	32.47	91.82	91.97	91.97	93.92	91.97	91.39	94.79	94.79	93.33	94.79	8.94	10.08	10.08	9.35	10.08	949.22	3963.39	435.02	610.79	772.69	1680	10066	532	852	992	59629.7	316583	34748.1	41927	61719.8	524.76	0.1	0.1	382.34	0.1	WBC	replicate 1	WBC	MDA-MB-436
5728	27.65	30.23	30.23	29.9	30.23	91.88	92.85	92.85	92.39	92.85	87.97	94.41	94.41	94.9	94.41	8.39	9.23	9.23	9.12	9.23	1258.89	4269.02	326.43	479.18	669.86	2308	10070	396	692	872	69655.9	285939	21864.6	31298.4	44867.5	882.44	0.1	0.1	266.72	0.1	WBC	replicate 1	WBC	MDA-MB-436
5731	31.4	33.76	33.76	31.94	33.76	90.83	93.69	93.69	92.59	93.69	92.7	92.75	92.75	89.78	92.75	9.71	10.47	10.47	9.93	10.47	939.3	3854.14	370.92	473.96	656.56	1560	9546	432	612	880	69557.7	331908	31942.4	36675.1	56541.1	546.81	0.1	0.1	249.48	0.1	WBC	replicate 1	WBC	MDA-MB-436
5745	29.4	32.69	32.69	32.27	32.69	92.32	93.39	93.39	93.2	93.39	93.67	95.38	95.38	92.59	95.38	9.15	10.16	10.16	10.01	10.16	955.52	3490.58	368.7	537.67	624.55	1676	8214	440	752	832	62808.1	283173	29910.5	42276.5	50666.8	567.05	0.1	0.1	313.23	0.1	WBC	replicate 1	WBC	MDA-MB-436
6016	29.47	33.33	33.33	30.86	33.33	93.09	93.93	93.93	91.96	93.93	87.42	95.5	95.5	93.06	95.5	8.94	10.29	10.29	9.57	10.29	1389.27	4522.21	388.28	556.86	682.48	2652	10414	464	768	928	87273.7	376270	32306.8	40078.2	56785.8	976.87	0.1	0.1	332.4	0.1	WBC	replicate 1	WBC	MDA-MB-436
6075	29.9	35.38	35.38	34.09	35.38	88.4	93.03	93.03	92.87	93.03	90.07	96.23	96.23	93.69	96.23	8.64	10.6	10.6	10.45	10.6	1206.95	3828.47	388.83	497.94	731.72	2480	8614	460	748	964	70799.1	337661	34293.8	42674.2	64535.5	802.49	0.1	0.1	273.45	0.1	WBC	replicate 1	WBC	MDA-MB-436
6083	27.64	32.8	32.8	30.97	32.8	90.19	92.96	92.96	92.44	92.96	89.31	95.16	95.16	89.53	95.16	8.33	9.93	9.93	9.55	9.93	1300.61	3882.51	380.67	484.63	732.06	2912	8586	440	744	944	70882.3	300431	29456.2	34678.2	56647.6	896.22	0.1	0.1	264.17	0.1	WBC	replicate 1	WBC	MDA-MB-436
2	43.59	65.22	64.89	65.22	52.37	84.88	91.81	91.38	91.81	87.51	85.4	90.81	90.87	90.81	86.3	12.92	19.95	19.87	19.95	13.9	4133.52	5194.46	16205	237.2	2847.03	5717	8206	16383	308	4569	541689	1.62293e+06	5022571	74109	432319	3673.25	0.1	15700.6	0.1	1990.76	TC	replicate 1	KPL-4	KPL-4
8	34.9	55.02	53.95	55.02	46.86	93.42	93.48	94.4	93.48	85.87	89.52	95.34	95.63	95.34	86.78	11.01	16.87	16.69	16.87	13.58	5422.93	5664.22	16084.4	245.41	2456.47	7945	8286	16383	300	3848	516641	1.26542e+06	3.51974e+06	54825.4	355640	4978.5	0.1	15637.3	0.1	1580.2	TC	replicate 1	KPL-4	KPL-4
10	37.31	56.64	54.48	56.64	50.3	94.84	88.95	83.75	88.95	90.77	91.41	89.52	80.97	89.52	86.98	11.64	16.68	13.65	16.68	14.68	4613.72	5409.34	12640.6	231.71	2867.8	6577	9538	16383	272	4121	491372	1.18147e+06	1.85109e+06	50608.6	485581	4157.4	0.1	12189.2	0.1	1967.42	TC	replicate 1	KPL-4	KPL-4
21	41.39	139.31	66.41	123.07	51.26	94.52	65.47	96.04	42.16	85.11	94.5	76.64	97.85	36.55	84.38	12.79	23.57	20.47	12.98	14.5	6716.65	4496.21	16288.6	361.99	3001.83	9206	6929	16383	440	3784	863437	1.96219e+06	5.36018e+06	47897.8	495789	5804.46	0.1	15669.3	81.57	1793.61	TC	replicate 1	KPL-4	KPL-4
33	34.09	52.61	52.07	52.61	45.89	92.87	96.23	95.79	96.23	94.69	90.38	97.84	95.77	97.84	96.38	10.5	16.42	16.21	16.42	14.32	5312.18	5607.29	16127	239.05	2176.54	8165	8642	16383	284	3124	459680	1.18738e+06	3.32778e+06	50620.3	350426	4875.92	0.1	15648.2	0.1	1336.25	TC	replicate 1	KPL-4	KPL-4
34	37.2	59.92	57.39	28.29	44.14	92.96	95.14	95.91	88.53	84.44	93.73	95.26	93.7	90.32	83.7	11.62	18.31	17.63	8.1	11.96	10408.3	8186.48	16129.7	258.42	3147.49	14971	10830	16383	292	5017	1.10417e+06	2.15586e+06	3.93898e+06	13331.1	353548	9948.31	0.1	15578.1	33.92	2279.28	TC	replicate 1	KPL-4	KPL-4
36	35.69	56.96	56.96	56.96	46.11	92.22	95	95	95	87.41	87.03	94.45	94.45	94.45	88.72	11.25	17.75	17.75	17.75	13.18	5741.64	5991.67	16155.5	245.14	2705.92	8586	8774	16383	292	5517	570891	1.48315e+06	3999050	60681.4	369239	5285.18	0.1	15656.2	0.1	1785.88	TC	replicate 1	KPL-4	KPL-4
37	46.87	74.68	73.6	74.68	92.07	94.19	92.52	93.27	92.52	71.13	93.64	94.35	92.08	94.35	71.07	14.72	22.92	22.69	22.92	15.78	15335	5090.74	16277.2	235.41	4589.29	16383	6897	16383	272	5969	2.60931e+06	2.10093e+06	6.58211e+06	97153.5	895714	14791.4	0.1	15692.9	0.1	3684.72	TC	replicate 1	KPL-4	KPL-4
40	36.02	58.35	55.4	58.35	45.89	94.76	96.14	95.86	96.14	84.36	95	98.51	94.82	98.51	85.02	11.28	17.89	17.22	17.89	13.16	5814.5	6236.53	16153.4	234.23	3580.91	8222	8510	16383	268	5625	580554	1567110	3763313	58855.9	487147	5346.42	0.1	15671.6	0.1	2712.75	TC	replicate 1	KPL-4	KPL-4
42	43.86	68.06	68.06	36.7	48.2	93.6	91.89	91.89	83.16	91.3	95.99	92.17	92.17	83.44	90.37	13.6	20.65	20.65	9.12	14.65	4617.16	4246.55	16228.3	260.31	3893.79	6069	9154	16383	300	5293	670378	1.42217e+06	5.43486e+06	17002.1	656065	4152.81	0.1	15659.9	35.83	2977.32	TC	replicate 1	KPL-4	KPL-4
48	39.66	63.62	63.36	63.62	57.92	94.56	95.47	95.92	95.47	85.95	91.67	96.37	95.05	96.37	82.56	12.35	19.84	19.64	19.84	15.88	8995.99	6095.27	16263	237.05	3162.02	12379	8230	16383	268	4125	1.07786e+06	1.88409e+06	4.9255e+06	73273.7	626168	8519.63	0.1	15703	0.1	2237.85	TC	replicate 1	KPL-4	KPL-4
58	37.42	55.78	55.78	55.78	40.91	89.53	95.19	95.19	95.19	92.5	87.6	96.61	96.61	96.61	89.2	11.32	17.24	17.24	17.24	12.33	5894.5	6089.58	16179	235.17	2576.53	8826	8177	16383	284	3808	593447	1.42125e+06	3.77602e+06	54887	307636	5454.07	0.1	15641.9	0.1	1712.16	TC	replicate 1	KPL-4	KPL-4
63	41.18	60.18	54.33	60.18	57.29	93.1	93.28	94.41	93.28	79.42	92.67	93.95	95.86	93.95	80.63	12.61	18.48	16.77	18.48	14.22	6558.04	7075.12	15709.3	217.72	2594.41	9298	9630	16383	272	3732	818493	1.89851e+06	3.47033e+06	58423.2	412307	6105.67	0.1	15327.7	0.1	1774.18	TC	replicate 1	KPL-4	KPL-4
64	36.88	58.14	52.56	23.63	40.21	91.91	92.14	93.31	84.6	80.96	90.12	91.62	94.05	88.31	83.07	11.35	17.42	16.06	6.39	11.6	4364.79	5600.68	16090	257.04	2835.94	6105	8398	16383	276	5225	441255	1.3351e+06	3.2599e+06	8233.97	299675	3932.57	0.1	15633.7	28.56	1959.47	TC	replicate 1	KPL-4	KPL-4
65	35.86	50.08	47.72	50.08	44.6	94.21	93.02	93.26	93.02	89.84	94.12	94.75	94.04	94.75	89.16	11.23	15.56	14.61	15.56	13.26	7891.54	7710.94	15968.3	233.51	2723.35	11322	10014	16383	272	4097	781372	1.46603e+06	2677214	44396.5	376150	7427.27	0.1	15510.9	0.1	1827.28	TC	replicate 1	KPL-4	KPL-4
70	36.98	53.85	50.73	53.85	48.58	92.73	93.95	95.16	93.95	93.12	90.65	94.94	93.89	94.94	93.44	11.42	16.5	15.86	16.5	14.21	4480.84	6276.53	16090.3	229.42	2019.19	6729	11118	16383	260	2672	458579	1.34215e+06	3179629	49059.3	320053	4032.62	0.1	15655.7	0.1	1130.74	TC	replicate 1	KPL-4	KPL-4
74	39.06	72.16	72.16	72.16	52.67	95.01	93.5	93.45	93.5	82.86	91.78	93.95	93.94	93.95	80.09	12.44	22.14	22.12	22.14	15.13	7911.66	5363.04	16292	243.11	8951.41	11298	9578	16383	280	12487	961103	2.06382e+06	6.26277e+06	93554	1.60877e+06	7455.28	0.1	15692.5	0.1	8042.98	TC	replicate 1	KPL-4	KPL-4
77	40.95	58.56	54.43	58.56	53.52	92.04	94.68	95.34	94.68	93.61	95.24	94.63	93.88	94.63	94	12.48	17.77	16.9	17.77	15.73	4326.08	4418.19	16098.9	229.7	1954.3	6293	6209	16383	304	2540	529129	1.09549e+06	3.60996e+06	56953.8	379689	3893.87	0.1	15660.7	0.1	1145.94	TC	replicate 1	KPL-4	KPL-4
94	38.27	56	53.59	56	54.11	93.08	95.34	94.85	95.34	91.84	95.86	94.1	94.04	94.1	93.56	11.87	17.21	16.87	17.21	14.63	7119.36	6662.24	16207	239.5	2540.24	10062	9586	16383	296	3616	787847	1.54936e+06	3.62074e+06	55697.4	426948	6667.03	0.1	15715	0.1	1668.06	TC	replicate 1	KPL-4	KPL-4
97	36.34	54.26	52.55	54.26	46.64	94.43	94.65	95.64	94.65	93.74	88.66	95.34	97.8	95.34	96.34	11.23	16.85	16.27	16.85	14.24	6629.3	7124.63	16145	233.5	2900.2	10466	9870	16383	288	3744	656393	1.58872e+06	3.35835e+06	52068	462111	6164.94	0.1	15669.5	0.1	2011.88	TC	replicate 1	KPL-4	KPL-4
98	43.95	61.9	61.9	61.9	59.43	92.12	95.71	95.7	95.71	86.13	90.53	98.57	98.56	98.57	83.14	13.79	19.23	19.19	19.23	15.14	5596	6579.71	16221.4	343.22	2734.76	7733	8814	16383	508	3692	835780	1.91065e+06	4690207	99666.3	492637	4947.68	0.1	15701.5	0.1	1686.36	TC	replicate 1	KPL-4	KPL-4
108	41.54	62.44	61.68	62.44	52.77	90.16	95.77	95.88	95.77	84.72	92.43	93.88	94.85	93.88	85.02	12.69	19.06	18.96	19.06	14.81	10051.7	6289.3	16235.4	240.48	2465.15	14203	8394	16383	288	3232	1.27126e+06	1794924	4586177	68630.8	424583	9587.85	0.1	15682	0.1	1588.79	TC	replicate 1	KPL-4	KPL-4
110	39.52	68.19	68.19	68.19	50.72	91.47	94.97	94.97	94.97	92.82	92	94.94	94.94	94.94	91.65	12.07	21.21	21.21	21.21	15.11	6758.3	4986.55	16260.7	311.73	3623.21	9838	9022	16383	376	5233	773196	1.76128e+06	5.74338e+06	110105	649666	6077.91	0.1	15610.4	0.1	2602.88	TC	replicate 1	KPL-4	KPL-4
113	40.2	60.66	58.2	33.91	48.9	90.81	92.88	95.71	78.48	87.09	87.76	93.02	93.7	81.29	88.77	12.31	18.27	17.87	9.06	14.24	5187.82	5095.3	16219.6	337.34	2407.09	7761	7905	16383	404	3388	617263	1.33546e+06	4.06889e+06	21753.1	383540	4651.56	0.1	15679.1	88.88	1454.66	TC	replicate 1	KPL-4	KPL-4
120	43.64	66.68	66.68	29.68	62.05	91.97	96.7	96.7	84.36	87	90.86	97.92	97.92	87.16	91.03	13.62	20.8	20.8	7.6	15.37	7234.55	4770.92	16281.6	306.17	3570.08	9774	9034	16383	360	5025	1.05341e+06	1621601	5534004	13883.6	662419	6674.43	0.1	15702.9	61.7	2637.59	TC	replicate 1	KPL-4	KPL-4
122	36.5	66.9	66.9	35.37	48.37	88.35	95.92	95.92	65.61	91.43	83.98	95.98	95.98	47.06	93.06	11.06	20.85	20.85	6.71	14.35	4144.12	5445.19	16224.8	259.34	1546.91	6093	10790	16383	288	1880	398257	1859841	5541677	9170.86	250342	3699.7	0.1	15653.6	38.87	670.44	TC	replicate 1	KPL-4	KPL-4
129	39.84	85.38	62.49	48.69	51.37	93.75	80.4	94.14	24.32	85.04	92.55	85.18	95.26	37.5	88.69	12.22	20.53	19.2	7.97	13.34	11130.4	5164.44	16188.4	300.57	2757.26	15431	7681	16383	340	4469	1.3058e+06	1.71023e+06	4687398	15005.2	385422	10514.6	0.1	15709.4	52.09	1776.79	TC	replicate 1	KPL-4	KPL-4
130	43	62	52.73	62	58.64	88.72	93.55	90.92	93.55	89.16	88.62	94.44	93.08	94.44	87.7	13.12	18	15.4	18	16.34	9581.46	6645.5	13819.9	226.09	2734.29	13455	8754	16383	256	3348	1.29549e+06	1691994	2575734	57564.6	573316	9106.22	0.1	13377.6	0.1	1842.05	TC	replicate 1	KPL-4	KPL-4
138	36.02	58.46	58.46	58.46	47.29	85.82	93.31	93.25	93.31	91.83	84.05	94.34	94.49	94.34	93.81	11.09	18.09	18.08	18.09	14.34	4740.09	4833.37	16120.9	237.36	2006.19	7333	8966	16383	292	2820	457503	1.24268e+06	4.13804e+06	61025.9	323834	4299.75	0.1	15604.6	0.1	1141.83	TC	replicate 1	KPL-4	KPL-4
150	40.85	65.87	64.58	65.87	74.44	94.04	95.25	95.64	95.25	75.23	92.11	96.7	96.26	96.7	67.38	12.69	20.43	19.91	20.43	14.97	8431.82	5836.61	16228	240.86	4031.74	11618	9310	16383	276	7441	1.06639e+06	1.9134e+06	5.04992e+06	78959.9	709500	7939.47	0.1	15549	0.1	3127.26	TC	replicate 1	KPL-4	KPL-4
152	38.37	52.27	50.77	52.27	45.57	92.55	94.98	95.08	94.98	95.08	93.73	97.19	94.32	97.19	96.99	11.98	15.66	15.27	15.66	13.9	8197.87	8071.71	15850.8	241.94	2615.78	11170	9662	16383	284	3424	924250	1.55477e+06	2.9015e+06	46603.1	397204	7629.89	0.1	15443.6	0.1	1675.31	TC	replicate 1	KPL-4	KPL-4
156	42.04	80.15	80.11	29.94	65.05	91.76	91.17	91.28	73.28	80.46	90.46	91.84	92.08	76.42	78.21	12.69	24.43	24.4	7.49	15.59	9776.62	5081.12	16306.4	258.98	3601.18	13835	9862	16383	284	4789	1.23646e+06	2382336	7.62508e+06	11420.7	687665	9296.58	0.1	15589.5	34.51	2737.15	TC	replicate 1	KPL-4	KPL-4
170	36.24	55.46	55.46	55.46	42.88	90.36	95.45	95.45	95.45	88.8	92.67	96.96	96.96	96.96	90.73	11.09	17.22	17.22	17.22	12.88	8480.97	6530.51	16129.7	241.11	3362.69	12815	9082	16383	296	4989	818565	1.52144e+06	3.75781e+06	56171.7	437876	8016.66	0.1	15618.7	0.1	2474.26	TC	replicate 1	KPL-4	KPL-4
175	39.01	57.17	56.84	57.17	54.1	92.45	95.11	94.87	95.11	87.69	92.34	96.23	97.5	96.23	84.35	12.05	17.98	17.81	17.98	14.72	7628.67	5891.16	16244.3	237.38	2541.14	10818	7801	16383	276	4048	869598	1.49503e+06	4.04807e+06	60240.4	432386	7148.45	0.1	15731.3	0.1	1608.93	TC	replicate 1	KPL-4	KPL-4
176	38.87	57.83	55.99	57.83	51.37	86.85	93.98	94.51	93.98	93.38	89.69	91.72	95.6	91.72	90.48	11.78	17.71	17.35	17.71	15.28	2919.95	5164.85	16172.6	243.01	2721.13	4117	8898	16383	276	4297	318270	1.27203e+06	3821631	59851	499237	2479.49	0.1	15664.6	0.1	1816.85	TC	replicate 1	KPL-4	KPL-4
177	39.24	52.55	51.26	52.55	46.86	93.54	95.88	96.24	95.88	95.75	93.57	95.28	95.29	95.28	94.89	12.18	16.42	16.08	16.42	14.75	13307.1	7397.44	16143.9	230.78	2570.78	16383	9146	16383	264	3464	1.5501e+06	1.56646e+06	3.27753e+06	48869.6	439569	12847.5	0.1	15719.9	0.1	1750.68	TC	replicate 1	KPL-4	KPL-4
183	40.95	62.48	57.6	62.48	57.64	91.26	91.82	94.17	91.82	83.75	89.97	93.87	94.46	93.87	85.75	12.79	19.05	18.03	19.05	15.3	7398.16	6070.26	16199.6	232.98	2538.28	11286	7621	16383	268	4217	951046	1.72989e+06	4138029	66394.3	466747	6942.12	0.1	15685.7	0.1	1646.18	TC	replicate 1	KPL-4	KPL-4
203	37.52	58.84	58.08	30.59	51.22	90.3	96.4	96.35	75.07	91.33	90.98	97.17	97.78	73.81	89.79	11.37	18.34	18.27	6.67	14.93	6299.71	5001.77	16204.6	266.43	2911.18	9130	8069	16383	296	4133	639484	1321347	4.24716e+06	9310.64	509882	5851.51	0.1	15696.6	41.93	1983.07	TC	replicate 1	KPL-4	KPL-4
204	35.21	53.95	50.94	34.23	45.36	92.6	94.21	94.87	61.85	95.01	92.86	91.33	93.89	60.98	93.58	10.89	16.58	15.86	6.59	14.08	5904.77	6109.25	16099.8	246.05	2099.42	8618	9706	16383	284	2560	550263	1.31909e+06	3.18151e+06	8393.72	326656	5444.58	0.1	15655.1	25.57	1259.09	TC	replicate 1	KPL-4	KPL-4
211	40.42	60.13	56.7	60.13	54.97	87.2	95.94	94.86	95.94	89.12	84.45	95.11	98.46	95.11	85.42	12.24	18.63	17.59	18.63	15.25	6728.51	7903.99	16234.2	231.08	4932.55	8930	10686	16383	272	8053	792182	2153808	3.94424e+06	62969.5	900856	6272.31	0.1	15739	0.1	4072.47	TC	replicate 1	KPL-4	KPL-4
218	39.77	62.87	61.21	62.87	52.23	94.35	93.71	94.01	93.71	94.38	93.03	94.36	93.43	94.36	94.17	12.33	19.38	19.05	19.38	15.95	3690.59	5010.61	16267.8	237.02	2511.85	5645	8862	16383	380	3792	440653	1.47794e+06	4.63594e+06	69912.2	501596	3230.13	0.1	15726.7	0.1	1591.46	TC	replicate 1	KPL-4	KPL-4
220	38.17	56.31	51.01	56.31	67.2	92.61	95.17	94.33	95.17	74.59	95.77	93.78	95.04	93.78	70.16	11.74	17.27	15.68	17.27	14.04	5310.37	5474.34	8523.76	230.69	2404.3	7733	7433	12042	272	3664	574404	1.28221e+06	1.64539e+06	54033.3	372093	4862.06	0.1	8088.22	0.1	1564.23	TC	replicate 1	KPL-4	KPL-4
221	37.31	53.84	51.59	53.84	48.25	93.73	92.4	92.57	92.4	89.89	90.04	92.48	91.72	92.48	93.94	11.53	16.36	15.8	16.36	13.87	3135.95	5948.14	15987.4	233.3	2510.56	4581	8045	16383	272	3284	327463	1.24966e+06	3.1327e+06	49014.4	379137	2691.57	0.1	15532.7	0.1	1606.2	TC	replicate 1	KPL-4	KPL-4
235	39.66	60.18	59.75	30.87	50.47	92.92	94.17	93.95	81.61	94.33	90.28	95.98	94.39	78.68	96.42	12.35	18.87	18.68	8.49	15.39	6038.85	6334.77	16209.8	255.44	3374.39	8266	9414	16383	280	4373	723546	1.771e+06	4.44409e+06	14452.7	627512	5586.47	0.1	15630.2	34.96	2486.34	TC	replicate 1	KPL-4	KPL-4
256	34.73	50.08	47.78	50.08	46.11	91.38	93.48	95.96	93.48	92.49	89.29	95.43	92.91	95.43	90.83	10.89	15.61	14.97	15.61	13.81	7318.37	6011.33	15934.6	235.37	3286.77	10478	9934	16383	264	5997	681996	1.1504e+06	2.80415e+06	45042.2	492257	6858.1	0.1	15491.8	0.1	2410.75	TC	replicate 1	KPL-4	KPL-4
266	36.29	50.3	47.78	50.3	46.32	90.24	93.92	94.69	93.92	93.62	88.44	94.49	92.01	94.49	92.76	10.92	15.51	14.79	15.51	14.06	5403	5390.83	15850.4	225.44	2115.99	7825	7697	16383	256	2840	505752	1.0182e+06	2.72338e+06	42581	328354	4954.63	0.1	15410.2	0.1	1279.68	TC	replicate 1	KPL-4	KPL-4
267	37.84	58.23	55.99	58.23	44.97	92.46	95.95	96.13	95.95	83.97	92.64	95.76	95.95	95.76	80.97	11.69	18.02	17.35	18.02	12.37	4967.79	4625.85	16135.5	237.42	2567.75	7117	8001	16383	300	3836	533215	1.1797e+06	3.81286e+06	60546.6	308724	4535.41	0.1	15668.1	0.1	1711.47	TC	replicate 1	KPL-4	KPL-4
273	35.38	54.49	52.95	54.49	48.9	93.55	94.84	96.07	94.84	94.05	89.74	95.59	97.17	95.59	93.46	11.13	16.63	16.19	16.63	14.79	6968.18	5652.68	15894.6	232.84	2842.6	10250	7873	16383	280	4569	678352	1.22756e+06	3.27321e+06	50565.3	488411	6523.7	0.1	15436.6	0.1	1998.51	TC	replicate 1	KPL-4	KPL-4
276	40.48	50.44	45.39	50.44	44.61	94.25	93.17	83.8	93.17	87.27	89.08	94.1	81.69	94.1	84.8	12.46	15.28	12.5	15.28	13.2	3194.22	6772.63	5884.44	222.81	2284.88	4377	8574	10014	264	3932	389360	1.24255e+06	722182	40878.6	312736	2750.15	0.1	5516.09	0.1	1484.69	TC	replicate 1	KPL-4	KPL-4
291	39.08	56.84	54.69	56.84	49.76	93.93	94.41	96.24	94.41	93.65	94.29	94.45	96.24	94.45	91.96	12.18	17.75	17.19	17.75	14.97	7442.67	4985.81	16219.9	236.79	3661.37	10742	6309	16383	320	4717	866974	1.23416e+06	3.76533e+06	58614.6	644323	6978.44	0.1	15738.6	0.1	2785.38	TC	replicate 1	KPL-4	KPL-4
292	35.48	56.96	54.92	56.96	43.64	95.11	94.39	95.32	94.39	90.72	90.42	93.95	96.09	93.95	88.59	11.28	17.75	16.87	17.75	13.28	5481.27	5953.01	16134.3	271.58	3204.48	7897	8886	16383	332	4381	547283	1.47358e+06	3.6045e+06	67226.3	443937	5004.98	0.1	15682.3	0.1	2284.37	TC	replicate 1	KPL-4	KPL-4
294	36.66	54.54	53.57	54.54	45.62	93.43	93.37	93.94	93.37	94.61	97.08	94.46	95.77	94.46	96.75	11.28	16.94	16.6	16.94	13.98	7688.45	6885.58	15991.4	235.03	2705.18	11686	10634	16383	276	3748	767661	1.5526e+06	3.45946e+06	52996.6	415281	7228.07	0.1	15499.5	0.1	1828.78	TC	replicate 1	KPL-4	KPL-4
304	35	55.07	52.07	55.07	46.75	94.14	92.84	94.27	92.84	90.52	91.56	94.07	92.84	94.07	93.01	10.92	16.64	16.09	16.64	14.04	5850	5899.48	16034.1	234.88	2879.59	9310	9562	16383	272	10706	547592	1.28362e+06	3.26191e+06	51104.5	445649	5393.69	0.1	15547	0.1	1987.17	TC	replicate 1	KPL-4	KPL-4
305	44.71	69.95	67.38	69.95	66.44	93.55	95.72	95.78	95.72	88.39	96.06	94.79	95.06	94.79	88.32	13.71	21.39	20.97	21.39	17.3	4960.83	4657.85	16262.3	235.57	2231.45	6789	7621	16383	268	3464	732660	1.67424e+06	5.61537e+06	84676.1	524513	4484.57	0.1	15709	0.1	1323.22	TC	replicate 1	KPL-4	KPL-4
310	37.91	54.33	50.83	54.33	48.68	92.48	93.18	95.18	93.18	94.61	92.52	94.51	96.01	94.51	96.81	11.6	16.72	15.88	16.72	15.25	9627.86	5595.84	16071.2	230.13	2411.39	13755	7313	16383	272	3412	1.01738e+06	1.22919e+06	3182541	50550.4	440404	9167.75	0.1	15627.6	0.1	1575.04	TC	replicate 1	KPL-4	KPL-4
326	36.34	58.25	58.04	28.28	46.37	92.34	94.12	93.95	79.53	94.12	96.57	95.79	90.92	77.12	95.54	11.11	18.09	17.92	7.91	14.21	5394.53	5817.38	16140.8	265.39	3150.61	7745	9770	16383	300	4281	522913	1495669	4.06927e+06	13028.2	499389	4946.21	0.1	15596.6	40.9	2266.45	TC	replicate 1	KPL-4	KPL-4
328	39.2	57.6	55.94	57.6	55.45	90.56	95.92	96.54	95.92	93.2	90.39	94.65	97.92	94.65	94.05	12.2	17.8	17.5	17.8	16.06	11280.1	6131.76	16122.4	235.67	3563.07	15831	7309	16383	288	5841	1.31867e+06	1.52548e+06	3.87684e+06	58629.6	721894	10807.8	0.1	15638.6	0.1	2663.07	TC	replicate 1	KPL-4	KPL-4
335	37.95	52.77	48.91	52.77	46.65	93.45	94.52	95.12	94.52	94.47	94.96	95.38	94.92	95.38	96.43	11.69	16.24	15.14	16.24	14.41	4642.54	5436.5	16058.1	233.93	2033.2	6929	9910	16383	260	3136	498304	1.12634e+06	2892697	48465.2	331579	4198.17	0.1	15568	0.1	1160.76	TC	replicate 1	KPL-4	KPL-4
350	39.3	64.68	63.29	64.68	62.54	93.88	94.83	95.31	94.83	91.56	90.85	94.02	95.96	94.02	92.34	12.27	19.74	19.5	19.74	16.83	10758.2	5279.3	16230.7	240.73	2626.21	14815	7245	16383	300	3396	1271097	1.61649e+06	4.84822e+06	73711.3	584523	10302.1	0.1	15666.6	0.1	1761.72	TC	replicate 1	KPL-4	KPL-4
352	37.42	55.34	53.62	55.34	45.79	92.26	93	92.98	93	95.01	92.55	92.2	94.53	92.2	93.07	11.62	17.08	16.76	17.08	14.09	6398.01	7494.43	16085.6	231.99	2346.98	9514	11138	16383	292	2872	678741	1.71795e+06	3546765	53178	366150	5945.86	0.1	15607.7	0.1	1478.72	TC	replicate 1	KPL-4	KPL-4
383	41.82	58.57	56.63	58.57	52.71	94.42	94.01	94.32	94.01	90.29	95.28	95.89	93.81	95.89	91.22	12.98	17.95	17.56	17.95	14.74	7175.86	7595.22	16167.9	225.93	2565.69	10230	10482	16383	276	3628	949338	1.92116e+06	3.91467e+06	57146.9	437630	6723.84	0.1	15700.9	0.1	1769.54	TC	replicate 1	KPL-4	KPL-4
414	44.56	69.95	69.95	46.68	50.3	92.94	96.34	96.34	77.01	94.44	91.01	95.26	95.26	75.15	95.76	13.73	21.68	21.68	9.46	15.4	12119	4940.07	16263.9	259.55	4215.59	16315	7433	16383	280	5337	1.79488e+06	1822957	6001624	18248.5	785698	11647	0.1	15659.8	35.06	3347.6	TC	replicate 1	KPL-4	KPL-4
418	35.48	54.7	54.7	47.12	45.25	94.58	96.14	96.2	76.35	94.61	98.73	96.91	97.09	73.18	95.11	11.2	17.07	17.05	9.74	13.96	8557.51	6599.89	16145.4	255.08	3250.46	12591	9830	16383	288	5533	843752	1510145	3.68758e+06	18995.7	497637	8101.27	0.1	15650.6	30.61	2361.99	TC	replicate 1	KPL-4	KPL-4
441	36.55	55.19	51.54	55.19	38.92	93.25	95.06	95.75	95.06	85.81	90.61	94.58	96.91	94.58	90.77	11.39	16.83	16.03	16.83	11.74	7601.14	7560.53	16103.3	229.4	2608	11290	9622	16383	268	4024	774755	1.68277e+06	3249196	51057.9	282098	7161.06	0.1	15674.1	0.1	1799.84	TC	replicate 1	KPL-4	KPL-4
460	39.82	59.91	55.09	59.91	55.7	90.84	95.58	96.08	95.58	91.52	87.59	95.98	95.79	95.98	92.57	12.22	18.15	17.01	18.15	16.24	8453.07	5459.48	13172.4	232.52	4013.55	12599	7753	16383	284	5277	991706	1412736	2.9921e+06	60168.9	831530	7989.31	0.1	12712.6	0.1	3161.3	TC	replicate 1	KPL-4	KPL-4
469	44.81	82.3	82.3	37.67	76.47	87.82	94.21	94.21	73.35	78.75	88.95	94.51	94.51	74.38	74.64	13.5	25.42	25.42	8.01	15.96	12534.6	4900.43	16312.1	272.4	5004.02	16383	10694	16383	304	7185	1.79385e+06	2487217	8279242	13712.2	1.00134e+06	12038.3	0.1	15462.8	51.9	4091.72	TC	replicate 1	KPL-4	KPL-4
504	40.75	65.07	63.83	65.07	52.08	93.54	94.43	94.47	94.43	73.77	89.73	93.8	94.82	93.8	71.82	12.44	20.04	19.7	20.04	13.22	10243.9	7199.3	16215.9	235.8	4392.4	14479	9594	16383	296	6261	1.24442e+06	2.27028e+06	4944991	74360.3	603025	9787.65	0.1	15645.2	0.1	3536	TC	replicate 1	KPL-4	KPL-4
508	39.23	59.21	57.39	59.21	54.44	93.79	94.53	95.53	94.53	90.9	90.36	95.38	94.61	95.38	95.37	12.18	18.24	17.74	18.24	15.13	4420.04	5557.04	16219.4	237.68	2676.24	6021	8542	16383	292	4669	514877	1.45185e+06	4.00813e+06	62095.9	480981	3955.74	0.1	15690.6	0.1	1792.13	TC	replicate 1	KPL-4	KPL-4
554	40.1	61.05	59.44	61.05	64.03	94.88	94.87	95.32	94.87	83.8	94.3	94.27	94.95	94.27	79.39	12.56	18.74	18.33	18.74	14.43	9107.69	6207.15	16215.4	241.83	4525.53	13067	8510	16383	304	8986	1.12913e+06	1712084	4.27696e+06	66703.8	739915	8643.66	0.1	15723.1	0.1	3625.71	TC	replicate 1	KPL-4	KPL-4
556	33.55	48.36	46.53	48.36	44.6	94.27	93.84	95.24	93.84	93.33	94.01	91.28	94.29	91.28	91.43	10.72	15.2	14.61	15.2	13.62	5923.26	6873.88	15973.6	225.51	2124.34	8790	9042	16383	268	2956	534736	1246832	2.6781e+06	40905.2	309323	5482.79	0.1	15527.4	0.1	1324.01	TC	replicate 1	KPL-4	KPL-4
566	39.46	52.88	55.18	52.88	49.75	90.19	88.06	71.4	88.06	90.58	91.39	87.86	61.27	87.86	88.84	11.89	16.04	12.27	16.04	14.93	4531.49	5500.88	7684.19	234.26	2560.6	6825	7209	16011	296	4060	503352	1.11221e+06	907896	47363.6	448480	4067.29	0.1	7272.88	0.1	1680.4	TC	replicate 1	KPL-4	KPL-4
573	36.02	50.9	49.51	50.9	46.75	88.63	95.37	95.7	95.37	91.1	85.15	94.27	97.71	94.27	93.1	11.01	15.51	15.21	15.51	14.13	5025.21	5651.15	16001.6	231.36	2331.5	7065	8274	16383	264	3356	478751	1.06736e+06	2.90914e+06	43697.6	365676	4580.98	0.1	15583.5	0.1	1471.17	TC	replicate 1	KPL-4	KPL-4
590	36.02	55.94	53.04	55.94	42.84	94.77	95.11	96.36	95.11	92.79	94.89	95.74	95.52	95.74	92.64	11.16	17.28	16.48	17.28	13.14	6360.77	5080.4	16125.6	235.49	2153.68	9942	7769	16383	308	3200	621867	1.19206e+06	3.44154e+06	55254.8	292091	5908.38	0.1	15634.4	0.1	1293.3	TC	replicate 1	KPL-4	KPL-4
600	35.05	55.25	52.83	55.25	46.82	94.12	94.8	96.04	94.8	94.58	89.4	94.83	96.7	94.83	93.3	10.72	16.94	16.52	16.94	14.34	7269.26	6255.24	16112	238.05	3170.17	11338	9934	16383	296	5217	656250	1.41047e+06	3.45204e+06	53677.2	511721	6816.94	0.1	15609.5	0.1	2281.95	TC	replicate 1	KPL-4	KPL-4
608	36.02	52.02	49.39	52.02	46.5	93.78	95.07	95.23	95.07	94.08	91.03	93.31	97.32	93.31	93.49	11.13	16.16	15.39	16.16	14.26	5494.53	6113.97	16076	234.95	2396.29	8398	10082	16383	312	3124	534892	1.25398e+06	2.98954e+06	48187.3	382816	5042.11	0.1	15555.6	0.1	1535.83	TC	replicate 1	KPL-4	KPL-4
621	40.7	55.2	52.34	55.2	41.23	89.01	92.66	92.96	92.66	84.05	87.99	92.15	92.89	92.15	83	12.24	16.63	16.14	16.63	11.44	7925.99	8780.89	16136.7	230.36	2276.94	11178	10418	16383	280	4109	933167	1906903	3.30293e+06	50026.2	233975	7453.6	0.1	15681	0.1	1364.66	TC	replicate 1	KPL-4	KPL-4
626	35.05	57.59	55.88	35.16	43.97	90.65	95.33	95.84	62.23	93.85	88.34	92.62	92.92	58.54	92.7	10.87	17.57	17.3	8.07	13.73	5614.83	5271.23	16098.2	273.11	2657.67	7825	9122	16383	356	4517	520908	1.2785e+06	3.78396e+06	13975.1	393613	5166.37	0.1	15633.8	48.64	1833.2	TC	replicate 1	KPL-4	KPL-4
627	34.4	58.13	51.47	34.24	46.11	93.87	92.09	96.03	58.87	93.6	95.75	93.1	94.91	56.48	96.79	10.6	16.85	16.13	7.56	14.08	6484.71	5566.37	15988	249.48	5527.41	10110	9622	16383	280	7285	571934	1241241	3265850	11209.4	860028	6028.26	0.1	15502	25.01	4631.77	TC	replicate 1	KPL-4	KPL-4
639	37.96	58.77	55.77	58.77	54.48	91.31	94.95	96.26	94.95	88.88	93.15	95.48	96.89	95.48	88.55	11.46	18.12	17.5	18.12	15.51	4437.25	5683.91	16180.4	236.51	2730.07	6561	8522	16383	296	4113	457810	1.46608e+06	3.89078e+06	61004.2	515643	4000.87	0.1	15707.4	0.1	1865.72	TC	replicate 1	KPL-4	KPL-4
642	35.59	53.83	51.37	53.83	45.36	92.99	94.54	95.87	94.54	90.91	91.45	93.69	95.02	93.69	91.83	11.13	16.64	15.98	16.64	13.71	4981.44	5726.1	16109.3	233.66	2595.18	7185	7821	16383	284	3844	484942	1.24589e+06	3230294	50839.9	383279	4549.12	0.1	15638.7	0.1	1754.88	TC	replicate 1	KPL-4	KPL-4
647	41.71	64.59	64.05	64.59	53.95	92.48	95.36	95.11	95.36	88.43	90.26	93.67	96.46	93.67	87.85	12.77	19.62	19.34	19.62	15.63	7913.75	4745.92	16194.1	235.54	2478.27	10778	8298	16383	276	3052	1.01403e+06	1.4354e+06	4756419	71238.4	475302	7465.27	0.1	15711	0.1	1637.97	TC	replicate 1	KPL-4	KPL-4
659	40.84	62.34	61.48	62.34	48.06	92.64	92.69	93.6	92.69	80.59	89.2	92.9	94.81	92.9	80.56	12.33	19.12	18.91	19.12	13.1	13139.8	6537.4	16185.4	233.48	2443.23	16383	9542	16383	272	4285	1.56888e+06	1.87661e+06	4545125	67023.3	329328	12679.9	0.1	15672.3	0.1	1582.84	TC	replicate 1	KPL-4	KPL-4
660	40.32	57.96	56.84	57.96	48.48	91.09	93.62	94.36	93.62	93.45	89.12	92.07	97.44	92.07	97.19	12.29	17.9	17.6	17.9	15.04	2392.9	7393.07	16162.4	240.53	3112.65	3540	10886	16383	276	4513	283719	1.8608e+06	3.93351e+06	60540	552939	1948.44	0.1	15660.1	0.1	2216.15	TC	replicate 1	KPL-4	KPL-4
685	45.79	63.94	64.05	63.94	56.84	94.62	94.03	93.92	94.03	95.26	94.64	93.7	94.46	93.7	96.59	14.06	19.88	19.8	19.88	17.62	10244.4	6809.46	16212.2	231.97	2637.56	14231	8726	16383	284	3636	1.58969e+06	2.11335e+06	4991053	71994	643012	9760.51	0.1	15687.7	0.1	1773.27	TC	replicate 1	KPL-4	KPL-4
688	35.8	60.5	59.97	30.61	47.93	91.54	93.27	92.84	72.62	95.18	91.53	93.37	93.01	69	96.87	11.18	18.54	18.47	7.28	14.83	6759.86	6617.7	16162.4	258.12	2557.93	10070	10206	16383	300	3500	663696	1.78678e+06	4330218	10738.4	441627	6291.52	0.1	15548	33.62	1653.48	TC	replicate 1	KPL-4	KPL-4
757	34.73	56.82	56.82	56.82	47.82	92.34	94.16	93.85	94.16	88.59	90.31	93.6	93.55	93.6	85.03	10.97	17.5	17.44	17.5	14.08	7808.75	6301.29	16133.1	232.37	2286.19	11654	9490	16383	268	3280	737440	1.51522e+06	3.85256e+06	55875.5	355716	7340.3	0.1	15629.3	0.1	1389.79	TC	replicate 1	KPL-4	KPL-4
770	39.41	54.48	50.4	54.48	49.33	89.74	94.05	95.61	94.05	94.8	91.08	93.77	95.27	93.77	91.14	11.94	16.76	15.69	16.76	15.07	9125.84	8520.14	16120.7	228.88	3049.1	12411	10890	16383	392	4269	1.02128e+06	1.87863e+06	3.11857e+06	50465.5	544188	8661.96	0.1	15645.6	0.1	2160.89	TC	replicate 1	KPL-4	KPL-4
771	36.12	53.4	52.66	53.4	48.04	90.42	95.53	95.66	95.53	93.32	86.96	94.94	98.06	94.94	93.37	11.04	16.82	16.52	16.82	14.68	6678.25	6292.39	16097.8	237.22	2612.68	10174	8434	16383	272	3544	639013	1397901	3448997	52700.4	442384	6221.96	0.1	15619.5	0.1	1724.32	TC	replicate 1	KPL-4	KPL-4
772	38.12	53.57	48.68	53.57	49.7	92.62	95.01	95.46	95.01	92.73	89.06	93.31	92.15	93.31	91.55	11.85	16.64	15.14	16.64	14.81	4032.74	6691.31	15605.5	232.06	2475.47	5709	10534	16383	272	4052	444596	1.4559e+06	2811150	50492.1	426361	3572.33	0.1	15144.1	0.1	1579.35	TC	replicate 1	KPL-4	KPL-4
773	36.77	53.8	51.11	53.8	41.92	94.16	93.56	95.37	93.56	86.08	92.28	95.5	95.82	95.5	87.08	11.42	16.45	15.91	16.45	11.98	3414.74	6332.69	16086.2	231.55	2954.27	5041	8658	16383	276	4741	349471	1.34626e+06	3.19891e+06	49225.7	333072	2966.54	0.1	15612.2	0.1	2053.85	TC	replicate 1	KPL-4	KPL-4
778	37.1	74.88	73.91	74.88	61.02	89.16	77.3	77.48	77.3	70.58	88.84	77.01	77.82	77.01	72.35	11.32	20.87	20.68	20.87	15.96	7093.27	4228.52	16239.1	241.34	3228.72	10374	8966	16383	276	4060	714137	1.44604e+06	5451994	82531	646093	6628.92	0.1	15662.6	0.1	2372.34	TC	replicate 1	KPL-4	KPL-4
783	36.88	49.22	49.22	49.22	42.35	95.21	95.1	95.02	95.1	90.94	93.7	97.39	97.38	97.39	89.97	11.6	15.59	15.58	15.59	13.2	8250.41	8108.07	15994.6	228.48	2095.22	12459	10458	16383	280	3052	871823	1.54828e+06	3.0476e+06	43629.4	286778	7794.1	0.1	15538.9	0.1	1262.93	TC	replicate 1	KPL-4	KPL-4
785	42.35	77.42	77.42	77.42	55.45	92.61	94.9	94.9	94.9	90.06	93.99	93.97	93.97	93.97	89.7	13.28	23.72	23.72	23.72	16.19	6840.2	4627.72	16295.2	242.2	3500.71	9278	9754	16383	284	4289	947616	2.04461e+06	7199515	107008	720909	6343.95	0.1	15473.2	0.1	2604.57	TC	replicate 1	KPL-4	KPL-4
793	37.08	63.19	61.69	63.19	62.26	94.49	94.29	94.89	94.29	87.06	95.22	95.57	97.24	95.57	89.06	11.53	19.26	19.09	19.26	15.71	3632.85	6975.53	16151	235.37	4487.51	5405	10650	16383	272	10354	379350	2.0314e+06	4622831	68544.3	869983	3184.36	0.1	15601.7	0.1	3567.35	TC	replicate 1	KPL-4	KPL-4
808	38.33	56.31	55.98	56.31	52.23	90.82	95.8	96.02	95.8	93.3	91.48	98.8	94.04	98.8	92.98	11.96	17.6	17.38	17.6	16.01	6563.05	6408.22	16115.4	237.25	2821.37	9250	8954	16383	284	4265	737206	1.5596e+06	3.82152e+06	57740.9	568099	6094.93	0.1	15606.4	0.1	1928.91	TC	replicate 1	KPL-4	KPL-4
815	37.95	44.29	44.29	44.29	40.75	89.8	93.16	93.23	93.16	78.94	89.71	92.74	92.29	92.74	77.14	11.35	13.77	13.62	13.77	10.55	6378.68	6540.88	14265.1	226.08	2813.92	9570	8077	16383	264	4753	644847	974178	2.07712e+06	33671.4	245839	5918.43	0.1	13821.5	0.1	1937.47	TC	replicate 1	KPL-4	KPL-4
829	36.77	59.32	56.74	59.32	41.76	90.56	95.54	94.51	95.54	83.39	88.74	95.54	93.71	95.54	82.56	11.06	18.24	17.65	18.24	12.2	5405.82	5590.82	16147.2	232.71	4788.82	7769	8758	16383	276	8430	519509	1.46068e+06	3949975	60799.6	559827	4969.46	0.1	15634.3	0.1	3932.97	TC	replicate 1	KPL-4	KPL-4
837	37.63	51.91	48.75	51.91	48.04	92.87	95.66	96	95.66	94.08	94.82	97.49	93.1	97.49	93.8	11.53	15.93	15.18	15.93	14.61	4335.16	5765.6	15983.6	229.95	2114.08	5949	8774	16383	268	3132	452687	1.14895e+06	2.89256e+06	45824.3	354443	3878.89	0.1	15541.6	0.1	1221.72	TC	replicate 1	KPL-4	KPL-4
866	37.42	61.95	60.99	61.95	52.4	92.22	94.9	95.37	94.9	91.86	94.33	95.46	96.31	95.46	94.14	11.44	19.02	18.94	19.02	15.63	7070.1	6163.98	16181	237.46	3285.67	9938	9350	16383	280	4829	726510	1.75146e+06	4557367	67474.3	630151	6597.75	0.1	15648.9	0.1	2393.58	TC	replicate 1	KPL-4	KPL-4
871	49.65	79.5	76.34	79.5	76.82	94.33	94.3	95.31	94.3	76.01	96.15	94.6	96.09	94.6	69.13	15.28	24.27	23.29	24.27	17.77	4889.5	4532	16278.8	232.58	5298.75	6757	9286	16383	308	6693	897062	2.09659e+06	6.93492e+06	107596	1.31383e+06	4433.32	0.1	15730.3	0.1	4466.42	TC	replicate 1	KPL-4	KPL-4
878	40.2	68.97	67.14	34.23	46.55	93.05	91.32	91.09	80.52	93	90.34	91.26	91.75	80.42	94.97	12.39	20.89	20.74	8.7	14.15	6930.73	4949.04	16247.4	258.57	3443.89	10218	8894	16383	288	4533	836173	1.69655e+06	5.48858e+06	15382.9	541578	6450.26	0.1	15447	34.08	2547.77	TC	replicate 1	KPL-4	KPL-4
895	38.16	58.31	57.34	25.17	47.72	91.16	95.58	95.12	81.13	94.84	89.72	97.37	94.11	83.87	94.26	11.58	17.95	17.74	7.02	14.57	5181.71	5895.63	16168	259.78	2605.04	7257	9314	16383	296	4317	545397	1.49126e+06	3.99541e+06	10051.2	434589	4733.32	0.1	15628.7	35.29	1712.9	TC	replicate 1	KPL-4	KPL-4
896	35.05	62.07	62.01	28.5	47.18	89.7	91.98	92.31	82.18	88.93	89.57	95.04	95.6	79.84	87.87	10.57	19.06	19.01	8.27	14.02	8394.31	6751.58	16165.6	263.78	3820.04	12759	10174	16383	304	6269	736863	1.92686e+06	4.58665e+06	14156.5	589606	7933.98	0.1	15541.1	39.3	2939.73	TC	replicate 1	KPL-4	KPL-4
897	41.88	69.95	69.42	37.89	65.45	87.19	96.43	96.51	63.27	67.95	89.37	94.95	98.63	61	68.63	12.63	21.72	21.52	7.28	14.06	11312.5	5787.28	16249.4	253.36	3941.69	15239	8189	16383	280	5721	1.41659e+06	2.14522e+06	5908388	10540.4	611660	10836	0.1	15676.2	28.87	3045.8	TC	replicate 1	KPL-4	KPL-4
898	39.68	110.17	112.07	110.17	54.98	93.63	74.44	73.28	74.44	89.01	92.45	74.56	50.89	74.56	91.7	12.13	21.93	18.92	21.93	16.37	7006	5219.48	16260.5	242.08	3635.12	9810	9114	16383	304	4913	810279	1.97166e+06	4.57299e+06	91445.6	765224	6530.32	0.1	-119.62	0.1	2750.9	TC	replicate 1	KPL-4	KPL-4
917	45.14	85.25	84.21	85.25	92.83	85.42	89.31	88.56	89.31	75.18	85.51	90.04	88.7	90.04	70.41	13.52	25.78	25.43	25.78	17.65	7079.42	4522.43	16284.9	237.7	3775.33	9182	8758	16383	284	4821	1.0161e+06	2.36121e+06	8272200	124104	923532	6611.14	0.1	15637.9	0.1	2907.51	TC	replicate 1	KPL-4	KPL-4
918	37.96	58.13	56.63	58.13	48.15	92.67	93.91	95.64	93.91	93.82	93.65	96.05	95.56	96.05	92.75	11.55	17.93	17.62	17.93	14.81	5217.17	7735.27	16089	234.37	2718.72	7357	10622	16383	300	3900	546959	1.95337e+06	3.92235e+06	59185.4	468256	4764.85	0.1	15556.9	0.1	1858.47	TC	replicate 1	KPL-4	KPL-4
922	45.25	68.4	64.16	68.4	87.63	95.11	95.31	95.95	95.31	70.06	96.83	94.05	95.14	94.05	51.47	14.17	20.88	20.08	20.88	14.7	6837.79	5001.24	16244	233.64	2863.96	8970	6641	16383	288	4133	1.07814e+06	1712368	5.14276e+06	79994.9	486124	6369.71	0.1	15720.6	0.1	1955.89	TC	replicate 1	KPL-4	KPL-4
928	34.4	52.23	49.11	52.23	49.13	93.73	93.43	94.74	93.43	93.09	92.59	92.09	92.99	92.09	94.36	10.7	16.16	15.06	16.16	14.7	6994.48	6351.33	16050.1	230.74	2339.84	10246	9050	16383	284	3280	628534	1.30266e+06	2.85787e+06	47325.3	397161	6538.03	0.1	15605.1	0.1	1483.53	TC	replicate 1	KPL-4	KPL-4
938	43.59	65.6	62.76	65.6	58.87	94.47	94.88	94.53	94.88	90.87	92.02	96.7	93.39	96.7	93.01	13.64	20.42	19.61	20.42	17.84	6228.43	5331.36	16257.1	230.84	2082.73	8434	8850	16383	276	2740	909505	1745551	4910187	75580.1	520747	5784.14	0.1	15661.3	0.1	1254.37	TC	replicate 1	KPL-4	KPL-4
956	36.34	53.95	52.98	53.95	44.67	93.09	93.12	93.98	93.12	94.31	98.31	93.81	91.98	93.81	94.89	11.18	16.8	16.45	16.8	13.65	8035.51	8175.74	16027.2	232.82	2516.58	12178	11046	16383	312	3632	788942	1.8129e+06	3.4072e+06	51625.4	368530	7559.36	0.1	15475.5	0.1	1640.31	TC	replicate 1	KPL-4	KPL-4
967	41.6	67.25	64.9	67.25	59.42	90.42	94.94	95.27	94.94	60.39	91.69	95.76	94.78	95.76	54.21	12.88	20.9	20.39	20.9	12.54	6327.67	7186.55	16262.7	239.13	3032.01	8406	10410	16383	332	5161	823963	2.46657e+06	5.31106e+06	82073.4	374633	5855.29	0.1	15658.3	0.1	2127.66	TC	replicate 1	KPL-4	KPL-4
983	40.52	66.09	62.76	66.09	57.96	90.6	89.97	92.03	89.97	82.32	87.97	89.76	91.43	89.76	84.67	12.42	18.89	18.44	18.89	14.52	12453.3	6973.35	16138.4	230.97	3052.41	16383	9622	16383	308	5153	1.50764e+06	1.95533e+06	4310370	64765.1	505413	11953.3	0.1	15588.1	0.1	2183.98	TC	replicate 1	KPL-4	KPL-4
984	43	72.85	72.53	72.85	63.83	85.96	93.69	94.21	93.69	89.48	86.29	93.27	94.44	93.27	90.56	13.04	22.62	22.48	22.62	18.5	9990.51	4579.56	16285.8	249.08	4179.93	13659	8153	16383	308	5081	1.33417e+06	1.84043e+06	6463653	100101	1123364	9502.12	0.1	15659.5	0.1	3263.75	TC	replicate 1	KPL-4	KPL-4
988	40.63	66.61	64.85	30.82	58.13	92.28	94.75	95.4	52.8	86.95	88.1	94.3	95.32	43.37	86.71	12.48	20.68	20.18	6.63	15.07	6740.38	4949.24	16241.5	261.2	4426.94	9854	8518	16383	312	6829	824426	1.66162e+06	5196045	9019.42	790097	6264.06	0.1	15583.9	36.71	3535.05	TC	replicate 1	KPL-4	KPL-4
1008	35.84	63.5	63.08	63.5	49.33	92.03	93.96	94.1	93.96	91.22	90.04	95.05	95.58	95.05	89.71	11.3	19.64	19.58	19.64	14.88	7666.44	4581.7	16218.8	235.48	3017.19	11534	8450	16383	316	3904	768653	1387643	4.88513e+06	71320	524684	7210.13	0.1	15639	0.1	2189.01	TC	replicate 1	KPL-4	KPL-4
1017	37.2	58.35	56.05	58.35	51.47	92.57	93.45	94.79	93.45	94.65	90.57	94.19	93.77	94.19	95.46	11.37	18.12	17.5	18.12	16.03	9568.96	6249.4	16178.2	232.43	4137.09	14251	9130	16383	284	6309	971346	1.61194e+06	3.89024e+06	59952.5	834750	9124.72	0.1	15631	0.1	3305.29	TC	replicate 1	KPL-4	KPL-4
1033	34.62	54.37	55.07	41.65	48.65	93.37	94.56	95.15	70.27	93.15	91.43	94.69	95.74	71.65	94.28	10.55	17.01	16.91	8.2	14.59	5713.24	4822.53	16104.8	249.76	2634.85	8109	7757	16383	280	4981	499139	1095437	3.618e+06	13196.3	440657	5272.8	0.1	15580.6	25.28	1770.38	TC	replicate 1	KPL-4	KPL-4
1034	34.09	54.69	50.9	26.72	48	92.51	93.33	95.06	88.57	93.11	91.55	94.13	94.28	90.76	94.53	10.62	16.72	15.81	7.94	14.26	7793.14	5858.17	16102.4	281.04	2792.84	12423	8262	16383	340	3892	690576	1.28681e+06	3.16192e+06	13913.5	446167	7344.97	0.1	15593.2	60.57	1952.51	TC	replicate 1	KPL-4	KPL-4
1035	48.2	122.42	133.79	122.42	61.31	87.37	82.95	74.77	82.95	78.51	89.12	82.45	12.44	82.45	79.33	14.13	24.14	18.34	24.14	15.93	13176.7	4749.75	16283.6	243.14	3721.87	16383	6465	16383	312	4705	2.06665e+06	2.17362e+06	4301742	111267	741679	12693.2	0.1	-96.5	0.1	2857.47	TC	replicate 1	KPL-4	KPL-4
1040	36.88	54.76	51.26	54.76	46.28	93.99	94.77	95.71	94.77	95.32	96.76	94.58	97.04	94.58	97.5	11.44	16.83	15.83	16.83	14.56	5620.26	6098.09	16028.5	235.66	2967	8562	10154	16383	284	4589	577528	1.35727e+06	3.15408e+06	52450.8	493738	5164.03	0.1	15538.2	0.1	2078.91	TC	replicate 1	KPL-4	KPL-4
1058	35.59	55.65	55.77	55.65	47.6	87.57	83.32	83.62	83.32	74.71	87.67	82.59	83.24	82.59	75.48	10.77	16.55	16.48	16.55	12.81	5737.45	5452.42	16036.2	240.16	3279.59	8542	9322	16383	332	5121	522736	1.17273e+06	3.42247e+06	51655.3	422962	5277.08	0.1	15362.5	0.1	2427.19	TC	replicate 1	KPL-4	KPL-4
1063	39.73	63.15	61.64	63.15	53.15	95.26	95.59	95.21	95.59	95.56	96.86	95.7	95.81	95.7	96.02	12.33	19.54	19.15	19.54	16.31	7122.13	5178.85	16213.8	234.44	3469.17	10154	8222	16383	284	5257	850377	1.55342e+06	4667774	70319.9	724516	6661.65	0.1	15587.1	0.1	2600.73	TC	replicate 1	KPL-4	KPL-4
1101	37.31	53.31	52.34	53.31	46.51	94.72	95.59	95.47	95.59	94.82	93.15	95.45	99.01	95.45	96.31	11.46	16.71	16.32	16.71	14.17	5856.8	6025.62	16088.8	237.94	2565.36	8029	9798	16383	284	3556	604271	1.32109e+06	3366744	52167.9	404489	5392.49	0.1	15607.3	0.1	1689.16	TC	replicate 1	KPL-4	KPL-4
1102	37.36	56.1	52.12	56.1	47.08	88.29	95.14	95.83	95.14	75.81	83.55	93.28	95.35	93.28	74.02	11.06	17.53	16.53	17.53	11.6	5344.58	5101.14	16137.2	230.99	3749.64	7969	9150	16383	280	7325	513624	1.23088e+06	3.46416e+06	55737.4	396226	4888.45	0.1	15630.2	0.1	2881.22	TC	replicate 1	KPL-4	KPL-4
1103	44.56	72.91	72.91	31.55	52.33	87.87	94.37	94.37	85.87	89.53	88.05	94.57	94.57	86.76	88.97	13.48	22.53	22.53	8.49	15.02	8025.14	4727.7	16285.6	263.26	3730.41	10742	8818	16383	300	5013	1.14516e+06	1.88423e+06	6.49068e+06	14895.4	661128	7564.83	0.1	15661.4	38.77	2838.1	TC	replicate 1	KPL-4	KPL-4
1112	37.63	53.36	48.58	53.36	42.47	94.31	91.46	94.98	91.46	84.16	96.39	92.67	93.98	92.67	84.03	11.48	16.36	15.13	16.36	11.8	5035.9	5513.85	16004.1	231.73	2604	6741	9306	16383	288	4289	521670	1.15842e+06	2.8763e+06	48684.9	284915	4571.43	0.1	15503.9	0.1	1719.63	TC	replicate 1	KPL-4	KPL-4
1113	37.36	56.63	55.67	38.63	43.48	90.21	93.11	92.31	71.01	93.02	86.99	93.55	93.77	69.44	89.88	11.42	17.19	17.01	9.76	13.34	5224.8	5758.77	16029.7	276.13	2378.79	7549	10246	16383	380	3840	534717	1.33685e+06	3641149	20678.1	332517	4768.38	0.1	15531.2	51.66	1522.45	TC	replicate 1	KPL-4	KPL-4
1114	35.27	62.65	62.65	54.06	48.89	94.22	95.49	95.49	75.05	92.25	93.75	94.46	94.46	65.9	92.73	10.89	19.56	19.56	10.72	14.54	10200.1	6448.26	16227.9	261.16	2670.26	15559	10038	16383	296	3904	950545	1.93686e+06	4.87437e+06	23577	443246	9723.68	0.1	15583.6	36.66	1766.32	TC	replicate 1	KPL-4	KPL-4
1128	37.2	57.91	57.91	52.93	46.93	94.95	93.36	93.36	74.29	94.54	93.39	91.24	91.24	65.34	97.11	11.67	17.9	17.9	9.66	14.19	10478.8	7854.47	16104.8	266.91	2978.16	14543	10794	16383	304	4153	1.12038e+06	1.97693e+06	4.05349e+06	19543.2	470816	10014.5	0.1	15578.9	42.41	2097.7	TC	replicate 1	KPL-4	KPL-4
1149	44.56	61.79	58.78	61.79	58.46	85.95	94.48	96.09	94.48	85.51	85.98	94.52	95.86	94.52	82	13.04	19.16	18.58	19.16	15.25	7737.9	5070.07	16250.5	240.23	3898.13	9970	7829	16383	272	5605	1.03335e+06	1.46173e+06	4.40791e+06	69259.8	711934	7281.81	0.1	15742.1	0.1	3026.19	TC	replicate 1	KPL-4	KPL-4
1164	35	55.13	52.55	23.41	46.65	93.32	93.8	94.97	82.39	95.17	92.44	94.13	93.59	76.47	95.81	10.92	16.99	16.26	6.71	14.66	5124.45	5570.43	16058.9	264.66	2300.09	7393	7913	16383	300	3276	479678	1.263e+06	3333771	9358.9	388499	4672.05	0.1	15573.6	40.18	1415.81	TC	replicate 1	KPL-4	KPL-4
1171	35.05	51.26	50.3	51.26	44.39	93.95	95.38	94.94	95.38	94.46	91.96	95.62	95.26	95.62	95.04	10.89	15.95	15.68	15.95	13.48	6206.79	7052.2	16035.4	237.99	2876.78	9010	9434	16383	284	4633	578408	1.40827e+06	3.09541e+06	47525	410506	5738.72	0.1	15558	0.1	1972.59	TC	replicate 1	KPL-4	KPL-4
1174	39.08	68.13	67.59	68.13	56.64	94.33	95.53	95.43	95.53	90.95	95.7	95.69	96.24	95.69	91.43	12.16	21.03	20.89	21.03	16.68	10250.6	5155.52	16265.7	245.15	2913.35	14387	8866	16383	292	3992	1.1898e+06	1.79093e+06	5575955	85162	636314	9806.33	0.1	15653.3	0.1	2057.01	TC	replicate 1	KPL-4	KPL-4
1188	39.51	59.75	59	59.75	48.04	93.69	94.47	95.5	94.47	88.38	91.49	94.96	96.71	94.96	88.6	12.22	18.63	18.4	18.63	14.3	5726.44	4555.9	16215.7	239.28	3023.74	8370	8426	16383	284	5133	671821	1.24147e+06	4310784	65202.8	485569	5269.99	0.1	15702.5	0.1	2183.33	TC	replicate 1	KPL-4	KPL-4
1191	37.09	46.86	41.49	24.14	44.07	93.21	94.91	94.93	85.08	95.32	94.33	95.31	95.38	85.26	94.79	11.44	14.65	13.12	7.09	13.9	5911.78	5409.75	10901.3	252.29	2459.27	8526	8790	16383	280	3652	607484	911490	1.47394e+06	9971.29	373437	5463.7	0.1	10481.7	31.83	1650.9	TC	replicate 1	KPL-4	KPL-4
1192	36.77	58.89	59	58.89	48.68	93.43	93.46	93.38	93.46	92.41	91.16	95.4	93.81	95.4	91.28	11.48	18.28	18.27	18.28	14.79	5535.08	6419.78	16186.6	243.49	3093.12	8194	9550	16383	292	4993	573380	1.68527e+06	4.24244e+06	63918.1	531455	5078.76	0.1	15666.3	0.1	2217.13	TC	replicate 1	KPL-4	KPL-4
1204	37.1	54.92	52.67	54.92	49.01	92.86	95.42	96.09	95.42	93.94	91.24	94.72	95.87	94.72	92.69	11.53	17.05	16.4	17.05	14.99	6931.58	5857.84	16167.8	236.17	1876.64	10182	9562	16383	296	2648	723812	1.33792e+06	3.41691e+06	53941.8	331029	6479.44	0.1	15701.6	0.1	1016.22	TC	replicate 1	KPL-4	KPL-4
1215	35.15	58.78	58.68	58.78	49.43	93.22	95.91	95.78	95.91	94.55	91.63	96.62	97.24	96.62	95.96	10.97	18.14	18.08	18.14	15.37	5682.39	5456.09	16171.9	243.16	2872.11	8510	8478	16383	292	4197	536632	1409588	4.15112e+06	62819.8	532912	5242.04	0.1	15644.2	0.1	1996.06	TC	replicate 1	KPL-4	KPL-4
1216	36.76	54.38	52.12	54.38	46.11	91.12	94.9	96.07	94.9	94.23	89.71	94.18	94.53	94.18	94.88	11.35	16.8	16.18	16.8	14.02	4032.15	5746.99	16053.2	235.09	2044.49	5537	9198	16383	304	2716	407627	1.27435e+06	3.2992e+06	52129.6	315557	3583.93	0.1	15602.1	0.1	1208.06	TC	replicate 1	KPL-4	KPL-4
1240	47.62	74.67	74.67	29.36	61.18	93.27	93.88	93.88	70.61	85.73	92.65	95.6	95.6	60.23	87.09	14.7	23.02	23.02	6.83	15.56	9117.77	4978.88	16281.4	260.32	2703.82	11078	8926	16383	288	3680	1.54763e+06	2.07134e+06	6.77349e+06	9530.3	514060	8625.54	0.1	15689.3	31.82	1879.47	TC	replicate 1	KPL-4	KPL-4
1241	43.92	102.72	75.74	102.72	85	93.12	79.71	40.94	79.71	58.08	92.9	75.44	38.41	75.44	55.31	13.65	21.23	12.37	21.23	15.47	6300.73	3359.47	16267.7	242.12	3758.4	7801	5757	16383	292	4981	922684	1189378	1.95588e+06	85721.1	706742	5832.76	0.1	-112.46	0.1	2898.15	TC	replicate 1	KPL-4	KPL-4
1243	40.32	60.71	58.46	60.71	60.49	94.13	94.87	96.26	94.87	83.55	94.31	94.42	96.47	94.42	83.37	12.2	18.74	18.17	18.74	15.46	8244.03	6161.51	16198.1	240.08	2422.39	11734	8398	16383	292	3640	963752	1.6995e+06	4198275	66221.2	454507	7779.68	0.1	15712.4	0.1	1558.24	TC	replicate 1	KPL-4	KPL-4
1245	31.61	41.56	36.72	41.56	38.28	93.57	93.46	93.84	93.46	93.5	96.84	89.74	89.58	89.74	95.4	10.03	12.65	11.28	12.65	11.76	2883.5	8332.89	13895.4	229.31	2577.18	4433	11014	16383	272	4849	227926	1.04694e+06	1.3874e+06	28810.6	279837	2439.21	0.1	13492.1	0.1	1740.69	TC	replicate 1	KPL-4	KPL-4
1309	39.03	61.36	61.36	35.16	47.51	92.49	94.04	94.04	72.62	93.8	91.88	93	93	68.7	91.63	11.98	19.06	19.06	7.8	14.66	7115.09	7288.09	16172.8	261.32	2921.54	10014	9966	16383	288	4068	802175	2.07997e+06	4615597	12502.4	493466	6662.76	0.1	15610.8	36.85	2021.26	TC	replicate 1	KPL-4	KPL-4
1324	39.41	49.54	44.07	49.54	43.96	93.01	89.77	89.85	89.77	91.11	93.91	89.6	90.54	89.6	92.65	12.16	14.63	12.96	14.63	12.88	6536.43	7837.85	10417.6	231.46	1807.67	9026	9846	16383	308	2232	758690	1.31734e+06	1.37388e+06	38901.7	235387	6072.76	0.1	10013.3	0.1	927.19	TC	replicate 1	KPL-4	KPL-4
1325	39.14	55.56	53.09	25.06	51.23	88.55	93.97	94.55	86.01	93.28	87.06	94.93	95.37	86.02	94.21	11.62	17.1	16.56	7.02	15.42	3563.16	5650.15	16122.3	270.62	2234.93	5081	8165	16383	308	3460	378002	1.29753e+06	3.47437e+06	10470.5	417474	3106.7	0.1	15646.3	46.15	1406.54	TC	replicate 1	KPL-4	KPL-4
1344	37.89	62	61.36	62	52.54	90.97	94.36	94.61	94.36	91.26	90.12	92.51	94.16	92.51	92.92	11.58	18.99	18.81	18.99	15.95	11490	5899.93	16205.2	246.26	2441.22	16271	9742	16383	296	3312	1.20937e+06	1.67153e+06	4.5035e+06	69767.4	487491	11021.7	0.1	15670.8	0.1	1624.74	TC	replicate 1	KPL-4	KPL-4
1349	33.23	47.19	45.78	47.19	42.42	93.85	93.36	92.9	93.36	92.51	92.86	93.1	95.55	93.1	92.86	10.55	14.66	14.22	14.66	13.06	9805.36	7177.02	15880.9	242.96	2522.7	14479	9642	16383	288	3984	856648	1.21224e+06	2523816	41036.7	337940	9341.27	0.1	15434	0.1	1686.35	TC	replicate 1	KPL-4	KPL-4
1373	38.27	53.57	53.57	53.57	46.44	94.66	95.76	95.71	95.76	94.71	90.74	96.61	94.53	96.61	97.81	11.96	16.77	16.76	16.77	13.92	4561.59	6102.98	16096.8	244.72	2601.14	6025	8762	16383	292	3468	512389	1.34821e+06	3.54923e+06	54059.9	396062	4113.34	0.1	15610.4	0.1	1732.83	TC	replicate 1	KPL-4	KPL-4
1379	41.67	63.78	62.54	41.16	62.16	90.42	95.07	95.26	50.43	89.34	88.63	96.04	96.25	50.83	90.38	12.58	19.69	19.53	7.97	16.76	7919.24	5357.81	16226.6	260.17	2085.38	10546	7761	16383	304	3088	985086	1.63162e+06	4.86049e+06	12988.3	459812	7479.08	0.1	15687.3	35.68	1269.09	TC	replicate 1	KPL-4	KPL-4
1380	40.73	63.41	63.41	63.41	69.78	93.98	96.42	96.42	96.42	83.88	93.33	95.02	95.02	95.02	80.97	12.92	19.84	19.84	19.84	15.83	8277	6552.1	16211.5	251.01	1948.06	11462	9394	16383	320	2784	1.08468e+06	2.0253e+06	5.01109e+06	77590.3	383339	7796.7	0.1	15715.8	0.1	1087.61	TC	replicate 1	KPL-4	KPL-4
1391	35.59	53.09	52.88	53.09	47.29	92.67	95.32	95.19	95.32	95.13	93.21	95.37	95.92	95.37	97.04	10.82	16.56	16.52	16.56	14.66	4089.59	5303.17	16065.2	347.07	2794.3	5749	8534	16383	440	4309	376003	1.14284e+06	3.44201e+06	74794.6	471975	3641.14	0.1	15613.4	0.1	1933.81	TC	replicate 1	KPL-4	KPL-4
1398	34.73	53.52	49.97	53.52	46.97	94.31	92.58	95.4	92.58	94.27	96.79	93.88	96.75	93.88	93.41	10.75	16.64	15.64	16.64	14.74	5199.17	7551.9	16026.5	244.18	2696.16	7797	9798	16383	284	3428	471531	1.64315e+06	3.08036e+06	53128.1	459884	4730.7	0.1	15608.2	0.1	1864	TC	replicate 1	KPL-4	KPL-4
1403	34.84	60.5	60.5	49.12	47.19	94	93.02	93.02	84.36	94.7	91.82	91.8	91.8	83.7	93.75	10.8	18.5	18.5	10.01	14.56	7340	5972.92	16153.8	290.68	2521.97	10606	9926	16383	352	3356	671797	1.60524e+06	4.34138e+06	22863.1	419681	6891.52	0.1	15658.2	62.28	1681.53	TC	replicate 1	KPL-4	KPL-4
1409	37.36	50.51	50.3	50.51	44.56	93.99	94.5	95.31	94.5	94.67	96	94.84	97.6	94.84	96.84	11.51	15.69	15.58	15.69	13.58	6487.74	6493.49	15990.9	355.11	2607.16	9394	9098	16383	420	3300	674765	1.25618e+06	3.04689e+06	68697.4	377456	5507.62	0.1	15509.4	0.1	1375.01	TC	replicate 1	KPL-4	KPL-4
1413	36.34	54.97	50.73	23.28	49.22	94.8	92.37	92.19	84.08	91.86	99.18	93.53	92.44	85	90	11.35	16.93	15.66	6.51	15.27	9149.22	7144.21	16104.2	258.95	5326.53	12963	9574	16383	288	8262	924932	1.60794e+06	3.10199e+06	8618.37	975027	8681.22	0.1	15666	30.49	4494.91	TC	replicate 1	KPL-4	KPL-4
1416	38.7	51.59	48.9	51.59	44.17	94.01	95.93	95.57	95.93	92.69	94.81	94.95	90.64	94.95	94.44	11.96	15.86	15.23	15.86	13.81	3420.51	5164.08	16103.9	362.46	2094.09	4537	8994	16383	452	2744	384215	1.02048e+06	2.93444e+06	71626.2	313630	2708.18	0.1	15663.6	0.1	1045.68	TC	replicate 1	KPL-4	KPL-4
1423	39.19	70.71	70.71	49.71	50.83	92.75	95.05	95.05	69.23	91.4	93.17	95.81	95.81	58.12	89.62	12.13	21.93	21.93	7.87	14.99	10346.8	3768.7	16259.4	291.08	3081.5	15787	7341	16383	336	3964	1.19666e+06	1.42363e+06	6141995	14168.1	543560	9882.34	0.1	15685.3	58.6	2225.04	TC	replicate 1	KPL-4	KPL-4
1441	39.56	59.96	56.69	59.96	56.46	93.89	94.23	95.81	94.23	85.17	92.63	92.52	95.49	92.52	88.56	12.29	17.86	17.47	17.86	15.21	4611.58	5247.97	16146.5	286.77	2138.55	7453	7269	16383	344	2876	546781	1.31434e+06	3.86919e+06	71820.9	388795	4159.28	0.1	15714.6	0.1	1250.16	TC	replicate 1	KPL-4	KPL-4
1464	36.94	64.91	64.91	64.91	53.72	94.27	94.74	94.74	94.74	88.19	95.18	94.93	94.93	94.93	91.57	11.48	19.92	19.92	19.92	15.25	7280.77	6189.95	16280	245.31	2577.48	10750	8734	16383	308	3572	754217	1928806	5.07288e+06	76440.4	470737	6812.46	0.1	15649.4	0.1	1709.17	TC	replicate 1	KPL-4	KPL-4
1477	37.96	73.81	73.81	73.81	51.48	94.1	91.72	91.63	91.72	93.19	93.13	90.81	90.78	90.81	93.93	11.78	22.77	22.74	22.77	15.35	5348.72	5006.09	16290.9	240.44	3332.13	7853	10574	16383	296	4369	583003	2.03892e+06	6614754	97927.3	616881	4880.69	0.1	15426.6	0.1	2435.99	TC	replicate 1	KPL-4	KPL-4
1484	44.6	68.13	68.13	68.13	65.4	95.15	95.76	95.76	95.76	90.19	97.01	93.54	93.54	93.54	88.64	13.96	21.43	21.43	21.43	17.41	7890.76	5388.49	16276.6	246.55	3045.98	10330	7253	16383	288	4185	1.20805e+06	1.9436e+06	5870885	88927.8	724841	7406.58	0.1	15735.8	0.1	2129.9	TC	replicate 1	KPL-4	KPL-4
1485	33.76	57.77	57.34	43.68	45.89	94.01	87.04	87.7	71.12	87.94	95.15	86.77	88.01	64.93	85.98	10.45	17.33	17.21	8.42	14.02	5053.13	4994.17	16087.5	278.66	3199.55	7261	8089	16383	316	4417	433059	1.17805e+06	3.74129e+06	15534.4	493835	4592.88	0.1	15614.4	50.16	2311.27	TC	replicate 1	KPL-4	KPL-4
1486	47.35	68.87	68.87	68.87	58.2	91.74	94.29	94.29	94.29	92.2	93.72	93.99	93.99	93.99	92.05	14.52	21.19	21.19	21.19	17.69	7146.49	5160.21	16241.4	262.59	3518.82	9146	8129	16383	308	4421	1.1833e+06	1.82047e+06	5.7298e+06	92638.8	865175	6666.4	0.1	15625.5	0.1	2686.68	TC	replicate 1	KPL-4	KPL-4
1487	36.46	60.07	59.32	60.07	51.8	90.35	95.9	96.02	95.9	94.02	92.65	94.6	95.03	94.6	95.26	11.39	18.8	18.75	18.8	15.68	5897.81	5677.69	16242.7	251.9	3363.47	8778	8758	16383	316	4897	601141	1.5755e+06	4.48688e+06	69898.9	649269	5445.59	0.1	15702.6	0.1	2471.17	TC	replicate 1	KPL-4	KPL-4
1496	52.01	72.31	70.97	72.31	66.45	73.94	94.19	93.26	94.19	72.51	73.28	94.34	91.92	94.34	75.12	14.15	22.48	21.88	22.48	14.59	7767.25	5478.15	16290.8	240.86	4169.52	11210	8734	16383	284	6301	1.22146e+06	2174213	6126760	95595.9	697318	7307	0.1	15723.1	0.1	3297.37	TC	replicate 1	KPL-4	KPL-4
1499	45.53	81.71	67.11	47.63	67.48	94.3	91.56	95.51	22.02	72.71	92.31	93.73	96.85	38.53	78.44	13.89	21.94	20.9	7.6	14.28	6992.79	5100.69	16269.6	303.89	3453.63	9158	8218	16383	344	5677	1.05894e+06	1.92891e+06	5584065	13780.4	553167	6512.56	0.1	15760.1	59.41	2553.45	TC	replicate 1	KPL-4	KPL-4
1509	34.84	49.54	47.57	49.54	45.26	90.37	95.1	95.83	95.1	89.81	88.94	96.2	95.35	96.2	83.44	10.72	15.39	14.72	15.39	12.65	4037.77	4683.51	15985.3	461.06	1589.85	5797	6645	16383	652	2160	364520	870960	2.71996e+06	85739.4	199749	3745.4	0.1	15556.9	0.1	1041.57	TC	replicate 1	KPL-4	KPL-4
1513	37.1	55.03	54.38	55.03	48.47	90.27	94.25	94.22	94.25	91.53	87.76	95.32	95.31	95.32	93.52	11.39	17.16	16.8	17.16	14.3	6209.5	6074.61	16091.8	259.5	2795.71	9238	8510	16383	296	3580	632910	1.40512e+06	3.56822e+06	60025.8	448951	5741.2	0.1	15619.4	0.1	1907.32	TC	replicate 1	KPL-4	KPL-4
1524	38.98	57.77	56.1	57.77	56.05	94.29	94.08	95.88	94.08	89.6	91.76	96.53	96.17	96.53	93.39	11.89	17.9	17.44	17.9	15.25	5990.98	6256.19	16213	232.85	2139.16	8654	10586	16383	300	2824	665470	1.57465e+06	3.87165e+06	58607.9	390686	5530.51	0.1	15731.5	0.1	1270.72	TC	replicate 1	KPL-4	KPL-4
1537	39.84	60.39	58.35	60.39	54.7	92.68	91.71	93.81	91.71	90.02	90.94	90.89	92.5	90.89	90.93	12.33	18.37	17.83	18.37	15.47	9929.74	6241.38	16228.6	317.39	2461.88	14359	8506	16383	424	3892	1.1856e+06	1.65402e+06	4050907	84111.9	462939	9465.77	0.1	15763	0.1	1601.59	TC	replicate 1	KPL-4	KPL-4
1542	34.73	50.89	48.68	50.89	47.66	94.17	94.78	95.11	94.78	89.61	92.48	94.22	91.67	94.22	87.17	10.94	15.73	15.13	15.73	14.08	4490.5	5424.57	15881.9	229.6	2268.25	6465	8226	16383	256	3264	422204	1.0539e+06	2.85434e+06	44607.9	352924	4046.02	0.1	15434	0.1	1399.9	TC	replicate 1	KPL-4	KPL-4
1543	37.79	49.23	46.39	49.23	48.15	91.48	92.8	87.21	92.8	90.65	88.76	90.09	88.31	90.09	89.71	11.48	15.16	12.77	15.16	14.7	5469.1	6148.02	12632.6	255.34	2207.51	7689	7953	16383	292	2796	566546	1.11006e+06	1.61868e+06	46102.2	374699	4985.31	0.1	12221.5	0.1	1347.16	TC	replicate 1	KPL-4	KPL-4
1549	38.7	49.82	46.55	49.82	49.33	92.84	95.69	90.5	95.69	94.32	92.11	96.4	92.38	96.4	94.99	12.16	15.35	13.44	15.35	14.9	7257.7	7425.04	7810.92	248.91	2451.69	10726	10406	12214	336	3004	842409	1.37461e+06	1108093	46080.6	427364	6781.33	0.1	7390.5	0.1	1571.33	TC	replicate 1	KPL-4	KPL-4
1551	39.94	58.62	72.59	58.62	81.33	90.81	94.48	79.86	94.48	64.78	89.82	96.96	74.55	96.96	62.75	12.07	17.72	14.28	17.72	12.79	11690.5	5471.04	9677.63	230.96	4903.3	16383	8558	16359	276	9670	1.33747e+06	1.34972e+06	1550063	56978.8	632166	11230.3	0.1	9246.54	0.1	4025.33	TC	replicate 1	KPL-4	KPL-4
1561	37.9	57.6	57.6	57.6	47.62	94.02	94.62	94.55	94.62	94.82	95.47	96.17	96.66	96.17	95.86	11.85	17.84	17.8	17.84	14.75	7199.03	6819.41	16148.8	234.76	2674.77	9966	9278	16383	292	3372	793669	1.70506e+06	4017555	58696.1	457350	6758.92	0.1	15653.4	0.1	1842.6	TC	replicate 1	KPL-4	KPL-4
1569	38.81	57.42	56.74	57.42	53.19	90.99	92.39	93.57	92.39	81.38	90.98	93.77	93.6	93.77	77.15	11.87	17.98	17.74	17.98	14.04	5457.47	6062.01	16214.8	479.72	3247.95	7701	9230	16383	676	5001	603938	1.53839e+06	4.00698e+06	121742	502657	4865.08	0.1	15778.6	0.1	2583.8	TC	replicate 1	KPL-4	KPL-4
1574	34.73	54.05	52.76	54.05	46.51	90.09	94.99	94.93	94.99	94.7	88.04	96.93	93.25	96.93	94.79	10.52	16.61	16.34	16.61	14.26	8512.26	6552.46	16134.1	235.63	2959.43	12755	11054	16383	272	3884	740135	1.42024e+06	3382948	51072.9	472779	8052.08	0.1	15657.7	0.1	2115.12	TC	replicate 1	KPL-4	KPL-4
1575	42.57	65.6	64.1	35.59	58.99	95.27	93.87	93.72	77.8	83.66	93.98	94.88	91.51	79.35	86.88	13.26	20.08	19.83	9.06	14.21	6131.43	6553.27	16269.1	252.08	2802.17	7905	9526	16383	292	3828	846875	2.07473e+06	5022123	16254.9	444160	5670.97	0.1	15755.1	27.58	1929.69	TC	replicate 1	KPL-4	KPL-4
1587	39.99	63.72	63.72	63.72	53.09	91.42	95.9	95.9	95.9	89.18	88.85	93.73	93.73	93.73	90.91	12.13	19.72	19.72	19.72	15.46	11519.8	5702.87	16217	229.48	2154.08	16275	7997	16383	288	2560	1.33232e+06	1.74144e+06	4.95206e+06	70075.2	404165	11051.5	0.1	15736.5	0.1	1301.86	TC	replicate 1	KPL-4	KPL-4
1600	45.43	62.11	56.63	62.11	49.97	86.22	94.61	94.93	94.61	92.12	84.15	93.77	94.67	93.77	92.51	13.18	18.89	17.27	18.89	14.81	10958.7	7356.24	15884.7	231.26	2467.67	14499	10286	16383	260	3280	1.49539e+06	2.0627e+06	3.72054e+06	64845	425018	10482.3	0.1	15415.3	0.1	1591.38	TC	replicate 1	KPL-4	KPL-4
1609	35.7	57.7	57.7	37.74	47.29	94.35	94.43	94.43	60.22	93.55	89.96	95.6	95.6	52.27	94.06	11.25	18.02	18.02	8.36	14.32	5124.79	5191.21	16153.1	337.79	2363.77	7237	8466	16383	452	2908	509557	1.32388e+06	4.11942e+06	18549.7	380571	4656.32	0.1	15622.6	97.3	1459.49	TC	replicate 1	KPL-4	KPL-4
1634	35.05	52.76	52.33	52.76	45.79	92.89	95.35	95.29	95.35	95.27	93.99	97.48	98.43	97.48	94.15	11.11	16.53	16.4	16.53	14.11	7860.48	7372.74	15996.6	247.17	1966.94	11726	10334	16383	412	2668	761947	1.5827e+06	3.38074e+06	53059.8	307679	7388.37	0.1	15574.1	0.1	1098.5	TC	replicate 1	KPL-4	KPL-4
1642	40.2	62	59.75	62	50.36	93.51	95.62	95.45	95.62	90.83	97.6	96.49	95.6	96.49	89.1	12.44	19.02	18.68	19.02	15.11	10817.7	5290.68	16182.4	235.91	3601.88	15155	7321	16383	292	4481	1314126	1.50332e+06	4436561	67033.3	645842	10322	0.1	15611.4	0.1	2717.55	TC	replicate 1	KPL-4	KPL-4
1650	45.16	79.72	75.64	79.72	53.81	91.65	90.29	92.1	90.29	77.45	93.89	91.26	92.3	91.26	79.41	13.81	24.25	23.31	24.25	14.08	10963.8	5460.3	16307.4	237.4	4392.76	14579	7477	16383	284	5937	1.64203e+06	2.5215e+06	6960655	109628	683484	10456.2	0.1	15794.7	0.1	3508.83	TC	replicate 1	KPL-4	KPL-4
1654	35.79	51.75	49.97	51.75	46.44	92.57	95.01	95.93	95.01	85.93	88.56	95	94.35	95	85.38	11.18	16.27	15.61	16.27	12.63	9288.61	6036.92	16043.2	227.85	3827.4	14091	9114	16383	268	6333	911974	1.25576e+06	3.07021e+06	47395.2	479280	8820.42	0.1	15648.6	0.1	2971.46	TC	replicate 1	KPL-4	KPL-4
1658	41.39	59.97	58.94	59.97	56.52	92.45	91.24	93.52	91.24	85.93	95.44	91.01	93.35	91.01	85.51	12.75	18.48	18.08	18.48	16.23	7970	5329.39	16212.1	240.19	2530.1	11090	7401	16383	288	3232	1.01793e+06	1.43007e+06	4.16144e+06	64450.6	523135	7489.65	0.1	15522.6	0.1	1645.75	TC	replicate 1	KPL-4	KPL-4
1662	40.8	70.82	60	70.82	65.64	89.35	88.95	85.95	88.95	70.05	91.23	89.17	85.27	89.17	64.11	12.77	19.91	12.83	19.91	15.32	8558.1	5407.8	2023.98	226.97	2555.6	11938	8922	3656	268	3552	1.0966e+06	1.68284e+06	264843	70631.1	470995	8065.97	0.1	1626.5	0.1	1663.27	TC	replicate 1	KPL-4	KPL-4
1663	38.71	59.42	58.56	59.42	48.79	93.82	93.54	94.5	93.54	92.3	95.52	93.7	96.27	93.7	92.46	11.91	18.34	18.06	18.34	14.75	8141.44	6925.86	16165.9	236.22	2064.05	11530	9990	16383	280	3096	907728	1.82964e+06	4.14286e+06	62403.8	352924	7672.99	0.1	15680.5	0.1	1175.72	TC	replicate 1	KPL-4	KPL-4
1667	34.09	59	59	59	48.96	93.52	93.72	93.72	93.72	89.87	91.55	92.2	92.2	92.2	90.45	10.62	18.43	18.43	18.43	14.52	8541.65	6017.1	16206.3	245.09	3249.87	14151	8726	16383	300	4329	756904	1.60459e+06	4.32178e+06	65359.2	538107	8089.19	0.1	15701.9	0.1	2445.45	TC	replicate 1	KPL-4	KPL-4
1669	35.81	56.11	52.99	56.11	48.97	93.79	92.88	94.85	92.88	92.86	96.2	92.51	95.11	92.51	94.13	11.2	17.24	16.45	17.24	14.41	7235.54	7445.87	16150.9	236.76	2330.28	10630	10538	16383	288	3040	713409	1.73779e+06	3.4335e+06	55258.1	380026	6779.39	0.1	15695.1	0.1	1441.93	TC	replicate 1	KPL-4	KPL-4
1688	37.31	59.97	59.21	59.97	48.9	93.92	94.49	94.35	94.49	95.11	94.94	94.27	94.71	94.27	97.48	11.67	18.5	18.46	18.5	15.21	9905.54	6578.37	16168.7	231.64	2799.44	13763	9042	16383	320	3824	1.05908e+06	1.76795e+06	4325200	62254	508947	9457.16	0.1	15618.3	0.1	1951.37	TC	replicate 1	KPL-4	KPL-4
1689	38.66	55.12	49.98	55.12	45.52	92.48	93.08	91.56	93.08	84.62	92.31	93.23	93.61	93.23	86.26	11.74	16.55	13.81	16.55	12.88	4783.63	5656.09	11730.5	228.77	2697.18	7069	7921	16383	292	4157	517429	1.21654e+06	1.75686e+06	49204.1	351216	4339.36	0.1	11352.4	0.1	1861.01	TC	replicate 1	KPL-4	KPL-4
1696	36.62	56.58	55.4	56.58	49.22	93.05	94.22	92.94	94.22	92.2	88.98	97.46	92.83	97.46	91.5	11.39	17.69	17.41	17.69	14.56	5129.65	5803.4	16136.9	235.16	2410.52	7193	9110	16383	276	3096	522846	1.42689e+06	3.84005e+06	57819.2	401135	4685.4	0.1	15700.5	0.1	1610.36	TC	replicate 1	KPL-4	KPL-4
1698	38.05	55.13	55.13	55.13	41.92	87.67	93.47	93.47	93.47	86.52	89.58	94.42	94.42	94.42	85.02	11.71	17.16	17.16	17.16	12.33	4294.38	6098.71	16032.4	235.94	2850.99	5953	9722	16383	308	6093	462721	1.41069e+06	3.70845e+06	54574.2	340406	3837.96	0.1	15514.4	0.1	1994.8	TC	replicate 1	KPL-4	KPL-4
1704	36.34	53.3	50.94	53.3	46.01	94.72	93.04	94.43	93.04	94.78	93.06	91.14	95.47	91.14	96.11	11.39	16.4	15.68	16.4	14.3	10226.6	7123.56	15955.4	232.18	2876.44	15203	9694	16383	276	3964	1.04236e+06	1.5055e+06	3.07997e+06	49069.3	461914	9746.59	0.1	15447.9	0.1	1984.3	TC	replicate 1	KPL-4	KPL-4
1706	35.7	55.73	54.65	55.73	45.89	93.9	94.62	94.74	94.62	92.84	89.92	93.51	94.74	93.51	93.09	11.23	17.15	16.79	17.15	14.11	6035.31	6855.13	16126.7	236.3	2472.9	9054	9666	16383	276	3688	597580	1.58281e+06	3.56924e+06	54559.2	386825	5578.98	0.1	15599.8	0.1	1580.42	TC	replicate 1	KPL-4	KPL-4
1717	44.65	62	62	62	40.85	87.27	95.36	95.36	95.36	89.5	85.03	96.7	96.7	96.7	88.42	13.3	19.21	19.21	19.21	12.29	5939.43	4909	16201.8	243.31	7254.71	8266	6569	16383	292	10474	825298	1.42346e+06	4.69801e+06	70552.9	860170	5478.96	0.1	15667.9	0.1	6358.46	TC	replicate 1	KPL-4	KPL-4
1718	49.37	82.84	82.84	82.84	69.73	83.76	95.75	95.75	95.75	78.89	81.06	94.16	94.16	94.16	80.54	14.48	25.74	25.74	25.74	17.69	14642.8	5013.49	16321.7	239.73	4833.35	16383	7137	16383	296	6293	2412343	2.60925e+06	8494585	124768	1.18838e+06	14138.9	0.1	15615.4	0.1	3956.94	TC	replicate 1	KPL-4	KPL-4
1747	35.91	59.75	59.75	45.39	49.66	94.15	96.38	96.38	71.73	91.71	92.47	94.63	94.63	51.11	90.32	11.25	18.85	18.85	8.46	14.61	12060.8	8319.59	16210.7	254.9	4110.43	16383	11506	16383	280	7161	1.19921e+06	2322438	4.52526e+06	14316.2	689147	11588.6	0.1	15702.6	30.42	3225.94	TC	replicate 1	KPL-4	KPL-4
1748	36.02	57.49	57.49	57.49	44.93	92.45	95.2	94.86	95.2	94.37	89.27	96.9	94.7	96.9	93.11	11.11	18.02	17.89	18.02	13.87	5432.67	5770.76	16128.3	238.19	2260.04	7801	8858	16383	276	3084	526610	1.47168e+06	4.0527e+06	60744.6	341305	4980.26	0.1	15510.7	0.1	1423.72	TC	replicate 1	KPL-4	KPL-4
1752	45.79	68.49	67.9	68.49	62	94.38	95.94	96.59	95.94	88.98	95.54	96.02	96.18	96.02	88.79	14.21	21.28	21.06	21.28	17.66	7732.04	5246.58	16278.1	240.35	3593.62	10890	6997	16383	284	5721	1.22557e+06	1.86622e+06	5668250	85493.1	880577	7239.84	0.1	15716.9	0.1	2689.63	TC	replicate 1	KPL-4	KPL-4
1753	41.39	76.27	76.27	76.27	46.85	93.77	94.24	94.24	94.24	90.15	91.59	94.42	94.42	94.42	93.3	12.79	23.67	23.67	23.67	14.06	8715.52	4383.45	16297.8	244.13	2856.05	12623	8890	16383	304	3788	1.12039e+06	1929393	7173528	107454	443195	8235.15	0.1	15651.3	0.1	2015.64	TC	replicate 1	KPL-4	KPL-4
1760	37.1	53.19	52.98	53.19	45.52	92.95	95.1	94.83	95.1	85.35	93.2	97.25	95.45	97.25	86.58	11.51	16.42	16.36	16.42	12.88	6209.14	5653.33	16110.6	235.75	2534.24	9150	7517	16383	276	3572	645789	1.19713e+06	3.38471e+06	49921.3	329998	5752.78	0.1	15689.4	0.1	1653.95	TC	replicate 1	KPL-4	KPL-4
1768	44.82	64.74	62.54	64.74	67.05	92.23	90.01	90.76	90.01	88.45	89.61	90.66	90.27	90.66	86.9	13.36	19.64	19.38	19.64	17.65	7345.84	5706.05	16239.1	235.46	3154.8	10242	7961	16383	280	4277	1.02989e+06	1.72817e+06	4789923	71311.7	771737	6885.73	0.1	15621.5	0.1	2298.67	TC	replicate 1	KPL-4	KPL-4
1774	35.26	54.59	53.41	36.02	44.5	92.66	94.82	95.71	73.32	95.16	89.04	95.07	95.53	74.56	95.33	10.99	17.04	16.5	7.77	13.89	5249.49	6006.25	16130	262.21	2237.05	7613	10314	16383	292	3036	497933	1.36931e+06	3.44919e+06	12435.8	338764	4800.99	0.1	15644.6	33.72	1348.58	TC	replicate 1	KPL-4	KPL-4
1775	40.2	60.66	56.31	60.66	64.26	91.87	91.4	95.28	91.4	81.08	91.67	91.79	95.9	91.79	76.26	12.35	18.67	17.6	18.67	14.86	9213.39	5177.15	16148.4	231.29	2650.06	12278	8914	16383	292	3776	1.1039e+06	1.41722e+06	3.93012e+06	63315.7	459739	8704.96	0.1	15678.1	0.1	1749.73	TC	replicate 1	KPL-4	KPL-4
1776	39.13	56.1	53.84	56.1	46.96	93.04	94.67	95.28	94.67	92.42	91.61	94.2	95.35	94.2	96.46	12.05	17.36	16.88	17.36	13.94	12846.6	8321.67	16081.8	237.55	3088.69	16383	11202	16383	268	4801	1.4644e+06	1.96989e+06	3.59945e+06	56231.6	471585	12378.6	0.1	15602.5	0.1	2188.24	TC	replicate 1	KPL-4	KPL-4
1786	36.67	55.88	51.22	55.88	49.22	92.66	93.41	95.31	93.41	95.43	95.08	92.41	96.44	92.41	98.38	11.37	17.12	15.9	17.12	15.13	6733.2	7117.78	16048.5	236.46	2849.81	10106	10510	16383	280	3924	683488	1.63753e+06	3.18473e+06	54401.1	512177	6269.12	0.1	15593.9	0.1	1929.76	TC	replicate 1	KPL-4	KPL-4
1787	44.71	70.23	69.09	70.23	100.57	94.02	94.14	94.24	94.14	72.59	97.23	95.53	93.55	95.53	77.09	13.83	21.77	21.44	21.77	16.77	8793.64	6288.01	16263.2	238.72	3208.51	12503	8746	16383	300	4513	1.32067e+06	2.34129e+06	5872805	88886.2	719607	8313.68	0.1	15636.1	0.1	2341.02	TC	replicate 1	KPL-4	KPL-4
1798	46.22	70.69	69.09	70.69	57.13	85.88	95.85	96.35	95.85	88.47	84.81	97.35	93.72	97.35	87.1	13.6	21.91	21.54	21.91	16.34	11436.9	5457.23	16289	232.02	2833.96	15995	7933	16383	300	3940	1.66056e+06	2.05693e+06	5936326	87453.4	594215	10957	0.1	15762.2	0.1	1993.55	TC	replicate 1	KPL-4	KPL-4
1804	45.46	68.02	68.02	68.02	50.73	87.06	92.94	92.78	92.94	88.07	84.46	95.09	93.58	95.09	86.32	13.69	20.76	20.71	20.76	14.99	5613	4706.68	16252.1	238.76	3420.31	8077	8490	16383	280	4817	826643	1.59389e+06	5.47664e+06	80853.6	603324	5140.72	0.1	15598.8	0.1	2524.3	TC	replicate 1	KPL-4	KPL-4
1819	43	87.22	87.4	87.22	61.2	91.87	95.01	94.96	95.01	78.13	90.36	95.91	96.05	95.91	78.4	13.26	26.93	26.91	26.93	15.66	13184.2	5767.29	16319.2	238.05	3225.93	16383	10514	16383	300	4425	1.82101e+06	3.28469e+06	9280824	135579	621378	12688	0.1	15545.3	0.1	2345.68	TC	replicate 1	KPL-4	KPL-4
1820	43.53	57.06	45.42	57.06	55.84	92.07	85.69	91.7	85.69	85.46	92.47	85.56	91.93	85.56	84.79	13.26	17.02	13.56	17.02	15.39	3165.61	7552.62	15320.5	235.32	3159.26	4417	9278	16383	276	4249	437235	1.71872e+06	2211670	53550.7	587507	2713.13	0.1	14900.4	0.1	2267.05	TC	replicate 1	KPL-4	KPL-4
1835	35.59	61.1	61.1	29.53	47.29	92.74	93.49	93.49	86.09	83.13	92.11	94.98	94.98	85.95	80.8	10.99	18.94	18.94	8.01	13.08	6255.97	5942.12	16214.9	260.63	4977.49	9266	9126	16383	288	8338	593402	1.67359e+06	4.56691e+06	13119.8	668855	5791.69	0.1	15619	36.16	4097.11	TC	replicate 1	KPL-4	KPL-4
1836	35.05	59.33	57.61	59.33	47.4	94.13	91.85	93.46	91.85	85.67	90.04	94.38	96.6	94.38	81.47	11.06	18.17	17.66	18.17	13.42	7081.2	6616.26	16189.8	239.78	3999.37	10642	10098	16383	280	7857	680516	1.71482e+06	3.96714e+06	62145.8	565705	6612.95	0.1	15697.4	0.1	3110.91	TC	replicate 1	KPL-4	KPL-4
1844	40.48	67.06	65.72	24.2	56.32	91.25	96.46	96.33	81.07	92.86	90.94	97.67	97.71	84.52	89.5	12.56	20.78	20.4	6.67	17.25	10241.3	5465.93	16264.1	278.38	2866.09	13655	8634	16383	364	4052	1.26967e+06	1853279	5.31828e+06	9728.33	670108	9753.05	0.1	15708.1	53.88	1941.94	TC	replicate 1	KPL-4	KPL-4
1846	40.37	65.12	64.68	35.96	51.69	93.53	95.98	95.99	66.47	93.78	90.17	95.39	95.15	61.86	94.68	12.5	20.34	20.1	7.17	15.46	7033.82	4347.37	16246.9	261.77	3232.71	9914	9158	16383	292	4625	863242	1412528	5.15719e+06	10563.7	606544	6569.52	0.1	15695.9	37.28	2392.57	TC	replicate 1	KPL-4	KPL-4
1847	39.46	63.61	63.4	63.61	51.47	88.05	95.57	95.41	95.57	74.78	88.01	94.49	94.99	94.49	74.31	11.89	19.85	19.79	19.85	13.16	8920.54	6039.22	16238.1	234.33	3249.14	12723	9630	16383	268	4581	990882	1.86928e+06	4.99228e+06	72531.5	442014	8460.23	0.1	15747.8	0.1	2376.99	TC	replicate 1	KPL-4	KPL-4
1851	36.24	56.17	54.06	56.17	46.44	93.51	93.73	94.9	93.73	93.58	97.47	93.38	91.54	93.38	95.01	11.2	17.21	16.6	17.21	14.21	6215.22	6802.71	16078.3	235.2	2198.43	9270	10390	16383	276	2844	612808	1.58202e+06	3.47826e+06	54697.3	348463	5746.74	0.1	15590.5	0.1	1305.94	TC	replicate 1	KPL-4	KPL-4
1852	36.02	54.05	50.25	32.26	50.4	92.36	96.26	94.78	52.9	93.4	85.65	96.5	94.34	42.5	91.8	11.2	16.96	15.59	6.51	15.25	6529.68	5150.59	16065.2	251.15	3312.02	9970	9026	16383	284	4221	643813	1.16353e+06	3.06775e+06	8358.77	604890	6081.43	0.1	15622.2	30.68	2467.96	TC	replicate 1	KPL-4	KPL-4
1868	34.79	49.97	43.74	49.97	43	92.89	90.77	94.63	90.77	92.6	92.27	94.47	92.65	94.47	93.22	10.8	15.16	13.42	15.16	13.4	9461.35	6570.59	14645.6	233.08	3127.21	14391	9898	16383	296	5221	865954	1.18635e+06	2.0716e+06	42083.4	441038	8981.18	0.1	14219.6	0.1	2211.13	TC	replicate 1	KPL-4	KPL-4
1869	35.86	53.74	49.76	53.74	46.91	91.99	93.31	96.2	93.31	94.13	89.7	90.82	96.67	90.82	94.37	11.11	16.47	15.46	16.47	14.39	7787.09	6816.34	16064.6	372.18	8382.06	11606	8882	16383	448	13487	754832	1.45191e+06	3.01416e+06	79276.1	1.36347e+06	7326.63	0.1	15653.3	0.1	7501.91	TC	replicate 1	KPL-4	KPL-4
1905	35.91	56.1	53.59	56.1	51.59	94.59	91.5	92.93	91.5	91.61	97.54	92.5	92.98	92.5	90.12	11.37	17.22	16.48	17.22	14.65	6028.69	6783.94	16083.1	232.04	2184.79	9266	8914	16383	288	3192	611973	1.58048e+06	3.43246e+06	54059.9	368116	5572.47	0.1	15615.6	0.1	1308.35	TC	replicate 1	KPL-4	KPL-4
1909	37.52	61.26	59.49	61.26	53.95	92.17	93.32	94.1	93.32	90.18	93.31	92.51	93.89	92.51	89.42	11.6	18.81	18.38	18.81	15.66	8281.45	5849.1	16178.3	231.72	3160.49	11898	9734	16383	284	4253	875104	1.62549e+06	4.2941e+06	64397.3	608772	7833	0.1	15681.4	0.1	2340.5	TC	replicate 1	KPL-4	KPL-4
1911	38.01	59.92	57.82	59.92	49.66	93.96	95.16	95.63	95.16	82.17	93.82	95.02	94.88	95.02	86.49	11.71	18.46	17.92	18.46	13.28	5723.74	6340.48	16240	459.45	3531.31	8009	9890	16383	660	6053	616736	1.69611e+06	4.09428e+06	122905	489215	5271.39	0.1	15743.5	0.1	2647.21	TC	replicate 1	KPL-4	KPL-4
1916	38.27	53.23	50.97	53.23	44.92	84.6	90.63	89.66	90.63	86.26	83.53	88.84	88.65	88.84	86.25	11.62	16.31	15.73	16.31	13.02	10719.1	7014.83	16034.9	239.98	3581.34	16007	9958	16383	288	6045	1.13716e+06	1.46501e+06	3.11532e+06	50119.4	476776	10227.4	0.1	15565.5	0.1	2669.33	TC	replicate 1	KPL-4	KPL-4
1921	36.98	58.96	58.96	31.35	51.58	92.35	93.54	93.73	88.56	86.85	86.92	93.07	93.69	93.75	85.31	11.2	17.92	17.86	9.21	14.34	4862.16	5784.66	16206.5	289.58	2446.91	7369	8670	16383	324	3356	479399	1.45838e+06	4058857	19275.3	394974	4413.67	0.1	15714.4	57.11	1554.45	TC	replicate 1	KPL-4	KPL-4
1927	42.24	64.58	62.28	64.58	73.58	92.69	95.02	96.5	95.02	74.67	93.79	93.63	96.04	93.63	70.02	13.06	19.98	19.35	19.98	15.21	9346.81	5086.37	16225.3	232.7	3335.93	13011	8550	16383	268	4845	1.2521e+06	1.59551e+06	4.77234e+06	72994.1	606482	8878.68	0.1	15709.5	0.1	2451.87	TC	replicate 1	KPL-4	KPL-4
1928	35.59	54.65	54.98	54.65	46	94.78	94.77	94.59	94.77	90.52	93.28	95.68	94.79	95.68	88.59	11.23	17.15	16.87	17.15	14.13	7006.6	6220.64	16122.6	240.42	1996.98	10122	9566	16383	284	2768	693752	1.43631e+06	3.60187e+06	55511.1	313209	6546.51	0.1	15634.3	0.1	1148.72	TC	replicate 1	KPL-4	KPL-4
1937	35.6	56.1	53.95	56.1	47.07	92.95	83.38	80.94	83.38	81.3	88.55	83.71	79.04	83.71	80.55	10.97	16.72	15.9	16.72	13.9	4484.51	5397.55	15990.9	237.98	2592.1	6729	7989	16383	276	3368	423507	1.18563e+06	3173294	52276	393608	4048.37	0.1	15507.6	0.1	1771.82	TC	replicate 1	KPL-4	KPL-4
1938	38.39	60.93	60.61	46.86	53.09	94.08	95.34	94.82	73.94	91.67	91.76	94.84	95.8	64.9	86.85	11.89	18.95	18.78	8.94	15.28	6557.49	5416.3	16190.1	256.32	2374.3	9570	9862	16383	312	2992	728397	1.52775e+06	4.48584e+06	16101.8	435606	6105.1	0.1	15674.6	35.82	1521.92	TC	replicate 1	KPL-4	KPL-4
1951	39.46	51.09	45.85	26.25	49.54	90.87	90.82	90.65	75.23	90.89	88.52	89.34	89.66	75.64	87.24	11.96	15.76	14.13	6.43	15.25	7890.11	5678.9	7783.7	254.87	4012.63	11330	9094	12911	288	5681	886270	1108043	1.22081e+06	8270.58	732847	7422.1	0.1	7368.28	26.38	3108.75	TC	replicate 1	KPL-4	KPL-4
1952	32.37	42.78	33.23	41.06	35.59	93.23	88.45	94.13	67.16	93.89	90.22	89.07	95.15	63.59	94.92	9.87	12.83	10.45	9.87	11.18	693.96	6943.03	13666	291.96	1810.49	944	11014	16383	400	2620	53121.4	898315	1.1712e+06	22348.9	177758	257.48	0.1	13274.9	63.47	914.17	TC	replicate 1	KPL-4	KPL-4
1954	37.42	60.56	60.23	40.64	47.61	93.36	95.66	95.46	68.3	95.14	92.69	95.07	96.21	61.83	95.22	11.74	18.84	18.7	8.33	14.88	8637.13	5269.07	16199.4	267.85	4223.22	13411	8354	16383	304	5237	934248	1.46868e+06	4.44799e+06	14597.5	734412	8165.04	0.1	15680.6	39.35	3298.95	TC	replicate 1	KPL-4	KPL-4
1962	38.23	60.28	57.92	28.65	50.51	93.24	94.55	96.23	69.8	92.23	91.54	94.25	97.26	72.22	92.4	11.74	18.71	18.12	6.9	14.93	7978.03	6755.72	16206	280.53	3417.82	12491	9598	16383	368	4765	862955	1.85777e+06	4.18009e+06	10503.8	598619	7509.65	0.1	15684.9	52.06	2505.91	TC	replicate 1	KPL-4	KPL-4
1963	37.62	57.38	56.2	57.38	51.16	89.14	93.7	95.27	93.7	91.18	87.8	92.96	95.96	92.96	88.94	11.42	17.78	17.38	17.78	14.84	4962.12	4949.41	16179.8	239.44	2361.01	7265	8654	16383	292	3080	507834	1.22927e+06	3.83678e+06	59469.9	408611	4521.77	0.1	15679.6	0.1	1476.56	TC	replicate 1	KPL-4	KPL-4
1964	42.47	74.56	72.16	74.56	53.15	91.88	94.1	92.57	94.1	64.91	92.92	94.25	89.98	94.25	69.26	13.12	22.71	21.81	22.71	11.96	11907.8	5579.82	16260.9	236.76	4008.04	16159	8498	16383	296	6105	1.61003e+06	2.26099e+06	6074911	95938.7	450210	11439.4	0.1	15736.5	0.1	3175.66	TC	replicate 1	KPL-4	KPL-4
1970	39.34	62.54	60.45	62.54	51.84	92.87	95.08	95.58	95.08	85.79	91.04	94.47	93.9	94.47	84.25	12.16	19.08	18.64	19.08	13.85	4713.98	5552.1	16221	233.47	2433.1	6573	7805	16383	280	3308	547156	1.58684e+06	4426901	66727.1	366428	4257.65	0.1	15747.3	0.1	1596.95	TC	replicate 1	KPL-4	KPL-4
1973	37.15	56.11	49.49	56.11	53.81	90.24	93.47	94.07	93.47	89.51	88.8	94.88	91.53	94.88	88.55	11.51	16.71	15.21	16.71	14.43	5122.17	6274.84	15610.9	232.43	3304.73	7685	9390	16383	276	5597	532738	1.37573e+06	2.8381e+06	50958.1	540316	4669.99	0.1	15192.9	0.1	2412.65	TC	replicate 1	KPL-4	KPL-4
1978	38.17	51.47	48.1	51.47	43.74	93.33	94.09	96.03	94.09	94.56	93.21	93.51	94.61	93.51	94.77	11.85	15.91	15.04	15.91	13.5	7708.43	9327.67	15997.6	243.22	2089.78	10614	11450	16383	308	2996	849828	1.8549e+06	2.84186e+06	48367.1	299074	7247.98	0.1	15551.1	0.1	1249.47	TC	replicate 1	KPL-4	KPL-4
1987	36.83	55.99	53.09	21.2	49.54	94.59	94.62	92.55	89.45	92.23	91.84	94.86	92.34	92.5	90.6	11.39	17.28	16.42	6.51	15.2	8060.36	7230.99	16098.3	248.95	2450.22	11570	11038	16383	280	3236	821561	1.69667e+06	3.40893e+06	8285.55	444438	7603.95	0.1	15635.6	28.45	1593.88	TC	replicate 1	KPL-4	KPL-4
1992	35.97	60.61	59.54	60.61	51.69	94.62	89.67	91.17	89.67	83.51	98.76	89.98	92.99	89.98	82.23	11.3	18.25	18.02	18.25	14.95	6073.25	4984.47	16163.4	235.4	2394.09	8790	8214	16383	272	3360	608916	1.30433e+06	4.12204e+06	61598.3	420313	5616.91	0.1	15678.5	0.1	1493.66	TC	replicate 1	KPL-4	KPL-4
1993	39.39	66.41	66.3	39.92	49.72	92.38	95.14	95	72.93	82.37	89.96	95.33	95.81	72.26	81.92	12.16	20.48	20.43	9.06	13.48	3262.76	5295.38	16275.2	279.12	3762.87	4545	9286	16383	320	5565	378711	1.74479e+06	5.33547e+06	17998.9	536949	2802.26	0.1	15670.1	54.62	2850.63	TC	replicate 1	KPL-4	KPL-4
2004	46.93	79.82	81.97	79.82	60.82	84.11	86.45	81.29	86.45	88.26	81.92	87.56	80.25	87.56	87.38	13.69	21.24	15.96	21.24	16.39	4190.94	6435.44	15395.4	229.34	3285.07	5869	8854	16383	264	4325	617211	2.28106e+06	3.08109e+06	81289.6	692901	3734.83	0.1	14897.6	0.1	2424.57	TC	replicate 1	KPL-4	KPL-4
2008	40.91	55.78	54.49	55.78	43.64	93.24	95.47	94.88	95.47	90.63	96.33	93.65	94.3	93.65	90.82	12.61	17.33	16.98	17.33	12.94	5788	6545.13	16218.5	236.01	3217.55	7909	8794	16383	280	5461	722386	1543905	3.67053e+06	55670.8	422991	5323.93	0.1	15702.4	0.1	2357.54	TC	replicate 1	KPL-4	KPL-4
2009	35.43	53.8	52.55	53.8	48.1	87.99	93.47	95.05	93.47	89.16	89.55	95.18	93.93	95.18	88.82	10.8	16.58	16.18	16.58	13.42	7095.16	6485.37	16044.4	237.82	2786.68	9978	10254	16383	268	4325	649388	1.4003e+06	3.29738e+06	51349.1	394171	6638.78	0.1	15583	0.1	1910.39	TC	replicate 1	KPL-4	KPL-4
2010	37.62	54.05	48.46	54.05	49.76	91.56	91.89	95	91.89	93.45	92.31	92.86	95.38	92.86	92.07	11.74	16.56	15.14	16.56	15.07	5945.37	5545.37	16017.5	234.53	2311.77	7837	8017	16383	304	3428	643090	1.19503e+06	2.88537e+06	50542.1	412592	5497.29	0.1	15546	0.1	1451.3	TC	replicate 1	KPL-4	KPL-4
2034	40.85	67.7	67.7	67.7	51.59	94.88	95.51	95.48	95.51	85.93	97.71	95.85	95.97	95.85	87.01	12.73	20.83	20.82	20.83	14.28	8573.21	5915.06	16260.6	244.29	3186.32	11718	8730	16383	484	4281	1.0914e+06	2.01541e+06	5533607	83234.9	510352	8112.82	0.1	15617.5	0.1	2302.27	TC	replicate 1	KPL-4	KPL-4
2035	41.28	77.37	76.51	35.05	72.94	94.57	94.69	94.76	81.66	81.96	97.73	93.19	93.37	84.83	80.99	12.79	23.67	23.65	8.76	16.36	10880.3	4209.58	16294.6	259.39	4003.27	15091	9466	16383	292	5337	1.39868e+06	1.85286e+06	7.15859e+06	15647.5	841058	10392	0.1	15576.4	38.9	3155.14	TC	replicate 1	KPL-4	KPL-4
2038	37.79	65.55	63.51	65.55	68.65	94.47	94.15	95.45	94.15	85.21	95.82	95.18	96.13	95.18	85.51	11.8	20.16	19.57	20.16	16	10119.7	5648.89	16220.3	236.2	2298.93	15159	8806	16383	284	3228	1.10724e+06	1.80251e+06	4878854	75370.4	461948	9663.34	0.1	15630.6	0.1	1438.62	TC	replicate 1	KPL-4	KPL-4
2039	32.15	67.59	65.02	67.59	77.25	90.96	94.14	95.02	94.14	61.97	91.21	94.81	95.53	94.81	32.43	9.82	20.94	20.08	20.94	12.52	2736.86	3371.96	16266.6	242.44	2191.3	4469	8117	16383	288	3960	207226	1161536	5149930	83514.5	269844	2276.49	0.1	15753.2	0.1	1322.88	TC	replicate 1	KPL-4	KPL-4
2040	34.95	51.84	50.51	51.84	46.97	92.09	95.27	95.01	95.27	94.98	93.49	93.76	93.46	93.76	97.7	10.67	16.23	15.85	16.23	14.41	6557.32	6576.33	16033.2	240.99	3715.39	9830	9422	16383	292	5541	586522	1.35975e+06	3161677	49828.2	605913	6085.02	0.1	15571.9	0.1	2826.93	TC	replicate 1	KPL-4	KPL-4
2041	36.88	57.27	55.24	57.27	51.15	93.5	95.18	96.22	95.18	90.03	87.9	92.75	95.28	92.75	89.73	11.46	17.72	17.08	17.72	14.72	3520.19	5029.76	15996.5	234.68	2314.76	5133	9106	16383	280	4088	363193	1.24086e+06	3.66688e+06	57895.7	393866	3079.82	0.1	15494.9	0.1	1470.35	TC	replicate 1	KPL-4	KPL-4
2042	44.35	68.55	64.36	68.55	81.54	83.11	92.7	95.08	92.7	69.95	83.81	93.34	96.75	93.34	53.49	12.92	21.11	20.2	21.11	14.83	13962.4	5655.05	16256.4	239.92	4862.14	16383	7369	16383	284	6437	1829740	1.97857e+06	5.20755e+06	83943.9	839451	13474.1	0.1	15770.3	0.1	3958	TC	replicate 1	KPL-4	KPL-4
2052	40.37	64.96	63.67	64.96	50.62	92.2	94.86	95.65	94.86	88.83	92.54	94.08	94.82	94.08	85.16	12.5	20.06	19.72	20.06	15.23	7458.27	4540.95	16204.1	225.14	2786.03	10294	9986	16383	288	3428	915334	1.43575e+06	4.94811e+06	71185.2	507667	6997.83	0.1	15745.1	0.1	1949.76	TC	replicate 1	KPL-4	KPL-4
2054	36.88	55.46	53.31	55.46	53.19	94.02	94.07	95.6	94.07	85.62	91.13	95	92.61	95	92.92	11.46	16.91	16.5	16.91	13.67	5001.69	7022.76	16188.1	239.72	3459.92	7189	9990	16383	300	4969	516045	1.57769e+06	3461616	53853.6	508113	4553.32	0.1	15723.3	0.1	2603.6	TC	replicate 1	KPL-4	KPL-4
2059	42.99	64.59	64.59	64.59	52.77	87.03	94.8	94.8	94.8	92.99	88.71	93.46	93.46	93.46	93.26	12.81	20.12	20.12	20.12	15.86	6116.13	5692.65	16200.3	244.92	2926.7	8414	8550	16383	296	3940	788783	1.80937e+06	5.14915e+06	77844.9	578351	5663.74	0.1	15615.3	0.1	2046.25	TC	replicate 1	KPL-4	KPL-4
2066	39.77	64.04	60.83	64.04	54.48	91.84	95.79	96.22	95.79	75.84	88.66	95.9	95.71	95.9	79.62	12.42	19.69	18.92	19.69	13.96	8358.48	5473.94	16261.9	235.6	4082.93	12755	7417	16383	288	6213	1.0119e+06	1.66698e+06	4.57337e+06	71746	625086	7914.54	0.1	15804	0.1	3246.79	TC	replicate 1	KPL-4	KPL-4
2068	49.18	81.95	81.95	81.95	76.86	90.19	94.52	94.3	94.52	80.37	91.77	93.71	93.76	93.71	80.38	14.57	25.46	25.39	25.46	16.68	7767.65	4699.69	16330.4	238.98	6026.63	10782	8606	16383	292	8025	1.29585e+06	2.39315e+06	8268114	121692	1.3163e+06	7299.33	0.1	15679.2	0.1	5178.63	TC	replicate 1	KPL-4	KPL-4
2072	42.56	61.14	57.39	61.14	57.49	87.41	95.95	94.95	95.95	87.64	88.06	94.14	92.75	94.14	88.21	12.81	18.78	17.72	18.78	14.99	4025.84	5837.53	16158	231.59	2876.89	5085	7377	16383	288	3772	519203	1.61742e+06	3.98622e+06	64166	507467	3569.45	0.1	15682	0.1	2008.5	TC	replicate 1	KPL-4	KPL-4
2080	42.02	68.14	68.14	68.14	47.66	89.9	94.82	94.82	94.82	93.3	89.68	94.82	94.82	94.82	92.6	12.81	21.22	21.22	21.22	14.41	11573.3	5293.05	16267.5	239.34	3976.36	15555	9450	16383	284	6073	1.49259e+06	1.87173e+06	5.75253e+06	84636.1	648472	11069	0.1	15711.8	0.1	3104.02	TC	replicate 1	KPL-4	KPL-4
2083	35.9	56.74	54.16	56.74	48.15	90.7	90.45	91.3	90.45	91.64	90.25	90.05	92.45	90.05	92.56	11.18	17.42	16.76	17.42	14.61	6074.85	6392.13	16062.9	230.12	2107.7	9186	9358	16383	284	2788	596440	1.52377e+06	3541766	54855.4	353373	5622.49	0.1	15602.9	0.1	1287.39	TC	replicate 1	KPL-4	KPL-4
2085	38.37	55.99	55.99	55.99	47.18	93.98	94.2	94.27	94.2	95.46	93.82	93.74	94.89	93.74	94.58	11.71	17.45	17.35	17.45	14.66	6585.75	6778.87	16114.2	232.72	2080.84	9566	9774	16383	284	2836	709618	1621603	3807814	55669.1	351466	6133.43	0.1	15649.8	0.1	1268.47	TC	replicate 1	KPL-4	KPL-4
2095	35.59	59.92	59.49	31.08	45.84	94.08	92.27	92.42	75.21	93.91	90.3	93.08	91.47	69.31	92.53	11.2	18.35	18.31	7.31	14.09	6688.86	6892.92	16176.9	268.2	4402.06	10066	10646	16383	312	6077	659508	1.82381e+06	4.26008e+06	11269.3	686763	6232.46	0.1	15624.9	43.72	3489.92	TC	replicate 1	KPL-4	KPL-4
2096	48.37	69.18	69.18	30.54	55.52	85.37	89.6	89.66	88.03	82.93	85.2	88.37	88.47	90.26	83.13	14.41	21.34	21.33	9.03	14.72	5710.63	4768.18	16269.2	268.21	2371.39	8053	10118	16383	336	3196	931299	1.70597e+06	5814053	17183.5	403503	5218.47	0.1	15665.1	43.71	1459.04	TC	replicate 1	KPL-4	KPL-4
2106	46.21	82.96	82.3	82.96	56.8	92.32	93.67	94.14	93.67	81.13	92.19	92.38	93.22	92.38	80.25	14.26	25.42	25.31	25.42	16.04	6577.16	3957.07	16321.8	242.2	4179.55	8442	8542	16383	648	6025	1.05072e+06	2.00841e+06	8209439	122930	845055	6108.96	0.1	15530.8	0.1	3295.55	TC	replicate 1	KPL-4	KPL-4
2107	30.22	44.07	39.3	44.07	39.71	93.63	94.92	94.38	94.92	92.53	97.56	98.3	94.95	98.3	90.39	9.32	13.67	12.11	13.67	12.2	4255.24	8161.07	15188.1	234.61	2358.78	6925	11174	16383	288	3456	290327	1.19851e+06	1.75026e+06	34453.5	275748	3802.9	0.1	14745.9	0.1	1470.4	TC	replicate 1	KPL-4	KPL-4
2108	36.67	56.79	56.05	56.79	49.75	93.91	93.49	94.22	93.49	87.32	90.24	96.24	92.84	96.24	87.76	11.42	17.6	17.42	17.6	13.48	8252.24	7066.59	16181	240.2	3885.84	11854	9554	16383	280	6065	844552	1.71983e+06	3857277	58458.2	554496	7792.07	0.1	15652.7	0.1	3009.48	TC	replicate 1	KPL-4	KPL-4
2109	35.59	53.84	51.8	53.84	46.28	93.23	94.96	95.64	94.96	94.97	96.96	95.25	93.76	95.25	95.12	11.04	16.69	16.23	16.69	14.35	5871.18	5739.51	16120.9	238.56	2626.19	8798	8894	16383	296	3640	561788	1.25597e+06	3.33322e+06	52202.8	425006	5426.69	0.1	15639.4	0.1	1733.77	TC	replicate 1	KPL-4	KPL-4
2110	48.68	68.65	66.82	68.65	60.71	82.61	92.96	93.17	92.96	81.58	82.9	93.45	92.39	93.45	82.57	14.3	21.09	20.61	21.09	16.63	5824.02	5365.78	16241.9	235.87	2521.73	7701	7537	16383	296	3412	935254	1.87513e+06	5.41914e+06	82427.9	547632	5363.79	0.1	15730.8	0.1	1657.32	TC	replicate 1	KPL-4	KPL-4
2113	35.86	53.74	51.95	53.74	45.68	94	93.09	93.79	93.09	94.04	93.13	90.35	93.14	90.35	92.27	11.11	16.56	15.96	16.56	14.09	7486.41	6911.88	16078.9	236.05	2615.11	11246	9962	16383	280	3296	725686	1.48952e+06	3.21752e+06	50869.9	407982	7026.25	0.1	15599.6	0.1	1714.88	TC	replicate 1	KPL-4	KPL-4
2120	37.41	54.48	50.83	54.48	49.29	91.19	95.48	94.61	95.48	95.6	89.49	96.79	94.97	96.79	90.87	11.67	16.76	15.56	16.76	15.23	8072.43	5301.04	15937.9	235.12	2946.19	12311	7297	16383	280	4072	863091	1.16884e+06	3.03017e+06	51843.4	536852	7540.69	0.1	15482.6	0.1	1954.04	TC	replicate 1	KPL-4	KPL-4
2124	36.29	61.79	59.1	37.24	37.52	94.4	94.37	95.17	80.84	79.5	93.93	96.34	95.37	76.92	79.13	11.44	19.02	18.53	9.82	10.45	6083.15	5795.35	16242.1	256.48	3470	8586	9270	16383	312	6049	625094	1646721	4378608	19420	297383	5630.78	0.1	15681.8	36.02	2617.91	TC	replicate 1	KPL-4	KPL-4
2125	35.31	59.49	59.49	59.49	45.21	90.59	94.04	94.04	94.04	95.7	90.22	93.53	93.53	93.53	98.96	10.92	18.33	18.33	18.33	14.26	5149.52	5693.22	16113.5	260.34	2772.28	7465	9342	16383	328	3468	482024	1501643	4.25011e+06	68667.4	442882	4685.14	0.1	15600.1	0.1	1879.94	TC	replicate 1	KPL-4	KPL-4
2126	46.96	73.76	72.74	73.76	59.74	89.38	93.53	94.03	93.53	75.94	91.01	92.54	95.14	92.54	83.11	14.15	22.76	22.64	22.76	14.06	7893.83	4699.43	16281.6	242.79	4462.99	11262	8498	16383	304	6125	1.24136e+06	1.91207e+06	6556788	98784.3	692554	7409.51	0.1	15683.8	0.1	3586.86	TC	replicate 1	KPL-4	KPL-4
2127	42.88	76.61	76.28	76.61	49.98	91.52	92.34	92.3	92.34	88.68	91.62	93.02	93.01	93.02	89.26	13.3	23.37	23.36	23.37	14.39	5964.11	3843.51	16299.2	239.59	4550.4	7861	6729	16383	312	6449	828728	1.64857e+06	6984295	102765	740194	5463.73	0.1	15500.4	0.1	3650.4	TC	replicate 1	KPL-4	KPL-4
2128	37.08	55.62	54.98	23.61	48.47	94.58	95.78	94.98	73.92	95.23	92.94	97.66	95.34	70.51	92.58	11.62	17.15	16.87	6.43	14.88	5348.54	6252.96	16075.9	272.72	3654.08	7709	9818	16383	312	4529	567408	1443771	3.59144e+06	8849.68	635438	4884.25	0.1	15628.5	48.23	2762.03	TC	replicate 1	KPL-4	KPL-4
2137	40.52	64	63.14	30.29	57.91	90.19	96.02	96.15	71.5	92.11	87.63	94.85	94.69	75.86	91.58	12.42	20.02	19.72	6.79	16.06	10323.1	5657.93	16264.2	247.17	2928.3	14495	8366	16383	268	3880	1.24975e+06	1.78186e+06	4966469	8946.2	593285	9823.04	0.1	15476.1	22.7	2028.1	TC	replicate 1	KPL-4	KPL-4
2142	45.67	89.39	89.39	89.39	63.83	89.82	95.33	95.33	95.33	84.4	88.25	95.84	95.84	95.84	84.16	13.92	27.86	27.86	27.86	16.36	6001.05	3526	16340	239.67	3396.7	7545	9418	16383	292	3972	913752	2.14901e+06	9958816	146073	713623	5532.73	0.1	15644.8	0.1	2568.76	TC	replicate 1	KPL-4	KPL-4
2144	43.31	69.09	68.34	69.09	59.21	91.05	95.03	95.27	95.03	94.92	89.55	94.23	96.09	94.23	95.85	13.32	21.42	21.14	21.42	18.22	7190.27	5957.91	16253.4	237.26	3162.36	9310	8326	16383	272	4713	1.0021e+06	2146503	5.70697e+06	85478.2	824895	6730.06	0.1	15619.6	0.1	2265.96	TC	replicate 1	KPL-4	KPL-4
2155	40.1	66.94	66.61	46.53	58.89	94.07	96.14	95.94	86.15	79.62	90.81	94.91	95.72	86.51	76.54	12.24	20.9	20.82	11.55	14.95	10098.2	5254	16281.6	270.52	2660.84	14627	8185	16383	316	4229	1188915	1.80328e+06	5.54078e+06	28361.3	467143	9629.83	0.1	15673.3	46.05	1768.47	TC	replicate 1	KPL-4	KPL-4
2156	37.2	58.46	55.67	58.46	49.23	94.17	94.51	96.52	94.51	94.94	96.15	95.78	96.13	95.78	93.14	11.74	18.06	17.35	18.06	14.97	8045.43	6501.43	16188.1	235.86	3062.09	10722	9310	16383	284	4113	870246	1.66613e+06	3.82529e+06	60443.4	538863	7589.03	0.1	15640.1	0.1	2205.92	TC	replicate 1	KPL-4	KPL-4
2178	33.71	57.13	54.27	57.13	50.4	93.43	94.37	93.83	94.37	92.05	94.04	93.64	93.4	93.64	90.52	10.75	17.32	16.76	17.32	14.57	7731.36	6496.96	16172	236.89	2586.07	11414	9578	16383	280	3748	701184	1.52984e+06	3.56581e+06	55780.6	431425	7267.16	0.1	15703.3	0.1	1729.68	TC	replicate 1	KPL-4	KPL-4
2181	37.85	49.39	46.86	49.39	42.04	89.95	88.11	90.11	88.11	82.69	89.19	87.62	90.08	87.62	84.27	11.71	14.92	14.43	14.92	11.89	4722.07	7732.91	15978.8	230.83	2032.69	7005	10522	16383	272	3772	508806	1.35118e+06	2.61249e+06	40332.8	225788	4281.71	0.1	15549.6	0.1	1208.31	TC	replicate 1	KPL-4	KPL-4
2182	42.73	60.02	60.02	60.02	51.26	93.27	95.93	95.93	95.93	77.53	95.44	94.53	94.53	94.53	80.13	13.2	18.67	18.67	18.67	12.75	11606.1	7482.34	16196.2	234.48	2848.61	15331	9490	16383	264	3740	1.58855e+06	2.04825e+06	4.43363e+06	64187.7	363824	11126.1	0.1	15679.4	0.1	1940.13	TC	replicate 1	KPL-4	KPL-4
2185	35.06	49.87	47.61	49.87	44.45	91.68	94.7	95.26	94.7	94.3	92.02	97.05	93.75	97.05	96.99	10.62	15.28	14.84	15.28	13.92	6558.98	4798.54	15981.5	409.33	1874.48	9854	6461	16383	488	2592	581213	880374	2765866	75099.2	285418	6278.54	0.1	15550.7	0.1	1362.23	TC	replicate 1	KPL-4	KPL-4
2193	42.24	60.76	57.06	60.76	49.97	90.68	93.37	95.52	93.37	81.89	90.43	93.76	94.53	93.76	81.79	13.1	18.66	17.87	18.66	13.54	3829.4	5087.9	16163.3	234.33	3176.8	5193	8678	16383	276	4233	516172	1.39067e+06	4.05477e+06	64047.9	457284	3373.16	0.1	15647.5	0.1	2312.51	TC	replicate 1	KPL-4	KPL-4
2194	42.13	69.42	69.42	35.8	55.92	88.79	94.66	94.66	85.89	89.12	90	95.82	95.82	90.61	91.38	12.81	21.65	21.65	9.79	15.68	7695.68	4248.33	16259.2	277.22	3558.9	11586	8778	16383	328	4969	992495	1.56416e+06	5986353	20874.5	686995	7235.34	0.1	15661.6	56.72	2678.41	TC	replicate 1	KPL-4	KPL-4
2204	51.16	84.08	84.08	84.08	57.17	80.29	94.5	94.5	94.5	82.75	80.64	95.4	95.4	95.4	82.66	14.7	25.83	25.83	25.83	15.73	13250.7	4361.48	16323.3	244.53	6339.75	16383	7429	16383	288	7985	2249153	2.28625e+06	8556558	128179	1.23171e+06	12719	0.1	15541.4	0.1	5451.8	TC	replicate 1	KPL-4	KPL-4
2206	38.96	62.42	61.25	62.42	52.16	92.03	95.11	94.41	95.11	90.09	88.38	96.7	95.45	96.7	91.74	12.27	19.23	18.99	19.23	15.4	8151.54	5198.87	16185.6	238.36	2696.17	11666	8334	16383	344	4493	963113	1.50968e+06	4.5856e+06	69214.9	502511	7683.06	0.1	15691.3	0.1	1843.84	TC	replicate 1	KPL-4	KPL-4
2209	35.31	60.49	58.46	60.49	53.3	94.61	91.2	93.65	91.2	85.93	91.85	91.63	92.02	91.63	82.33	11.11	18.66	18.03	18.66	15.39	6137.77	7034.87	16160.2	231.28	2249.6	8878	9638	16383	300	2948	594957	1.92283e+06	4.12795e+06	63215.8	418343	5693.31	0.1	15682.8	0.1	1417.34	TC	replicate 1	KPL-4	KPL-4
2211	37.89	50.94	46.64	50.94	47.08	93.66	93.91	93.57	93.91	86.07	95.38	92.29	93.98	92.29	86.77	11.74	15.28	14.22	15.28	13.12	4688.09	5834.54	10434.7	302.39	2028.65	6801	7981	16383	372	3340	507094	1.07045e+06	1.65829e+06	55477.8	274290	4227.67	0.1	10007.2	0.1	1156.36	TC	replicate 1	KPL-4	KPL-4
2222	33.76	50.56	49.11	50.56	44.93	93.61	94.04	94.58	94.04	94.87	92.89	93.36	97.28	93.36	94.35	10.57	15.73	15.28	15.73	13.69	6593.24	6090.44	16030.2	236.27	2342.49	10322	8402	16383	272	3308	578763	1.18327e+06	2.94101e+06	45904.2	344985	6148.86	0.1	15565	0.1	1466.22	TC	replicate 1	KPL-4	KPL-4
2223	38.06	55.2	53.16	55.2	52.28	92.04	94.79	95.9	94.79	92.81	91.57	95.92	96.15	95.92	92.22	11.76	16.9	16.6	16.9	14.99	5311.88	6553.94	16176.3	233.16	3055.5	7361	8718	16383	260	5169	576777	1469639	3499475	52282.7	538973	4867.58	0.1	15688.6	0.1	2167.17	TC	replicate 1	KPL-4	KPL-4
2229	40.95	55.34	51.8	55.34	47.4	90.67	90.43	93.06	90.43	88.65	90.85	91.35	93.63	91.35	88.89	12.73	16.6	15.52	16.6	14.15	5517.08	3977.53	15073.1	231.59	3441.32	7785	5441	16383	280	4905	702345	860471	2.85321e+06	50101.1	541173	5073.18	0.1	14626.2	0.1	2589.28	TC	replicate 1	KPL-4	KPL-4
2231	37.56	50.08	49.11	50.08	46.97	92.96	95.3	95.95	95.3	93.01	94.44	94.26	96.17	94.26	94.41	11.55	15.49	15.34	15.49	14.11	4211.9	5265.65	16016.1	247.33	2286.81	6401	7121	16383	304	3288	441569	992362	2958412	46611.4	357715	3775.68	0.1	15565.2	0.1	1434.63	TC	replicate 1	KPL-4	KPL-4
2232	39.99	61.26	60.4	61.26	53.62	93.9	94.24	94.66	94.24	94.25	91.13	92.46	94.41	92.46	95.23	12.46	18.92	18.73	18.92	16.66	8131.19	5125.1	16251.3	235.73	2056.61	11722	7349	16383	280	3068	991154	1.44135e+06	4475744	66294.4	448335	7695.08	0.1	15723.8	0.1	1240.33	TC	replicate 1	KPL-4	KPL-4
2260	33.76	60.08	59.86	55.34	48.58	94	94.14	94.48	69.33	93.18	96.02	92.38	94.21	53.66	91.78	10.32	18.64	18.4	10.42	15.02	4572.74	5025.45	16165.7	278.75	5084.45	6785	8586	16383	332	6805	382377	1.37151e+06	4.2975e+06	23773.3	901100	4124.25	0.1	15671.1	58.26	4200.49	TC	replicate 1	KPL-4	KPL-4
2270	37.41	52.66	52.66	52.66	43.53	93.2	95.26	95.26	95.26	91.9	93.39	97.64	97.64	97.64	91.02	11.67	16.4	16.4	16.4	13.08	6740.02	7213.9	16107.5	239.43	2719.58	9746	9094	16383	280	4401	720632	1.52459e+06	3404177	50601.9	365446	6307.56	0.1	15656	0.1	1879.33	TC	replicate 1	KPL-4	KPL-4
2277	36.67	54.16	53.62	54.16	52.49	94.69	94.71	95.02	94.71	90.5	92.98	96.35	97.28	96.35	92.29	11.32	16.6	16.52	16.6	14.11	9799.06	7012.08	16108	248.91	4807.96	14215	9598	16383	288	8614	986550	1.51694e+06	3.45118e+06	53846.9	752087	9326.78	0.1	15670.2	0.1	3911.85	TC	replicate 1	KPL-4	KPL-4
2278	39.19	60.78	58.96	60.78	51.09	94.92	94.88	93.75	94.88	88.28	94.64	94.39	95.17	94.39	86.92	12.18	18.68	18.14	18.68	15.06	9485.35	5846.18	16174	235.93	3207.47	13307	10002	16383	276	4753	1.10492e+06	1.60279e+06	4.17858e+06	64681.9	571117	9013.18	0.1	15672.3	0.1	2311.4	TC	replicate 1	KPL-4	KPL-4
2279	38.05	55.67	54.17	55.67	47.44	94.29	92.88	93.93	92.88	91.8	96.92	92.61	94.17	92.61	93.21	11.74	16.93	16.79	16.93	14.24	4325.87	5351.24	16195.8	245.06	2128.16	6133	6833	16383	292	3084	467914	1.2044e+06	3.58455e+06	55156.6	339095	3877.68	0.1	15749	0.1	1271.68	TC	replicate 1	KPL-4	KPL-4
2280	44.07	67.43	67.43	36.27	58.5	89.3	87.03	87.03	68.44	81.82	88.66	85.71	85.71	65.48	82.15	13.32	17.44	17.44	6.67	14.21	10743.8	3578.13	16383	272.43	6874.86	14055	7213	16383	300	8654	1.49735e+06	854452	3.91223e+06	9520.32	1089703	10235.7	0.1	0.1	47.93	5939.02	TC	replicate 1	KPL-4	KPL-4
2290	36.07	58.78	56.84	58.78	35.31	89.46	94.76	94.32	94.76	91.19	86.46	95.79	93.4	95.79	84.75	11.01	18.09	17.69	18.09	10.87	5813.43	5658.81	16181.9	232.84	3539.9	8714	8894	16383	268	4741	553844	1.4549e+06	3.97866e+06	59864.3	328409	5365.17	0.1	15679.6	0.1	2675.62	TC	replicate 1	KPL-4	KPL-4
2297	34.09	47.33	43.79	47.33	45.36	93.91	95.45	94.36	95.45	93.21	91.94	94.36	94.59	94.36	92.77	10.57	14.7	13.64	14.7	13.54	6782.43	5230.68	15663.2	226.09	3723.88	9882	8438	16383	284	5681	595370	887846	2.28721e+06	38375.8	536032	6350.38	0.1	15258.7	0.1	2891.58	TC	replicate 1	KPL-4	KPL-4
2306	36.08	52.23	51.91	52.23	45.46	92.94	95.7	95.66	95.7	85.6	88.33	96.71	97.1	96.71	89.51	11.28	16.04	15.98	16.04	12.71	5744.79	6578.16	16145.5	236.01	2333.63	8590	8430	16383	268	3544	573594	1.33003e+06	3.23756e+06	47718.1	296108	5296.69	0.1	15691.6	0.1	1445.22	TC	replicate 1	KPL-4	KPL-4
2315	36.12	55.46	53.9	55.46	42.52	92.7	92.44	94.83	92.44	88.06	87.93	92.39	92.15	92.39	88.14	11.09	17.1	16.63	17.1	12.86	3835.88	5611.15	16081.1	252.75	1986.37	5761	9490	16383	308	3008	370231	1.28858e+06	3.49226e+06	58042.1	257831	3379.56	0.1	15514.8	0.1	1102.03	TC	replicate 1	KPL-4	KPL-4
2323	36.98	54.6	54.6	54.6	45.74	91.22	95.42	95.42	95.42	94.74	88.11	97.38	97.38	97.38	95.56	11.37	16.83	16.83	16.83	14.24	6566.48	6528.12	16123.7	242	3247.4	9962	9782	16383	272	4897	666564	1.45299e+06	3.58871e+06	53861.9	517434	6118.26	0.1	15625.9	0.1	2358.99	TC	replicate 1	KPL-4	KPL-4
2330	36.34	49.87	42.24	49.87	44.71	94	92.94	94.35	92.94	92.14	92.47	94.36	92.64	94.36	92.6	11.25	15.32	13.14	15.32	13.38	7497.72	7311.99	14959.3	238.12	4792.29	11086	9382	16383	280	7825	745498	1.34759e+06	2.02884e+06	43885.6	673874	7037.93	0.1	14439.9	0.1	3875.95	TC	replicate 1	KPL-4	KPL-4
2331	37.31	57.17	54.11	57.17	51.52	93.94	92.5	95.27	92.5	89.51	92.58	93.45	95.55	93.45	88.11	11.64	17.3	16.9	17.3	15.07	5755.7	5466.44	16056.3	234.29	2135.99	8406	8081	16383	268	2724	612996	1.28491e+06	3.60042e+06	55071.7	381220	5307.38	0.1	15582.7	0.1	1251.74	TC	replicate 1	KPL-4	KPL-4
2333	43.58	66.18	63.78	66.18	65.07	92.74	90.78	93.53	90.78	77.86	95.78	91.49	92.37	91.49	80.35	13.26	20.27	19.72	20.27	15.58	10403.1	5781.85	16241.4	240.65	2491.96	14483	7977	16383	276	4509	1.43688e+06	1.86658e+06	4.9595e+06	77690.2	474817	9922.95	0.1	15689	0.1	1611.78	TC	replicate 1	KPL-4	KPL-4
2340	34.83	50.04	45.25	50.04	43.75	94.44	94.47	94.72	94.47	93.84	93.91	95.8	97.88	95.8	94.71	11.04	15.47	14.13	15.47	13.42	8565.15	6378.2	15952	227.29	3231.41	13479	9570	16383	268	5173	819563	1.19938e+06	2501942	42740.8	457079	8117.07	0.1	15534.7	0.1	2399.34	TC	replicate 1	KPL-4	KPL-4
2341	39.62	57.39	56.96	57.39	47.61	88.05	96.11	96.09	96.11	85.98	88.35	94.3	94.77	94.3	85.05	11.87	17.77	17.72	17.77	13.04	4851.68	5621.31	16161.8	240.95	2512.35	7265	8466	16383	292	3732	536900	1.39381e+06	3.98717e+06	59742.8	335509	4403.3	0.1	15664.2	0.1	1643.93	TC	replicate 1	KPL-4	KPL-4
2342	43.49	65.6	61.45	65.6	60.66	94.58	93.93	93.76	93.93	80.56	94.86	94.1	92.68	94.1	78.94	13.62	19.88	19.21	19.88	15.13	7385.15	5420.97	16268	239.13	3109.95	9338	7317	16383	312	4889	1.07534e+06	1.68242e+06	4717210	74215.5	558928	6928.67	0.1	15790.5	0.1	2265.92	TC	replicate 1	KPL-4	KPL-4
2346	38.65	62.86	62.86	35	45.57	92.57	91.05	91.05	59.73	82.1	95.45	91.95	91.95	54.74	80.85	11.83	19.37	19.37	7.09	13.2	7418.52	6252.07	16202.4	252.42	2369.23	10866	10726	16383	272	3028	814780	1.84152e+06	4.77234e+06	9976.28	324282	6966.04	0.1	15675.8	31.95	1472.95	TC	replicate 1	KPL-4	KPL-4
2347	35.81	60.29	58.57	60.29	54.54	90.43	92.77	94.65	92.77	84.13	88.65	93.57	96.37	93.57	85.15	11.01	18.82	18.31	18.82	14.63	5616.09	5253.14	16194.2	239	4322.32	8454	8290	16383	280	6449	535044	1.46206e+06	4.26465e+06	66517.4	726471	5155.62	0.1	15692.6	0.1	3438.12	TC	replicate 1	KPL-4	KPL-4
2348	42.88	70.6	70.6	70.6	42.45	91.87	96.79	96.79	96.79	90.33	91.69	96.91	96.91	96.91	89.29	13.36	21.89	21.89	21.89	12.18	11443.8	5658.86	16286	241.21	3693.45	15643	7961	16383	300	5249	1.60442e+06	2.13057e+06	6.13173e+06	90814.9	430239	10955.9	0.1	15732.6	0.1	2841.29	TC	replicate 1	KPL-4	KPL-4
2349	38.6	58.78	55.78	58.78	53.1	93.94	95.79	95.89	95.79	76.04	94.85	97.87	94.53	97.87	80.06	12	17.98	17.04	17.98	13.04	4965.01	5592.01	16095.1	236.56	2821.02	6885	8189	16383	284	3940	561834	1.41911e+06	3.66939e+06	60032.4	376731	4512.75	0.1	15615.3	0.1	1948.99	TC	replicate 1	KPL-4	KPL-4
2357	36.88	53.85	52.34	23.66	49.01	93.1	95.19	95.01	80.39	95.16	94.33	96.15	95.28	82.8	93.07	11.44	16.58	16.4	7.02	15.14	5802.86	5397.07	16076.8	280.22	3274.38	8582	8017	16383	340	4357	596292	1.16532e+06	3.39767e+06	10841.6	589844	5362.74	0.1	15620.9	55.72	2426.28	TC	replicate 1	KPL-4	KPL-4
2360	41.06	58.08	57.6	58.08	51.76	90.11	92.68	93.26	92.68	86.47	87.54	93.5	89.95	93.5	83.98	12.37	18.05	17.93	18.05	15.21	4880.55	5885	16174	234.12	2165.74	7569	7529	16383	276	3064	586795	1.50571e+06	4.08437e+06	59900.9	393738	4432.32	0.1	15686.8	0.1	1297.27	TC	replicate 1	KPL-4	KPL-4
2365	40.2	59.73	57.27	59.73	61.72	94.16	88.85	90.87	88.85	80.49	93.88	89.16	90.72	89.16	77.09	12.48	18.09	17.56	18.09	14.9	8298.35	7356.9	16191.8	233.66	2699.17	12010	9686	16383	268	4092	1014982	1.89149e+06	3.92047e+06	60075.7	470504	7826.54	0.1	15730.5	0.1	1806.73	TC	replicate 1	KPL-4	KPL-4
2366	49.23	90.63	88.99	90.63	91.68	78.16	92.48	92.65	92.48	72.73	76.57	91.62	92.28	91.62	64.99	13.94	26.85	26.71	26.85	17.78	11739.1	4655.27	16315.2	244.76	5909.9	16115	10722	16383	312	7901	1.79234e+06	2.63586e+06	9142812	138583	1.46782e+06	11243	0.1	15571.6	0.1	5018.51	TC	replicate 1	KPL-4	KPL-4
2374	36.67	51.16	46.22	51.16	45.15	93.55	95.62	95.39	95.62	92.91	89.87	94.6	95.57	94.6	93.72	11.2	15.66	14.26	15.66	13.92	11908.5	7915.09	16004.8	227.21	3742.75	16383	10130	16383	264	5237	1.17415e+06	1.5246e+06	2556826	43765.8	569891	11452.8	0.1	15603.7	0.1	2906.44	TC	replicate 1	KPL-4	KPL-4
2375	41.56	60.82	57.06	60.82	67.16	86.46	86.36	88.18	86.36	67.38	85.31	87.15	87.25	87.15	72.56	12.31	17.93	17.05	17.93	14.17	10206.1	6303.58	15926	228.18	4713.41	14219	7701	16383	284	7269	1.21435e+06	1591826	3.63747e+06	57622.8	743179	9766.1	0.1	15475.8	0.1	3909.56	TC	replicate 1	KPL-4	KPL-4
2394	36.67	53.31	52.34	38.27	45.1	91.4	93.67	93.77	79.57	94.9	90.46	91.26	93.39	77.51	93.7	11.3	16.52	16.26	9.46	13.9	6940.37	7208.47	15961.9	255.83	2832.24	10186	10510	16383	288	3660	695855	1.54444e+06	3.31363e+06	17987.3	430073	6471.9	0.1	15479.6	35.36	1983.84	TC	replicate 1	KPL-4	KPL-4
2406	36.35	59.79	55.39	59.79	56.78	87.19	91.09	94.79	91.09	87.7	83.56	93.16	93.83	93.16	87.13	10.92	18.25	17.33	18.25	15.85	5308.66	4925.85	16169.4	233.19	2732.13	8045	8346	16383	280	3920	496921	1288994	3.81414e+06	61020.9	538764	4848.42	0.1	15670	0.1	1915.71	TC	replicate 1	KPL-4	KPL-4
2414	42.73	61.13	57.06	61.13	57.38	92.68	90.2	93.27	90.2	87.5	92.83	90.43	93.14	90.43	84.89	13.04	18.67	17.8	18.67	16	4419.64	5498.87	16204.5	235.4	2370.77	5769	7929	16383	284	3352	590216	1.50529e+06	4031397	64438.9	476382	3967.17	0.1	15667	0.1	1498.41	TC	replicate 1	KPL-4	KPL-4
2424	37.47	56.85	53.69	56.85	49.97	93.48	93.88	95.08	93.88	83.59	95.82	92.83	94.68	92.83	84.7	11.8	17.41	16.69	17.41	13.92	5513.47	6892.34	16129.6	236.71	3066.6	7681	9078	16383	288	6109	603254	1.64014e+06	3.52964e+06	56328.1	466936	5061.64	0.1	15607.9	0.1	2178.32	TC	replicate 1	KPL-4	KPL-4
2429	34.73	65.82	63.3	65.82	58.67	91.97	92.54	94.81	92.54	88.34	90.58	91.57	94.6	91.57	88.56	10.87	20.21	19.56	20.21	16.8	7122.28	5773.75	16223	238.83	2851.37	10834	9002	16383	292	3800	660759	1.85196e+06	4872888	76606.8	632266	6657.88	0.1	15683.1	0.1	1987.09	TC	replicate 1	KPL-4	KPL-4
2437	34.3	53.73	52.55	27.85	44.57	92.74	94.53	95.37	85.44	95.09	95.77	96.18	96.22	84.55	94.97	10.62	16.64	16.31	8.07	13.77	9957	6442.85	16065.9	256.94	2315.53	15983	9542	16383	308	3316	882322	1.40184e+06	3.35527e+06	13148	344868	9464.82	0.1	15562.5	32.45	1455.15	TC	replicate 1	KPL-4	KPL-4
2449	40.74	76.18	74.35	76.18	80.33	86.67	96.89	96.37	96.89	63.95	86.01	95.21	94.19	95.21	49.64	12.46	23.75	23.2	23.75	14.93	4673.98	3896.75	16310	233.93	4557.38	7745	7185	16383	284	7861	569736	1.72652e+06	6893948	103645	798209	4209.51	0.1	15760.4	0.1	3665.2	TC	replicate 1	KPL-4	KPL-4
2453	42.85	55.56	55.56	55.56	43.74	92.36	95.47	95.43	95.47	89.21	91.72	94.68	94.67	94.68	89.49	13.14	17.28	17.27	17.28	12.9	8970.93	7409.72	16206.1	238.29	2415.16	12411	9234	16383	276	3456	1.21667e+06	1738603	3.79584e+06	55912.1	315497	8494.65	0.1	15749.6	0.1	1558.94	TC	replicate 1	KPL-4	KPL-4
2454	38.44	50.3	43.42	50.3	45.43	92.91	92.48	84.59	92.48	85.28	93.68	91.92	85.52	91.92	86.48	11.94	14.93	12.39	14.93	12.2	7791.25	9027.22	14096	224.14	1446.98	11106	11046	16383	248	2128	871925	1.58109e+06	1.70064e+06	39257.8	169156	7319.6	0.1	13670	0.1	542.53	TC	replicate 1	KPL-4	KPL-4
2457	49.02	84.18	82.83	84.18	80.47	83.64	91.4	92.31	91.4	73.39	84.28	92.36	93.41	92.36	76.03	14.68	25.93	25.68	25.93	15.85	12104.7	4718.99	16312.7	240.6	2505.23	15439	10990	16383	288	3264	2049592	2.49132e+06	8449184	127022	505158	11600.2	0.1	15622.8	0.1	1701.56	TC	replicate 1	KPL-4	KPL-4
2462	43.16	73.5	73.5	73.5	73.02	91.68	95.73	95.6	95.73	75.61	89.97	94.93	95.61	94.93	71.76	13.4	22.85	22.77	22.85	16.44	5081.42	6274.85	16310.4	254.81	3261.81	6893	9298	16383	312	4297	716645	2.57395e+06	6643056	104522	692066	4604.93	0.1	15629.4	0.1	2373.64	TC	replicate 1	KPL-4	KPL-4
2463	37.84	60.71	60.71	60.71	50.73	91.33	95.24	95.06	95.24	93.48	91.47	95.74	96.02	95.74	94.04	11.69	18.67	18.6	18.67	15.49	8418.13	7448.87	16157.7	235.92	2491.58	12226	10750	16383	280	3228	903555	2.03909e+06	4389470	64582.1	469562	7965.86	0.1	15639.4	0.1	1643.11	TC	replicate 1	KPL-4	KPL-4
2465	43.11	71.66	70.37	71.66	53.23	90.07	91.63	90.92	91.63	94.53	91.61	92.47	90.34	92.47	95.33	12.81	21.71	21.47	21.71	16.16	7040.01	4562.18	16268.1	241.05	3183.97	9214	9466	16383	308	4201	907934	1.6892e+06	5888094	89252.3	653033	6579.62	0.1	15669.8	0.1	2323.93	TC	replicate 1	KPL-4	KPL-4
2466	39.99	69.95	69.19	56.25	57.92	94.28	94.62	94.85	65.22	89.5	93.94	97.03	97.47	63.55	89.22	12.54	21.52	21.47	10.37	16.74	6829.61	5394.09	16275	262.11	3464.73	9138	7985	16383	284	4453	843863	1961324	5890597	22135.9	762508	6377.29	0.1	15658.9	41.62	2580.82	TC	replicate 1	KPL-4	KPL-4
2467	38.6	52.77	46.97	52.77	46.86	94.13	93.65	95.7	93.65	89.51	95.83	93.56	95.77	93.56	91.12	11.83	16.23	14.59	16.23	13.38	5479.66	5800.81	15543.7	230.93	2210.77	8214	8410	16383	304	3432	601834	1.1994e+06	2.59956e+06	47748	310871	5047.39	0.1	15135.7	0.1	1374.34	TC	replicate 1	KPL-4	KPL-4
2475	36.5	62.43	62.43	62.43	51.47	94.02	93.33	93.35	93.33	90.88	95.44	94.77	94.9	94.77	92.6	11.3	19.35	19.34	19.35	15.37	6298.84	5733.67	16212.4	240.08	2995.15	9466	8538	16383	284	4501	631535	1.68644e+06	4.76181e+06	70614.4	555741	5854.41	0.1	15604.7	0.1	2134.95	TC	replicate 1	KPL-4	KPL-4
2476	37.09	58.84	53.62	58.84	51.37	91.36	94.7	95.36	94.7	89.44	91.18	92.32	96.69	92.32	90.77	11.23	18	16.48	18	14.17	5135.51	5813.69	16099.7	233.56	2560.92	7517	10166	16383	284	3560	508487	1.48021e+06	3.43601e+06	59464.9	403789	4679.26	0.1	15643.4	0.1	1716.65	TC	replicate 1	KPL-4	KPL-4
2490	37.63	61.68	59.64	61.68	52.05	93.78	95.45	95.8	95.45	92.45	90.19	93.9	95.32	93.9	92.79	11.85	18.87	18.73	18.87	15.09	7843.03	5743.22	16165.2	239.96	2768.33	10586	9122	16383	296	3740	864668	1.60563e+06	4.45204e+06	67084.9	495228	7382.55	0.1	15584.8	0.1	1908.15	TC	replicate 1	KPL-4	KPL-4
2491	43.74	56.74	54.48	56.74	53.26	94.91	94.71	96.15	94.71	90.21	95.97	97.95	94.52	97.95	92.02	13.56	17.6	17.02	17.6	15.46	8937.74	7132.77	16104.1	242.61	2894.36	11770	8890	16383	276	4393	1.29026e+06	1.73593e+06	3.66474e+06	59045.6	543060	8457.64	0.1	15676.7	0.1	1994.07	TC	replicate 1	KPL-4	KPL-4
2499	36.34	57.13	56.32	39.14	47.3	92.19	95.27	95.85	57.32	93.77	87.03	94.43	94.78	44.35	94.21	11.25	17.71	17.45	8.1	14.19	4714.92	5921.52	16185.6	266.81	2378.48	6973	10038	16383	332	3356	468804	1.45839e+06	3.87184e+06	13763.8	376013	4266.52	0.1	15696.7	42.34	1470.29	TC	replicate 1	KPL-4	KPL-4
2503	41.6	68.4	67.54	68.4	49.94	89.65	95.26	96.26	95.26	85.7	88.42	95.38	95.63	95.38	86.41	12.83	21.16	20.88	21.16	14.37	10400	4869.79	16272	236.18	4927.62	14547	8854	16383	280	6545	1.34559e+06	1711932	5.57135e+06	83028.6	799506	9931.64	0.1	15735.6	0.1	4091.26	TC	replicate 1	KPL-4	KPL-4
2504	35.48	53.3	51.47	33.66	46.53	93.52	93.71	95.19	70.71	86.67	89.87	93.47	92.66	70.25	87.83	10.97	16.36	15.9	8.01	13.52	5141.43	5166.27	16049.8	253.52	2440.66	7493	8782	16383	312	3188	485545	1.08539e+06	3.18498e+06	12762	350305	4688.94	0.1	15568.3	29.02	1548.26	TC	replicate 1	KPL-4	KPL-4
2506	38.81	61.84	61.08	61.84	47.08	94.36	92.94	93.58	92.94	91.48	94.93	91.75	93.26	91.75	91.13	12.09	18.96	18.81	18.96	14.66	5085.65	3991.97	16204.5	244.56	1887.43	7637	9202	16383	288	2308	583949	1.12766e+06	4.5033e+06	69083.4	318798	4617.3	0.1	15555.1	0.1	1035.04	TC	replicate 1	KPL-4	KPL-4
2514	37.41	52.76	51.84	52.76	45.57	94.72	93.73	93.14	93.73	94.72	93.13	93.69	93.14	93.69	97.29	11.78	16.13	15.96	16.13	13.98	5201.67	7335.77	16055.8	241.89	2468.61	7665	9974	16383	300	3028	566975	1.49846e+06	3212895	49410.5	378964	4741.26	0.1	15537.2	0.1	1600.33	TC	replicate 1	KPL-4	KPL-4
2517	38.92	51.65	49.27	51.65	47.62	89.72	94.28	95.71	94.28	94.53	88.67	93.57	95.78	93.57	93.53	11.64	15.98	15.44	15.98	14.59	5469.8	7766.15	16026.1	226.46	2010.55	7589	10506	16383	264	2688	582547	1.5573e+06	3.00027e+06	45411.6	336248	5005.62	0.1	15481.9	0.1	1138.16	TC	replicate 1	KPL-4	KPL-4
2521	36.55	55.03	53.84	55.03	49.02	94.06	93.8	94.04	93.8	91.88	87.3	94.72	93.22	94.72	89.25	11.37	16.76	16.53	16.76	15.06	7180.55	6341.03	16104.9	258.87	3776.68	9942	9158	16383	308	5745	728899	1.39815e+06	3.45721e+06	57078.6	672471	6700.38	0.1	15652.6	0.1	2876.7	TC	replicate 1	KPL-4	KPL-4
2524	42.78	65.93	64.9	65.93	41.64	92.71	95.85	96.2	95.85	85.81	92.66	97.57	95.97	97.57	84.21	13.16	20.35	20.2	20.35	12.29	7566.87	5902.2	16247	233.27	2838.09	10770	8410	16383	296	3916	1.0294e+06	1.92017e+06	5204547	75891.3	336504	7070.44	0.1	15699.8	0.1	1965.77	TC	replicate 1	KPL-4	KPL-4
2532	34.73	54.69	52.87	54.69	43.21	93.32	84.61	86.21	84.61	77.94	92.07	85	86.82	85	78.49	10.97	16.27	15.91	16.27	12.16	6448.41	6260.25	16046.8	232.43	3691.66	10474	9738	16383	316	6237	608972	1.30221e+06	3.19107e+06	48348.8	428494	5984.29	0.1	15584.6	0.1	2815.53	TC	replicate 1	KPL-4	KPL-4
2558	39.13	64.87	64.87	43.47	50.51	92.42	93.69	93.69	71.41	94.04	90.29	91.02	91.02	72.96	97.27	12.13	19.88	19.88	9.18	15.27	6380.9	5659.13	16201	263.42	2973.84	9762	10094	16383	300	4060	737983	1756336	5.02806e+06	17424.8	544364	5916.4	0.1	15625.9	38.92	2125.51	TC	replicate 1	KPL-4	KPL-4
2559	42.03	67.44	67.44	67.44	75.36	93.68	94.72	94.72	94.72	79.22	93.56	95.08	95.08	95.08	80.75	13.14	21.02	21.02	21.02	15.47	8925.73	5217.67	16291.1	239.21	2592.32	13031	8778	16383	296	3632	1210545	1.81035e+06	5652426	82997	487468	8457.56	0.1	15662.7	0.1	1679.86	TC	replicate 1	KPL-4	KPL-4
2564	39.89	59.92	59.16	59.92	50.78	94.21	96	96.13	96	93.97	94.83	95.87	94.59	95.87	95.3	12.39	18.61	18.51	18.61	15.39	6755.98	4581.8	16203.3	236.09	3532.36	9758	8586	16383	288	4525	815091	1.24662e+06	4.36142e+06	64234.3	656888	6295.93	0.1	15697.9	0.1	2647.97	TC	replicate 1	KPL-4	KPL-4
2573	40.63	64.7	63.08	64.7	57.18	93.52	95.3	95.61	95.3	93.17	98	96.1	94.37	96.1	95.41	12.61	19.84	19.64	19.84	16.99	4425.07	4726.98	16245	235.4	2751.23	6397	6813	16383	284	5357	552282	1.46114e+06	4920066	72764.4	623796	3972.78	0.1	15728.8	0.1	1859.17	TC	replicate 1	KPL-4	KPL-4
2588	36.88	50.25	48.25	50.25	42.78	89.7	86.48	87.81	86.48	85.49	91.02	86.51	87.85	86.51	87.99	11.39	14.83	14.46	14.83	12.77	10500.3	8243.82	15884.4	227.41	2728.24	16327	10694	16383	268	4113	1070258	1.4233e+06	2.61027e+06	39262.8	349585	10012.7	0.1	15406.6	0.1	1891.88	TC	replicate 1	KPL-4	KPL-4
2593	34.52	51.91	47.39	51.91	46.93	92.19	95.82	95.93	95.82	94.83	90.05	96.38	94.47	96.38	94.88	10.57	16.23	15.16	16.23	14.74	7193.48	6535.17	16010.7	228.89	1732.6	10782	9498	16383	288	2320	631453	1.35124e+06	2890808	47325.3	295531	6749.29	0.1	15570.8	0.1	896.18	TC	replicate 1	KPL-4	KPL-4
2594	35.36	58.78	58.78	35.52	47.29	93.43	95.72	95.72	73.26	93.19	87.5	96.07	96.07	69.61	94.55	11.09	18.35	18.35	7.35	14.28	6562.12	6342.64	16227.3	255.06	2612.5	9678	10298	16383	280	3396	633361	1.67821e+06	4.2936e+06	10823.3	418443	6109.86	0.1	15703	34.57	1728.27	TC	replicate 1	KPL-4	KPL-4
2596	41.06	61.31	61.31	61.31	55.24	92.13	95.61	95.58	95.61	94.56	92.88	94.49	94.77	94.49	93.25	12.79	19.12	19.09	19.12	17.04	10119	5867.23	16228.5	240.7	2401.96	14511	8262	16383	292	3132	1300817	1.68423e+06	4.64501e+06	69095.1	547602	9646.76	0.1	15730.1	0.1	1529.62	TC	replicate 1	KPL-4	KPL-4
2598	35.86	58.46	58.46	21.09	48.36	92.83	93.04	93.02	85.87	84.15	90.17	90.97	91.27	89.29	83.43	11.13	17.96	17.93	6.67	13.5	7025.53	5918.82	16090.2	255.81	3526.12	10778	8069	16383	280	7001	683934	1.49959e+06	4063207	8939.54	504633	6569.13	0.1	15544.7	31.32	2657.64	TC	replicate 1	KPL-4	KPL-4
2600	36.77	57.18	57.18	57.18	46.22	92.83	93.69	93.62	93.69	95.04	89.8	93.54	93.53	93.54	95.53	11.39	17.42	17.41	17.42	14.19	7937.88	6975.97	16142.5	233.37	3243.41	11278	10214	16383	272	5929	809078	1.66295e+06	3.84137e+06	55630.9	512749	7485.84	0.1	15610.8	0.1	2383.06	TC	replicate 1	KPL-4	KPL-4
2601	41.92	64.48	64.26	64.48	80.3	92.12	95.37	95.09	95.37	78.71	90.61	95.59	94.57	95.59	62.54	12.79	19.92	19.74	19.92	13.71	5953.61	5566.24	16188.1	244.84	2610.05	8145	8374	16383	284	3880	765347	1.73445e+06	4.95672e+06	76292.3	385475	5489.26	0.1	15656.5	0.1	1729.98	TC	replicate 1	KPL-4	KPL-4
2602	37.15	53.59	52.24	53.59	49.76	94.12	93.55	95.41	93.55	89.78	96	95.41	95.3	95.41	88.42	11.51	16.64	16.09	16.64	14.66	4385.87	5538.17	16135.6	235.33	3105.07	6401	8638	16383	280	3988	456158	1.205e+06	3.28256e+06	51204.4	524466	3945.56	0.1	15694.3	0.1	2228.59	TC	replicate 1	KPL-4	KPL-4
2615	38.6	63.24	62.28	63.24	47.71	90.7	90.57	90.7	90.57	93.59	91.98	90.9	91.3	90.9	92.35	11.78	18.99	18.95	18.99	14.65	6054.21	4284.84	16012.8	243.1	2845.55	9770	6729	16383	288	3408	659900	1.21395e+06	4.51664e+06	68873.8	479447	5601.87	0.1	15514.5	0.1	1993.37	TC	replicate 1	KPL-4	KPL-4
2622	38.38	57.13	55.89	57.13	54.01	94.54	93.61	94.33	93.61	83.85	94.12	91.47	92.89	91.47	80.05	12	17.62	17.48	17.62	14.66	7409.01	8766.92	16155.9	229.85	2535.47	10726	10602	16383	272	4713	838395	2.13729e+06	3.87817e+06	56035.2	428256	6940.72	0.1	15660.6	0.1	1667.16	TC	replicate 1	KPL-4	KPL-4
2623	36.34	58.46	58.46	40.14	49.76	94.43	93.93	93.91	62.35	93.64	88.43	95.24	95.39	47.87	91.75	11.32	18.27	18.25	7.06	14.99	6203.05	5850.81	16172.2	259.15	2744.25	9218	9922	16383	296	3496	624511	1.53347e+06	4231939	10134.4	484072	5750.6	0.1	15636.4	30.67	1848.12	TC	replicate 1	KPL-4	KPL-4
2626	49.19	81.77	81.77	81.77	50.3	77.48	91.62	91.62	91.62	87.5	77.98	92.64	92.64	92.64	90.19	14.3	24.73	24.73	24.73	15.06	8760.54	3995.88	16304.9	251.58	4020.13	12291	10250	16383	344	5353	1.40682e+06	1.92006e+06	7.83464e+06	120885	715820	8300.2	0.1	15544	0.1	3207.74	TC	replicate 1	KPL-4	KPL-4
2632	36.98	54.59	53.04	54.59	49.87	94.84	95.4	95.83	95.4	94.54	96.89	94.86	95.32	94.86	97.03	11.67	16.99	16.48	16.99	15.21	4675.25	5875.37	16076.8	239.33	2461	6413	8794	16383	292	3228	499870	1.33214e+06	3.43112e+06	54264.6	447417	4226.84	0.1	15590.7	0.1	1588.7	TC	replicate 1	KPL-4	KPL-4
2636	35.81	58.03	57.77	41.32	44.82	91.55	91.24	91.73	52.24	90.96	90.58	90.13	89.73	44.67	92.42	10.87	17.8	17.74	8.91	13.48	6830.53	5540.4	16140.2	267.41	2484.98	9918	8630	16383	320	3236	633693	1.37836e+06	3.98855e+06	16687.6	354598	6374.09	0.1	15602.4	42.92	1608.49	TC	replicate 1	KPL-4	KPL-4
2640	39.66	64.05	64.05	64.05	53.19	92.28	96.03	96.03	96.03	88.87	92.73	97.15	97.15	97.15	88.31	12.37	20.22	20.22	20.22	15.93	9624.3	4944.89	16265.7	237.96	2754.1	13267	6965	16383	268	3512	1.15714e+06	1.58816e+06	5224076	76427.1	548827	9156.17	0.1	15694.1	0.1	1937.87	TC	replicate 1	KPL-4	KPL-4
2642	39.4	72.53	71.46	38.97	73.76	91.9	92.53	93.09	50.82	80.62	87.5	92.04	94.43	34.57	79.67	12.35	22.2	21.81	6.55	17.83	12108	5522.55	16285.6	260.05	4023.02	16383	10338	16383	284	6085	1.45072e+06	2.13669e+06	6.08415e+06	8763.15	1.00421e+06	11631.7	0.1	15680.8	35.55	3134.79	TC	replicate 1	KPL-4	KPL-4
2666	46.75	75.2	74.95	75.2	54.49	84.03	96.81	96.61	96.81	80.45	85.6	98.15	98.14	98.15	82.13	14.09	23.35	23.27	23.35	14.09	7872.01	5581.74	16309	237.92	3337.27	11422	8554	16383	292	4593	1.22811e+06	2.38949e+06	6.93421e+06	101853	520646	7379.54	0.1	15689.1	0.1	2441.07	TC	replicate 1	KPL-4	KPL-4
2670	41.83	64.59	61.42	64.59	56.05	94.54	95.43	96.61	95.43	88.62	95.89	95.71	94.44	95.71	90.55	12.94	19.56	19.02	19.56	15.52	9084.71	5340.93	16226.6	240.68	2187.94	13027	7913	16383	284	2748	1.19431e+06	1.60426e+06	4610707	72293.5	414158	8604.23	0.1	15697	0.1	1311.69	TC	replicate 1	KPL-4	KPL-4
2673	36.62	51.26	50.3	51.26	47.18	91.79	94.62	95.88	94.62	93.49	91.77	95.1	95.74	95.1	93.19	11.35	16.11	15.78	16.11	14.75	6669.8	7230.43	16127.1	231.61	2391.83	9422	9510	16383	268	3332	674278	1.47394e+06	3.15337e+06	47213.8	408971	6205.78	0.1	15612.6	0.1	1495.47	TC	replicate 1	KPL-4	KPL-4
2674	44.39	65.16	58.14	65.16	78.11	83.97	94.23	95.25	94.23	77.81	85.71	94.75	95.28	94.75	70.82	12.92	19.58	17.72	19.58	15.71	8726.07	5398.3	13507.6	229.49	4050.36	12475	7325	16383	264	6233	1.14353e+06	1.62598e+06	3.33236e+06	69121.7	785234	8246.02	0.1	13051.8	0.1	3201.87	TC	replicate 1	KPL-4	KPL-4
2680	36.55	66.08	65.65	45.83	50.76	94.41	92.92	93.11	69.18	86.83	94.84	91.26	91.61	67.16	85.78	11.55	20.3	20.26	10.32	14.95	6512.38	4988.04	16243.7	275.4	2628.73	9738	9442	16383	328	3248	682746	1.61447e+06	5.2373e+06	23029.5	461506	6047.91	0.1	15670.6	46.95	1748.46	TC	replicate 1	KPL-4	KPL-4
2700	39.23	51.58	48.79	51.58	46.53	93.76	93.44	93.56	93.44	92.78	93.43	92.6	92.72	92.6	94.27	12.05	15.83	15.02	15.83	14.26	8770.53	8123.35	15836.8	230.77	2539.54	12591	10994	16383	268	4401	999760	1.59851e+06	2.80671e+06	45411.6	405700	8286.73	0.1	15270.1	0.1	1611.37	TC	replicate 1	KPL-4	KPL-4
2701	35.92	52.66	49.97	52.66	45.89	93.12	94.64	95.88	94.64	94.8	93.97	93.74	95.38	93.74	95.23	11.09	16.19	15.52	16.19	14.13	6862.78	6395.91	15995.7	245.41	2718.02	10278	8722	16383	304	3516	662380	1.31713e+06	3.02785e+06	50538.7	426297	6402.7	0.1	15509.8	0.1	1845.55	TC	replicate 1	KPL-4	KPL-4
2707	39.99	61.36	60.5	61.36	59.68	94.39	91.41	91.62	91.41	74.45	90.56	94.07	92.41	94.07	71.71	12.31	18.91	18.5	18.91	12.69	3883.51	5302.01	16182.4	244.23	2774.57	5549	8230	16383	304	4365	462073	1.4889e+06	4349041	68582.6	350905	3435.18	0.1	15656.8	0.1	1946.29	TC	replicate 1	KPL-4	KPL-4
2708	47.51	70.75	70.75	70.75	47.94	79.32	89.78	89.78	89.78	89.54	82.74	88.08	88.08	88.08	88.72	12.75	21.39	21.39	21.39	14.37	8164.14	4843.9	16262.7	243.65	3126.77	12611	8538	16383	296	4153	1.04272e+06	1.74112e+06	5845545	87579.9	507318	7695.97	0.1	15734.5	0.1	2290.68	TC	replicate 1	KPL-4	KPL-4
2715	36.98	60.29	60.29	37.84	47.46	91.39	91.13	91.13	67.92	92.42	94.14	91.01	91.01	54.29	93.23	11.25	18.64	18.64	7.46	14.26	6155.62	6103.41	16199.5	259.16	2848.53	8826	9570	16383	280	3944	612053	1.6657e+06	4421032	11320.9	455063	5699.14	0.1	15641.8	34.67	1964.3	TC	replicate 1	KPL-4	KPL-4
2716	42.47	71.87	71.87	31.18	63.78	88.72	94.07	94.07	82.93	75.69	90.73	94.61	94.61	85.19	74.07	12.65	22.17	22.17	8.46	16.42	8817.03	4820.92	16273.6	266.07	4425.17	13471	9558	16383	300	6885	1.10777e+06	1.86122e+06	6282751	14943.6	937059	8297.43	0.1	15388.2	41.6	3505.33	TC	replicate 1	KPL-4	KPL-4
2736	45.03	66.48	65.99	66.48	56.31	88.68	91.94	92.44	91.94	88.61	89.91	93.06	91.38	93.06	88.37	13.56	20.48	20.29	20.48	16.11	12488.2	8080.66	16238.3	238.66	2537.05	16383	10474	16383	304	3624	1.80281e+06	2.66251e+06	5249053	78637.1	517184	12007.8	0.1	15681.9	0.1	1696.64	TC	replicate 1	KPL-4	KPL-4
2737	34.52	54.48	53.19	54.48	49.22	93.56	95.28	95.83	95.28	88.99	93.61	93.84	95.91	93.84	88.8	10.77	16.85	16.5	16.85	14.26	6066.61	5577.1	16076.5	234.68	3358.32	9126	7733	16383	288	5869	552726	1243634	3.43774e+06	52330.9	536504	5626.45	0.1	15628.7	0.1	2562.4	TC	replicate 1	KPL-4	KPL-4
2744	40.42	65.34	65.34	24.26	50.51	93.33	93.96	93.96	78.97	91.75	93.05	93.65	93.65	75.68	94.72	12.65	20.01	20.01	6.26	15.2	6220.05	4769.81	16233.7	254.86	3923.3	9206	8009	16383	288	5369	781484	1.50018e+06	5.10573e+06	7846.23	711634	5727.77	0.1	15471.7	30.38	3003.26	TC	replicate 1	KPL-4	KPL-4
2749	39.99	60.07	59.43	60.07	53.41	92.94	95	95.57	95	93.02	89.8	93.72	95.46	93.72	92.9	12.48	18.6	18.4	18.6	16.16	6522.31	5268.8	16203.8	240.51	2450.9	9566	7173	16383	308	3508	797752	1.43135e+06	4.30763e+06	65337.6	502681	6082.21	0.1	15698.9	0.1	1606.73	TC	replicate 1	KPL-4	KPL-4
2755	37.2	52.22	48.43	52.22	52.76	91.22	93.31	95.75	93.31	90.59	91.97	94.54	94.08	94.54	91.75	11.48	15.58	14.95	15.58	14.77	8862.43	6552.09	14414.2	230.68	2308.76	12315	8678	16383	268	3124	918061	1.24843e+06	2.5306e+06	43953.9	395726	8397.97	0.1	13839.5	0.1	1412.45	TC	replicate 1	KPL-4	KPL-4
2761	40.63	60.4	58.03	60.4	48.47	92.92	93.63	95.82	93.63	89.83	89.39	94.94	95.25	94.94	92.43	12.83	18.58	18.28	18.58	14	10070.8	7058.07	16093.9	245.3	3666.98	13907	9618	16383	296	5713	1.303e+06	1.91449e+06	4224827	66537.4	564455	9598.63	0.1	15606.3	0.1	2806.68	TC	replicate 1	KPL-4	KPL-4
2777	37.73	66.63	66.09	39.34	47.93	92.08	94.15	94.27	82.54	92.46	91.44	93.93	94.17	88.48	93.51	11.67	20.47	20.44	10.06	14.28	10301.8	5457.19	16252.5	292.44	3429.13	14843	9102	16383	348	4845	1.10146e+06	1.79583e+06	5.33477e+06	23237.5	549243	9825.65	0.1	15653.8	63.97	2560.8	TC	replicate 1	KPL-4	KPL-4
2778	39.13	60.93	60.5	60.93	40.7	94.71	96.25	96.25	96.25	73.62	94.66	95.65	96.08	95.65	72.12	12.2	18.78	18.74	18.78	10.94	7055.04	5323.15	16209	242.26	3152.82	9458	7741	16383	284	5017	824755	1.4749e+06	4.47085e+06	67124.8	296433	6590.65	0.1	15666.1	0.1	2236.38	TC	replicate 1	KPL-4	KPL-4
2797	47.07	77.57	77.57	29.4	48.08	90.46	96.16	96.16	77.77	81.7	87.84	94.63	94.63	80.43	84.27	14	23.92	23.92	6.98	13.36	11286.8	4730.57	16306.8	269.13	4736.18	15903	7509	16383	292	6757	1737367	2125480	7326738	10300.8	664015	10798.8	0.1	15665.2	40.66	3847.85	TC	replicate 1	KPL-4	KPL-4
2800	44.17	66.63	60.18	66.63	39.89	90.18	90.35	93.72	90.35	78.84	91.33	90	93.56	90	78.14	13.54	19.66	18.37	19.66	10.67	6667.95	6348.35	16145.3	231.65	2403.07	8726	8294	16383	264	3476	959816	1.92798e+06	4278623	70353.2	214943	6200.09	0.1	15549.3	0.1	1530.89	TC	replicate 1	KPL-4	KPL-4
2801	37.2	51.1	49.01	51.1	40.42	93.68	95.32	94.69	95.32	91	92.25	95.51	96.59	95.51	87.41	11.69	15.74	15.27	15.74	12.13	3803.99	6170.18	16103.2	230.95	2515.02	5765	8398	16383	288	3820	408299	1.20133e+06	2947716	44965.6	290875	3355.5	0.1	15669.2	0.1	1706.53	TC	replicate 1	KPL-4	KPL-4
2802	36.55	58.35	57.49	36.17	49.44	94.62	93.3	93.38	61.57	93.53	94.35	91.65	92.07	52.58	91.32	11.46	17.99	17.9	7.17	15.23	6454.73	5626.82	16186.9	249.69	2119.24	9722	8794	16383	280	2844	665962	1.43029e+06	4.07417e+06	10076.1	386166	5990.42	0.1	15586.8	25.19	1246.8	TC	replicate 1	KPL-4	KPL-4
2807	36.23	53.62	53.3	53.62	45.03	94.65	92.11	92	92.11	92.02	91.34	93.5	93.87	93.5	94.38	11.6	16.4	16.37	16.4	13.73	7848.53	8619.86	16027.3	227.17	2062.46	11310	10946	16383	280	3196	829357	1.82173e+06	3.37389e+06	48010.9	305461	7396.16	0.1	15559.5	0.1	1202.24	TC	replicate 1	KPL-4	KPL-4
2808	36.55	53.19	50.3	53.19	47.61	93.71	91.91	94.58	91.91	93.01	93.95	91.16	95	91.16	93.75	11.46	16.24	15.61	16.24	14.26	4494.4	6659	16113.1	234.02	2409.56	6321	9026	16383	276	3600	463706	1.37961e+06	3.08358e+06	48483.6	384936	4049.91	0.1	15596	0.1	1593.48	TC	replicate 1	KPL-4	KPL-4
2823	37.2	50.78	47.36	50.78	47.13	94.38	95.44	95.77	95.44	94.16	93.7	96.83	96.29	96.83	93.92	11.6	15.83	14.63	15.83	14.46	6431.93	5435.68	16018.5	244.08	3212.32	9470	8286	16383	284	4277	679664	1.06963e+06	2692302	48030.9	527880	5959.9	0.1	15565.1	0.1	2335.93	TC	replicate 1	KPL-4	KPL-4
2835	35.15	49.29	47.36	42.68	40.75	92.65	93.32	94.38	74.96	93.68	90.67	92.6	93.77	72.37	91.58	10.92	14.9	14.57	10.99	12.29	3116.8	5827.6	15855.8	281.25	1570.76	4537	9342	16383	364	2224	291750	1.01583e+06	2645166	26677.2	186241	2680.43	0.1	15409.2	56.76	710.46	TC	replicate 1	KPL-4	KPL-4
2836	35.69	53.19	49.11	53.19	49.44	94.46	92.75	95.08	92.75	93.35	92.44	92.65	94.25	92.65	95.72	11.23	16.11	15.18	16.11	14.93	6640.26	5453.47	16016.6	235.08	5741.6	10034	7833	16383	284	8594	657479	1111702	2898534	47921.1	1.00562e+06	6167.88	0.1	15542.2	0.1	4845.86	TC	replicate 1	KPL-4	KPL-4
2837	35.26	58.89	58.63	58.89	48.69	91.26	94.84	94.78	94.84	93.01	88.79	95.3	95.92	95.3	91.9	11.09	18.08	18.02	18.08	14.46	7873.08	6300.98	16123.7	247.92	2663.86	11310	8434	16383	284	4565	759892	1.61738e+06	4.11191e+06	63638.5	437752	7424.67	0.1	15630.2	0.1	1795.37	TC	replicate 1	KPL-4	KPL-4
2842	36.34	53.74	53.41	28.6	46.36	93.23	94.76	95.16	64.55	91.2	92.53	96.93	97.68	62.35	91.45	11.3	16.63	16.56	6.71	13.4	4615.33	6014.14	16154.7	258.26	2085.39	6465	9878	16383	296	3220	462743	1.30606e+06	3.48136e+06	9132.58	294108	4159.02	0.1	15712.8	33.76	1296.95	TC	replicate 1	KPL-4	KPL-4
2849	35.59	53.59	52.94	53.59	46.75	94.32	95.21	94.91	95.21	94.8	90.04	97.15	92.2	97.15	95.49	11.06	16.69	16.48	16.69	14.54	9884.18	7351.68	16132.2	239.51	2989.13	15171	10290	16383	280	3964	949887	1.60876e+06	3442958	52410.8	496178	9411.74	0.1	15539.8	0.1	2113.02	TC	replicate 1	KPL-4	KPL-4
2854	36.88	59.7	59.06	59.7	52.55	94.01	95.08	94.13	95.08	93.96	94.8	95.41	95.75	95.41	96.68	11.51	18.6	18.34	18.6	15.47	10209.9	5887.03	16170.3	238.16	2359.09	14635	7885	16383	288	2996	1.06189e+06	1.5993e+06	4.2718e+06	64700.2	443611	9753.66	0.1	15659.4	0.1	1502.59	TC	replicate 1	KPL-4	KPL-4
2856	35.43	52.24	49.66	34.34	46.22	94.46	94.02	93.21	68.64	92.68	94.25	94.44	91.34	70	92.91	10.94	16.04	15.25	8.3	14.21	3799.02	5770.02	15993	261.85	2178.02	5165	8322	16383	320	2864	357190	1.16663e+06	2.92089e+06	14161.5	345228	3350.63	0.1	15563.1	37.37	1361.82	TC	replicate 1	KPL-4	KPL-4
2868	44.67	72.73	72.3	72.73	77.78	94.38	96.96	96.88	96.96	83.05	91.88	96.82	97.52	96.82	79.04	13.75	22.73	22.64	22.73	17.56	12893.3	5335.42	16291	234.87	3305.77	16383	8526	16383	288	4161	1.91493e+06	2.16418e+06	6560568	95268.1	800414	12421.3	0.1	15667.3	0.1	2445.28	TC	replicate 1	KPL-4	KPL-4
2874	35.38	57.6	57.39	57.6	49.32	93.14	95.78	95.05	95.78	91.35	90.79	96.72	94.74	96.72	92.29	10.99	17.98	17.66	17.98	14.35	5921.5	5299.75	16153.5	241.35	2398.86	8898	8526	16383	284	3856	561676	1344946	3.95822e+06	61248.9	388216	5465.19	0.1	15638.5	0.1	1498.64	TC	replicate 1	KPL-4	KPL-4
2875	40.42	61.47	61.14	61.47	70.4	94.91	95.21	95.07	95.21	82.84	99.02	96.68	96.79	96.68	78.8	12.73	19.15	19.06	19.15	14.83	11347.1	6463.43	16231.9	243.02	2604.5	16195	9318	16383	296	4068	1.44452e+06	1.86075e+06	4.63248e+06	69962.1	449668	10874.8	0.1	15665.5	0.1	1720	TC	replicate 1	KPL-4	KPL-4
2876	43.95	58.72	56.95	58.72	56.84	92.32	95.02	95.31	95.02	89.02	91.91	96.66	95.91	96.66	88.28	13.54	18.25	17.63	18.25	15.91	4404.05	5578.43	16158.7	227.4	1676.99	6529	8274	16383	276	2480	633939	1.45976e+06	3.94605e+06	59506.6	333486	3959.62	0.1	15654.5	0.1	832.61	TC	replicate 1	KPL-4	KPL-4
2892	37.96	73.05	52.23	40.1	51.9	94.56	80.29	95.19	93.84	89.01	91.67	81.8	95.62	97.3	89.39	11.83	20.47	16.31	12.52	14.48	2747.12	3677.83	16112.7	8757.04	2496.07	3776	6801	16383	12098	4509	301718	1.21028e+06	3365057	1.07837e+06	411217	2306.73	0.1	15658.6	8520.62	1679.88	TC	replicate 1	KPL-4	KPL-4
2893	42.04	72.47	71.12	25.23	48.15	93.45	94.83	96.15	78.66	87.24	94.3	94.39	95.84	77.01	90.76	12.94	22.59	22.28	6.79	13.96	5571.62	4230.77	16280.1	273.7	3207.09	8254	8105	16383	320	6005	732467	1.69498e+06	6.34624e+06	9906.39	490997	5107.2	0.1	15632.6	49.2	2330.87	TC	replicate 1	KPL-4	KPL-4
2914	42.35	70.17	70.17	40.95	55.34	94.51	95.28	95.28	91.84	92.68	94.17	97.18	97.18	87.58	95.74	13.14	21.69	21.69	12.56	16.53	8585.06	4954.37	16265.8	357.4	2786.74	11210	7869	16383	432	3872	1.16434e+06	1.83029e+06	6.00907e+06	44308.3	598226	8104.6	0.1	15694.3	128.91	1926.39	TC	replicate 1	KPL-4	KPL-4
2916	36.34	62.55	62.22	37.48	48.58	87.39	91.06	90.98	73.37	91.14	86.5	92.99	92.98	70	89.95	11.2	19.43	19.42	9.49	14.88	4874.16	5840.42	16229.3	276.71	3045.23	7501	10598	16383	324	4593	480582	1.73242e+06	4.80727e+06	19569.8	529560	4413.75	0.1	15512	52.24	2192.98	TC	replicate 1	KPL-4	KPL-4
2918	38.49	61.9	61.04	31.51	49.22	92.56	95.1	94.78	75.06	88.73	89.96	96.99	92.36	80.77	88.08	11.94	19.21	18.99	7.42	14.75	6282.71	4168.64	16205.2	274.04	3275.1	10062	7537	16383	328	4457	703103	1.20878e+06	4.59113e+06	11856.7	559998	5814.36	0.1	15684.1	49.58	2398.79	TC	replicate 1	KPL-4	KPL-4
2919	36.67	59.42	54.7	25.6	52.69	91.84	94.52	95.38	72.46	93.61	93.23	94.19	96.49	70.89	94.21	11.53	17.86	16.94	6.47	15.71	5411.75	7589.89	16187.3	252.51	2538.76	7629	10718	16383	276	3688	565107	1.90087e+06	3.65e+06	8298.87	492184	4951.58	0.1	15673	32.01	1638.27	TC	replicate 1	KPL-4	KPL-4
2920	40.27	63.24	61.95	63.24	51.59	94.88	91.92	92.27	91.92	93.6	93.33	94.88	92.31	94.88	92.44	12.61	19.03	18.92	19.03	15.88	7089.37	7505.38	16190.9	248.14	2861.82	8942	10618	16383	288	4185	884807	2.13574e+06	4553415	70611.1	566720	6617.1	0.1	15682.6	0.1	1981.73	TC	replicate 1	KPL-4	KPL-4
2931	40.1	57.5	54.24	57.5	53.1	93.96	92.48	95.16	92.48	93.53	94.33	91.75	93.77	91.75	93.75	12.22	17.56	16.76	17.56	16.21	8699.29	5616.76	16218.7	237.96	3582.96	12150	8674	16383	276	4529	1.02059e+06	1359967	3.57612e+06	57616.1	739337	8242.85	0.1	15766.8	0.1	2699	TC	replicate 1	KPL-4	KPL-4
2933	36.34	59.2	56.42	44.24	42.99	93.72	92.89	94.78	59.54	87.19	91.6	91.92	92.61	54.95	86.06	11.23	17.74	17.35	9.82	12.33	5231.53	5874.77	16118.1	260.92	2650.08	7705	9738	16383	300	3996	517994	1.45177e+06	3.80875e+06	19756.2	316417	4775.21	0.1	15493.3	36.43	1785.75	TC	replicate 1	KPL-4	KPL-4
2935	38.27	56.53	56.53	56.53	50.61	90.8	94.32	94.34	94.32	90.64	91.46	93.63	94.97	93.63	93.45	11.42	17.54	17.47	17.54	15.32	5784.31	5858.12	16157.9	236.3	2696.52	8141	9810	16383	340	4697	591979	1.41597e+06	3871924	57115.2	496966	5319.85	0.1	15573.8	0.1	1812.52	TC	replicate 1	KPL-4	KPL-4
2943	41.82	61.57	58.73	61.57	58.13	85.85	91.15	92.07	91.15	91.89	84.56	93.48	92.05	93.48	91.85	12.56	19.12	18.25	19.12	17.66	8812.16	5878.67	16180.4	236.71	3765.61	12551	8814	16383	300	5557	1.09249e+06	1.68751e+06	4234076	67948.5	922721	8348.07	0.1	15747.4	0.1	2909.38	TC	replicate 1	KPL-4	KPL-4
2944	35.27	53.52	51.59	53.52	45.29	87.78	95.57	96.43	95.57	92.33	84.51	94.17	97.98	94.17	91.34	10.62	16.52	16.19	16.52	13.32	7198.02	5161.61	15967.5	237.17	2257.42	10270	7937	16383	280	3280	637841	1.10589e+06	3288222	50813.3	314613	6749.75	0.1	15498.1	0.1	1401.17	TC	replicate 1	KPL-4	KPL-4
2946	36.46	52.55	51.26	52.55	46.96	88.28	94.84	95.47	94.84	93.21	84.12	96.9	94.33	96.9	93.42	11.11	16.53	15.88	16.53	14.46	4974.59	6467.5	16090.4	236.16	2419.65	7157	10430	16383	276	2940	482206	1.38837e+06	3.18634e+06	50696.8	397620	4522.2	0.1	15632.5	0.1	1551.32	TC	replicate 1	KPL-4	KPL-4
2965	36.24	54.05	51.9	28.61	47.72	88.44	94.41	95.68	81.27	94.81	87.55	96.74	94.92	80.16	94.5	11.11	16.63	16.14	8.17	14.56	5828.41	5553.36	16097.7	284.7	2777.71	9490	9386	16383	412	3996	564970	1.206e+06	3.29494e+06	14923.6	462239	5376.09	0.1	15659.4	64.21	1969.6	TC	replicate 1	KPL-4	KPL-4
2966	37.63	53.52	50.94	53.52	44.5	94.33	94.91	96.1	94.91	92.13	96.06	92.93	95.97	92.93	92.11	11.6	16.42	15.8	16.42	13.46	4639.29	5832.71	16053.9	234.01	1696.06	6433	9402	16383	268	2288	490235	1.23511e+06	3145721	49553.6	241316	4190.87	0.1	15578.1	0.1	819.68	TC	replicate 1	KPL-4	KPL-4
2974	35.86	54.81	54.81	54.81	44.76	92.61	95.3	95.3	95.3	88.97	92.67	93.69	93.69	93.69	88.73	11.09	17.15	17.15	17.15	12.07	6435	6292.39	16164.8	234.65	2575.81	9110	9374	16383	308	4016	621092	1.45287e+06	3732355	54178.1	294690	5978.52	0.1	15652.3	0.1	1735.36	TC	replicate 1	KPL-4	KPL-4
2976	36.88	53.84	51.76	53.84	48.26	93.85	94.31	94.49	94.31	93.32	91.43	95	93.56	95	91.73	11.39	16.6	15.96	16.6	14.54	6271.42	6557.18	16091.3	237.53	2111.57	8694	10290	16383	284	2824	639222	1.41854e+06	3.21999e+06	51385.7	350508	5810.96	0.1	15652.6	0.1	1191.11	TC	replicate 1	KPL-4	KPL-4
2978	34.41	50.94	49.97	50.94	46.86	92.66	95.38	95.78	95.38	95.2	92.02	95.59	97.59	95.59	96.17	10.62	15.88	15.56	15.88	14.41	5492.69	5786.03	16105	244.84	2148.22	8246	8886	16383	292	2920	486725	1.1458e+06	3.06193e+06	48485.2	350336	5060.38	0.1	15661	0.1	1288.03	TC	replicate 1	KPL-4	KPL-4
2986	37.52	61.04	61.04	27.96	47.83	90.88	94.61	94.61	67.13	95.5	92.13	94.13	94.13	67.57	96.35	11.6	18.99	18.99	6.26	14.75	7122.52	5638.99	16146.6	271.78	4157.18	10490	8702	16383	308	7825	752640	1597598	4.57454e+06	8367.09	710820	6662.14	0.1	15610.7	43.3	3232.9	TC	replicate 1	KPL-4	KPL-4
2990	35.59	62.22	61.69	62.22	52.28	94.58	95.66	95.15	95.66	81.59	92.34	92.49	93.98	92.49	79.31	11.16	19.15	18.99	19.15	13.58	5977.85	5119.28	16202.1	247.26	7110.71	8414	7821	16383	288	11018	584430	1.47379e+06	4590273	71183.5	1.02947e+06	5541.37	0.1	15710.5	0.1	6342.26	TC	replicate 1	KPL-4	KPL-4
2995	39.2	61.47	61.47	61.47	53.09	93.81	95.18	95.35	95.18	92.58	94.62	96.01	96.42	96.01	92.15	12.16	19.28	19.24	19.28	16.01	8218	4716.79	16226.9	245.72	2023.54	12295	6449	16383	288	2780	953871	1377537	4.7188e+06	71761	407452	7765.52	0.1	15734.9	0.1	1191.32	TC	replicate 1	KPL-4	KPL-4
2997	42.99	68.55	68.55	68.55	54	91.9	94.44	94.44	94.44	88.47	91.95	93.69	93.69	93.69	87.03	13.08	21.09	21.09	21.09	15.91	9820.98	4867.04	16305.3	244.09	4637.91	14555	7349	16383	288	6693	1.31971e+06	1.70084e+06	5.69808e+06	85300.1	922295	9336.96	0.1	15726.1	0.1	3705.88	TC	replicate 1	KPL-4	KPL-4
2999	42.24	63.34	60	63.34	53.31	93	90.87	93.92	90.87	87	95.09	90.56	93.31	90.56	83.83	13.14	19.24	18.67	19.24	15.25	2315.9	7177.78	16203.7	273.56	1975.91	3080	10370	16383	332	2764	314092	2.08731e+06	4435669	79550.6	360870	1863.46	0.1	15778	0.1	1099.47	TC	replicate 1	KPL-4	KPL-4
3015	36.12	52.71	50.51	52.71	44.45	93.97	92.48	94.46	92.48	94.15	96.69	94.8	95.6	94.8	94.33	11.32	16.27	15.9	16.27	13.67	7259.41	7485.15	15998.3	234.41	3132.95	11066	9902	16383	276	4705	730864	1.557e+06	3.17477e+06	48759.8	460096	6795.13	0.1	15518.7	0.1	2248.76	TC	replicate 1	KPL-4	KPL-4
3016	37.31	56.19	53.95	56.19	48.15	90.98	95.2	95.73	95.2	95.06	92.06	93.9	97.22	93.9	93.27	11.55	17.44	16.91	17.44	14.57	6949.12	7170.71	16117.3	298.78	2848.24	10322	9442	16383	360	4385	728534	1.71235e+06	3620818	71348.3	475161	6500.93	0.1	15659	0.1	2000.13	TC	replicate 1	KPL-4	KPL-4
3020	38.37	49.22	48.43	49.22	45.79	90.99	94.13	94.44	94.13	93.76	92.25	96.2	93.3	96.2	95.19	11.98	15.39	15.14	15.39	14.08	6556.06	6754.08	16046.7	235.94	2289.32	8694	9262	16383	280	3000	739149	1.25601e+06	2.89063e+06	43875.7	356202	6103.76	0.1	15611.8	0.1	1425.09	TC	replicate 1	KPL-4	KPL-4
3021	35	58.41	58.41	36.98	44.17	92.99	90.57	90.57	86.61	92.16	92.41	92.14	92.14	84.66	92.84	10.89	17.99	17.99	10.01	13.6	6334.5	6243.79	16085.1	263.15	2854.27	9026	9650	16383	300	3488	590309	1.58712e+06	4.08869e+06	20691.4	414419	5866.08	0.1	15593.6	34.69	1909.96	TC	replicate 1	KPL-4	KPL-4
3025	36.66	56.91	54.17	56.91	48.47	91.98	94.03	96.23	94.03	94.25	94.47	93.44	96.21	93.44	92.27	11.16	17.51	16.72	17.51	15.04	5414.26	5796.91	16116.7	233.62	2453.9	8510	9926	16383	288	3248	529330	1396350	3540215	56273.2	435918	4961.92	0.1	15631.4	0.1	1621.65	TC	replicate 1	KPL-4	KPL-4
3026	34.3	56.05	50.04	21.62	47.12	92.83	93.61	96.08	86.57	94.03	90.58	95.33	98.91	90	95.08	10.87	16.5	15.58	6.51	14.3	7322.48	6345.52	16101.6	265.9	2060.81	10566	9602	16383	312	2868	679333	1.35691e+06	3.068e+06	8849.68	330936	6869.98	0.1	15629.6	41.41	1164.55	TC	replicate 1	KPL-4	KPL-4
3034	41.06	59.86	57.49	59.86	56.38	93.92	94.45	95.05	94.45	85.45	93.18	95.6	93.52	95.6	79.41	12.77	18.35	17.86	18.35	15.3	7409.9	5341.56	16160.1	240.13	2982.01	10054	8538	16383	280	4485	949473	1.41333e+06	4.04724e+06	63537	548341	6949.56	0.1	15655.2	0.1	2081.69	TC	replicate 1	KPL-4	KPL-4
3041	37.42	50.3	46.97	50.3	42.03	87.01	95.79	95.17	95.79	92.04	82.98	95.41	94.87	95.41	90.79	11.16	15.58	14.72	15.58	12.69	5834.23	6222.85	16076.5	236.44	3151.01	8774	8602	16383	288	4613	570389	1.1857e+06	2735485	45050.5	398513	5386.09	0.1	15647	0.1	2318.76	TC	replicate 1	KPL-4	KPL-4
3054	41.76	68.87	62.64	68.87	71.79	94.45	95.49	92.26	95.49	73.82	93.33	93.81	92.15	93.81	72.75	12.92	21.09	18.91	21.09	15.34	7900.74	4403.3	15315.7	235.39	2826.69	11442	7817	16383	284	4032	1.03538e+06	1.53878e+06	4.30091e+06	82258.1	522133	7420.71	0.1	14854.3	0.1	1950.25	TC	replicate 1	KPL-4	KPL-4
3055	38.37	57.82	57.49	57.82	46.43	90.16	95.36	95.25	95.36	95.45	90.23	93.36	93.82	93.36	96.06	11.64	17.86	17.81	17.86	14.66	4798.48	6593.32	16144.8	242.62	2340.1	7273	10106	16383	284	3116	511049	1.65128e+06	4023261	60762.9	395257	4362.06	0.1	15647.2	0.1	1471.66	TC	replicate 1	KPL-4	KPL-4
3057	41.13	64.15	64.27	64.15	48.94	94.06	94.91	94.77	94.91	88.72	98.38	94.8	96.08	94.8	87.37	12.79	19.93	19.8	19.93	14.04	5483.2	4527.33	16237.4	242.83	2999.21	7525	8962	16383	304	5329	704874	1.41261e+06	4998808	75768.1	464161	5026.72	0.1	15697.8	0.1	2134.81	TC	replicate 1	KPL-4	KPL-4
3071	37.31	54	52.55	54	49.76	91.57	92.2	92.75	92.2	92.19	93.9	93.79	91.91	93.79	92.94	11.42	16.77	16.39	16.77	15.25	8390.1	7813.62	16111.9	268.44	3818.7	12202	10242	16383	320	5329	858661	1.7261e+06	3.3984e+06	59301.9	697429	7917.89	0.1	15582.5	0.1	2942.75	TC	replicate 1	KPL-4	KPL-4
3075	37.85	51.26	48.43	51.26	43.31	93.93	93.78	95.79	93.78	93.54	92.61	93.02	92.87	93.02	94.24	11.67	15.83	14.93	15.83	13.56	6511.95	7838.31	16018.7	264.64	2368.14	9178	10434	16383	324	2948	696247	1542421	2.80562e+06	52076.3	341866	6039.86	0.1	15599.8	0.1	1423.69	TC	replicate 1	KPL-4	KPL-4
3106	35.81	56.1	56.1	56.1	45.58	92.78	96.38	96.38	96.38	92.21	91.67	95.2	95.2	95.2	93.07	10.99	17.25	17.25	17.25	13.83	5314.31	5589.58	16112.9	234.04	2596.56	7673	8514	16383	292	4197	504082	1.30688e+06	3.76728e+06	54720.6	389964	4850.17	0.1	15489.7	0.1	1820.38	TC	replicate 1	KPL-4	KPL-4
3107	35.69	46.48	43.43	46.48	45.91	93.08	94.37	93.25	94.37	94.33	98.28	94.59	93.42	94.59	93.72	11.11	14.34	13	14.34	13.92	5214.48	5759.02	10340	319.26	3428.49	7485	8310	16339	392	4725	505460	929607	1.37224e+06	51533.8	522039	4770.2	0.1	9947.56	0.1	2564.49	TC	replicate 1	KPL-4	KPL-4
3126	38.12	54.38	49.23	54.38	67.16	92.53	95.57	95.73	95.57	81.2	95.11	97.53	94.02	97.53	73.87	11.87	16.71	15.18	16.71	13.28	6068.89	6150.5	15673.6	231.14	2757.35	8690	10098	16383	268	4573	671600	1.34847e+06	2836463	50676.8	381992	5600.76	0.1	15223	0.1	1876.94	TC	replicate 1	KPL-4	KPL-4
3133	41.49	68.51	68.35	68.51	54.1	94.11	95.3	95.4	95.3	94.88	96.18	93.61	94.62	93.61	94.23	12.9	21.16	21.04	21.16	16.03	8875.49	4568.98	16246.9	243.38	3189.13	13791	7625	16383	288	4437	1.15942e+06	1.60618e+06	5.65063e+06	85558	643478	8415.31	0.1	15693	0.1	2324.8	TC	replicate 1	KPL-4	KPL-4
3138	33.44	42.24	39.08	42.24	39.08	89.37	93.13	94.54	93.13	94.95	91.01	92.07	94.98	92.07	90.61	10.01	13.18	12.16	13.18	12.11	2010.9	5674.52	15222	314.48	2186.51	3060	8630	16383	360	2996	158114	774324	1.76683e+06	42912.2	251971	1566.45	0.1	14817.5	0.1	1314.23	TC	replicate 1	KPL-4	KPL-4
3151	38.6	62.49	59.42	62.49	68.44	93.42	96.25	96.13	96.25	67.44	91.45	95.81	95.56	95.81	66.28	11.94	19.47	18.6	19.47	13.56	7023.96	6105.37	16238.6	240.16	3349.62	9746	9022	16383	320	5705	786056	1.81863e+06	4.41146e+06	71538	483553	6575.85	0.1	15753.1	0.1	2485.26	TC	replicate 1	KPL-4	KPL-4
3163	39.13	50.33	46.86	50.33	46.36	87.96	93.99	93.23	93.99	94.18	85.5	95.19	92.65	95.19	95.48	11.78	15.56	14.7	15.56	14.11	4410.35	5721.18	16007.8	259.25	3982.63	6265	7825	16383	312	6197	480722	1087731	2.71713e+06	49289	622985	3965.86	0.1	15592.1	0.1	3070.29	TC	replicate 1	KPL-4	KPL-4
3171	39.66	54.38	53.04	54.38	51.32	91.34	95.87	96.05	95.87	95.31	91.64	97.73	93.35	97.73	94.17	12.07	16.72	16.45	16.72	15.95	5623.34	6550.08	16093.2	268.36	2730.94	8430	9098	16383	316	3636	643349	1.4388e+06	3.42123e+06	58947.4	545347	5139.22	0.1	15611.1	0.1	1830.84	TC	replicate 1	KPL-4	KPL-4
3175	41.5	64.15	64.15	64.15	57.82	89.62	96.31	96.29	96.31	79.84	91.86	96.45	94.41	96.45	78.72	12.5	20.08	19.96	20.08	13.48	9776.29	7599.36	16219.2	241.35	3770.5	14571	10750	16383	288	6921	1.19982e+06	2405920	5074207	76410.5	538037	9304.29	0.1	15688	0.1	2902.39	TC	replicate 1	KPL-4	KPL-4
3188	40.21	61.47	61.47	61.47	54.96	85.7	94.91	94.66	94.91	93.14	83.04	95.37	95.63	95.37	93.28	12.24	19.13	19.08	19.13	15.88	9318.69	5935.48	16189.3	254.26	2288.77	13559	9366	16383	296	3168	1097137	1.70629e+06	4627062	73092.3	453241	8854.26	0.1	15685.8	0.1	1416.46	TC	replicate 1	KPL-4	KPL-4
3196	44.71	64.58	61.42	64.58	79.93	92.6	91.42	94.57	91.42	79.38	93.16	92.21	94.35	92.21	75.66	13.64	19.87	18.87	19.87	17.39	14669.2	6193.56	15993.5	234.13	3215.82	16383	8430	16383	272	4473	2.14207e+06	1.91962e+06	4471281	72564.7	763920	14169.3	0.1	15544.5	0.1	2339.84	TC	replicate 1	KPL-4	KPL-4
3197	41.28	167.88	66.73	149.81	53.19	94.58	65.5	95.7	12.27	93.49	91.59	74.98	96.29	22.22	94.63	12.79	25.24	20.69	15.44	16.32	13775.8	6217.63	16262.5	462.77	3671.16	16383	10210	16383	608	5053	1.77091e+06	3111789	5466602	86636.4	768228	12095.4	0.1	15620.8	182.28	2639.16	TC	replicate 1	KPL-4	KPL-4
3210	41.92	75.2	75.2	33.97	54.48	88.89	96.6	96.6	69.54	86.47	90.42	96.47	96.47	59.09	87.72	12.88	23.55	23.55	6.83	15.68	5853.68	5580.68	16291.4	283.68	2770.4	8258	9130	16383	320	4012	762242	2.43082e+06	7096184	10385.6	534785	5393.22	0.1	15717.1	55.21	1902.17	TC	replicate 1	KPL-4	KPL-4
3216	41.02	63.19	60.83	63.19	63.93	93.78	95.78	95.89	95.78	87.86	94.9	95.3	95.74	95.3	84.92	12.48	19.58	18.98	19.58	16.34	6840.3	5144.6	16242.3	239.15	2941.98	9314	7173	16383	280	4433	836646	1.54956e+06	4.59489e+06	72033.9	616865	6383.98	0.1	15677.9	0.1	2069.49	TC	replicate 1	KPL-4	KPL-4
3223	40.1	54.81	53.84	54.81	50.88	89	95.94	96.36	95.94	92.61	89.29	97.06	96.82	97.06	91.69	12.18	16.99	16.83	16.99	14.72	4055.75	7756.04	16145.2	242.48	2854.39	5525	9542	16383	284	3960	472443	1.75856e+06	3.59349e+06	54978.5	485686	3603.4	0.1	15675.6	0.1	2002.13	TC	replicate 1	KPL-4	KPL-4
3224	35.84	53.68	52.23	53.68	47.07	94.09	93.59	94.65	93.59	94.72	93.83	92.73	94.35	92.73	94.09	11.35	16.64	16.21	16.64	14.66	11040.3	8230.9	16131.4	234.8	3719.63	16383	10434	16383	264	5629	1.11611e+06	1790889	3.32869e+06	51087.9	628268	10568.5	0.1	15661.1	0.1	2823.56	TC	replicate 1	KPL-4	KPL-4
3226	39.73	59.1	57.81	59.1	51.59	92.39	95.94	95.89	95.94	93.96	87.76	96.74	95.98	96.74	93.68	12.31	18.48	18.15	18.48	15.86	4238.56	4580.34	16177.9	336.84	2401.77	5957	8350	16383	444	3196	504318	1.22907e+06	4186308	90387.3	474618	3630.15	0.1	15706.9	0.1	1413.39	TC	replicate 1	KPL-4	KPL-4
3232	39.46	54.81	54.81	54.81	43.36	91.08	95.49	95.49	95.49	86.69	88.6	92.93	92.93	92.93	84.59	12	17.1	17.1	17.1	12.44	4860.52	5498.16	16144.5	238.2	2023.25	7073	8598	16383	272	3280	550011	1.26263e+06	3.70751e+06	54702.3	245783	4416.22	0.1	15669.8	0.1	1146.85	TC	replicate 1	KPL-4	KPL-4
3233	36.29	56.2	56.2	56.2	45.14	87.82	93.37	93.33	93.37	94.19	88.34	93.71	94.04	93.71	94.32	10.87	17.41	17.38	17.41	14	6125.83	6239.99	16046	240.77	2310.91	8826	10010	16383	288	3408	568316	1.48491e+06	3805062	57295	355716	5665.4	0.1	15571.3	0.1	1426.61	TC	replicate 1	KPL-4	KPL-4
3241	36.02	55.98	54.48	38.6	45.78	91.76	93.71	93.51	68.76	94.77	92.08	94.61	93.09	67.18	94.32	11.28	17.18	17.07	8.33	14.32	4710.94	5974.35	16080.8	252.98	2803.64	6897	9518	16383	280	4004	470368	1384411	3.6795e+06	13787.1	451390	4258.57	0.1	15591	28.49	1907.23	TC	replicate 1	KPL-4	KPL-4
3242	36.5	60.23	54.38	30.75	47.93	93.46	93.09	95.77	70.16	94.91	93.67	93.2	95.68	71.43	93.43	11.2	17.65	16.8	7.7	14.75	6543.75	6418.63	16089.8	318.61	2778.34	9982	8622	16383	440	4245	645200	1.57014e+06	3.56777e+06	14845.4	475058	6095.55	0.1	15640.5	86.11	1905.94	TC	replicate 1	KPL-4	KPL-4
3244	44.39	71.89	71.89	71.89	59.54	93.81	95.01	95.01	95.01	94.25	96.63	94.29	94.29	94.29	93.74	13.73	22.17	22.17	22.17	17.69	12913.2	5378.17	16287.1	248.38	4002.37	16383	8334	16383	308	5069	1.9125e+06	2.07636e+06	6.28797e+06	95892.1	984066	12429	0.1	15680.6	0.1	3118.25	TC	replicate 1	KPL-4	KPL-4
3249	35.86	48.36	44.02	48.36	45.57	91.59	93.39	93.52	93.39	94.95	93.53	93.7	95.09	93.7	93.28	11.09	14.79	13.54	14.79	14.04	5656.95	6120.32	12482.5	314.73	3205.49	8538	8153	16383	376	4473	545996	1.05158e+06	1.79679e+06	54076.6	496087	5212.63	0.1	12108.2	0.1	2341.08	TC	replicate 1	KPL-4	KPL-4
3272	37.84	54.88	54.88	54.88	44.5	89.25	88.85	88.85	88.85	82.09	89.76	87.52	87.52	87.52	79.61	11.6	16.61	16.61	16.61	12.79	9534.42	9399.17	15960.5	239.09	1957.99	13411	11414	16383	276	2980	1.00751e+06	2.03726e+06	3459411	51821.7	251703	9070.13	0.1	15501.6	0.1	1125.67	TC	replicate 1	KPL-4	KPL-4
3274	39.78	62.22	62.22	62.22	50.52	94.99	94.66	94.66	94.66	90.08	92.98	96.16	96.16	96.16	90.44	12.29	19.31	19.31	19.31	14.32	3607.12	5792.71	16202.2	262.4	3361.06	4937	9422	16383	304	4901	427686	1.69658e+06	4745319	76851.5	541137	3146.65	0.1	15671	0.1	2460.62	TC	replicate 1	KPL-4	KPL-4
3278	43.53	71.3	71.3	71.3	58.25	92.79	96.5	96.5	96.5	76.84	93.2	96.01	96.01	96.01	74.22	13.38	22.16	22.16	22.16	14.9	4709.69	6679.14	16302.7	263.8	3702.05	6285	9726	16383	328	5845	662260	2.57584e+06	6.28724e+06	101736	645321	4237.45	0.1	15778.8	0.1	2817.8	TC	replicate 1	KPL-4	KPL-4
3280	38.6	58.78	58.78	58.78	46.48	94.11	93.94	93.94	93.94	92.56	97.34	95.57	95.57	95.57	93.44	11.8	17.98	17.98	17.98	14.21	2366.98	5830.14	16152.2	259.9	2719.09	3624	9506	16383	300	4577	258982	1.47954e+06	4.09902e+06	65954.9	430991	1914.6	0.1	15633.5	0.1	1810.74	TC	replicate 1	KPL-4	KPL-4
3300	35.38	52.88	52.55	52.88	45.96	90.62	94.55	93.88	94.55	94.51	90.71	97.44	92.38	97.44	94.86	10.94	16.4	16.26	16.4	14.35	5506.74	5938.08	16101.8	240.23	2829.44	8061	9658	16383	292	4497	517753	1.25496e+06	3.34268e+06	50770	457898	5062.55	0.1	15650.4	0.1	1957.16	TC	replicate 1	KPL-4	KPL-4
3310	48.47	79.33	77.46	79.33	73.11	92.49	95.72	95.66	95.72	67.19	93.12	97.17	95.06	97.17	58.79	14.68	24.49	24.07	24.49	16.19	8558	4583.12	16333.1	271.03	2863.46	11126	6785	16383	324	3864	1.44906e+06	2158376	7.43371e+06	127638	589679	8061.75	0.1	15775	0.1	1983.36	TC	replicate 1	KPL-4	KPL-4
3311	41.87	61.26	61.26	61.26	51.26	94.71	95.96	95.96	95.96	94.3	93.6	94.14	94.14	94.14	95.12	13.18	19.02	19.02	19.02	15.8	7722.15	7191.04	16250.5	241.15	2744.66	9910	9450	16383	288	3848	1.05373e+06	2.0433e+06	4617492	68522.6	537810	7253.78	0.1	15728.5	0.1	1864.36	TC	replicate 1	KPL-4	KPL-4
3314	43.2	61.85	61.57	61.85	54.81	93.69	96.33	96.44	96.33	95.88	93.71	97.87	98.71	97.87	94.93	13.62	19.31	19.23	19.31	17.1	10200.1	6084.93	16229.6	262.94	3685.82	14219	8866	16383	352	5525	1.48523e+06	1.78216e+06	4.71283e+06	77009.6	846433	9724.05	0.1	15733.2	0.1	2797.71	TC	replicate 1	KPL-4	KPL-4
3315	31.4	40.42	35.92	40.42	37.41	93.96	93.69	94.75	93.69	94.09	98.38	94.06	97.02	94.06	96.77	9.9	12.31	11.16	12.31	11.46	1671.89	6144.22	13352.3	229.65	1330.5	2416	9578	16383	264	1640	128677	731059	1.3054e+06	27324.5	137273	1243.41	0.1	12973.6	0.1	530.12	TC	replicate 1	KPL-4	KPL-4
3317	44.07	68.44	68.55	68.44	58.78	88.59	94.33	94.55	94.33	82.31	89.68	93.83	94.16	93.83	85.12	13.6	21.33	21.29	21.33	15.09	14332.1	5437.39	16262.9	261.39	4500.94	16383	8021	16383	312	5509	2.08092e+06	1.94314e+06	5.7915e+06	93410.9	805176	13812.3	0.1	15777.5	0.1	3572.66	TC	replicate 1	KPL-4	KPL-4
3321	36.33	59.06	59.06	59.06	49.43	90.61	95.38	95.38	95.38	87.96	91.67	94.51	94.51	94.51	87.54	11.28	18.38	18.38	18.38	13.2	6071.95	5782.94	16128	254.24	2681.12	8846	8922	16383	328	4068	606260	1.53493e+06	4.28077e+06	67482.6	366971	5611.55	0.1	15613.2	0.1	1804.85	TC	replicate 1	KPL-4	KPL-4
3343	37.48	51.76	51.33	22.74	45.46	93.04	95.59	94.2	85.86	94.22	91.34	92.68	95.51	90.24	97.04	11.6	15.91	15.35	6.59	14.04	5139.32	6166.22	16106.3	263.85	2371.16	7225	8522	16383	308	3280	543074	1.22621e+06	2.98177e+06	9001.12	366964	4714.91	0.1	15644.7	39.37	1534.79	TC	replicate 1	KPL-4	KPL-4
3348	43.21	65.01	63.19	65.01	66.41	93.61	92.73	94.4	92.73	77.04	91.12	91.41	95.25	91.41	74.09	13.38	20.17	19.76	20.17	14.3	8908.97	5984.04	16246.1	233.08	2516.99	12823	9566	16383	280	3792	1.25275e+06	1.91194e+06	4.98121e+06	74471.8	404193	8448.92	0.1	15688.4	0.1	1644.75	TC	replicate 1	KPL-4	KPL-4
3353	41.49	63.23	61.9	36.55	49.55	90.37	93.03	93.29	74.16	85.21	88.78	94.48	93.64	78.51	86.39	12.67	19.34	19.15	8.01	14.22	4751.62	4718.85	16237.4	251.6	3632.84	7065	7905	16383	272	5421	598968	1.38599e+06	4674560	12665.5	577337	4291.39	0.1	15742.2	31.13	2732.68	TC	replicate 1	KPL-4	KPL-4
3356	39.35	50.52	50.52	50.52	34.4	93.5	92.91	92.91	92.91	83.1	93.68	91.09	91.09	91.09	85.39	11.94	15.42	15.42	15.42	9.71	12669.6	6056.02	15843.4	261.01	4096.3	16383	7853	16383	304	11450	1.41786e+06	1.13124e+06	2.95947e+06	48754.8	303341	12178	0.1	15411.5	0.1	3220.36	TC	replicate 1	KPL-4	KPL-4
3358	41.01	62.76	60.45	62.76	53.41	93.68	95.03	95.16	95.03	96.09	95.85	96.76	95.2	96.76	98.45	12.88	19.38	18.78	19.38	16.55	7690.82	5861.63	16213	231.6	2450.58	10742	8938	16383	280	3284	1001467	1.72896e+06	4492194	68313	527082	7218.53	0.1	15706.2	0.1	1606.12	TC	replicate 1	KPL-4	KPL-4
3360	34.9	52.44	49.07	52.44	46.86	93.88	94.39	95.53	94.39	95.29	94.74	93.76	96.84	93.76	94.06	10.99	16.23	15.32	16.23	14.63	4472.34	4543.25	16029.1	308.49	2083.31	6393	6665	16383	416	2800	424218	939382	2954155	63784.9	350150	3860.11	0.1	15572.1	0.1	1027.07	TC	replicate 1	KPL-4	KPL-4
3367	35.54	51.48	49.23	51.48	42.45	92.94	95.62	95.39	95.62	89.19	95.61	94.49	97.45	94.49	85.08	10.99	15.81	15.11	15.81	12.5	5223.67	5912.11	16008.7	281.41	3122.63	7593	9106	16383	340	4941	495484	1.16092e+06	2.87047e+06	55258.1	383232	4759.4	0.1	15566.5	0.1	2254.21	TC	replicate 1	KPL-4	KPL-4
3372	41.27	59.21	58.46	59.21	53.84	84.12	91.69	91.92	91.69	86.95	82.62	93.26	89.74	93.26	88.26	12.22	17.95	17.89	17.95	14.72	7462.52	5650.45	16150.4	242.19	1818.45	10686	8041	16383	296	2688	875496	1429244	4058264	61260.5	309418	7006.45	0.1	15670.7	0.1	986.03	TC	replicate 1	KPL-4	KPL-4
3381	33.93	55.34	55.34	55.34	44.1	92.83	91.15	90.95	91.15	83.89	94.76	90.19	90.15	90.19	84.62	10.55	16.91	16.88	16.91	13.38	7290.07	5675.5	16084.9	237.69	2753.93	10870	9330	16383	284	4137	636899	1275021	3.60015e+06	53397.6	387248	6853.75	0.1	15593.3	0.1	1933.66	TC	replicate 1	KPL-4	KPL-4
3383	36.34	64.58	64.58	29.4	57.81	91.7	93.6	93.4	84.3	83.74	87.6	90.11	90.59	80.58	84.07	11.32	19.91	19.85	8.58	13.89	6031.86	5925.49	16246.5	269.15	2870.86	8950	8786	16383	300	4469	607275	1.84393e+06	5028662	15564.3	434743	5571.53	0.1	15713	44.67	2038.46	TC	replicate 1	KPL-4	KPL-4
3387	35.59	79.93	52.34	48.85	45.32	93.44	76.8	96.09	51.7	94.68	90.87	83.39	98.02	38.78	95.63	11.04	17.95	16.34	8.82	13.92	4506.82	4876.99	16097.8	316.71	2107.7	6793	7389	16383	420	2896	431239	1.2336e+06	3.37534e+06	19368.5	320930	3962.35	0.1	15636.5	84.25	1143.48	TC	replicate 1	KPL-4	KPL-4
3407	39.08	65.23	65.23	29.36	44.71	93.45	94.05	94.05	73.73	89.95	94.07	92.25	92.25	77.78	90.03	11.96	20.25	20.25	7.87	13.64	8570.87	6317.33	16234.2	261.78	3019.1	11902	8994	16383	292	6117	962738	2.0342e+06	5227481	12742	440864	8110.37	0.1	15700.7	37.31	2138.63	TC	replicate 1	KPL-4	KPL-4
3411	33.98	45.36	40.2	45.36	41.02	91.88	92.71	93.67	92.71	91.92	90.78	92.18	93.33	92.18	92	10.45	14.02	12.61	14.02	12.61	9724.44	7573.21	14908.5	227.22	3024.75	14755	10174	16383	260	4965	833395	1.16889e+06	1.86069e+06	35070.9	377512	9268.17	0.1	14488.6	0.1	2160.5	TC	replicate 1	KPL-4	KPL-4
3427	50.02	88.71	88.71	88.71	53.68	91.63	93.73	93.73	93.73	88.74	93.02	93.87	93.87	93.87	89.83	15.34	27.1	27.1	27.1	15.98	14915	5260.27	16334.3	247.19	3314.83	16383	10802	16383	300	3900	2.75503e+06	3.03313e+06	9418550	142535	664703	14374.9	0.1	15562	0.1	2414.69	TC	replicate 1	KPL-4	KPL-4
3432	34.3	58.35	58.03	58.35	48.47	92.71	96	95.74	96	92.78	89.81	96.77	96.26	96.77	95.92	10.7	18.12	18.05	18.12	14.41	7305.34	5972.13	16151	236.32	2601.18	10370	9594	16383	288	3660	656468	1.54043e+06	4.13231e+06	60956	424206	6848.9	0.1	15675.6	0.1	1752.78	TC	replicate 1	KPL-4	KPL-4
3433	36.13	50.82	49.11	50.82	45.25	93.71	93.99	95.09	93.99	95.31	88.28	95.54	96.21	95.54	97.89	11.25	15.8	15.4	15.8	14.17	8716.67	8269.57	16114	236.14	2410.26	13279	10398	16383	280	2976	866698	1.6204e+06	3.00331e+06	46270.3	380034	8256.25	0.1	15685.2	0.1	1514.04	TC	replicate 1	KPL-4	KPL-4
3434	34.52	52.88	52.45	52.88	45.68	93.22	93.7	95.23	93.7	94.64	88.79	95.72	93.94	95.72	94.76	10.87	16.5	16.19	16.5	14.22	8954.17	6877.68	16034.7	228.21	2368	14235	8814	16383	268	3020	830710	1.4707e+06	3.30206e+06	48799.7	376326	8501.83	0.1	15546.4	0.1	1563.68	TC	replicate 1	KPL-4	KPL-4
3437	35.31	57.17	56.41	57.17	50.18	94.19	95.62	95.37	95.62	94.62	91.63	92.4	93.32	92.4	96.31	10.97	17.9	17.81	17.9	15.63	6733.97	5855.81	16213.1	245.49	4100.84	10610	8814	16383	284	5417	635941	1.47388e+06	4.04028e+06	61788	786491	6281.57	0.1	15725.6	0.1	3181	TC	replicate 1	KPL-4	KPL-4
3457	40.97	62.55	61.69	62.55	64.47	93.77	96.16	96	96.16	87.19	90.24	96.31	94.4	96.31	88.47	12.54	19.31	19.21	19.31	15.46	12221.3	6694.57	16246.1	238.57	2640.96	16383	9238	16383	276	3920	1.51005e+06	1.96072e+06	4710877	69873.9	495516	11741.2	0.1	15765	0.1	1704.83	TC	replicate 1	KPL-4	KPL-4
3466	37.58	57.55	56.48	57.55	50.72	94.34	95.74	96.25	95.74	94.38	93.68	94.63	96.22	94.63	91.45	11.58	17.77	17.56	17.77	15.14	5846.82	5900.23	16136.1	233.81	2720.26	8157	8934	16383	280	3648	615403	1.46297e+06	3.90698e+06	57972.2	490024	5378.37	0.1	15642	0.1	1863.91	TC	replicate 1	KPL-4	KPL-4
3492	36.67	53.69	48.8	53.69	47.46	89.53	94.14	95.99	94.14	95.17	88.94	94.98	95.21	94.98	95.42	11.16	16.56	15.23	16.56	14.43	4537.08	5826.04	16024.3	243.09	2009.15	6921	9290	16383	304	3196	443571	1.25552e+06	2.91993e+06	52385.9	328492	4080.9	0.1	15598.3	0.1	1148.69	TC	replicate 1	KPL-4	KPL-4
3493	36.67	51.62	48.68	51.62	47.67	93.47	94.4	95.48	94.4	93.29	90.53	94.07	94.24	94.07	93.2	11.35	16.09	15.16	16.09	14.77	6903.87	7552.93	15880.1	231.87	3623.78	10238	9034	16383	288	5049	697940	1.53654e+06	2.86722e+06	47170.6	621124	6447.73	0.1	15392.7	0.1	2731.7	TC	replicate 1	KPL-4	KPL-4
3502	36.19	60.71	60.71	37.13	45.57	94.66	92.38	92.38	81.27	94.77	99.18	91.68	91.68	77.09	94.16	11.35	18.71	18.71	9.74	14.13	5773.38	6543.01	16194	259.98	3128.54	8470	10898	16383	292	5877	583655	1.79928e+06	4.45323e+06	19360.1	490684	5309.03	0.1	15598.9	35.48	2232.13	TC	replicate 1	KPL-4	KPL-4
3508	39.62	66.74	66.42	66.74	56.84	93.59	94.68	94.58	94.68	94.03	96.32	93.85	93.83	93.85	94.07	12	20.75	20.71	20.75	16.64	10668.5	5298	16266.5	249.71	2940.45	15387	8386	16383	300	4201	1.20723e+06	1.79193e+06	5.48149e+06	84459.7	639786	10192.1	0.1	15694.6	0.1	2048.15	TC	replicate 1	KPL-4	KPL-4
3509	43.81	80.89	67	80.89	72.74	94.11	83.29	81.01	83.29	74.53	93.47	84.51	80.33	84.51	67.46	13.65	21.57	18.71	21.57	16.39	5171.21	8006.36	16124.2	232.06	2805.13	6913	11982	16383	328	4285	757277	2.92448e+06	4.43403e+06	84765.9	591672	4711.19	0.1	15573.5	0.1	1948.72	TC	replicate 1	KPL-4	KPL-4
3513	39.99	65.98	66.05	65.98	54.05	91.56	95.39	95.86	95.39	88.07	88.62	96.04	94.06	96.04	85.8	12.39	20.37	20.25	20.37	16.27	10238.4	5256.47	16267.4	252.07	2473.41	14871	7621	16383	308	3160	1.23523e+06	1.71228e+06	5.23816e+06	82110	514500	9778.12	0.1	15703.4	0.1	1597.1	TC	replicate 1	KPL-4	KPL-4
3519	48.53	66.84	66.08	66.84	46.64	84.04	91.53	91.16	91.53	90.62	83.94	92.99	91.4	92.99	93.07	14.3	20.39	20.31	20.39	14.09	12190.7	6307.89	16228.7	236.32	2682.82	16383	8169	16383	300	3384	1.95765e+06	2.06003e+06	5259461	77176	418544	11698.2	0.1	15741.3	0.1	1806.38	TC	replicate 1	KPL-4	KPL-4
3520	37.47	52.66	49.44	52.66	46.86	94.22	96.1	95.84	96.1	94.87	94.47	96.57	99.12	96.57	94.66	11.58	16.19	15.49	16.19	14.43	5915.02	6572	16062.8	234.27	2923.57	8542	10282	16383	296	3884	622582	1.35339e+06	3.02719e+06	48243.9	477998	5454.56	0.1	15535.7	0.1	2035.36	TC	replicate 1	KPL-4	KPL-4
3522	39.08	63.83	63.83	63.83	49.37	91.37	94.69	94.69	94.69	85.57	91.91	94.06	94.06	94.06	87.67	12	20.02	20.02	20.02	14.06	7819.58	6666.09	16239.5	351.4	3649.51	12018	9854	16383	480	5489	884855	2.09936e+06	5.11432e+06	110666	566322	7375.22	0.1	15717.3	0.1	2777.26	TC	replicate 1	KPL-4	KPL-4
3531	38.7	55.55	50.89	55.55	59.75	89.08	96.06	95.03	96.06	78.51	86.42	96.88	96.49	96.88	82.59	11.85	16.99	15.54	16.99	14.17	11883.5	5591.04	13564.2	229.65	3194.67	16383	7341	16383	268	5201	1.31011e+06	1267676	2573235	52069.7	503715	11415.9	0.1	13152	0.1	2322.21	TC	replicate 1	KPL-4	KPL-4
3532	36.34	52.13	50.51	52.13	44.29	94.14	94.64	94.55	94.64	94.69	91.7	91.89	94.99	91.89	93.28	11.3	15.96	15.59	15.96	13.75	7447.19	8093.3	15998.4	251.72	2560.55	11134	10710	16383	296	3776	746671	1.61953e+06	3.05498e+06	50370.6	380295	6986.79	0.1	15519.4	0.1	1668.17	TC	replicate 1	KPL-4	KPL-4
3537	43.1	66.46	63.07	66.46	73.1	92.94	95.57	96.66	95.57	73.16	92.4	95.61	96.69	95.61	69.47	13.46	20.55	19.61	20.55	14.43	11847.2	6612.15	16268.2	235.05	5241.8	15611	8634	16383	272	8109	1.68562e+06	2192403	4913549	77934.8	857024	11351.4	0.1	15802.6	0.1	4373.74	TC	replicate 1	KPL-4	KPL-4
3539	37.73	58.13	57.7	58.13	51.37	93.84	93.04	93.99	93.04	91.29	93.02	94.75	91.26	94.75	89.82	11.69	17.96	17.75	17.96	15.3	5005.85	5313.47	16209.8	234.88	2450.51	6949	9194	16383	284	2988	537300	1.34622e+06	4012490	59508.2	450607	4549.44	0.1	15676.4	0.1	1566.04	TC	replicate 1	KPL-4	KPL-4
3541	38.48	57.87	57.87	57.87	48.9	94.4	96.41	96.41	96.41	86.25	94.29	99.03	99.03	99.03	87.23	12.18	18.12	18.12	18.12	14.11	6515.44	5314.65	16193.8	236.97	2950.34	9674	7849	16383	280	4197	758964	1.37084e+06	4176957	61124.1	461507	6063.39	0.1	15703.5	0.1	2109.84	TC	replicate 1	KPL-4	KPL-4
3543	36.13	56.09	51.68	56.09	49.39	92.87	94.44	95.87	94.44	94.01	94.61	93.72	94.7	93.72	90.3	11.3	17.42	16.13	17.42	15.14	4478.72	4502.32	16028.4	372.03	3419.19	6441	6945	16383	464	4645	449045	1.07327e+06	3.2741e+06	88684.9	615929	3770.71	0.1	15565.5	0.1	2247.11	TC	replicate 1	KPL-4	KPL-4
3554	40.2	60.93	59.64	60.93	62.85	94.59	92.63	93.63	92.63	85.43	89.63	91.78	93.93	91.78	80.69	12.58	18.82	18.46	18.82	15.18	4879.14	5412.57	16226.6	231.28	1654.24	7177	8894	16383	288	2180	606924	1.50643e+06	4340685	64370.7	299370	4426.74	0.1	15735.6	0.1	849.83	TC	replicate 1	KPL-4	KPL-4
3555	39.03	52.88	50.19	52.88	48.8	93.2	95.78	95.88	95.78	95.43	90.3	97.44	96.97	97.44	95.49	11.91	16.39	15.64	16.39	14.93	5182.22	6186.89	16104.6	234.68	2508.9	7993	8149	16383	268	3568	577790	1.30497e+06	3095363	49500.3	439426	4717.96	0.1	15649.2	0.1	1604.72	TC	replicate 1	KPL-4	KPL-4
3556	39.99	62.97	60.89	62.97	60.5	93.5	95.98	95.37	95.98	88.48	90.41	95.68	95.44	95.68	87.9	12.44	19.49	18.98	19.49	15.66	2221.95	4335.22	16241.8	428.11	2256.38	2968	6513	16383	572	2992	269920	1.29315e+06	4594741	127700	434623	1509.49	0.1	15673	0.1	1116.12	TC	replicate 1	KPL-4	KPL-4
3559	35.15	49.97	49.33	49.97	44.07	94.87	95.47	95.76	95.47	93.89	94.35	95.57	91.95	95.57	91.33	11.04	15.46	15.18	15.46	13.54	5656.15	6084.71	15929.1	231.17	1905.39	8442	8161	16383	272	2352	541213	1.14166e+06	2.8827e+06	43373.1	274270	5207.76	0.1	15413.6	0.1	1005.11	TC	replicate 1	KPL-4	KPL-4
3561	35.05	56.48	53.85	56.48	37.31	93.32	92.48	93.2	92.48	75.5	92.41	91.05	94.35	91.05	78.22	10.89	17.54	16.77	17.54	10.34	6235.09	6532.94	16173.5	295.13	4978.42	9070	10090	16383	348	8574	581046	1.57908e+06	3572867	71336.6	418372	5790.71	0.1	15723.8	0.1	4146.04	TC	replicate 1	KPL-4	KPL-4
3566	38.37	62.98	62.65	62.98	61.04	95.09	95.02	94.78	95.02	83.7	94.51	95.07	93.14	95.07	83.7	12.03	19.12	19.05	19.12	13.85	6551.47	6138.67	16186.8	235.59	3689.86	8970	8986	16383	276	5929	744082	1762150	4.61287e+06	67629	555697	6111.2	0.1	15588	0.1	2805.95	TC	replicate 1	KPL-4	KPL-4
3571	40.85	60.61	60.18	60.61	52.02	90.07	95.59	96.18	95.59	93.41	87.91	94.36	96.22	94.36	90.41	12.73	18.89	18.71	18.89	15.23	11435.1	5958.12	16202.9	236.9	2554.61	15479	7993	16383	272	3284	1455733	1.67066e+06	4.45567e+06	66427.6	465499	10974.8	0.1	15668.3	0.1	1658.4	TC	replicate 1	KPL-4	KPL-4
3573	44.6	71.31	68.31	71.31	82.54	95.64	92.24	94.6	92.24	75.94	96.73	91.08	94.88	91.08	71.43	13.94	21.8	21.09	21.8	15.52	4302.45	6292.02	16276.8	254.78	3606.38	5617	9570	16383	308	4753	656903	2.34802e+06	5.6881e+06	95078.4	682657	3830.16	0.1	15702.1	0.1	2681.88	TC	replicate 1	KPL-4	KPL-4
3574	41.39	72.53	72.53	29.83	53.31	90.09	94.93	94.93	78.98	87.47	93.33	95.45	95.45	82.14	87.85	12.61	22.39	22.39	7.7	15.76	9138.97	4062.32	16286	266.32	3834.22	12563	7577	16383	308	4913	1.14061e+06	1.59876e+06	6409533	12409.2	748116	8674.84	0.1	15456.7	45.82	3021.9	TC	replicate 1	KPL-4	KPL-4
3583	42.24	65.38	64.63	65.38	61.42	90.99	95.98	96.17	95.98	76.38	92.43	96.96	97.33	96.96	77	12.96	20.46	20.42	20.46	14.56	5014.56	4425.88	16259.2	232.99	3849.87	6949	6717	16383	268	5721	661320	1.45461e+06	5323446	76573.6	640658	4562.26	0.1	15743	0.1	2969.9	TC	replicate 1	KPL-4	KPL-4
3584	41.16	64.15	64.15	44.33	53.36	93.45	95.81	95.83	71.68	94.67	95.15	96.25	96.38	67.52	92.39	12.79	19.89	19.88	9.12	16.04	5170.45	4663.21	16216	259.9	3213.12	7485	8850	16383	288	4088	664670	1.44919e+06	5.0327e+06	16975.5	649655	4718.16	0.1	15629.6	35.4	2348.98	TC	replicate 1	KPL-4	KPL-4
3589	42.52	54.06	52.66	54.06	45.91	80.03	83.76	82.3	83.76	82.01	79.86	85.45	83.74	85.45	81.85	12.13	15.96	15.52	15.96	13.12	7826.28	7218.26	15944.5	234.62	2519.03	11874	9218	16383	276	3720	905148	1.44443e+06	3.01815e+06	46949.2	340593	7370.59	0.1	15471	0.1	1682.66	TC	replicate 1	KPL-4	KPL-4
3599	38.6	65.65	58.56	30.86	44.67	92.82	88.57	85.27	87.02	87.64	91.97	89.74	84.84	89.24	87.38	12.05	18.03	14.72	9.15	12.63	1772.45	5853.59	8132.72	259.7	2792.7	2616	9438	14739	296	3660	202043	1.49524e+06	1383816	17070.3	349712	1332.14	0.1	7740.36	43.2	1964.54	TC	replicate 1	KPL-4	KPL-4
3600	36.34	54.97	54.97	54.97	45.57	94.57	93.06	93.06	93.06	95.47	92.02	92.83	92.83	92.83	97.91	11.23	16.98	16.98	16.98	14.24	6340.46	6609.33	16093.8	230.17	2026.15	9038	9186	16383	276	2544	627794	1495807	3.6423e+06	52091.3	322842	5896.14	0.1	15612.4	0.1	1189.75	TC	replicate 1	KPL-4	KPL-4
3603	39.87	61.26	61.26	61.26	59.21	94.83	93.08	93.18	93.08	86.18	94.35	93.02	92.83	93.02	83.87	12.63	18.27	18.24	18.27	15.69	9944.14	7149.91	16139.4	228.63	2138.15	13103	9078	16383	300	2860	1.24524e+06	1.87396e+06	4216645	59922.6	413629	9472.46	0.1	15680.2	0.1	1281.7	TC	replicate 1	KPL-4	KPL-4
3609	37.62	55.67	55.02	55.67	43.81	94.37	92.31	91.9	92.31	93.37	96.48	93.59	94.05	93.59	92.77	11.64	17.01	16.88	17.01	13.54	10767	8319.47	16014	236.04	1904.3	15403	10546	16383	276	2560	1.14671e+06	1.88976e+06	3.58427e+06	53615.6	274114	10294.6	0.1	15495	0.1	1019.82	TC	replicate 1	KPL-4	KPL-4
3610	34.94	52.34	48.64	52.34	46.32	93.44	92.74	95.68	92.74	94.42	91.96	92.73	96.85	92.73	96.2	10.89	16.19	15.35	16.19	14.46	7529.41	6659.95	15972.6	234.74	2424.41	11302	8398	16383	292	3556	701663	1.3715e+06	2.95702e+06	48340.4	398402	7081.12	0.1	15552.8	0.1	1543.98	TC	replicate 1	KPL-4	KPL-4
3611	35.05	56.42	55.67	56.42	50.25	93.89	94.49	94.33	94.49	91.66	89.43	93.81	94.13	93.81	90.4	10.97	17.3	17.25	17.3	14.48	5731.99	5549.18	16110.7	230.37	2663.29	8326	7957	16383	276	3592	541316	1.30436e+06	3.76678e+06	54149.8	438767	5287.82	0.1	15646.2	0.1	1806.87	TC	replicate 1	KPL-4	KPL-4
3612	37.73	59.42	55.99	59.42	53.26	93.34	95.34	94.93	95.34	94.51	92.69	96.26	95.85	96.26	97.42	11.74	18.43	17.5	18.43	16.34	10653.4	4903.1	16142	228.54	2706.79	16383	8033	16383	300	3412	1152336	1.30752e+06	3.88156e+06	60944.3	567550	10189.3	0.1	15656.5	0.1	1874.56	TC	replicate 1	KPL-4	KPL-4
3616	36.12	51.8	48.68	51.8	47.36	90.71	93.02	94.64	93.02	94.63	88.14	92.53	97.26	92.53	93.86	11.18	16.19	15.23	16.19	14.68	6776.77	6309.49	16010.1	233.64	4552.89	9862	9458	16383	268	7421	665356	1.29933e+06	2.91735e+06	48114.1	770905	6300.3	0.1	15544.4	0.1	3636.45	TC	replicate 1	KPL-4	KPL-4
3622	38.49	56.53	53.84	43.97	46.54	94.68	94.12	95.1	92.94	94.69	92.88	94.35	94	91.59	95.24	11.89	17.32	16.8	13.28	14.54	8372.3	6983.78	16101	430.99	2936	12391	9630	16383	532	4008	929984	1.64447e+06	3570267	59707.9	487358	7896.33	0.1	15623.5	206.49	2019.78	TC	replicate 1	KPL-4	KPL-4
3648	37.84	53.16	47.94	53.16	48.68	93.75	95.75	95.88	95.75	95.12	94.57	94.75	96.46	94.75	91.55	11.69	16.19	14.99	16.19	15.23	5695.45	4636.85	15940.1	355.97	3406.07	8073	6821	16383	428	4621	611318	954877	2811740	73305.3	620650	4991.15	0.1	15491.8	0.1	2269.83	TC	replicate 1	KPL-4	KPL-4
3652	35.59	55.71	54.1	55.71	43.76	91.46	94.4	94.86	94.4	86.06	91.48	94.76	96.5	94.76	86.83	10.87	17.41	16.96	17.41	13	5084.02	5732.12	16159.6	239.43	2886.86	7273	9570	16383	280	4321	471663	1.36405e+06	3.65048e+06	56975.5	383121	4631.69	0.1	15653.7	0.1	1998.75	TC	replicate 1	KPL-4	KPL-4
3681	35.59	54.6	51.37	33.48	47.29	94.36	92.06	94.46	86.03	86.76	89.27	91.46	95.21	82.18	85.59	11.11	16.52	15.95	9.6	13.69	4816.64	6089.36	16150.5	262.41	2575.34	6993	9774	16383	296	3496	466895	1.30466e+06	3.22512e+06	18995.7	379278	4356.31	0.1	15664.9	37.94	1695.02	TC	replicate 1	KPL-4	KPL-4
3687	37.15	52.02	51.59	52.02	44.71	91.67	90.57	90.55	90.57	85.63	90.24	89.83	89.81	89.83	84.57	11.42	15.81	15.8	15.81	13.36	5781.88	8441.73	16002.4	233.72	2952.12	8125	11042	16383	284	6193	591730	1.65765e+06	3.13563e+06	45894.2	413888	5337.68	0.1	15563.2	0.1	2075.99	TC	replicate 1	KPL-4	KPL-4
3690	37.52	60.43	57.67	60.43	53.19	92.84	95.04	96.31	95.04	90.25	91.6	95.24	93.63	95.24	92.31	11.51	18.57	18	18.57	15.52	9694.75	5036.39	16204.4	233.06	2185.05	13867	7797	16383	284	2956	1.00831e+06	1.36402e+06	4.12576e+06	63119.3	413610	9254.69	0.1	15769.1	0.1	1352.8	TC	replicate 1	KPL-4	KPL-4
3691	36.89	55.27	54.27	55.27	48.25	93.78	93.81	94.44	93.81	94.25	87.6	93.39	96.48	93.39	94.99	11.32	17.22	16.91	17.22	14.9	7641.67	8030.97	16150.8	241.12	2473.2	11186	11294	16383	284	3808	769349	1.87101e+06	3628342	56175	431115	7165.5	0.1	15592.8	0.1	1584.81	TC	replicate 1	KPL-4	KPL-4
3695	36.98	61.14	60.71	61.14	49.23	91.36	94.32	94.42	94.32	95.01	90.32	93.59	93.87	93.59	97.7	11.46	18.85	18.82	18.85	15.18	9547.47	6699.87	16193.9	244.04	3237.06	13879	9522	16383	300	4125	985052	1.87029e+06	4.5071e+06	68124.9	585814	9067.24	0.1	15598.4	0.1	2336.74	TC	replicate 1	KPL-4	KPL-4
3711	37.2	52.08	46.43	52.08	45.57	90.37	94.25	93.78	94.25	94	88.93	94.53	93.69	94.53	92.99	11.58	15.86	14.48	15.86	14.02	7270.43	6452.44	15878.9	246.53	2171.5	10170	8494	16383	304	2784	765245	1.27508e+06	2615984	48716.5	335161	6790.03	0.1	15460.7	0.1	1275.17	TC	replicate 1	KPL-4	KPL-4
3720	40.91	70.71	69.04	30.01	59.2	93.62	95.1	95.84	71.01	87.92	96.1	93.75	96.52	68.89	87.83	12.77	21.59	21.38	6.9	16.82	9147.74	5140.78	16289.8	258.36	3410.91	13699	7493	16383	284	4441	1.17215e+06	1.88205e+06	5848503	9673.41	757759	8651.35	0.1	15673.9	29.87	2498.59	TC	replicate 1	KPL-4	KPL-4
3721	34.84	56.8	56	56.8	47.07	93.38	91.83	92.81	91.83	91.73	95.02	92.13	94.28	92.13	91.41	10.82	17.41	17.21	17.41	14.48	6828.29	6816.69	16095.6	250.64	2847.8	9966	10162	16383	296	4084	627803	1.62214e+06	3.74316e+06	59643	469163	6371.93	0.1	15610.4	0.1	1959.52	TC	replicate 1	KPL-4	KPL-4
3722	50.52	84.35	84.35	84.35	82.35	86.08	81.25	81.25	81.25	58.45	83.3	80.79	80.79	80.79	45.76	15.32	20.68	20.68	20.68	15.81	14993.8	3616.67	16367.3	244.14	5200.07	16383	6189	16383	292	5865	2.76334e+06	1.21423e+06	5.49503e+06	81966.9	1.02111e+06	14468.3	0.1	0.1	0.1	4307.69	TC	replicate 1	KPL-4	KPL-4
3734	39.77	63.73	63.73	44	48.69	93.72	95.2	95.2	76.93	94.1	92.63	94.23	94.23	74.65	92.35	12.29	19.64	19.64	10.62	14.65	5229.92	5311.94	16246.3	275.83	2796.76	7109	10206	16383	320	4145	620096	1.60881e+06	4920459	24442.3	471227	4777.51	0.1	15708.2	51.36	1960.31	TC	replicate 1	KPL-4	KPL-4
3741	36.02	54.6	52.62	54.6	48.8	93.04	91.33	93.49	91.33	86.68	94.44	88.31	92.91	88.31	88.57	11.13	16.63	16.18	16.63	14.28	5482.67	5844.83	16117.4	240.6	2831.09	8234	9002	16383	272	4064	533737	1.26929e+06	3.31239e+06	52249.4	453454	5022.26	0.1	15628.2	0.1	1926.72	TC	replicate 1	KPL-4	KPL-4
3745	39.46	64.05	60.83	47.02	54.7	94.33	94.58	95.55	68.05	85.28	93.36	95.05	97.2	71.86	82.78	12.31	19.62	18.95	9.41	14.99	7400.96	5490.07	16222.6	273.25	3015.92	10074	7977	16383	332	3820	880590	1.66047e+06	4.57583e+06	18984	531993	6948.55	0.1	15686.2	48.77	2123.65	TC	replicate 1	KPL-4	KPL-4
3749	35.26	51.01	50.19	51.01	47.18	89.66	94.93	95.54	94.93	95.12	87.84	94.11	95.68	94.11	96.99	10.84	15.86	15.66	15.86	14.54	6978.34	5365.15	15967.3	308.3	2976.01	10934	7477	16383	396	3992	644503	1.06022e+06	3075613	60924.4	494000	6545.93	0.1	15549.3	0.1	2135.86	TC	replicate 1	KPL-4	KPL-4
3775	37.84	53.95	48.68	29.4	48.37	94.05	95.29	95.46	69.44	95.01	93.49	93.74	93.06	66.28	96.29	11.76	16.71	15.13	6.75	14.63	6027.1	6382.03	16032.8	250.23	2313.53	8490	9942	16383	280	2924	654438	1.39923e+06	2.88146e+06	8952.86	388845	5571.23	0.1	15571.5	25.75	1457.33	TC	replicate 1	KPL-4	KPL-4
3777	40.7	66.08	65.13	37.62	54.59	92.39	94.96	95.21	67.7	88.73	91.92	96.13	92.49	66.04	88.91	12.54	20.61	20.4	7.49	15.91	10118.8	5662.79	16252.8	253.51	2782.94	14791	9490	16383	272	4785	1.25027e+06	1889400	5.3146e+06	11179.4	553414	9642.81	0.1	15706.3	29.02	1902.84	TC	replicate 1	KPL-4	KPL-4
3778	37.62	59.43	59.43	59.43	51.11	93.36	93.37	93.45	93.37	90.79	94.02	94.36	94.51	94.36	90.98	11.53	18.38	18.37	18.38	14.54	8619.52	7704.44	16200	250.68	2750.77	12234	10182	16383	296	4185	900070	2044943	4.29312e+06	66535.7	456611	8151.31	0.1	15650.5	0.1	1862.43	TC	replicate 1	KPL-4	KPL-4
3783	35.79	60.61	59.97	35.79	45.26	92.48	95.71	95.69	79.49	91.85	92.74	97.79	94.14	77.46	90.83	11.13	18.98	18.77	9.57	13.81	6930.33	6302.07	16225.8	265.9	3816.65	9934	10098	16383	304	5253	674666	1.78284e+06	4488961	19137.2	571615	6469.94	0.1	15660.3	41.42	2940.46	TC	replicate 1	KPL-4	KPL-4
3784	35.05	63.24	46.8	33.34	45.69	91.41	90.56	95.82	44.11	94.91	88.89	91.54	98	44.19	97.85	10.92	16.98	14.57	6.75	14.04	7009.12	6343.24	15973.8	278.88	2838.67	10950	8898	16383	312	3732	656093	1.43559e+06	2664844	9977.94	439316	6544.72	0.1	15537.3	50.39	1946.51	TC	replicate 1	KPL-4	KPL-4
3786	37.31	61.95	61.42	61.95	50.52	90.44	95.34	94.89	95.34	95.04	91.24	93.94	94.74	93.94	96.89	11.53	19.16	19.03	19.16	15.44	8173.71	6885.99	16203	250.08	3742.03	12006	10522	16383	312	4501	853517	1.98527e+06	4.61074e+06	72100.5	700550	7689.31	0.1	15604.8	0.1	2837.97	TC	replicate 1	KPL-4	KPL-4
3792	39.78	64.68	63.83	64.68	52.45	94.66	94.43	94.54	94.43	92.18	93.01	94.94	95.42	94.94	91.1	12.31	19.95	19.84	19.95	15.81	11180.7	6042.96	16243.1	240.82	2754.91	15923	9310	16383	284	3696	1.33031e+06	1.88803e+06	5020863	75240.6	540964	10708.5	0.1	15646.1	0.1	1866.68	TC	replicate 1	KPL-4	KPL-4
3793	36.5	55.09	52.66	55.09	45.57	93.33	94.96	95.61	94.96	94.87	94.56	94.47	94.5	94.47	92.66	11.25	16.66	16.13	16.66	13.96	4905.18	6849.34	16102.8	266.47	2755.4	6829	10462	16383	312	3788	487722	1.49314e+06	3.28929e+06	58088.7	421844	4388.86	0.1	15600.2	0.1	1827.04	TC	replicate 1	KPL-4	KPL-4
3802	38.91	63.29	63.29	63.29	50.23	91.99	92.4	92.45	92.4	94.41	92.59	92.69	92.82	92.69	96.39	11.96	19.41	19.39	19.41	15.32	9631.79	4854.99	16195.1	239.09	3166.51	13955	6973	16383	268	4349	1.08191e+06	1.43608e+06	4783671	70722.6	583585	9147.78	0.1	15681.7	0.1	2302.45	TC	replicate 1	KPL-4	KPL-4
3805	36.99	55.02	55.02	55.02	45.67	94.73	95.19	95.19	95.19	89.79	92.52	97.29	97.29	97.29	90.4	11.6	17.13	17.13	17.13	13.08	5651.03	7141.99	16147.3	238.74	2424.22	8434	10462	16383	296	3808	597146	1.64607e+06	3721596	55025.1	325758	5186.78	0.1	15604.9	0.1	1523.9	TC	replicate 1	KPL-4	KPL-4
3808	39.2	57.98	54.33	57.98	56.09	95.08	95.84	95.25	95.84	94.75	92.31	94.28	95.08	94.28	94.72	12.31	18	17.05	18	17.05	10832.8	5545.88	16178.5	236.97	3062.09	15335	7113	16383	272	4044	1.28892e+06	1.41202e+06	3695140	60333.6	699375	10368.4	0.1	15742.7	0.1	2221.93	TC	replicate 1	KPL-4	KPL-4
3814	39.34	62.65	60.71	62.65	44.81	93.04	94.98	96.24	94.98	91.9	94.24	95.66	97.34	95.66	92.51	12.5	19.45	18.94	19.45	13.3	7268.8	4180.03	16195.1	236.73	3755.87	10502	6237	16383	280	5253	892081	1.24164e+06	4.56135e+06	70319.9	521888	6816.64	0.1	15691.9	0.1	2899.57	TC	replicate 1	KPL-4	KPL-4
3815	40.63	136.1	66.84	106.78	56.63	94.23	62.25	96.43	0	78.92	95.22	80.34	96.57	29.54	78.45	12.46	23.73	20.79	13.12	14.79	8483.65	4640.39	16268.7	380.79	2917.07	11834	7573	16383	480	3744	1.03412e+06	2.05214e+06	5522825	51485.6	501207	7907.22	0.1	15718	128.31	1932.65	TC	replicate 1	KPL-4	KPL-4
3820	38.49	57.92	56.1	57.92	48.58	93.93	94.5	95.95	94.5	94.52	93.68	94.33	95.42	94.33	93.06	11.94	17.83	17.35	17.83	15.13	4835.07	6657.69	16141.3	240.57	2642.84	6545	10490	16383	296	3728	541096	1.66186e+06	3.81423e+06	60050.7	474979	4382.7	0.1	15637.6	0.1	1790.68	TC	replicate 1	KPL-4	KPL-4
3838	36.44	56.31	55.34	56.31	57.12	93.83	92.36	93.71	92.36	82.39	93.75	93.15	92.63	93.15	85	11.28	17.36	17.16	17.36	14.19	7236.53	7337.34	16155.5	238.06	2825.85	10582	9206	16383	280	5117	722538	1.73688e+06	3.73692e+06	56353.1	446737	6760.06	0.1	15631.5	0.1	1925.37	TC	replicate 1	KPL-4	KPL-4
3843	40.95	68.23	65.55	68.23	76.34	94.78	94.74	95.6	94.74	85.76	92.48	94.05	95.82	94.05	83.84	12.73	20.89	20.44	20.89	16.19	11306.3	5768.65	16260.5	240.47	2704.59	15639	8554	16383	292	3404	1.43934e+06	1.97752e+06	5337397	82434.5	556963	10825.9	0.1	15593.3	0.1	1804.4	TC	replicate 1	KPL-4	KPL-4
3876	44.56	93.99	91.73	93.99	80.34	90.67	92.52	94.02	92.52	78.37	92.67	93.24	94.76	93.24	81.74	13.44	28.83	28.44	28.83	15.74	9797.06	4059.84	16346.8	243.69	3924.72	13871	7829	16383	292	5081	1.38986e+06	2.65003e+06	10384642	159068	769024	9312.8	0.1	15714.3	0.1	3057.65	TC	replicate 1	KPL-4	KPL-4
3882	33.97	57.07	54.6	57.07	49.87	93.56	96.11	95.49	96.11	84.47	91.96	93.43	95.22	93.43	82.99	10.89	17.74	16.98	17.74	13.44	4730.14	4759.1	16201.8	234.06	2426.9	7393	8177	16383	276	3128	440800	1.17606e+06	3666742	57840.8	344291	4293.81	0.1	15728.4	0.1	1574.6	TC	replicate 1	KPL-4	KPL-4
3886	37.84	57.06	54.6	57.06	49.11	92.74	93.5	95.06	93.5	94.55	91.76	92.24	96.01	92.24	97.69	11.62	17.72	17.08	17.72	15.13	5779.06	6276.79	16162.7	268.76	3323.77	8782	9550	16383	324	4625	613079	1.5485e+06	3.70496e+06	66304.4	597357	5262.88	0.1	15663.7	0.1	2343.8	TC	replicate 1	KPL-4	KPL-4
3935	43.27	57.92	51.44	57.92	51.26	93.06	96.1	95.8	96.1	95.24	95.55	94.3	97.51	94.3	93.67	13.36	17.78	15.96	17.78	16.11	14659.8	8427.62	14064.7	238.75	3367.33	16383	10674	16383	288	4861	2.05531e+06	2.09314e+06	2.81447e+06	59298.5	686437	14156.5	0.1	13657.5	0.1	2474.97	TC	replicate 1	KPL-4	KPL-4
3949	46.1	80.99	80.99	26.78	47.07	92.13	92.24	92.24	72.83	89.45	94.04	91.88	91.88	71.62	90.44	14.3	24.76	24.76	6.26	13.92	12243.3	5912.74	16319.8	260.92	3962.24	15375	9742	16383	288	5097	1.96609e+06	2.84604e+06	7855372	8032.61	603311	11679.1	0.1	15721	32.43	3082.02	TC	replicate 1	KPL-4	KPL-4
3955	38.48	60.18	54.76	60.18	51.69	91.41	94.1	96.3	94.1	83.89	90.81	94.85	96.17	94.85	83.78	12	18.43	17.05	18.43	14.79	8125.56	4823.41	16084.5	243.91	3642.15	12038	8394	16383	284	5893	919479	1.28627e+06	3.67367e+06	65043	625788	7653.07	0.1	15612.4	0.1	2734.16	TC	replicate 1	KPL-4	KPL-4
3982	38.12	55.62	53.8	55.62	46.28	95.03	95.09	95.56	95.09	92.65	94.8	95.23	94.33	95.23	92.1	11.94	17.32	16.74	17.32	13.94	7638.18	7080.08	16131.4	250.63	2569.4	10818	9110	16383	328	3392	854794	1.66715e+06	3.55016e+06	59015.6	392298	7158.11	0.1	15643.8	0.1	1689.02	TC	replicate 1	KPL-4	KPL-4
3989	37.52	64.27	62.6	64.27	43.25	92.96	94.27	94.69	94.27	89.93	91.57	93.15	94.79	93.15	92.54	11.76	19.87	19.65	19.87	11.91	6383.96	6358.52	16198.3	254.37	4329.77	9466	10394	16383	364	8133	693186	1.97075e+06	4912659	78840.1	482746	5903.52	0.1	15668.6	0.1	3465.87	TC	replicate 1	KPL-4	KPL-4
3993	37.15	51.47	48.68	51.47	44.51	94.47	93.89	95.81	93.89	95.06	93.1	93.83	94.72	93.83	99.17	11.76	16.04	15.2	16.04	13.85	6203.62	7615.97	16065.5	246.47	2306.97	8618	9666	16383	288	3344	673604	1.53986e+06	2914065	49833.1	347432	5671.48	0.1	15594.4	0.1	1446.65	TC	replicate 1	KPL-4	KPL-4
3998	40.7	73.38	57.87	33.44	57.17	92.92	82.98	96.28	92.43	81.36	90.53	83.25	97.33	94.15	81.19	12.29	20.89	17.83	10.42	14.63	7298.73	5454.46	16216.5	345.42	2465.2	9354	9678	16383	440	3148	865390	1.86981e+06	4047880	29459.6	414336	6746.3	0.1	15749.7	112.95	1573.02	TC	replicate 1	KPL-4	KPL-4
4004	41.82	64.1	60.07	64.1	65.5	93.81	91.14	94.47	91.14	73.38	88.56	91.15	93.34	91.15	63.2	12.73	19.57	18.71	19.57	13.36	7177.19	6218.56	16219	248.95	5239.44	10970	9210	16383	288	11034	913682	1.87046e+06	4.46009e+06	74881.2	734572	6688.98	0.1	15745.1	0.1	4343.83	TC	replicate 1	KPL-4	KPL-4
4011	34.4	52.02	49.76	52.02	45	92.99	93.56	95.28	93.56	93.13	90.54	93.24	95.22	93.24	95.48	10.84	16.08	15.61	16.08	13.69	5588.23	6363.32	16001.9	259.62	2046.47	8358	8666	16383	304	2808	516116	1.29188e+06	3.06231e+06	52708.7	301390	5072.02	0.1	15549.8	0.1	1133.99	TC	replicate 1	KPL-4	KPL-4
4026	38.22	56.48	52.12	56.48	53.36	94.84	94.36	94.6	94.36	91.19	93.09	93.06	90.96	93.06	92.11	12.07	17.47	16.42	17.47	15.54	4730.92	5378	16024.8	236.22	2870.97	6305	8366	16383	292	4393	541250	1.28873e+06	3.39336e+06	56604.4	544644	4282.69	0.1	15545.4	0.1	2002.91	TC	replicate 1	KPL-4	KPL-4
4030	35.91	130.07	48.36	103.67	49.11	92.29	59.31	90.56	0	86.96	87.34	69.3	89.5	24.57	86.72	11.2	20.05	14.9	12.37	14.54	7500.55	5885.73	16010.9	312.42	4793.47	10754	9970	16383	368	7109	739539	1.8585e+06	2790927	37562.1	795687	6940.25	0.1	15551.6	71.92	3829.83	TC	replicate 1	KPL-4	KPL-4
4041	34.14	54.81	51.48	54.81	47.51	94.42	93.35	95.66	93.35	94.39	90.37	93.9	95	93.9	95.83	10.75	16.93	15.95	16.93	14.7	6593.81	5113.98	16134.3	352.44	2387.84	9814	7017	16383	488	3488	598015	1.151e+06	3221887	79324.3	405308	5933.32	0.1	15674.1	0.1	1355.38	TC	replicate 1	KPL-4	KPL-4
4050	41.16	61.68	60.43	61.68	47.67	92.51	95.77	96.09	95.77	75.08	93.23	95.38	95.01	95.38	75.19	12.81	19.16	18.43	19.16	11.96	6310.5	7070.54	16210.6	234.51	5116.51	8230	10670	16383	276	8125	813851	2.03847e+06	4.32291e+06	67610.7	574721	5850.16	0.1	15683.5	0.1	4240.6	TC	replicate 1	KPL-4	KPL-4
4051	38.6	52.98	53.09	52.98	43.42	94	94.94	94.72	94.94	93.31	95.08	95.42	94.3	95.42	93.59	11.83	16.31	16.13	16.31	13.48	5966.54	5434.36	16095.9	375.52	2510.66	8466	7285	16383	480	4469	655309	1134937	3.28788e+06	78425.7	358262	5298.19	0.1	15602	0.1	1522.37	TC	replicate 1	KPL-4	KPL-4
4055	39.99	67.16	66.3	67.16	55.13	94.93	95.57	95.14	95.57	83.88	94.12	95.97	96.42	95.97	81.36	12.37	20.52	20.37	20.52	15.27	6109.12	5531.94	16257.8	232.53	2421.5	8490	9646	16383	296	3580	734507	1.82963e+06	5.29593e+06	76906.4	443258	5648.7	0.1	15666.3	0.1	1557.03	TC	replicate 1	KPL-4	KPL-4
4078	38.17	52.12	46.96	52.12	47.83	93.43	94.53	94.85	94.53	94.93	95.4	95.82	96.74	95.82	95.79	11.76	15.93	14.54	15.93	14.63	5694.14	8058.42	15929.6	223.16	2788.83	8302	10386	16383	268	4297	618284	1.60585e+06	2.64422e+06	44469.7	468731	5237.68	0.1	15541.9	0.1	1920.8	TC	replicate 1	KPL-4	KPL-4
4094	37.13	60.89	61.43	29.46	47.51	93.44	95.62	95.45	70.37	93.63	96.09	95.5	93.95	72.73	93.23	11.64	18.78	18.71	6.83	14.54	8370.29	7389.35	16175.1	252.45	3252.16	12651	11466	16383	280	4705	891456	2.04739e+06	4.44804e+06	9242.41	539839	7901.9	0.1	15657	27.99	2359.69	TC	replicate 1	KPL-4	KPL-4
4130	35.91	54.27	52.73	54.27	43.74	91.21	91.27	94.21	91.27	94.03	88.74	89.89	93.84	89.89	93.35	11.06	16.66	16.06	16.66	13.54	5275.55	5903.77	16040.4	270.23	2872.52	7361	8930	16383	320	4040	506990	1.28701e+06	3.24986e+06	58909.1	413484	4771.47	0.1	15571.5	0.1	1948.08	TC	replicate 1	KPL-4	KPL-4
4139	34.84	60.18	60.18	29.61	45.03	94.31	92.78	92.78	84.85	92.23	89.14	92.14	92.14	81.1	93.43	10.82	18.35	18.35	8.2	13.62	7015.48	6079.01	16205.2	255.06	3242.14	10302	10294	16383	292	5373	645014	1.60846e+06	4287760	13475.9	472084	6554.99	0.1	15654.8	34.56	2329.88	TC	replicate 1	KPL-4	KPL-4
4144	36.02	57.6	55.09	57.6	50.36	93.11	93.61	95.16	93.61	95.12	89.18	95.63	95.51	95.63	97.56	11.06	17.75	17.18	17.75	15.46	4677.93	4402.02	16149.7	382.14	5178.65	6721	5965	16383	488	7741	449557	1.08965e+06	3.7423e+06	94594.1	971656	4025.47	0.1	15667.9	0.1	4162.45	TC	replicate 1	KPL-4	KPL-4
4149	35.33	48	45.36	48	41.16	93.55	94.52	95.95	94.52	94.68	87.61	94.75	98.45	94.75	97.12	10.94	14.9	14.32	14.9	12.88	8204.62	7450.92	15964	240.47	2998.44	12391	10378	16383	324	4453	771411	1298803	2570227	41917	390445	7748.12	0.1	15520.9	0.1	2098.15	TC	replicate 1	KPL-4	KPL-4
4152	38.7	59.43	54.86	59.43	59.43	93.82	87.28	67.83	87.28	80.93	92.81	86.61	62.28	86.61	76.8	12.13	17.45	12.37	17.45	15.11	8589.67	5670.08	10116.5	227.39	2246.91	12819	8478	16383	256	3124	993438	1356365	1.21632e+06	54394.4	402887	8117.79	0.1	9693.76	0.1	1382.68	TC	replicate 1	KPL-4	KPL-4
4153	37.63	55.88	55.09	27.74	46.74	91.5	94.92	95.61	79.58	87.26	86.31	94.81	94.58	79.38	86.24	11.3	17.5	17.12	7.17	13.73	6464.65	5676.33	16189.1	264.91	2921.53	9354	8390	16383	316	4369	648159	1.36494e+06	3724500	10690.2	432693	6024.38	0.1	15721	40.41	2081.07	TC	replicate 1	KPL-4	KPL-4
4163	34.3	51.9	50.51	28.32	43.74	94.27	95.54	94.83	68.51	94.4	93.69	94.86	94.84	68.75	94	10.84	16.04	15.69	6.51	13.62	5478.91	5558.02	16022.4	258.5	2628.49	8149	9782	16383	292	3720	506019	1.12377e+06	3.09955e+06	8603.4	382731	5038.65	0.1	15583.1	34	1744.25	TC	replicate 1	KPL-4	KPL-4
4164	37.73	52.23	51.8	52.23	47.08	94.76	95.77	95.73	95.77	86.14	92.4	93.76	94.32	93.76	85.67	11.8	16.23	16.16	16.23	13.18	6679.3	7512.96	16105.4	235.62	3885.66	10042	9574	16383	276	6493	730813	1.55341e+06	3.30321e+06	48718.2	530223	6214.84	0.1	15663.1	0.1	2981.66	TC	replicate 1	KPL-4	KPL-4
4195	38.49	129.71	49.33	103	49.33	92.9	57.51	93.41	0	93.55	93.28	72.34	89.73	23.53	96.75	11.91	20.34	15.23	12.73	15.11	6531.26	5309.83	15947.7	388.09	1990.78	8646	8017	16383	496	2468	728201	1.72525e+06	2.90597e+06	49405.5	356961	6011.24	0.1	15529	131.62	1094.39	TC	replicate 1	KPL-4	KPL-4
4221	38.39	53.3	49.82	53.3	54.39	88.72	96.05	95.88	96.05	82.98	89.33	97.47	96.34	97.47	82.68	11.58	16.48	15.68	16.48	13.77	9867.66	5598.89	15296.7	235.56	3061.2	14383	7385	16383	268	4733	1.03861e+06	1.19492e+06	2952811	50274.1	455926	9399.2	0.1	14872.6	0.1	2188.98	TC	replicate 1	KPL-4	KPL-4
4225	35.81	56.68	53.84	56.68	49.97	93.37	93.49	94.96	93.49	92.19	88.26	93.1	94.48	93.1	89.84	11.04	17.08	16.68	17.08	15.14	4823.37	6184.56	16116.3	240.89	2871.8	7161	8666	16383	312	4685	461528	1.41769e+06	3.52001e+06	55218.2	517322	4358.91	0.1	15668.5	0.1	1991.57	TC	replicate 1	KPL-4	KPL-4
4247	36.94	53.84	51.26	53.84	48.43	94.23	92.21	94.98	92.21	92.28	91.53	91.26	95.76	91.26	91.85	11.46	16.52	15.81	16.52	14.86	9263.78	7639.2	16095.5	236.29	2619.32	13007	9926	16383	284	3916	955783	1.63672e+06	3.16058e+06	50625.2	454406	8803.61	0.1	15627.2	0.1	1747.07	TC	replicate 1	KPL-4	KPL-4
4249	33.76	51.01	44.6	51.01	48.32	93.02	93.76	94.87	93.76	87.69	92.63	94.54	94.12	94.54	85.79	10.72	15.58	14.08	15.58	13.79	5722	5065.65	15608.9	233.13	3045.6	8674	6177	16383	268	4185	516567	965207	2428643	44419.8	454869	5265.72	0.1	15178.7	0.1	2181.42	TC	replicate 1	KPL-4	KPL-4
4256	35.79	64.36	64.36	33.01	45.14	91.21	94.56	94.56	83.67	86.36	92.34	94.78	94.78	81.69	87.13	11.16	19.89	19.89	8.67	12.67	8654.53	6749.68	16207.1	257.32	3681.95	12719	10838	16383	304	6081	846118	2097603	5.03669e+06	15201.5	464130	8202.13	0.1	15690.9	36.85	2813.48	TC	replicate 1	KPL-4	KPL-4
4258	33.97	55.98	52.76	55.98	45.68	92.42	92.85	95.4	92.85	89.68	93.9	94.12	95.95	94.12	89.74	10.62	17.24	16.58	17.24	13.64	6285.42	6469.81	16081.2	235.97	2336.16	9226	9810	16383	292	4209	556972	1.50999e+06	3472198	55073.4	341138	5833.16	0.1	15606.2	0.1	1427.97	TC	replicate 1	KPL-4	KPL-4
4259	37.62	51.04	48.15	51.04	43.64	92.35	89.15	91.89	89.15	90.8	91.41	90.04	91.97	90.04	92.17	11.64	15.47	14.75	15.47	13.26	8775.39	7408.39	15866.2	233.53	2736.86	12535	8942	16383	276	3760	934600	1.3931e+06	2712907	43913.9	378015	8319.48	0.1	15411.8	0.1	1860.62	TC	replicate 1	KPL-4	KPL-4
4271	39.13	60.35	60.35	60.35	50.84	93.54	95.3	95.17	95.3	89.41	92.83	94.46	95.46	94.46	88.86	12.16	18.81	18.71	18.81	15.27	6204.49	3722.4	16224.1	242.62	3220.78	9498	5513	16383	304	4801	720161	1.03447e+06	4461518	67426	589567	5752.04	0.1	15757.7	0.1	2336.63	TC	replicate 1	KPL-4	KPL-4
4275	40.31	69.95	61.31	40.95	28.82	90.83	86.61	92.56	76.92	72.44	89.97	89.66	90.9	74.46	77.27	12.37	19.47	18.84	9.87	7.63	10659	6453.99	16229.5	268.04	10543.8	14839	8846	16383	296	16383	1.28155e+06	1.92248e+06	4.52375e+06	20518.3	482513	10187.1	0.1	15702.5	43.54	9668.49	TC	replicate 1	KPL-4	KPL-4
4276	37.13	52.09	46.97	52.09	53.62	89.86	92.55	94.78	92.55	82.85	90.38	92.9	93.25	92.9	83.76	11.25	15.93	14.56	15.93	13.64	5321.97	5265.44	15947	256.92	3308.18	7741	8554	16383	300	4993	529163	1.04928e+06	2.65375e+06	51197.7	483076	4857.5	0.1	15534.5	0.1	2428.11	TC	replicate 1	KPL-4	KPL-4
4278	45.36	80.26	80.26	80.26	65.86	94.45	94.76	94.76	94.76	88.45	95.81	95.9	95.9	95.9	84.95	14.22	24.64	24.64	24.64	17.5	14917.9	5460.58	16303.9	285.64	4841.99	16383	9514	16383	344	6777	2.37078e+06	2603413	7.7731e+06	136182	1.16432e+06	14397.5	0.1	15598.5	0.1	3985.86	TC	replicate 1	KPL-4	KPL-4
4282	41.28	72.21	63.49	44.66	55.81	90.42	91.83	92.25	69.89	82.88	88.78	93.49	91.44	70.62	86.73	12.67	20.38	19.58	9.21	15.21	7767.61	4880.65	16234.4	292.75	2049.36	10522	8153	16383	324	2452	979150	1.59189e+06	4889833	19486.6	372580	7295.56	0.1	15756.9	60.25	1221.06	TC	replicate 1	KPL-4	KPL-4
4284	39.66	65.01	58.56	23.81	63.66	92.18	90.5	95.62	89.3	84.75	91.46	91.91	97.34	91.58	82.41	12.2	19.49	18.38	7.09	14.83	9333.92	6496.37	16218.3	333.09	3275.72	13015	9910	16383	404	4297	1.09116e+06	1.9378e+06	4304726	13164.7	565554	8869.56	0.1	15732.1	100.62	2419.75	TC	replicate 1	KPL-4	KPL-4
4292	35.27	59.43	56.2	59.43	50.62	88.42	80.93	82	80.93	76.58	85.39	79.29	81.62	79.29	77.25	10.77	15.91	15.56	15.91	13.3	5152.24	6746.66	15869.5	241.84	2030.88	7197	9990	16383	276	4165	469418	1.34164e+06	3.01717e+06	48092.5	282196	4696.16	0.1	15460.1	0.1	1166.56	TC	replicate 1	KPL-4	KPL-4
4301	34.04	44.39	42.24	44.39	40.85	92.27	93.67	94.63	93.67	93.17	90.43	92.7	93.6	92.7	97.92	10.52	13.73	13.18	13.73	12.37	4228.45	5899.21	15846.5	239.26	2172.4	6169	8934	16383	284	2756	367661	873701	2.16235e+06	35435.3	261190	3780.07	0.1	15406.4	0.1	1295.96	TC	replicate 1	KPL-4	KPL-4
4302	36.18	53.69	53.69	53.69	47.07	94.42	88.73	88.39	88.73	88.93	94.58	87.53	87.65	87.53	87.79	11.28	16.09	16.04	16.09	14.43	8449.47	8130.99	16023.8	242.58	4058.92	12519	9850	16383	276	5721	843646	1.65414e+06	3239820	49350.6	663624	7985.31	0.1	15570.1	0.1	3166.46	TC	replicate 1	KPL-4	KPL-4
4305	36.83	50.25	48.58	50.25	44.78	93.08	95.61	95.44	95.61	94.84	91.9	98.07	99.08	98.07	94.62	11.44	15.73	15.18	15.73	13.67	6819.37	6644.9	15974.1	238.48	2280.31	9866	9910	16383	296	3060	700746	1.29099e+06	2.89085e+06	46333.5	334878	6370.97	0.1	15528.2	0.1	1444.02	TC	replicate 1	KPL-4	KPL-4
4308	38.91	237.99	67.38	252.55	80.67	92.13	64.88	95.41	6.52	74.61	92.94	69.03	96.11	25.21	63.75	11.94	28.65	20.87	21.26	14.56	9124.44	4428.4	16292.8	500.12	3716.33	12739	7797	16383	824	5469	1.02112e+06	2.8556e+06	5571679	177496	618435	8556.16	0.1	15742.2	203.68	2776.36	TC	replicate 1	KPL-4	KPL-4
4309	36.02	57.17	57.17	31.78	45.19	94.61	92.4	92.4	68.81	92.45	89.54	91.65	91.65	66	94.31	11.25	17.63	17.63	7.28	13.3	5150.36	5434.79	16136.9	255.04	2857.77	7553	7889	16383	272	4080	512100	1327213	3940742	10610.3	397094	4693.87	0.1	15618.2	30.55	1981.32	TC	replicate 1	KPL-4	KPL-4
4328	36.23	54.05	54.05	54.05	43	88.93	96.01	96.01	96.01	94.26	88.99	94	94	94	95.6	10.97	16.8	16.8	16.8	13.44	7018.93	7043.46	16025.1	316.56	2294.69	10670	10270	16383	580	3556	662852	1.56183e+06	3553421	70195.1	325535	6562.7	0.1	15561.4	0.1	1422.3	TC	replicate 1	KPL-4	KPL-4
4347	35.59	57.56	57.56	57.56	47.45	93.88	93.6	93.6	93.6	92.1	93.75	96.3	96.3	96.3	91.69	10.89	17.74	17.74	17.74	14.5	6449.07	5989.89	16125.6	280.02	2461.27	10102	9698	16383	328	3760	600986	1480214	3984947	69198.3	406508	5973.02	0.1	15610.1	0.1	1588.89	TC	replicate 1	KPL-4	KPL-4
4359	36.34	53.62	53.09	53.62	43	89.98	94.5	93.8	94.5	87.04	89.13	95.82	95.75	95.82	87	11.04	16.69	16.56	16.69	12.61	6123.45	7071.74	16105.9	260.84	3125.58	8678	10050	16383	312	4433	585927	1.5475e+06	3.47083e+06	57078.6	390095	5659.43	0.1	15644	0.1	2253.37	TC	replicate 1	KPL-4	KPL-4
4375	37.95	61.58	61.15	61.58	53.24	94.23	94.62	94.51	94.62	92.96	96.65	95.77	93.55	95.77	91.5	11.94	19.05	19.01	19.05	16.18	10304.8	6207.4	16177.4	342.95	3367.36	14543	9674	16383	520	5981	1.15321e+06	1.76897e+06	4589996	97732.6	692048	9840.58	0.1	15684.1	0.1	2506.96	TC	replicate 1	KPL-4	KPL-4
4397	33.83	49.76	49.01	49.76	46.16	89.95	95.55	95.51	95.55	94.22	91.67	94.96	98.41	94.96	94.1	10.4	15.54	15.25	15.54	13.73	6476.75	5866.75	15956.9	247.73	1947.74	9590	8426	16383	408	2604	549676	1.11297e+06	2.91428e+06	46995.8	288470	6016.42	0.1	15523.1	0.1	1107.34	TC	replicate 1	KPL-4	KPL-4
4428	31.51	43.11	42.47	43.11	40.1	93.26	95.06	94.56	95.06	93.44	90.43	93.45	95	93.45	93.77	9.98	13.34	13.02	13.34	12.37	3242.85	7224.89	15676.6	265.13	3546.81	5189	10266	16383	312	5517	253632	1.00993e+06	2.08699e+06	37061.2	426438	2790.52	0.1	15261.7	0.1	2662.55	TC	replicate 1	KPL-4	KPL-4
4456	37.52	51.48	48.9	51.48	41.87	94.36	91.21	93.53	91.21	88.97	93.85	92.61	94.27	92.61	86.27	11.74	15.61	15.2	15.61	12.27	10379.3	8486.57	16025.2	235.4	2100.87	15907	10794	16383	280	3876	1.1227e+06	1.62409e+06	2.90676e+06	45048.8	248220	9907.48	0.1	15583.5	0.1	1196.56	TC	replicate 1	KPL-4	KPL-4
4473	35.26	52.02	52.02	52.02	44.28	94.31	96.04	96.08	96.04	93.37	92.05	95.67	95.87	95.67	92.98	11.25	16.03	16.01	16.03	13.46	7051.33	6874.5	16062.5	240.08	2510.91	11210	8786	16383	296	3700	701113	1.38708e+06	3.23427e+06	48441.9	357254	6607	0.1	15498.6	0.1	1678.43	TC	replicate 1	KPL-4	KPL-4
4474	37.96	53.8	53.04	53.8	47.36	94.19	95.58	96.04	95.58	95.15	96.5	97.54	95.51	97.54	96.29	11.67	16.74	16.47	16.74	14.63	7109.02	5725.16	16096.2	234.09	2692.36	10578	8458	16383	288	3752	760085	1.25998e+06	3.42857e+06	51518.9	452515	6660.85	0.1	15572.2	0.1	1855.94	TC	replicate 1	KPL-4	KPL-4
4487	36.94	52.66	51.65	52.66	46.31	92.89	95.41	95.87	95.41	94.71	91.25	97.19	94.89	97.19	95.69	11.28	16.26	16.09	16.26	14.45	9758.29	8199.63	16088	235.47	2535.5	14407	10674	16383	276	3308	974326	1.70221e+06	3.27289e+06	48882.9	415604	9298.29	0.1	15624.5	0.1	1675.12	TC	replicate 1	KPL-4	KPL-4
4488	39.94	64.26	64.26	64.26	53.63	93.38	94.65	94.59	94.65	82.95	92.31	95.36	95.35	95.36	84.34	12.31	19.69	19.68	19.69	13.26	8217.07	5546.71	16245.2	248.81	2579.78	11682	8494	16383	336	3676	977692	1.68914e+06	4.94039e+06	75771.5	356320	7760.86	0.1	15711.4	0.1	1691.43	TC	replicate 1	KPL-4	KPL-4
4490	36.55	55.6	52.44	21.35	46.75	95.1	92.98	95.35	85.53	94.55	93.23	92.86	97.46	84.42	93.7	11.53	17.01	16.47	6.39	14.5	4800.63	6601.7	16109.5	284.57	2726.72	7301	8638	16383	348	4165	501293	1.49957e+06	3.4314e+06	9115.94	450351	4348.18	0.1	15632.1	56.09	1830.49	TC	replicate 1	KPL-4	KPL-4
4497	38.17	54.92	54.92	30.82	46.53	91.29	95.6	95.6	89.21	94.26	87.7	94.72	94.72	84.87	96.34	11.55	17.05	17.05	8.97	14.24	7846.28	6079.83	16140.1	289.92	2391.65	11514	8766	16383	332	3540	822591	1388619	3.68635e+06	18333.4	381079	7386.04	0.1	15670.8	61.43	1487.25	TC	replicate 1	KPL-4	KPL-4
4507	37.36	60.07	57.92	60.07	40.1	94.97	95.2	95.99	95.2	87.42	97.3	95.42	97.17	95.42	87.32	11.71	18.31	17.84	18.31	12.27	8366.21	5164.31	16160.4	234.29	3160.38	12819	7453	16383	272	5373	901463	1.35999e+06	4.04059e+06	61699.8	373402	7913.96	0.1	15708.1	0.1	2300.25	TC	replicate 1	KPL-4	KPL-4
4523	37.51	54.44	53.83	54.44	47.72	93.71	95.97	95.92	95.97	86.25	95.11	94.4	95.47	94.4	90.93	11.87	16.85	16.76	16.85	13.89	9406.98	6844.37	16150.9	244.97	3026.7	13135	9554	16383	296	5505	1.041e+06	1.52622e+06	3.56117e+06	54625.8	458342	8931.05	0.1	15690.4	0.1	2178.61	TC	replicate 1	KPL-4	KPL-4
4525	43.97	73.05	66.94	73.05	73.81	89.39	91.54	94.73	91.54	69.7	89.66	91.39	95.73	91.39	68.7	13.58	21.48	20.84	21.48	15.88	13609.6	6441.24	16240.8	230.17	2519.58	16383	9738	16383	284	3840	1.97035e+06	2.33403e+06	5540396	83404.7	498947	13094	0.1	15615.2	0.1	1615.28	TC	replicate 1	KPL-4	KPL-4
4527	35.59	50.4	46.86	22.97	46.22	93.28	91.58	94.69	79.32	93.15	90.52	94.18	94.22	81.71	94.29	11.09	15.39	14.52	6.59	14.28	6816.67	5894.84	15965.2	274.98	3019.16	10210	9526	16383	364	4000	657930	1096223	2.64348e+06	9380.53	483577	6360.54	0.1	15541.1	50.5	2158.9	TC	replicate 1	KPL-4	KPL-4
4528	49.22	69.73	69.73	33.81	48.61	87.13	86.74	86.74	78.24	90.68	87.88	84.52	84.52	80.49	93.14	14.48	17.45	17.45	8.07	14.17	13046	4645.46	16383	269.17	3925.44	16383	5501	16383	308	4769	2.14928e+06	1.11126e+06	3919049	13773.8	618938	12491	0.1	0.1	48.68	3033.59	TC	replicate 1	KPL-4	KPL-4
4530	38.05	53.95	52.88	53.95	47.28	94.58	92.92	94.5	92.92	91.93	93.89	90.72	93.9	90.72	94.91	11.78	16.55	16.14	16.55	14.43	10806.8	7423.06	16125.1	232.77	2583.2	14435	9410	16383	284	3812	1.17792e+06	1.59659e+06	3300565	50064.4	422347	10339.5	0.1	15679.3	0.1	1747.03	TC	replicate 1	KPL-4	KPL-4
4531	39.56	59.21	59	30.66	50.19	92.95	94.55	94.35	86.71	95.86	93.45	93.58	93.55	90.07	95.4	12.07	18.4	18.35	8.94	15.56	9000.46	6204.55	16163.9	274.62	2788.13	12743	9874	16383	316	3980	1.02971e+06	1.64942e+06	4276840	17251.7	530089	8520.12	0.1	15641.1	50.16	1895.88	TC	replicate 1	KPL-4	KPL-4
4535	39.23	58.07	54.48	58.07	59.4	92.97	95.23	96.28	95.23	88.92	89.89	95.78	94.52	95.78	87.44	12.11	17.71	17.02	17.71	15.51	7642.35	5713.88	16184.9	238.05	2676.85	10978	7373	16383	280	4068	880697	1.40725e+06	3683119	58627.9	505590	7170.05	0.1	15706.4	0.1	1816.62	TC	replicate 1	KPL-4	KPL-4
4540	48.58	77.68	77.68	77.68	75.68	86.9	92.57	92.57	92.57	75.19	86.82	92	92	92	74.06	14.59	23.86	23.86	23.86	16.36	8323.04	3724.89	16305	245.94	3098.84	11622	5025	16383	292	5269	1.39196e+06	1.66587e+06	7292044	109990	651042	7822.92	0.1	15753.1	0.1	2226.6	TC	replicate 1	KPL-4	KPL-4
4553	37.84	65.65	64.12	26.25	56.56	93.6	95.02	95.45	79.6	86.6	93	93.29	95.93	80	84.49	11.67	20.06	19.77	6.9	16.11	7910.95	4571.4	16240	258.53	4705.03	12447	7229	16383	288	6233	845826	1.44538e+06	4986105	9680.07	959130	7434.5	0.1	15632.9	34.06	3800.71	TC	replicate 1	KPL-4	KPL-4
4554	36.4	52.66	50.08	52.66	46.07	94.77	93.45	94.9	93.45	94.68	95.18	92.67	94.54	92.67	93.35	11.48	16.13	15.58	16.13	14.11	8855.29	6780.35	16059.4	238.53	2612.79	12443	9298	16383	312	3416	917321	1.38501e+06	3.05994e+06	48724.8	408706	8383.34	0.1	15631.7	0.1	1772.3	TC	replicate 1	KPL-4	KPL-4
4562	35.7	49.6	44.6	49.6	47.89	91.05	95.63	91.69	95.63	95.72	89.33	98.86	90.86	98.86	98.84	10.92	15.27	13.4	15.27	15.09	6925.49	6020.05	14355.8	230.81	2676.1	10754	8105	16383	280	3732	648265	1.10198e+06	2.02464e+06	42249.8	478730	6485.18	0.1	13912.9	0.1	1799.77	TC	replicate 1	KPL-4	KPL-4
4564	37.04	54.54	54.54	54.54	47.07	91.98	95.49	95.49	95.49	94.91	88.21	96.89	96.89	96.89	97.67	11.42	17.02	17.02	17.02	14.32	4946.43	5839.71	16104.1	236.51	2753.34	6829	8682	16383	288	5145	506228	1.32892e+06	3.66475e+06	53822	443292	4521.98	0.1	15591.9	0.1	1909.22	TC	replicate 1	KPL-4	KPL-4
4575	36.62	69.16	69.16	48.72	71.4	92.32	93.64	93.58	71.24	75.59	86.78	92.42	92.53	69.64	73.52	11.32	20.98	20.97	10.89	15.23	13109.2	4920.21	16241.4	273.89	3820.03	16383	8706	16383	304	8754	1.31981e+06	1700999	5.60817e+06	25524	696081	12625	0.1	15628.9	49.42	2920.16	TC	replicate 1	KPL-4	KPL-4
4578	39.41	63.39	63.07	63.39	55.77	92.76	96.16	96.17	96.16	91.95	93.01	97.7	97.96	97.7	91.7	12	19.8	19.76	19.8	15.98	6952.61	5248.65	16232.2	246.92	2859.73	9730	7941	16383	324	3860	786749	1.61584e+06	4.97695e+06	76016.1	573446	6496.19	0.1	15688	0.1	1979.61	TC	replicate 1	KPL-4	KPL-4
4579	43.33	72.41	70.9	72.41	84.24	93.03	89.55	90.59	89.55	76.21	94.86	89.92	89.55	89.92	72.32	13.24	21.87	21.59	21.87	17.22	7898.27	5208.15	16279	233.77	6128.74	10738	7885	16383	300	9986	1087625	1.95655e+06	5.95977e+06	87821.2	1.42784e+06	7410.36	0.1	15418.5	0.1	5280.77	TC	replicate 1	KPL-4	KPL-4
4585	36.77	51.38	51.05	51.38	44.29	93.18	94.28	94.99	94.28	95.09	92.28	95.22	93.87	95.22	96.35	11.42	15.96	15.83	15.96	13.73	5917.41	7143.86	16009.9	232.4	2510.92	8578	10658	16383	268	3348	605600	1.42954e+06	3.15043e+06	46504.9	371880	5465.16	0.1	15547	0.1	1646.46	TC	replicate 1	KPL-4	KPL-4
4587	42.13	74.35	63.89	74.35	38.27	94.15	87.46	95.54	87.46	86.16	95.21	89.88	96.35	89.88	87.88	12.88	21.7	19.8	21.7	11.06	6985.95	4532.88	16208.5	241.57	4791.74	9746	7181	16383	304	6785	909682	1.67647e+06	4.98994e+06	89342.2	460495	6513.8	0.1	15690.2	0.1	3899.82	TC	replicate 1	KPL-4	KPL-4
4590	35.7	54.45	52.51	54.45	48.37	94.09	91.67	93.64	91.67	89.49	90.79	90.04	93.51	90.04	90	10.99	16.47	16.16	16.47	14.37	6673.23	6753.73	16144.5	235.82	2772.31	9838	9682	16383	316	4004	632980	1.43858e+06	3.31124e+06	50230.9	449806	6205.02	0.1	15551	0.1	1848.19	TC	replicate 1	KPL-4	KPL-4
4592	45.89	79.79	79.79	79.79	62.43	91.57	95.06	95.06	95.06	86.32	91.37	96.02	96.02	96.02	84.73	14.02	24.49	24.49	24.49	17.57	9843.92	4943.87	16305.2	245.44	4350.11	12527	9830	16383	288	5301	1.51936e+06	2.32827e+06	7.6788e+06	115587	1055086	9331.76	0.1	14935.4	0.1	3405.83	TC	replicate 1	KPL-4	KPL-4
4593	37.31	57.55	53.47	22.92	47.18	93.84	92.96	93.78	83.95	90.26	93.23	92.28	95.6	83.13	90.84	11.53	17.18	16.64	6.63	14.22	6180.67	6260.75	16124.9	268.96	3148.15	8954	9326	16383	332	4385	645400	1450777	3.50847e+06	9287.34	500310	5700.39	0.1	14879.3	44.46	2191.72	TC	replicate 1	KPL-4	KPL-4
4597	41.56	61.36	61.36	61.36	59.9	94.65	95.38	95.45	95.38	88.8	95.85	97.94	94.71	97.94	89.46	12.88	18.99	18.98	18.99	16.32	14037.4	7733.16	16232.4	235.62	3241.98	16383	9858	16383	276	4565	1.82789e+06	2.19091e+06	4592084	66753.7	678418	13549.8	0.1	15709.7	0.1	2385.64	TC	replicate 1	KPL-4	KPL-4
4598	34.52	52.45	49.87	52.45	46.32	92.73	93.18	95.09	93.18	93.45	92.59	93.98	97.14	93.98	94.12	10.7	15.98	15.52	15.98	14.39	7919.89	5951.05	16003.5	233.17	2450.34	11946	8246	16383	264	3332	711692	1.19333e+06	3029316	46756.2	398587	7467.56	0.1	15571.9	0.1	1613.98	TC	replicate 1	KPL-4	KPL-4
4605	35.97	52.44	51.26	52.44	48.64	91.96	96.2	96.32	96.2	94.63	88.36	94.48	98.16	94.48	93.86	11.09	16.39	16.08	16.39	14.68	6490.57	5655.37	16124.6	233	1897.72	10022	7429	16383	280	2616	626456	1.19286e+06	3.27362e+06	49145.9	321326	6046.12	0.1	15659.4	0.1	1077.29	TC	replicate 1	KPL-4	KPL-4
4609	49.01	82.31	82.31	82.31	46.63	85.21	94.44	94.44	94.44	81.42	87.06	95.34	95.34	95.34	78.01	14.45	25.67	25.67	25.67	13.26	14217.5	4393.44	16322.9	240.27	4637.53	16383	6521	16383	312	6033	2.33045e+06	2.27376e+06	8447692	124348	640537	13705.4	0.1	15727.1	0.1	3749.46	TC	replicate 1	KPL-4	KPL-4
4610	36.29	56.42	54.12	56.42	51.96	94.46	95.62	96.35	95.62	89.96	92.89	95.14	96.09	95.14	89.64	11.25	17.47	16.87	17.47	14.83	6459.17	5654.69	16160.2	235.03	3653.67	9354	8173	16383	312	5773	642235	1.35504e+06	3.61027e+06	56319.8	630807	6022.77	0.1	15642.3	0.1	2809.56	TC	replicate 1	KPL-4	KPL-4
4616	37.08	54.49	49.65	54.49	53.05	91.67	95.07	92.28	95.07	90.41	93.44	97.83	91.98	97.83	88.29	11.37	16.4	14.54	16.4	15.04	6256.16	6884.09	15017	222.8	3093.94	9110	9794	16383	256	4457	635064	1454888	2.49273e+06	47087.4	549615	5799.75	0.1	14602.4	0.1	2257.83	TC	replicate 1	KPL-4	KPL-4
4617	48.26	81.71	81.71	26.82	66.61	83.09	95.22	95.22	85.47	83.97	83.9	95.23	95.23	88.6	82.82	14.28	24.93	24.93	7.77	14.9	8606.62	4766.6	16307.5	308.25	4078.81	11310	9938	16383	448	5617	1.37852e+06	2326089	7.958e+06	14619.1	710995	8114.21	0.1	15464.4	83.77	3158.57	TC	replicate 1	KPL-4	KPL-4
4638	50.4	72.59	71.02	72.59	58.25	82.31	94.43	94.78	94.43	89.11	84.14	93.95	95.71	93.95	87.83	14.39	22.15	21.94	22.15	16.16	9538.25	4446.91	16305.6	238.76	3282.62	13587	7585	16383	296	4893	1551547	1.71312e+06	6166239	91978.1	673267	9058.15	0.1	15700.4	0.1	2442.14	TC	replicate 1	KPL-4	KPL-4
4643	41.37	59.97	53.37	59.97	56.53	84.48	92.75	92.39	92.75	91.54	80.76	94.48	93.52	94.48	91.13	12.42	17.8	16.42	17.8	16.76	11428.9	6652.12	16017.6	230.96	3357.19	16231	8490	16383	268	6093	1.38361e+06	1.65493e+06	3.39183e+06	57459.7	740238	10945.3	0.1	15571	0.1	2428.83	TC	replicate 1	KPL-4	KPL-4
4644	40.04	63.72	62.21	63.72	57.54	95.01	95.38	95.42	95.38	89.15	94.58	96.23	95.71	96.23	90.22	12.5	19.83	19.56	19.83	15.61	7458	5390.34	16238.2	242.78	3007.68	10410	8734	16383	292	4525	915301	1.66395e+06	4877468	74942.7	575585	6997.7	0.1	15691.5	0.1	2135.56	TC	replicate 1	KPL-4	KPL-4
4645	38.65	56.96	56.96	26.07	44.28	93.5	96.28	96.45	86.33	93.44	93.18	95.18	93.42	86.41	94.68	11.83	17.86	17.72	7.39	13.75	6000.47	4717.1	16159.4	280.16	3413.89	8790	8061	16383	380	4705	659035	1.18138e+06	3.98658e+06	12004.8	507034	5540.12	0.1	15638.1	55.68	2533.79	TC	replicate 1	KPL-4	KPL-4
4651	35.59	53.19	52.55	53.19	43.42	92.11	95.82	96.21	95.82	94.31	94.37	96.67	97.48	96.67	91.3	11.06	16.91	16.52	16.91	13.52	5108.24	5624.02	16140.5	239.87	2315.74	7557	8706	16383	284	3116	490911	1263455	3.45814e+06	53886.9	332376	4675.81	0.1	15683.3	0.1	1491.6	TC	replicate 1	KPL-4	KPL-4
4659	44.07	65.22	63.72	65.22	52.23	88.95	94.49	94.6	94.49	93.25	90.21	94.27	95.5	94.27	96.65	13.36	20.17	19.72	20.17	15.4	4290.96	3573.32	16221.5	233.51	3103.48	5957	6829	16383	280	3936	601594	1.1417e+06	4953437	74606.6	578424	3850.63	0.1	15686.1	0.1	2287.39	TC	replicate 1	KPL-4	KPL-4
4660	37.63	59.43	57.18	29.94	44.17	93.1	93.93	93.82	80.83	88.69	97.3	93.33	91.99	83.33	92.71	11.71	17.83	17.63	7.97	13.2	4563.87	5121.65	16163.9	250.23	2466.1	6353	7513	16383	288	4008	491759	1.27844e+06	3.94732e+06	12492.4	337541	4139.46	0.1	15656.3	33.75	1657.85	TC	replicate 1	KPL-4	KPL-4
4668	41.5	56.2	52.4	56.2	50.94	93.3	91.43	86.14	91.43	89.72	96.73	91.7	87.93	91.7	89.25	12.73	16.94	15.25	16.94	15.06	3276.43	8097.55	15894.5	243.84	2266.78	4409	10838	16383	288	3392	417102	1825880	2902889	54981.9	403619	2844.13	0.1	15454	0.1	1406.56	TC	replicate 1	KPL-4	KPL-4
4671	42.24	62.12	61.79	62.12	52.24	94.36	95.66	95.18	95.66	95.44	95.03	96.77	95.01	96.77	94.83	13.06	19.42	19.27	19.42	16.32	7990.41	6045.79	16225.9	243.31	2639.51	11118	9090	16383	284	3336	1.0704e+06	1.79082e+06	4732006	72072.2	552346	7518.24	0.1	15741.1	0.1	1791.11	TC	replicate 1	KPL-4	KPL-4
4672	34.3	54.05	53.62	54.05	43.28	93.4	94.55	94.56	94.55	94.35	91.36	95.11	96.38	95.11	94.15	10.8	16.79	16.68	16.79	13.46	6842.69	5855.63	16069.1	234.8	1844.7	10430	9058	16383	296	2708	626280	1295999	3.50969e+06	51968.2	262465	6390.36	0.1	15594.8	0.1	964.39	TC	replicate 1	KPL-4	KPL-4
4673	35.33	57.71	55.34	21.91	49.44	94.12	93.39	93.36	86.24	94.38	94.27	91.11	91.85	84.42	97.27	10.97	17.6	17.1	6.39	15.27	6024.07	6307.68	16168.1	265.4	3355.15	9154	8958	16383	324	4517	568900	1.53513e+06	3712944	8501.89	614163	5579.77	0.1	15677.7	36.92	2506.67	TC	replicate 1	KPL-4	KPL-4
4678	41.81	61.79	61.14	61.79	52.76	91.35	94.24	94.31	94.24	95.25	92.81	97.07	92.81	97.07	96.43	13.02	19.01	18.81	19.01	16.34	7139.09	7066.27	16193.4	295.51	3894.44	9378	9446	16383	368	5297	950413	2.0049e+06	4.50022e+06	83845.7	816573	6691.2	0.1	15684.6	0.1	3053.96	TC	replicate 1	KPL-4	KPL-4
4683	47.72	63.93	63.93	63.93	44.97	80.08	93.45	93.45	93.45	91.89	78.39	92.55	92.55	92.55	94.08	13.56	19.6	19.6	19.6	13.38	3727.57	4253.18	16203.9	234.32	2708.64	5025	6733	16383	312	3740	538115	1.28284e+06	4.8874e+06	70674.3	380879	3267.16	0.1	15683.4	0.1	1840.31	TC	replicate 1	KPL-4	KPL-4
4718	36.83	52.83	50.62	52.83	48.68	94.01	90.09	92.13	90.09	88.88	94.63	91.45	91.54	91.45	89.97	11.32	16.13	15.83	16.13	14.35	5581.16	6129.82	16048.6	243.44	2454.9	8278	9654	16383	292	3148	561900	1.25213e+06	3158035	49726.6	397286	5124.79	0.1	15591.6	0.1	1590.58	TC	replicate 1	KPL-4	KPL-4
4727	42.14	62.76	62.76	62.76	53.9	94.25	92.97	92.97	92.97	89.56	93.23	92.55	92.55	92.55	91.16	13.12	19.41	19.41	19.41	15.68	6867.57	7415.37	16227.8	243.53	3375.8	9570	10502	16383	288	4925	928551	2193419	4.80009e+06	72033.9	651649	6407.13	0.1	15698.1	0.1	2471.66	TC	replicate 1	KPL-4	KPL-4
4736	41.21	52.83	51.11	52.83	48.8	93.96	95.68	95.75	95.68	93.4	96.43	94.19	97.51	94.19	91.87	12.77	16.26	15.96	16.26	14.66	5925.41	6322.75	16100.5	230.06	1598.46	8582	7913	16383	284	1948	759256	1.31258e+06	3.22185e+06	47759.7	269990	5477.19	0.1	15686.8	0.1	794.16	TC	replicate 1	KPL-4	KPL-4
4737	41.05	65.07	64.91	65.07	56.51	92.04	96.49	96.5	96.49	91.46	91.92	93.07	94.16	93.07	90.93	12.54	20.31	20.2	20.31	16.21	7983.32	4678.15	16274.8	345	2403.26	10850	6257	16383	548	3032	986415	1.51611e+06	5213461	111809	495908	7514.98	0.1	15722.5	0.1	1547.03	TC	replicate 1	KPL-4	KPL-4
4758	35.86	61.83	54.91	40.63	48.25	91.9	91.81	95.64	59.79	94.76	90.79	93.3	95.46	62.22	93.43	10.99	17.56	17.08	8.46	14.75	6795.19	6040.06	16114.5	314.76	3002.53	10138	8602	16383	376	4385	644549	1.46246e+06	3.69392e+06	17677.7	513392	6330.82	0.1	15627.3	74.29	2122.33	TC	replicate 1	KPL-4	KPL-4
4766	36.94	48.8	42.02	48.8	46.65	93.8	89.82	95.05	89.82	89.24	94.88	91.65	95.48	91.65	92.03	11.6	14.68	13.26	14.68	13.89	11209.8	8293.02	15794.8	232.89	2557.29	15659	11310	16383	268	3272	1.18454e+06	1.40419e+06	2.18159e+06	39434.2	387258	10749.9	0.1	15384.1	0.1	1693.13	TC	replicate 1	KPL-4	KPL-4
4771	52.38	104.53	34.14	104.53	96.86	82.15	83.07	69.27	83.07	56.53	84.25	79.12	61.9	79.12	53.82	15.23	21.66	8.82	21.66	16.24	8812.58	5097.84	16316.9	240.83	2254.53	11018	7493	16383	292	2700	1605820	1879055	997873	88769.8	467095	8288.89	0.1	-63.18	0.1	1394.34	TC	replicate 1	KPL-4	KPL-4
4775	39.78	61.74	60.18	61.74	57.39	94.81	95.89	96.48	95.89	94.54	91.99	96.54	97.44	96.54	95.9	12.33	19.17	18.74	19.17	16.85	11694.2	6737.74	16227.6	233.86	2669.08	16383	9958	16383	312	3464	1.39628e+06	1.94533e+06	4.47596e+06	67519.2	595177	11222	0.1	15739.1	0.1	1788.66	TC	replicate 1	KPL-4	KPL-4
4777	40.53	52.12	48.15	52.12	48.26	91.42	94.42	94.55	94.42	94.97	89.62	93.91	96.29	93.91	93.43	12.37	16.16	15.11	16.16	14.75	6449.89	6672.58	16091.9	232.12	3009.16	8882	8694	16383	276	4048	775478	1.36855e+06	2.88539e+06	47608.2	514525	6005.62	0.1	15680.4	0.1	2152.8	TC	replicate 1	KPL-4	KPL-4
4779	38.17	50.94	47.61	50.94	46.11	92.87	94.55	95.66	94.55	94.89	93.7	94.26	93.46	94.26	96.12	11.96	15.78	14.79	15.78	14.32	2633.39	6685.13	15987.8	234.65	2099.14	3792	10586	16383	276	3308	295800	1.30715e+06	2746991	45880.9	337965	2197.04	0.1	15567.5	0.1	1254.79	TC	replicate 1	KPL-4	KPL-4
4781	36.44	55.29	54.86	55.29	47.61	95.05	95.12	95.05	95.12	93.98	96.36	96.72	95.4	96.72	95.89	11.44	17.04	16.96	17.04	14.35	3955.14	5196.3	16132.3	241.29	3050.92	5561	9134	16383	288	3884	406423	1.18466e+06	3644315	55010.2	493742	3502.82	0.1	15623.4	0.1	2146.58	TC	replicate 1	KPL-4	KPL-4
4782	41.5	64.58	61.25	64.58	58.78	92.41	93.92	95.28	93.92	80.31	93.61	92.96	93.42	92.96	80.42	12.88	19.58	19.03	19.58	15.86	5297.81	3986.07	16120.3	239.59	2920.78	7909	6333	16383	268	3672	689859	1.20061e+06	4.58721e+06	72163.7	577181	4841.64	0.1	15615.8	0.1	2028.34	TC	replicate 1	KPL-4	KPL-4
4783	38.33	55.34	53.73	55.34	47.61	93.25	96.45	96.43	96.45	95.42	93.66	95.48	96.1	95.48	94.01	11.91	17.12	16.88	17.12	14.57	7214.28	5539.95	16136.4	238.31	2847.83	10146	7929	16383	300	4473	804354	1274530	3.61168e+06	54827.1	475093	6770.28	0.1	15685.4	0.1	1991.7	TC	replicate 1	KPL-4	KPL-4
4787	41.81	67.91	67.91	33.33	56.32	94.64	95.89	95.49	71.14	91.79	95.43	95.26	94.25	70.41	93.05	13.18	21.13	21.03	7.2	16.56	9279.37	4260.18	16264.1	259.14	3591.63	12603	5961	16383	284	4449	1.26623e+06	1.49408e+06	5.64984e+06	10565.4	774000	8823.27	0.1	15728.1	34.65	2739.35	TC	replicate 1	KPL-4	KPL-4
4788	37.63	56.32	56.32	56.32	46.43	91.36	94.85	94.54	94.85	94.28	90.55	93.38	93.99	93.38	96.59	11.6	17.44	17.32	17.44	14.21	7531.89	7964.2	16185.2	239.54	2257.34	11350	10494	16383	284	2772	795897	1.90184e+06	3.81114e+06	57201.8	357801	7075.54	0.1	15673.2	0.1	1401.08	TC	replicate 1	KPL-4	KPL-4
4791	34.25	56.42	55.56	56.42	47.98	93.49	94.91	95.19	94.91	94.86	95.39	95.15	93.85	95.15	94.92	10.72	17.18	17.12	17.18	14.45	6579.27	5787.6	16019	237.16	2332.37	10118	10230	16383	268	2968	593960	1.34114e+06	3.68537e+06	54955.2	382307	6134.93	0.1	15557.5	0.1	1460.15	TC	replicate 1	KPL-4	KPL-4
4792	41.71	62.97	62.92	62.97	49.87	92.13	94.54	94.9	94.54	83.14	93.31	95.42	96.35	95.42	84.8	12.9	19.53	19.43	19.53	14.09	5345.04	6442.48	16231.8	241.97	4120.48	7221	9150	16383	284	6261	698233	1.92977e+06	4.81476e+06	72479.9	642834	4884.59	0.1	15714.9	0.1	3244.35	TC	replicate 1	KPL-4	KPL-4
4794	42.57	53.02	52.76	53.02	46.32	91.01	90.14	90.98	90.14	86.15	92.33	89.59	89.86	89.59	87.06	12.88	16.11	16	16.11	13.42	7194.69	8118.64	16067.6	229.06	1973.29	10022	9858	16383	268	3288	936862	1.655e+06	3.22862e+06	46694.6	279120	6742.65	0.1	15643.2	0.1	1152.89	TC	replicate 1	KPL-4	KPL-4
4796	43.74	77.2	77.2	77.2	64.15	87.7	92.27	92.27	92.27	91.7	84.96	92.06	92.06	92.06	92.04	13.4	23.81	23.81	23.81	18.24	5567.8	5924.19	16297	247.51	2336.99	7637	9266	16383	320	3296	785240	2.63713e+06	7254580	110177	610570	5103.35	0.1	15711.3	0.1	1464.54	TC	replicate 1	KPL-4	KPL-4
4798	40.37	59.6	57.77	59.6	57.31	91.14	92.33	93.29	92.33	70.76	87.41	92.8	92	92.8	71.14	12.48	18.2	17.83	18.2	12.56	5980.3	6083.47	16194.3	241.25	2943.34	8326	9406	16383	280	4465	731459	1.5818e+06	4.04234e+06	62729.9	364901	5528.12	0.1	15704	0.1	2091.01	TC	replicate 1	KPL-4	KPL-4
4817	38.81	53.84	49.55	53.84	48.68	94.09	95.06	95.67	95.06	94.94	92.17	96.73	97.57	96.73	93.4	12.2	16.6	15.49	16.6	14.99	6688.97	7222.84	16114.9	229.61	1941.97	9918	10202	16383	268	2556	781961	1.56254e+06	3037000	49671.7	342553	6244.83	0.1	15649.9	0.1	1093.55	TC	replicate 1	KPL-4	KPL-4
4820	35.26	52.23	48.79	52.23	45.35	93.05	95.92	95.46	95.92	93.43	91.23	94.43	93.97	94.43	92.03	10.99	16.03	15.11	16.03	13.89	4461.57	5435.27	16002.6	228.65	1893.56	6285	9770	16383	276	2608	423196	1096686	2.86938e+06	46135.5	286748	4029.13	0.1	15591.4	0.1	1057.09	TC	replicate 1	KPL-4	KPL-4
4973	47.72	69.96	68.19	69.96	62.65	92.82	95.57	96.3	95.57	81.82	91.15	95.57	95.85	95.57	81.99	14.68	21.6	21.13	21.6	16.63	8886	6509.42	16300.5	236.63	3315.4	11114	9570	16383	272	4393	1.5046e+06	2.38582e+06	5.71674e+06	86729.6	719989	8401.59	0.1	15797.5	0.1	2414.9	TC	replicate 1	KPL-4	KPL-4
5000	38.37	62.83	62.83	31.54	45.29	92.92	94.62	94.62	50.01	94.28	93.08	96.02	96.02	53.16	95.43	11.74	19.3	19.3	6.47	13.62	7104.98	7329.55	16218.6	252.41	5160.15	10346	10310	16383	280	8282	768521	2143642	4743389	8295.54	751363	6656.58	0.1	15664.6	35.91	4300.18	TC	replicate 1	KPL-4	KPL-4
5003	39.02	58.56	57.27	26.78	47.24	84.19	92.36	90.63	86.85	89.85	84	90.64	89.41	91.15	91.27	11.51	17.8	17.47	7.74	14.15	7107.64	7138.67	16081.7	250.12	2536.81	10306	10754	16383	284	3488	739239	1.77598e+06	3.85367e+06	11758.5	398933	6655.45	0.1	15615.4	25.65	1696.63	TC	replicate 1	KPL-4	KPL-4
5004	35.76	52.98	52.02	52.98	44.72	93.36	94.84	94.51	94.84	95.03	90.83	93.6	95.72	93.6	97.85	11.01	16.53	16.13	16.53	14.04	5904.73	6388.62	16073.4	239.27	2313.13	8578	8782	16383	280	2832	562542	1.37144e+06	3.28328e+06	51364.1	357983	5444.26	0.1	15605.2	0.1	1452.9	TC	replicate 1	KPL-4	KPL-4
5006	43.04	73.34	73.34	73.34	55.67	94.3	96.33	96.33	96.33	89.69	94.67	96.17	96.17	96.17	90.28	13.38	22.61	22.61	22.61	16.18	11706.9	4348.8	16282.1	246.99	3982.56	16247	9298	16383	288	5477	1.64618e+06	1.74589e+06	6536701	99157.1	818481	11230.6	0.1	15757.1	0.1	3122.52	TC	replicate 1	KPL-4	KPL-4
5015	33.23	59.06	56.91	59.06	51.37	93.7	92.43	95.22	92.43	87.44	95.07	94.17	93.94	94.17	85.31	10.37	18.08	17.5	18.08	15.07	6302.27	4957.24	16135.9	243.53	2639.05	9294	8438	16383	280	3484	532246	1272462	3.88008e+06	62511.9	471004	5850.07	0.1	15644.7	0.1	1762.93	TC	replicate 1	KPL-4	KPL-4
5017	36.34	54.05	52.98	54.05	46.43	93.42	95.72	95.88	95.72	93.81	89.7	96.58	94.13	96.58	92.82	11.11	16.69	16.45	16.69	14.11	6395.71	5847.58	16131.2	239.41	2693.02	9714	8526	16383	276	3964	619960	1.27962e+06	3.42932e+06	52390.9	421257	5947.47	0.1	15687.5	0.1	1824.53	TC	replicate 1	KPL-4	KPL-4
5020	34.62	54.05	50.83	54.05	59.63	94.11	95.42	95.86	95.42	84.39	91.82	97.36	97.08	97.36	82.98	10.8	16.77	15.95	16.77	14.11	5631.72	5232.31	16126.7	261.84	3597.87	8826	9526	16383	296	5153	515446	1.15587e+06	3.22037e+06	57842.4	562798	5159.5	0.1	15686.4	0.1	2713.49	TC	replicate 1	KPL-4	KPL-4
5027	38.55	64.58	58.03	39.12	46.85	88.73	89.76	92.29	76.92	90.18	81.6	90.75	91.05	80.39	92.08	11.51	18.06	17.54	9	14.17	4291.2	5392.32	16139.7	267.22	2930.39	6385	8462	16383	300	4397	446311	1.3819e+06	3.90114e+06	17008.8	462044	3838.86	0.1	15644	38.75	2090.17	TC	replicate 1	KPL-4	KPL-4
5038	33.23	44.02	40.2	44.02	39.19	91.18	89	85.41	89	87.54	90.26	92.1	84.17	92.1	87.16	10.16	13.2	12.13	13.2	11.67	8240.42	6507.52	13249.7	227.11	2043.69	12278	8338	16383	296	3216	668503	890699	1532391	31085.4	218508	7796.62	0.1	12875.4	0.1	1247.38	TC	replicate 1	KPL-4	KPL-4
5043	40.53	87.99	67.01	52.72	56.48	95.41	82.48	94.19	56.49	75.68	95.61	85.93	94.14	52.94	73.26	12.52	22.12	20.83	8.49	13.5	4438.72	6225.06	16231.6	315.71	3123.83	5877	9802	16383	368	4577	546599	2.39296e+06	5.5305e+06	17862.5	447059	3986.3	0.1	15633.7	75.22	2235.37	TC	replicate 1	KPL-4	KPL-4
5049	40.15	59	56.31	59	52.3	92.21	96.05	96.4	96.05	92.13	92.55	96.63	94.22	96.63	93.44	12.22	18.17	17.65	18.17	15.56	2579.59	4645.25	16168	321.46	2278.84	3724	8662	16383	456	3220	302635	1203973	3.95507e+06	83316.5	433262	2143.12	0.1	15707.8	0.1	1414.58	TC	replicate 1	KPL-4	KPL-4
114	35	36.98	36.98	35.48	31.08	89.62	93.54	93.54	90.65	88.15	88.13	93.31	93.31	89.82	93.75	10.77	11.6	11.6	10.94	8.73	3334.15	9202.96	704.6	280.69	1724.37	5101	11214	3744	328	5789	303773	972480	74455.2	26391	103303	2874.1	0.1	0.1	56.22	827.92	WBC	replicate 1	WBC	KPL-4
117	45.05	45.05	45.05	45.05	45.05	88.64	88.64	88.64	88.64	88.64	89.58	89.58	89.58	89.58	89.58	11.71	11.71	11.71	11.71	11.71	473.58	10553.6	382.08	218.95	969.16	520	11954	432	276	1100	51028	1.13715e+06	41169.8	23592	104427	0.1	0.1	0.1	0.1	124.67	WBC	replicate 1	WBC	KPL-4
275	33.97	41.49	34.3	39.23	33.54	92.89	93.23	93.13	93.33	90.94	93.84	90.73	94.5	92.7	94.42	10.57	12.65	10.75	12.05	10.22	2582.73	9886.45	519.65	352.04	1272.65	3648	11710	616	436	1508	226715	1.24213e+06	47129	40129.8	104302	2134.48	0.1	143.17	131.55	436.18	WBC	replicate 1	WBC	KPL-4
389	35.26	43.97	33.86	32.52	37.15	88.03	83.94	87.25	88.42	90.12	85.92	80.39	87.21	86.86	85.71	10.62	12.83	9.55	9.63	11.23	3395.99	9642.04	456.93	326.83	1159.46	4909	12050	548	408	1432	300930	1.24752e+06	32696.2	23795	114803	2951.63	0.1	92.48	102.36	315.06	WBC	replicate 1	WBC	KPL-4
410	31.18	42.5	35.31	35.91	37.3	93.09	88.56	83.15	94.05	88.73	96.15	90.48	81.46	93.16	87.5	9.82	12.03	9.71	11.13	10.5	4360.93	9204.14	568.52	387.97	1147.77	6637	11118	864	492	1348	330194	1.04536e+06	42100.1	37768.4	99320.1	3912.52	0.1	180.02	159.47	263.3	WBC	replicate 1	WBC	KPL-4
424	33.76	41.16	33.23	40.2	35.85	89.91	89.83	85.22	82.21	86.58	90.62	87.41	84.66	78.02	82.83	10.08	12.31	9.66	11.09	10.24	3494.49	9919.48	470	292.33	1165.29	5209	11998	672	352	1356	279129	1.18025e+06	34413.6	28214.8	95988.6	3046.47	0.1	81.51	71.86	300.91	WBC	replicate 1	WBC	KPL-4
443	29.63	44.28	31.08	34.4	38.32	93.75	89.77	91.97	93.26	85.77	90.53	91.61	89.35	90.41	87.11	9.46	12.81	9.46	10.77	10.92	5189.88	9125.83	456.47	538.23	1039.88	8590	11550	512	728	1296	364891	1176938	32093.8	49037.7	97338.2	4745.63	0.1	80.02	309.75	167.38	WBC	replicate 1	WBC	KPL-4
589	29.47	39.67	33.16	34.52	35.91	93.46	90.63	92.91	92.26	90.21	96.89	92.06	96.53	90.99	87.79	9.23	12.11	10.34	10.84	10.62	4840.97	9743.38	509.25	663.71	1195.51	7429	11330	652	936	1424	324248	1122817	42795.7	61298.8	105938	4404.57	0.1	140.77	439.25	359.11	WBC	replicate 1	WBC	KPL-4
670	29.46	39.89	31.94	35.81	32.97	94.1	91.52	92.93	94.33	91.73	91.57	93.38	97.86	88.74	93.23	9.38	12	9.95	11.06	10.08	4901.55	10065	540.45	425.84	1231.42	7489	12535	660	516	1444	338502	1.13895e+06	42045.2	40923.6	98361.6	4457.19	0.1	131.96	205.36	383.06	WBC	replicate 1	WBC	KPL-4
713	32.8	43.32	34.73	35.85	36.87	91.55	90.04	90.89	93.01	89.79	87.1	89.2	89.27	90.62	88.07	9.93	12.33	10.42	10.89	10.75	3423.62	8368.62	470.56	339.07	1122.29	5417	10342	556	424	1336	264922	999206	40131.4	31597.9	101785	3003.22	0.1	86.12	118.59	305.93	WBC	replicate 1	WBC	KPL-4
715	27.74	52.48	40.86	34.98	34.73	92	77.13	50.13	90.68	90.17	93.24	78.31	60.91	90.95	92.15	8.85	12.5	7.63	10.55	10.06	6471.79	9303.05	688.55	333.83	1174.09	10770	11434	884	416	1704	398479	1.14174e+06	31509.7	29165	93294.4	6003.87	0.1	212.26	109.33	321.66	WBC	replicate 1	WBC	KPL-4
747	29.03	35.15	27.79	35.15	35.15	93.85	94.34	75.65	94.34	94.34	93.87	90.83	76.58	90.83	90.83	9.29	11.01	7.67	11.01	11.01	6094.8	9182.81	558.85	433	1046.9	9778	10714	656	532	1360	413301	874844	25806.9	41251.4	99737.8	5658.38	0.1	130.41	212.51	0.1	WBC	replicate 1	WBC	KPL-4
759	34.52	44.62	34.3	38.87	37.47	94.18	92.8	91.39	91.4	94.29	95.89	92.24	93.33	90.59	96.76	10.77	13.58	10.16	11.62	11.44	2831.35	9984.29	517.15	410.35	1222.22	4313	11498	912	520	1440	257963	1.44549e+06	41953.6	43532.9	125593	2395.01	0.1	144.68	189.9	349.82	WBC	replicate 1	WBC	KPL-4
974	28.82	40.52	29.36	34.14	38.77	93.16	92.71	90.79	94.07	92.92	92.95	95.96	92.31	91.08	95.06	9.09	12.54	9.09	10.62	11.35	6766.81	9983.98	567.56	460.39	1089	11014	12459	716	580	1272	439166	1.23361e+06	36834.8	40797.1	110092	6314.36	0.1	139.09	235.93	204.59	WBC	replicate 1	WBC	KPL-4
1009	31.61	41.72	36.77	40.64	33.44	94.01	90.54	89.64	89.49	92.18	94.65	86.62	88.13	89.51	92.27	9.95	12.58	10.77	12.31	10.47	3439.28	8557.72	542.05	430.32	1202.01	5185	10734	740	732	1412	267564	1.06451e+06	49385.5	51201	103514	3010.82	0.1	141.6	205.84	369.58	WBC	replicate 1	WBC	KPL-4
1213	33.5	40.48	35.31	37.52	33.01	94.03	91.68	92.85	92.86	93.15	96	90.31	88.79	93.2	93.66	10.29	12.37	10.87	11.51	10.42	3387.29	10870.9	500.22	574.27	1237.15	5013	12611	604	812	1444	281839	1.30702e+06	46406.8	59727.9	105511	2942.86	0.1	127.73	349.8	420.68	WBC	replicate 1	WBC	KPL-4
1226	30.55	41.82	35.79	39.13	38.01	93.41	91.49	90.5	87.76	90.84	92.12	89.97	92.93	90.69	89.87	9.35	12.58	10.24	11.44	10.97	7472.3	10222.1	536.81	502.43	1134.64	11078	12130	644	660	1304	512929	1.27154e+06	44218.5	51628.7	107153	7020.34	0.1	128.35	273.93	290.16	WBC	replicate 1	WBC	KPL-4
1229	35.59	46.86	37.19	47.4	38.92	91.62	86.61	86.79	81.3	88.16	89.13	86.7	84.91	84.59	89.8	11.04	13.83	10.6	12.98	11.39	6180.6	9761.63	506.34	465.09	1216.2	8646	11582	948	660	1712	591396	1.46605e+06	44657.8	61530.1	123962	5724.79	0.1	133.88	236.64	339.8	WBC	replicate 1	WBC	KPL-4
1230	29.1	38.47	32.47	34.36	34.25	93.49	91.61	91.14	93.67	91.29	92.55	94.21	89.44	94.81	87.77	9.23	11.71	9.76	10.6	9.98	6050.61	9378.81	500.27	431.21	1139.47	10202	10750	600	560	1392	405270	1.01057e+06	37462.2	38031.3	89120.9	5618.55	0.1	123.81	206.72	307	WBC	replicate 1	WBC	KPL-4
1258	31.78	48.58	40.43	36.99	37.41	90.7	87.09	62.12	89.13	90.3	90.61	82.61	66.45	87.67	91.81	9.79	12.58	8.97	10.77	11.09	3494.39	8024.02	576.84	369.75	1107.24	5297	10094	708	484	1332	263130	998119	36477.1	33688	106868	3054.22	0.1	180.4	141.28	310.76	WBC	replicate 1	WBC	KPL-4
1317	28.39	43.04	32.47	32.41	39.71	93.18	88.18	91.62	93.38	85.43	97.32	90.53	94.18	93.97	84.33	8.88	11.83	10.01	10.27	10.72	7812.83	10249.3	460.91	610.05	1044.63	12399	11454	544	856	1208	484299	1125683	36240.8	50505.4	94306.2	7372.69	0.1	92.43	385.55	220.21	WBC	replicate 1	WBC	KPL-4
1341	28.67	49.08	44.84	33.23	34.83	92.75	81.43	62.82	93.76	91.85	94.08	83.81	60.95	95.02	96.45	8.97	12.92	10.55	10.32	10.22	6618.3	9543.46	946.21	852.84	1098.98	10066	11542	1304	1136	1428	418513	1.25065e+06	82665.8	71315	90069.4	6173.99	0.1	557.77	628.42	238.62	WBC	replicate 1	WBC	KPL-4
1389	35.81	41.06	39.89	35.48	36.13	93.95	94.16	91.25	89.27	91.92	95.67	93.33	92.46	89.2	88.94	11.06	12.61	11.55	10.62	11.16	2250.91	9584.05	460.51	664.43	1157.84	3460	12106	536	960	1396	216316	1.19616e+06	48278.9	58877.5	113197	1798.41	0.1	108.05	423.97	305.34	WBC	replicate 1	WBC	KPL-4
1567	30.54	38.7	31.4	36.23	33.98	93.41	92.02	90.48	92.45	91.25	96.61	91.98	90.64	91.52	91.83	9.68	11.78	9.52	10.89	10.5	5793.42	10515.9	491.32	378.11	1179.29	9226	11990	612	480	1404	426607	1.14622e+06	34952.8	35235.7	102048	5341.24	0.1	126.87	153.64	266.93	WBC	replicate 1	WBC	KPL-4
1636	29.68	40.13	33.54	36.34	36.24	93.01	90.74	89.82	89.35	87.45	93.83	92.91	90.12	89.15	89.45	9.26	11.91	9.55	10.6	10.27	5775.8	8479.6	434.19	341.96	1040.38	9142	11286	532	428	1340	389266	945430	31068.8	30160.2	86132.2	5351.35	0.1	93.71	121.5	231.96	WBC	replicate 1	WBC	KPL-4
1676	33.07	41.18	21.52	35.05	35.81	93.01	91.4	80.29	90.06	91.96	95.41	91.1	79.75	91.59	91.94	10.19	12.44	6.47	10.65	10.57	3085.53	8627.37	4397.67	315.53	1258.14	4845	11650	13763	380	1756	251597	1.04805e+06	144534	28091.7	110441	2641.39	0.1	4029.48	91.06	397.73	WBC	replicate 1	WBC	KPL-4
1723	33.98	47.02	34.12	39.5	40.63	92.37	87.88	86.5	90.22	85.75	92.31	87.06	83.72	94.19	88.52	10.5	13.42	9.55	11.69	11.37	3195.13	8617.86	488.77	287.35	1093.23	4621	10610	552	336	1260	276485	1.21898e+06	34974.4	30842.4	110974	2746.86	0.1	72.27	66.87	232.76	WBC	replicate 1	WBC	KPL-4
1791	30.76	41.07	32.33	34.52	37.67	92.9	90.51	92.07	94.33	84.98	88.82	87.5	88.4	96.8	82.17	9.49	12.35	9.79	10.77	11.04	4847.17	7975.42	715.18	859.43	1085.72	7405	10946	2344	1076	1548	342812	955576	53853.6	78302.6	103888	4414.79	0.1	342.73	635.02	241.3	WBC	replicate 1	WBC	KPL-4
1799	31.25	38.34	33.16	35.05	32.58	94.37	94.03	91.87	93.4	90.38	100	96.2	96.81	89.09	93.33	9.82	11.8	9.98	10.8	10.16	3991.65	9691.49	476.79	649.02	1161.83	5865	10958	572	896	1432	302234	1.06039e+06	37290.8	59401.7	94253	3559.27	0.1	112.31	404.55	309.48	WBC	replicate 1	WBC	KPL-4
1897	32.04	38.81	33.01	36.88	30.65	92.01	94.26	92.75	94.28	93.04	93.58	93.75	96.87	91.06	91.26	9.95	12	10.08	11.42	9.85	3564.47	8397.01	520.96	466.78	1201.68	5377	9870	620	636	1376	277304	950196	41612.5	47771.3	91487.2	3127.99	0.1	136.5	238.31	353.2	WBC	replicate 1	WBC	KPL-4
2036	31.18	39.23	33.27	37.08	31.19	94.04	91.68	90.86	90.71	91.76	91.38	90.53	86.96	94.32	92.49	9.6	11.83	9.87	11.01	9.57	5661.55	9516.47	464.96	380.42	1141.29	9094	11422	548	480	1288	409830	1.0452e+06	35591.8	36242.4	82141.6	5209.49	0.1	96.46	155.94	272.81	WBC	replicate 1	WBC	KPL-4
2055	30.44	41.81	34.3	35.16	36.02	93.52	93.3	90.4	91.35	92.49	94.25	94.39	89.58	87.85	91.07	9.6	12.67	10.08	10.65	10.89	4599.93	10105	476.54	285.23	1251.77	7177	11954	556	316	1468	332981	1273797	38064.6	25394.2	116652	4155.49	0.1	92.07	64.76	383.34	WBC	replicate 1	WBC	KPL-4
2198	29.68	39.02	31.89	34.09	36.33	94.06	90.91	92.59	94.15	88.93	93.29	90.8	90.64	95.63	92.63	9.32	11.51	9.52	10.45	10.03	4048.76	10095.9	522.76	784.16	1158.4	6149	12098	628	1120	1344	276239	1.05004e+06	37189.3	67203	91565.4	3596.47	0.1	130.3	555.71	314.03	WBC	replicate 1	WBC	KPL-4
2268	31.15	41.43	41.43	36.6	35.41	91.7	92.74	92.74	93.7	93.56	89.41	91.95	91.95	89.12	93.42	9.49	12.56	12.56	11.25	10.99	6966.5	9983.45	634.37	338.41	1154.98	11070	11102	4257	412	1444	492700	1.2377e+06	78645.8	33648.1	109554	6522.18	0.1	0.1	113.95	258.56	WBC	replicate 1	WBC	KPL-4
2303	32.9	41.39	36.4	38.65	36.23	94.25	94.65	92.29	94.3	92.64	90.95	98.05	89.91	94.83	90.04	10.27	12.77	10.99	11.98	11.06	2811.68	10138.5	482.95	430.27	1244.57	4197	11994	596	636	1484	232776	1.2991e+06	45809.3	48510.2	119606	2383.2	0.1	130.46	209.79	416.07	WBC	replicate 1	WBC	KPL-4
2304	30.92	38.81	32.58	35.86	35.97	94.11	94.59	91.32	93.79	89.99	98.27	90.15	87.77	93.36	89.33	9.57	12.05	9.98	10.94	10.92	4883.52	10394.3	476.28	440.25	1212.5	7373	11622	584	576	1432	351478	1184855	37250.9	41392.8	113497	4431.02	0.1	107.78	215.76	336.07	WBC	replicate 1	WBC	KPL-4
2318	30.65	37.84	31.78	34.51	34.78	93.81	93.47	92.8	94.33	93.09	90.96	91.54	93.22	90.37	92.89	9.68	11.74	9.68	10.75	10.57	4160.89	9828.96	508.7	611.39	1155.75	6461	11878	584	796	1352	306393	1.06316e+06	37458.9	55449.5	101454	3716.63	0.1	100.25	386.96	303.28	WBC	replicate 1	WBC	KPL-4
2336	33.55	40.54	36.77	38.6	36.4	92.97	94.04	92.62	94.75	92.66	94.09	89.3	94.04	95.22	88.7	10.37	12.58	11.16	12	11.04	3235.36	8759.77	566.83	552.65	1208.56	4709	10718	680	740	1440	273236	1.08964e+06	55416.2	62536.9	115642	2803.12	0.1	162.33	328.21	340.15	WBC	replicate 1	WBC	KPL-4
2458	29.58	43.92	29.63	33.23	37.85	90.97	93.63	84.44	89.1	88.49	93.75	91.86	88.44	85.26	87.93	9.21	12.75	8.82	10.03	11.09	3744.06	8268.79	484.46	560.91	988.53	5765	11170	592	784	1196	249220	1.05609e+06	29627.6	44336.6	95411.2	3311.77	0.1	120.01	336.46	172.12	WBC	replicate 1	WBC	KPL-4
2487	34.84	40.16	36.35	38.59	36.56	90.83	93.34	92.11	93.74	93.4	87.14	93.55	91.48	94.05	90.83	10.55	12.16	10.87	11.94	11.01	3162.43	9030.92	527.28	363.05	1358.99	4869	10698	656	444	1940	276286	1.04823e+06	48917.9	40629	129470	2710.2	0.1	150.79	130.56	470.49	WBC	replicate 1	WBC	KPL-4
2574	30.97	37.84	37.84	34.3	33.66	93.59	93.11	93.11	93.97	91.76	93.6	94.78	94.78	93.33	94.85	9.55	11.48	11.48	10.55	10.14	4376.98	9861.72	697.3	377.85	1216.87	6857	11382	944	472	1440	313201	1.02158e+06	72233.6	33010.8	98211.9	3924.7	0.1	0.1	149.35	368.39	WBC	replicate 1	WBC	KPL-4
2729	30.11	41.49	31.47	34.52	34.73	93.67	87.53	91.04	91.2	87.89	95.21	89.64	91.06	87.2	91	9.41	12.18	9.74	10.57	10.29	4480.62	9681.05	458.7	553.21	1080.2	6885	11886	560	776	1316	311296	1.12772e+06	34159	48561.8	89878	4044.31	0.1	94.21	328.73	279.71	WBC	replicate 1	WBC	KPL-4
2790	31.35	40.2	40.2	35.69	36.33	93.17	92.44	92.44	92.35	90.55	92.05	91.38	91.38	92.21	86.76	9.66	12.39	12.39	11.06	10.77	4552.68	9197.42	569.67	336.85	1136.18	7013	11418	728	388	1328	333349	1.10964e+06	68729	32371.7	103517	4096.38	0.1	0.1	112.38	271.9	WBC	replicate 1	WBC	KPL-4
2794	31.78	40.31	28.39	32.9	36.23	89.12	89.96	87.51	91.98	90.42	88.27	92.28	85.04	96.81	89.47	9.74	11.71	8.2	9.98	10.52	5599.48	9957.61	508	298.32	1112.04	9830	12046	588	352	1360	416984	1.07294e+06	26840.3	23332.3	96690.9	5139.24	0.1	99.54	69.84	251.65	WBC	replicate 1	WBC	KPL-4
2917	29.58	37.63	30.87	32.42	35	93.24	93.16	90.28	92.46	91.17	99.36	93.15	92.61	92.71	91.13	9.09	11.46	9.66	10.08	10.37	6556.58	10256.6	471.61	392.69	1203.76	10742	11434	576	548	1452	425522	1.05822e+06	34531.7	31366.6	101662	6112.32	0.1	99.14	168.23	287.32	WBC	replicate 1	WBC	KPL-4
2936	30.44	38.43	31.08	34.83	33.44	93.38	91.93	91.35	92.23	93.55	92.17	91.12	87.36	90.78	92.08	9.38	11.71	9.6	10.72	10.34	5660.11	9216.23	472.9	425.22	1124.53	9030	10270	556	564	1332	390888	993053	34232.2	38387.5	94502.6	5211.72	0.1	92.44	196.76	264.1	WBC	replicate 1	WBC	KPL-4
2962	32.47	41.59	34.5	33.71	35.59	93.72	92.39	92.98	92.15	93.14	89.53	88.85	92.82	90.38	89.04	10.06	12.52	10.52	10.5	10.77	3864.16	9993.35	500.57	464.17	1189.97	5509	12835	596	620	1444	307049	1.23061e+06	43524.5	40166.4	108418	3407.81	0.1	112.08	239.71	285.58	WBC	replicate 1	WBC	KPL-4
2972	29.58	39.87	32.69	32.37	33.87	92.4	90.81	88.79	93.2	88.33	94.41	91.09	90.12	92.86	89.95	9.23	11.69	9.26	9.82	10.01	4147.58	8834.96	440.91	305.08	1084.51	7293	10670	624	380	1360	277805	948296	29715.8	23099.4	85273.5	3711.27	0.1	88.46	84.61	288.06	WBC	replicate 1	WBC	KPL-4
3063	28.82	38.27	28.29	33.76	36.13	92.79	88.78	77.56	88.42	88.63	98.04	91.43	77.89	88.54	90.59	9	11.39	7.09	10.08	10.34	5494.9	9593.79	598.27	567.52	1099.47	8526	10842	748	788	1308	349761	977858	23645.2	45331.8	92395.8	5050.49	0.1	193.96	339.06	291.08	WBC	replicate 1	WBC	KPL-4
3179	33.22	43.74	25.71	35.81	36.19	88.17	86.96	85.14	89.27	87.77	90.4	88.81	86.02	88.69	88.02	10.24	12.5	7.02	10.82	10.72	3269.13	10282.9	1799.32	301.67	1317.92	4757	12391	6557	364	1752	269288	1.262e+06	69616.4	27735.5	118978	2820.82	0.1	1394.9	77.18	429.55	WBC	replicate 1	WBC	KPL-4
3229	29.15	37.84	29.47	31.61	36.28	92.5	88.62	89.11	89.33	86.93	92.99	84.62	89.61	93.22	83.68	9.12	11.13	9.03	9.68	10.03	3683.69	8611.05	466.21	620.63	1046.08	5729	10886	576	956	1308	240603	838285	29868.9	45701.2	82687.5	3243.34	0.1	97.74	392.16	205.63	WBC	replicate 1	WBC	KPL-4
3236	30.98	39.87	32.16	34.94	36.55	93.78	93.26	92.58	93.06	88.26	90.91	94.51	96.81	89.38	90.55	9.66	12.03	9.98	10.94	10.32	3668.01	8673.49	457.72	417.84	1128.18	5225	10510	564	552	1324	268573	985090	35799.8	39286.1	94339.5	3235.55	0.1	101.26	189.36	303.81	WBC	replicate 1	WBC	KPL-4
3256	30.75	114.67	35.21	106.51	37.46	93.93	46.13	87.71	35.05	85.86	93.82	60.91	85.63	51.02	85.65	9.71	16.04	9.6	14.45	10.52	3488.35	5162.89	487.82	624.1	1300.59	5277	8694	568	760	1488	258321	1.04388e+06	35312.2	102299	113086	2776.13	0.1	83.35	283.63	216.12	WBC	replicate 1	WBC	KPL-4
3306	30.33	37.46	32.15	34.35	31.94	92.91	92.47	91.05	94.16	90.19	95.21	88.89	91.02	90.74	89.22	9.41	11.35	9.41	10.7	9.41	4280.94	8677.61	438.66	336.7	1201.56	6989	11994	536	404	1608	297423	877255	30476.3	30256.7	83479.6	3812.49	0.1	78.24	108.23	293.13	WBC	replicate 1	WBC	KPL-4
3467	30.23	41.21	31.61	35.86	37.57	92.77	89.69	93.03	92.56	86.75	91.57	89.96	93.33	90.35	90.91	9.38	11.71	9.76	10.99	9.95	5850.48	7768.65	528.42	371.18	1060.04	9230	9690	600	448	1216	404035	837076	39570.6	35207.4	82467.8	5414.33	0.1	115.95	146.7	239.65	WBC	replicate 1	WBC	KPL-4
3496	32.8	44.71	36.55	37.84	36.23	93.18	92.52	91.58	94.31	93.06	95.02	93.31	91.24	98.05	89.45	10.32	13.5	10.72	11.64	11.2	3108.44	8889.03	531.48	421.23	1341.35	4737	11974	684	528	1652	259931	1.27213e+06	47981	44862.5	132254	2644.11	0.1	155.04	192.78	452.87	WBC	replicate 1	WBC	KPL-4
3506	30.11	44.3	29.58	34.84	36.67	90.02	89.64	86.8	93.14	88.72	91.82	91.18	91.55	88.69	87.04	9.18	12.73	8.67	10.82	10.7	5786.91	9922.37	693.83	526.71	1211.43	9302	12651	2652	652	1608	382792	1.26315e+06	40988.4	48427	108860	5298.74	0.1	305.36	298.23	271.04	WBC	replicate 1	WBC	KPL-4
3568	30.11	38.43	32.64	35.06	37.35	91.44	91.47	91.02	92.98	86.88	89.16	86.96	88.65	93.43	85.07	9.38	11.58	9.9	10.62	10.82	4809.73	8908.3	468.04	368.08	1121.74	7693	11150	568	464	1300	332161	937637	36022.8	32616.4	103134	4337.39	0.1	99.57	143.6	217.3	WBC	replicate 1	WBC	KPL-4
3601	30.65	40.63	32.37	35.91	31.4	93.6	92.02	92.93	93.8	91.87	95.38	90.97	89.73	94.81	89.77	9.57	12.35	9.9	11.06	9.66	3426.8	8892.09	447.52	556.66	1082.27	5453	11230	536	740	1268	246635	1065408	34443.5	53495.8	79244.4	2990.55	0.1	99.05	336.22	245.78	WBC	replicate 1	WBC	KPL-4
3698	31.61	39.45	33.82	36.34	35	91.96	92.75	92.91	93.91	89.86	93.41	93.5	95.02	91.8	90.36	9.82	12.11	10.32	11.37	10.22	3483.97	9800.81	471.52	484.93	1155.45	5645	11194	564	580	1372	263794	1.12944e+06	39429.2	49225.7	94697.3	3039.51	0.1	127.05	248.45	318.95	WBC	replicate 1	WBC	KPL-4
3708	30.97	37.56	32.15	33.98	33.28	93.74	87.9	85.9	88.85	92.49	92.18	87.82	84.85	90.05	95.29	9.74	11.23	9.35	10.32	10.06	3366.96	9275.81	470.45	348.4	1249.61	5269	11214	564	424	1584	250732	918435	32293.5	29133.4	99295.2	2922.46	0.1	106.01	119.91	409.34	WBC	replicate 1	WBC	KPL-4
3732	31.68	38.17	31.25	35.43	33.29	89.94	90.82	92.11	91.75	92.56	86.21	91.83	89.77	89.72	94.44	9.6	11.67	9.66	10.65	10.24	4782.03	9645.74	507.25	361.87	1184.73	7721	11674	600	472	1400	346163	1.03131e+06	37141.1	32217	97589.5	4309.72	0.1	114.76	133.4	328.26	WBC	replicate 1	WBC	KPL-4
3804	30.65	39.41	36.23	36.62	36.84	92.41	92.8	89.17	94.27	88.33	94.05	94.49	90.87	92.86	85.97	9.43	12	10.5	11.23	10.82	4524.91	8724.36	527.52	586.64	1217.92	7057	10270	648	752	1500	316256	987239	45647.9	58085.4	111977	4080.62	0.1	147.05	362.15	361.53	WBC	replicate 1	WBC	KPL-4
3894	32.8	44.98	34.56	31.65	38.75	90.57	86.08	77.6	84.22	85.86	94.12	87.19	81.08	80.41	87.17	9.95	12.2	8.85	8.85	10.94	4994.84	8306.05	477.14	384.38	1222.27	7633	9850	660	444	1432	388582	971002	29378	23666.8	114919	4438.57	0.1	88.64	135.9	253.84	WBC	replicate 1	WBC	KPL-4
3905	28.39	43.1	29.58	32.96	37.63	93.62	89.78	93.17	93.04	85.6	89.93	89	91.14	93.75	79.9	8.88	12.61	9.15	10.08	10.27	6736.28	10009.2	567.29	848.6	1044.04	10726	12230	720	1160	1268	417567	1.24922e+06	37289.2	67783.8	86435	6284.05	0.1	158.84	620.2	179.68	WBC	replicate 1	WBC	KPL-4
3960	34.09	43.1	43.1	40.31	37.41	91.97	92.55	92.55	86.36	89.08	93.84	93.17	93.17	82.88	87.28	10.57	13.06	13.06	10.84	10.99	4263.05	9982.18	557.6	337.64	1164.91	5965	11966	764	436	1344	374216	1.33721e+06	74696.4	31183.6	110496	3794.85	0.1	0.1	105.14	252.46	WBC	replicate 1	WBC	KPL-4
4009	30.22	39.02	32.69	33.97	34.37	93.22	89.8	92.26	93.44	91.08	92.77	90.33	94.71	96.7	91.13	9.38	11.94	10.01	10.6	10.37	4268.51	9519.29	512.15	550.3	1135.86	6489	11082	608	756	1392	294784	1.06531e+06	40269.6	48535.1	95927.1	3828.16	0.1	107.7	325.86	291.45	WBC	replicate 1	WBC	KPL-4
4023	29.4	48.86	46.38	33.87	33.87	93.3	82.66	69.86	93.32	92.2	97.53	83.92	71.43	92.34	94.97	9.26	12.83	10.89	10.52	10.27	4847.96	9489.9	736.27	416.73	1233.23	7533	11030	1152	532	1492	326733	1.22784e+06	68612.5	36234.1	102098	4335.64	0.1	311.8	184.24	316.77	WBC	replicate 1	WBC	KPL-4
4107	32.21	41.28	33.08	36.07	39.2	94.26	90.99	93.23	93.92	89.5	92.63	93.03	90.86	95.49	89.29	10.03	12.33	10.22	11.37	10.89	3403.37	10270.7	457.87	538.18	1125.04	4889	11982	584	812	1332	269018	1.22631e+06	37525.4	54630.7	104842	2947.15	0.1	89.38	309.73	272.57	WBC	replicate 1	WBC	KPL-4
4118	32.75	42.72	28.87	28.5	38.96	91.69	90.1	86.93	72.03	91.24	94.76	91.39	85.16	75	93.39	10.06	11.89	8.23	7.56	10.97	5075.43	9395.67	408.84	301.33	1069.9	8001	10838	448	352	1300	403298	1.04366e+06	21771.4	13539.1	101039	4595.33	0.1	60.39	68.85	269.45	WBC	replicate 1	WBC	KPL-4
4147	35.59	48.58	37.41	42.67	38.81	92.43	90.75	93.1	94.04	87.38	90.56	95.29	95.14	95.86	87.29	11.11	13.83	11.44	12.9	11.18	2325.39	9669.82	462.3	620.27	1095.53	3368	12383	584	876	1312	225409	1.45226e+06	47505.1	81026.7	107561	1873.02	0.1	101.83	399.8	227.14	WBC	replicate 1	WBC	KPL-4
4165	29.47	40.14	29.14	32.73	34.5	93.85	86.87	80.29	93.7	91.65	95.54	89.11	76.56	92.42	87.83	9.12	11.67	8.23	10.24	10.01	5121.53	9099.22	684.66	358.67	1184.85	7745	11458	868	428	1416	334517	972874	36458.8	29544.4	93163	4673.36	0.1	252.28	134.18	292.5	WBC	replicate 1	WBC	KPL-4
4264	32	38.17	34.52	34.85	33.5	92.61	93.76	90.66	92.67	91.73	89.19	93.49	94.3	88.15	93.72	9.9	11.76	10.11	10.57	10.06	5227.52	9513.08	464.08	390.07	1116.27	9406	10894	544	492	1400	402334	1.03295e+06	37262.5	34240.5	88699.9	4803.18	0.1	91.59	165.59	303.86	WBC	replicate 1	WBC	KPL-4
4446	32.47	42.24	37.74	40.37	34.62	94.4	93.18	94.04	92.24	93.61	91.18	96.38	92.15	88.65	89.95	10.4	12.69	11.32	12.22	10.77	3381.46	10008	499.85	354.61	1238.34	5153	11446	608	440	1464	286981	1.26573e+06	50324.1	41602.5	112824	2949.05	0.1	115.38	130.12	381.98	WBC	replicate 1	WBC	KPL-4
4457	31.4	46.59	25.32	24.95	42.94	92.74	87.88	81.94	88.2	88.91	91.67	88.03	81.82	95	85.95	9.76	12.27	7.24	7.28	11.32	5329.44	9637.89	444.04	267.8	1105.01	8754	11466	500	308	1264	399092	1.13873e+06	18288.5	11141.1	111250	4889.15	0.1	47.58	43.33	240.58	WBC	replicate 1	WBC	KPL-4
4627	29.9	37.84	31.72	35.33	33.07	93	93.27	87.35	91.98	89.94	91.67	95.24	85.03	88.79	93.99	9.43	11.55	9.41	10.87	9.85	5378.31	9197.35	530.59	385.94	1137.27	8598	11574	644	476	1404	375902	964234	36863.1	35804.8	86583.1	4930.17	0.1	134.11	161.45	260.85	WBC	replicate 1	WBC	KPL-4
4715	29.47	43.64	29.74	33.66	39.4	91.92	87.87	91.72	92.59	88.1	93.38	85.12	94.84	93.17	88.8	8.94	12.37	9.06	10.42	11.3	6317.42	9798.13	480.31	383.71	1074.16	10126	12094	608	512	1380	396859	1.17804e+06	30972.2	32724.5	107697	5881.36	0.1	119.87	159.21	229.79	WBC	replicate 1	WBC	KPL-4
4720	31.18	37.96	33.98	34.62	33.76	90.34	91.72	91.11	93.52	91.15	91.86	85.83	91.18	94.09	90.2	9.55	11.6	10.4	10.8	10.4	4065.47	8637.51	504.29	432.42	1191.29	6525	10550	624	524	1520	290910	912728	42799	39577.3	101104	3629.09	0.1	139.82	207.94	382.82	WBC	replicate 1	WBC	KPL-4
4722	30.92	39.66	32.15	35.81	35.04	94.08	90.84	93.73	94.15	90.86	92.35	93.68	94.71	92.37	90.48	9.49	11.94	10.01	11.18	10.55	3824.28	8829.18	484.49	457.37	1130.3	5873	11110	568	572	1348	270470	988080	38094.6	44905.7	98749.4	3395.88	0.1	120.01	232.91	297.86	WBC	replicate 1	WBC	KPL-4
4734	29.57	38.12	30.65	34.57	34.69	94.16	91.59	92.98	93.89	91.06	92.68	90.94	92.98	92.06	93.91	9.32	11.6	9.52	10.65	10.22	4180.39	9551.39	495.56	505.94	1144.1	6277	11250	632	660	1424	285220	1.0093e+06	35254	45043.9	93767.1	3740.13	0.1	135.07	281.49	327.67	WBC	replicate 1	WBC	KPL-4
4761	29.57	39.71	31.61	32.25	35.33	89.03	90.72	88.26	86.72	89.91	89.37	90.16	86.06	86.81	89.6	9.21	11.6	9.35	9.82	10.34	6580.92	9351.71	505.33	442.53	1223.39	11690	12691	716	536	1568	438052	988198	34688.2	33506.7	102810	6128.59	0.1	148.86	206.06	354.92	WBC	replicate 1	WBC	KPL-4
4818	32.26	48.9	31.18	35.33	39.88	92.83	89.41	89.16	93.76	88.84	93.01	88.54	86.06	88.99	86.51	9.93	13.6	9.35	10.75	11.55	5380.89	9222.62	419.66	359.08	1002.71	9382	12126	480	468	1192	416377	1339058	28807.2	32566.4	105123	4932.41	0.1	67.17	142.59	194.28	WBC	replicate 1	WBC	KPL-4
5008	30.11	38.49	31.62	34.3	34.26	93.61	90.13	90.78	90.14	91.97	95.27	91.45	92.9	89.3	91.15	9.46	11.94	9.46	10.67	10.08	3885.09	8305.58	465.61	360.37	1112.4	5953	10818	596	424	1408	273154	929483	32736.2	32233.6	88854.6	3444.9	0.1	97.15	135.89	251.91	WBC	replicate 1	WBC	KPL-4
1	38.6	50.68	47.51	50.68	47.25	92.01	94.44	94.54	94.44	85.37	92.94	95.72	95.22	95.72	87.13	11.94	15.73	14.88	15.73	14.06	7987.01	4858.23	11896.6	241.62	3690.26	11574	6277	15627	292	5021	893833	943875	2.06881e+06	46942.6	572644	6371.04	0.1	11365.6	0.1	1886.09	TC	replicate 2	KPL-4	KPL-4
2	42.03	61.25	60.71	61.25	55.4	86.49	93.28	94.25	93.28	85.2	82.88	93.33	94.77	93.33	86.13	12.44	18.7	18.56	18.7	14.22	5375.48	6389.49	16176.3	233.85	1835.18	7697	10186	16383	284	2464	653010	1754405	4374333	64209.3	291650	4943.29	0.1	15744.8	0.1	1046.79	TC	replicate 2	KPL-4	KPL-4
8	36.5	49.97	50.46	49.97	40.24	86.71	93.76	93.02	93.76	88.5	87.27	93.99	95.1	93.99	89.53	10.8	15.71	15.42	15.71	11.69	5606.62	5060.39	16018.7	232.79	3427.54	8065	7021	16383	276	5601	513149	981046	2.99222e+06	45130.4	367893	5178.42	0.1	15621.1	0.1	2647.45	TC	replicate 2	KPL-4	KPL-4
9	35.79	51.09	49.22	51.09	43.36	91.74	95.44	93.53	95.44	90.64	92.05	95.41	96.09	95.41	89.81	11.25	15.93	15.18	15.93	13.1	8638.92	7015.94	16019.3	240.84	3719.75	12315	10006	16383	300	6249	858968	1398109	2.89902e+06	47994.3	501392	8202.45	0.1	15600.1	0.1	2951.52	TC	replicate 2	KPL-4	KPL-4
10	45.08	63.36	63.36	63.36	52.34	91.41	91.8	91.8	91.8	93.95	91.92	91.97	91.97	91.97	94.69	13.3	19.39	19.39	19.39	16.11	10184.7	5845.82	16229.2	248.13	4110.2	13367	7429	16383	292	5597	1415193	1726726	4793759	73291.9	837873	9524.64	0.1	15770.9	0.1	3141.78	TC	replicate 2	KPL-4	KPL-4
18	41.81	72.74	70.98	26.51	88.54	91.35	95.36	94.67	69.27	77.57	92.7	95.87	93.42	73.33	62.32	12.92	22.36	21.8	6.3	14.66	8740.8	7122.34	16269.1	257.55	2779.45	12130	10490	16383	296	3920	1.14546e+06	2797139	6071202	8035.94	469466	8276.4	0.1	15765.7	37.07	1951.28	TC	replicate 2	KPL-4	KPL-4
19	40.27	75.08	75.08	75.08	48.79	88.41	83.8	83.8	83.8	79.86	87.92	84.08	84.08	84.08	84.03	11.85	21.97	21.97	21.97	13.75	7698.94	6385.89	16222.9	239.02	3577.76	11854	11702	16383	300	5065	848782	2.42025e+06	6.14847e+06	90588.6	531372	7246.67	0.1	15720.8	0.1	2777.62	TC	replicate 2	KPL-4	KPL-4
29	43.42	65.97	61.57	65.97	71.72	94.01	87.71	86.97	87.71	73.61	97.3	88.56	85.89	88.56	75.26	13.28	19.49	18.68	19.49	14.41	14082.6	5771.13	15375.7	230.01	4248.46	16383	8414	16383	276	5945	1.95095e+06	1.72147e+06	4.2154e+06	68610.8	692846	13591.4	0.1	14967.4	0.1	3424.27	TC	replicate 2	KPL-4	KPL-4
36	38.27	58.19	54.69	58.19	44.81	91.89	93.86	96	93.86	92.76	93.16	93.68	98.53	93.68	93.24	11.8	17.6	17.01	17.6	13.71	5750.49	6827.5	16101.5	233.96	2193.49	7465	10062	16383	268	2776	629188	1.66164e+06	3657462	56940.5	323954	5306.09	0.1	15662.1	0.1	1433.21	TC	replicate 2	KPL-4	KPL-4
46	51.26	72.74	72.48	72.74	63.83	73.06	88.09	88.26	88.09	76.64	73.98	89.39	89.69	89.39	77.28	13.98	21.89	21.86	21.89	16.16	5577.54	3539.77	16284.9	233.5	5113.87	7521	6405	16383	292	7413	856226	1332734	6110977	87914.4	1.04886e+06	4913.32	0.1	15780.6	0.1	4213.84	TC	replicate 2	KPL-4	KPL-4
52	35.05	52.6	52.02	24.53	44.29	91.18	93.69	93.54	84.91	91.77	92.79	92.31	94.78	83.84	89.38	10.84	16.18	15.93	7.24	13.4	6236.24	6543.51	16009.1	261.37	2416.05	9526	10462	16383	312	3040	575964	1.3448e+06	3.19024e+06	10765.1	340741	5787.95	0.1	15592.9	36.9	1619.59	TC	replicate 2	KPL-4	KPL-4
53	35.26	52.34	48.69	52.34	46	91.71	92.9	95.33	92.9	92.8	88.11	93.1	95.35	93.1	92.43	10.97	15.91	15.09	15.91	14	6941.54	7195.9	16032.5	233.09	2206.26	10502	10398	16383	272	2896	655543	1.43098e+06	2.86807e+06	46351.8	339608	6497.31	0.1	15556.3	0.1	1394.01	TC	replicate 2	KPL-4	KPL-4
70	37.58	53.36	53.36	53.36	45.26	92.88	93.62	93.62	93.62	86.7	94.4	94.25	94.25	94.25	86.5	11.51	16.63	16.63	16.63	13.14	5479.17	6924.82	16092.8	228.51	2487.03	7273	10882	16383	272	3460	569868	1503828	3.4948e+06	49625.1	337301	5046.74	0.1	15685.4	0.1	1758.83	TC	replicate 2	KPL-4	KPL-4
71	38.37	56.91	56.7	56.91	48.1	91.56	93.19	93.75	93.19	90.06	93.18	93.35	94.34	93.35	91.37	11.83	17.39	17.3	17.39	14.45	7190.72	7981.01	16125.8	228.23	3327.42	10766	9778	16383	268	4889	789762	1.89589e+06	3790445	54216.4	545411	6766.26	0.1	15710.7	0.1	2586.94	TC	replicate 2	KPL-4	KPL-4
81	35.26	57.6	57.6	57.6	45.36	87.94	93.85	93.85	93.85	93.15	85.12	94	94	94	93	10.67	17.83	17.83	17.83	13.75	7575.84	6670.92	16148.5	233.41	2041.59	11134	9718	16383	304	2904	677624	1.66516e+06	4030916	58261.8	303219	7123.47	0.1	15572.9	0.1	1269.23	TC	replicate 2	KPL-4	KPL-4
88	40.27	57.49	56.85	57.49	49.26	94.77	95.42	95.28	95.42	94.69	94.14	96.24	94.37	96.24	93.44	12.39	17.99	17.89	17.99	15.04	7742.76	7987.1	16190.2	231.21	2485.26	10810	11006	16383	304	3844	934143	2.03025e+06	4.06827e+06	58772.7	441487	7298.41	0.1	15757.2	0.1	1740.89	TC	replicate 2	KPL-4	KPL-4
94	39.35	58.31	53.62	58.31	73.91	93.75	92.93	95.44	92.93	78.84	92.58	92.23	90.53	92.23	68.91	12.24	17.71	16.72	17.71	13.44	3216.19	4490.94	16088.3	227.06	2213.35	4177	9450	16383	292	2944	378658	1.10606e+06	3533983	55922.1	313996	2787.76	0.1	15690.2	0.1	1444.93	TC	replicate 2	KPL-4	KPL-4
95	37.41	55.41	55.41	55.41	37.96	92.34	94.4	94.4	94.4	90.63	90.55	92.82	92.82	92.82	92	11.6	17.18	17.18	17.18	11.51	5164.79	6177.62	16188.3	235.68	2690.93	7401	9806	16383	284	4437	545765	1431515	3.75125e+06	54614.1	279873	4732.59	0.1	15753.7	0.1	1910.47	TC	replicate 2	KPL-4	KPL-4
98	34.58	73.66	52.66	33.66	45.47	93.4	82.76	94.72	56.43	90.81	92.06	85.39	94.77	46.84	93.71	10.65	18.06	16.23	6.47	13.3	8047.05	6885.52	16071.1	253.01	4029.65	12395	10074	16383	276	6569	716423	1.76456e+06	3.32293e+06	8315.51	559930	7606.71	0.1	15639.1	28.51	3213.54	TC	replicate 2	KPL-4	KPL-4
99	35.37	65.32	64.89	23.45	44.38	93.68	95.43	95.37	73.05	88.86	97.02	96.26	96.24	69.33	88.41	11.16	20.27	20.22	6.3	13.18	5760.36	6441.46	16248.1	269.92	3617.7	8494	11982	16383	296	5481	563167	2079530	5218413	8422.01	493658	5323.9	0.1	15718.8	45.45	2805.44	TC	replicate 2	KPL-4	KPL-4
103	35.31	53.62	53.62	53.62	44.22	91.6	94.91	94.88	94.91	93.03	92	96.18	96.36	96.18	89.8	10.92	16.64	16.63	16.64	13.48	6198.3	6375.1	16118.7	238.14	2898.14	9314	8510	16383	288	4377	580196	1.3871e+06	3.50041e+06	51815.1	413555	5753.99	0.1	15700.6	0.1	2085.82	TC	replicate 2	KPL-4	KPL-4
110	36.34	55.46	54.7	55.46	39.34	93.06	95.92	96.13	95.92	88.64	90.25	94.81	96.01	94.81	85.98	11.18	17.21	17.1	17.21	11.98	5973.38	6455.49	16064.1	231.79	3847.39	8618	9566	16383	276	6241	586478	1.50128e+06	3.68905e+06	53905.2	433766	5537.03	0.1	15647.7	0.1	3066.95	TC	replicate 2	KPL-4	KPL-4
142	38.7	59.52	59.52	59.52	44.5	94.91	96.33	96.33	96.33	93.28	90.33	96.02	96.02	96.02	90.83	11.94	18.6	18.6	18.6	13.38	6597.58	6921.96	16143.8	230.24	2281.61	9318	9846	16383	300	2784	738340	1.88045e+06	4.3857e+06	62546.9	320832	6165.16	0.1	15711.9	0.1	1521.25	TC	replicate 2	KPL-4	KPL-4
143	35.33	48.36	42.04	48.36	48.79	94.19	94.33	94.81	94.33	93.33	93.36	96.36	96.23	96.36	92.21	10.94	14.77	12.98	14.77	14.52	4552.88	5628.53	13252.5	231.14	2212.37	6957	7489	16383	276	3052	428069	964744	1753245	39617.2	366320	4128.84	0.1	12886.2	0.1	1432.2	TC	replicate 2	KPL-4	KPL-4
148	35.65	55.77	54.59	55.77	43.22	91.66	95.26	94.91	95.26	82.3	91.3	95.54	96.73	95.54	80.67	11.04	17.24	17.08	17.24	11.94	5656.6	6476.05	16173.8	239.25	4419.27	8105	9870	16383	280	6665	541256	1.51145e+06	3.70751e+06	55838.9	494564	5220.3	0.1	15770.9	0.1	3615.42	TC	replicate 2	KPL-4	KPL-4
160	34.57	60.23	60.23	60.23	48.25	94.56	96.3	96.3	96.3	90.27	89.91	97.07	97.07	97.07	90.77	10.75	18.53	18.53	18.53	14.37	5921.72	6109.49	16191.5	239.82	2415.59	9130	10106	16383	320	3476	537061	1.64702e+06	4364976	64651.9	391929	5493.4	0.1	15707.1	0.1	1611.15	TC	replicate 2	KPL-4	KPL-4
182	36.23	50.73	49.11	50.73	44.17	93.5	95.48	95.26	95.48	95.39	93.28	96.57	97.27	96.57	94.44	11.23	15.71	15.25	15.71	13.81	9573.8	7170.45	15975.9	232.76	2970.7	14119	9606	16383	268	4141	947940	1390118	2917758	45125.4	444919	9113.41	0.1	15578.5	0.1	2182.57	TC	replicate 2	KPL-4	KPL-4
194	40.64	55.71	50.57	55.71	57.18	94.1	93.99	95.3	93.99	87.03	97.99	94.5	99.11	94.5	86.52	12.58	16.71	15.39	16.71	14.97	7332.19	7474.57	15721.6	227	3205.54	11166	10578	16383	284	4237	912062	1.63876e+06	2.92364e+06	49768.2	564107	6887.88	0.1	15331.1	0.1	2413.07	TC	replicate 2	KPL-4	KPL-4
201	42.45	65.32	65.32	65.32	52.23	94.77	94.68	94.68	94.68	87.86	96.97	93.47	93.47	93.47	86.75	13.22	20.34	20.34	20.34	14.83	4606.87	6522.98	16237.3	240.16	3026.94	6213	10902	16383	288	4433	632470	2.11942e+06	5275749	78033	522603	4166.47	0.1	15764.2	0.1	2234.69	TC	replicate 2	KPL-4	KPL-4
204	35.38	53.63	51.48	53.63	46.43	88.63	95.21	96.02	95.21	94.07	86.76	96.04	95.79	96.04	93.26	10.77	16.36	15.86	16.36	13.73	7395.88	7234.63	16028.2	233.79	2380.26	10986	10846	16383	272	3440	673835	1.51994e+06	3.16736e+06	49117.6	352528	6951.53	0.1	15638.5	0.1	1575.91	TC	replicate 2	KPL-4	KPL-4
211	36.88	63.36	63.36	63.36	51.27	94.3	95.79	95.79	95.79	93.54	95	95.83	95.83	95.83	93.83	11.74	19.52	19.52	19.52	15.51	9080.83	5679.77	16218.1	242.8	2485.01	14583	8366	16383	288	3356	982242	1698945	4.85119e+06	72626.3	469358	8644.41	0.1	15759.4	0.1	1712.77	TC	replicate 2	KPL-4	KPL-4
223	39.35	66.18	65.01	66.18	58.13	92.34	96.35	96.63	96.35	78.68	91.67	96.44	95.81	96.44	76.94	12.09	20.4	20.12	20.4	15	7604.96	4411.22	16260.6	232.34	3843.94	11438	6345	16383	284	5693	873224	1.44245e+06	5.16832e+06	75974.5	679649	7156.63	0.1	15838.1	0.1	3075.75	TC	replicate 2	KPL-4	KPL-4
236	36.88	55.98	55.98	55.98	48.04	93.15	95.28	95.28	95.28	94.81	93.5	93.13	93.13	93.13	95.57	11.42	17.35	17.35	17.35	14.66	6226.06	6448.47	16146.5	234.17	2653.17	9234	9126	16383	280	3676	637188	1.52379e+06	3.81545e+06	55334.7	448137	5789.77	0.1	15710.2	0.1	1860.95	TC	replicate 2	KPL-4	KPL-4
237	39.94	67.38	67.71	67.38	64.51	91.31	95.21	95.13	95.21	86.04	92.54	95.26	95.25	95.26	83.96	11.91	20.88	20.85	20.88	15.95	6054.87	5023.17	16232.1	235.51	3264.87	10166	6985	16383	284	4473	675086	1.71988e+06	5544167	80637.3	651968	5630.79	0.1	15773.4	0.1	2472.4	TC	replicate 2	KPL-4	KPL-4
238	36.34	53.63	49.65	53.63	47.24	88.67	94.56	95.37	94.56	92.06	88.7	92.53	95.83	92.53	88.77	11.25	16.42	15.54	16.42	13.9	6999.68	7485.22	16088.2	229.55	4653.96	10002	10550	16383	268	7317	695978	1.58505e+06	3.05206e+06	48608.4	706700	6543.6	0.1	15699.1	0.1	3850.18	TC	replicate 2	KPL-4	KPL-4
251	40.52	56.91	55.62	56.91	52.66	91.23	95.84	96	95.84	77.06	89.38	96.01	95.53	96.01	78.81	12.44	17.47	17.21	17.47	12.65	5498.72	5560.78	16151.5	262.22	2224.53	7885	9458	16383	356	3584	667981	1332533	3.75616e+06	62836.4	279489	5186.71	0.1	15733.1	0.1	1572.15	TC	replicate 2	KPL-4	KPL-4
275	45.25	71.07	46.91	71.07	60.93	89.1	81.75	76.57	81.75	83.51	91.26	80.65	75	80.65	81.59	13.92	19.79	11.91	19.79	15.07	14067.7	6297.04	3554.06	232.54	6024.86	16383	8077	6065	272	8274	2.14201e+06	1.93598e+06	396259	71493.1	1.07528e+06	13551.5	0.1	3198.01	0.1	5200.43	TC	replicate 2	KPL-4	KPL-4
291	36.67	64.64	64.64	30.43	29.58	92.67	94.57	94.64	83.58	89.8	92.65	94.35	94.47	78.72	83.92	11.39	20.08	20.06	8.64	8.7	5937.42	6575	16230.5	260	6625.06	8726	9210	16383	304	14471	605178	2081613	5131745	15251.5	394135	5497.27	0.1	15743.6	43.53	5825.23	TC	replicate 2	KPL-4	KPL-4
295	36.12	55.17	55.34	22.05	45.88	88.02	83.15	83.36	79.97	71.48	84.58	82.48	81.35	85.14	71.22	10.97	16.13	16.08	6.26	12.13	8440.79	7791.73	15997.4	249.95	3191.48	13303	11710	16383	276	6197	797129	1.5916e+06	3.2478e+06	7694.8	369110	7984.98	0.1	15574.9	29.47	2403	TC	replicate 2	KPL-4	KPL-4
298	33.97	53.36	53.36	53.36	47.01	90.33	96.46	96.46	96.46	94.21	86.38	99.62	99.62	99.62	94.42	10.62	16.66	16.66	16.66	14.45	5867.98	5449.78	16152.3	226.44	2423.45	8822	6753	16383	272	3852	519981	1.18804e+06	3.52115e+06	49363.9	397237	5451.62	0.1	15751.3	0.1	1671.07	TC	replicate 2	KPL-4	KPL-4
305	40.31	63.35	63.35	63.35	40.41	92.08	96.37	96.37	96.37	86.31	89.93	94.95	94.95	94.95	87.31	12.35	19.69	19.69	19.69	11.91	6626.64	4737.97	16206.9	234.32	2301.72	9358	6873	16383	280	4233	793972	1.44285e+06	4.9355e+06	71356.6	256630	6190.21	0.1	15771.4	0.1	1529.36	TC	replicate 2	KPL-4	KPL-4
306	36.4	52.28	50.46	52.28	42.74	90.52	95.51	95.41	95.51	86.63	89.83	97.43	95.33	97.43	83.51	11.18	16.36	15.8	16.36	12.29	5960.12	6213.51	16124	232.93	2527.79	9274	8926	16383	280	4088	585176	1.30541e+06	3159464	48937.8	299713	5535.75	0.1	15726.8	0.1	1775.49	TC	replicate 2	KPL-4	KPL-4
308	39.45	64.9	63.89	35.26	74.19	93.61	94.85	94.9	90.06	70.69	92.53	94.79	93.89	91	59.58	12.2	19.91	19.76	10.57	14.21	8232.9	6255.8	16245.4	300.66	3585.77	11642	9542	16383	348	5889	962451	1.94672e+06	4981005	26392.6	568364	7784.64	0.1	15717.8	76.19	2773.65	TC	replicate 2	KPL-4	KPL-4
320	48.14	73.05	73.05	26.29	43.95	78.48	90.07	90.07	80.19	89.57	76.45	88.16	88.16	78.02	87.96	13.5	21.77	21.77	6.94	13.1	5428.96	5444.67	16262	253.27	5903.69	7149	10986	16383	284	9414	776952	2.02728e+06	6.05505e+06	9588.54	795771	4972.83	0.1	15709.6	32.78	5139.56	TC	replicate 2	KPL-4	KPL-4
323	37.05	52.87	52.54	52.87	45.31	88.86	92.99	92.7	92.99	94.09	89.63	91.73	91.68	91.73	95.99	11.3	16.4	16.36	16.4	14.08	8683.55	8706.15	16006.7	231.47	2457.18	12787	11450	16383	264	3816	870630	1.83996e+06	3.36289e+06	48919.6	382320	8207.31	0.1	15564.6	0.1	1676.85	TC	replicate 2	KPL-4	KPL-4
348	39.24	60.92	56.85	60.92	56.52	93.22	93.38	92.23	93.38	90.91	90.78	94.35	90.75	94.35	91.05	12.22	18.87	17.59	18.87	17.38	8048.84	5415.17	16091.9	224.42	2495.11	11702	9746	16383	272	3536	944282	1.51391e+06	3.90967e+06	62741.6	591676	7612.4	0.1	15709.6	0.1	1755.08	TC	replicate 2	KPL-4	KPL-4
360	36.12	56.74	56.1	56.74	45.79	94.48	93.57	93.27	93.57	79.93	94.56	97.09	92.51	97.09	76.21	11.25	17.59	17.44	17.59	12.39	6203.79	5878.24	16145.4	228.07	3308.94	8802	9258	16383	284	6641	616843	1.42817e+06	3.85549e+06	55411.2	399215	5763.37	0.1	15695.7	0.1	2528.81	TC	replicate 2	KPL-4	KPL-4
373	35.79	54	52.18	54	44.62	93.7	93.92	93.02	93.92	94.57	97.5	91.09	93.97	91.09	93.39	11.28	16.53	15.96	16.53	13.87	6275.06	7844.85	15975.8	233.04	3292.64	8646	11390	16383	280	4765	626540	1.68405e+06	3196890	50026.2	497244	5842.79	0.1	15568.1	0.1	2488.25	TC	replicate 2	KPL-4	KPL-4
376	37.62	58.89	58.46	58.89	54.27	88.48	95.76	95.85	95.76	88.86	83.13	97.6	95.48	97.6	89.47	11.35	18.21	18.11	18.21	15.54	2829.16	4668.52	16172.2	242.98	3006.7	4137	6677	16383	296	4597	286011	1.21583e+06	4.16465e+06	63280.7	570392	2400.88	0.1	15652.3	0.1	2194.44	TC	replicate 2	KPL-4	KPL-4
387	36.34	51.75	48.14	51.75	45.15	94.25	94.02	95.42	94.02	89.25	93.72	94.8	92.99	94.8	86.9	11.25	15.96	15.06	15.96	13.34	6351.83	7684.02	16037.6	220.68	2134.11	9706	10742	16383	252	2904	631563	1537635	2855638	44160.2	298315	5923.44	0.1	15663.4	0.1	1405.71	TC	replicate 2	KPL-4	KPL-4
388	46.39	64.91	64.91	64.91	52.17	90.1	94.58	94.58	94.58	81.01	89.42	96.21	96.21	96.21	80.52	13.79	20.14	20.14	20.14	13.5	5640.99	5267.49	16252.8	238.37	2035.36	7737	10074	16383	276	3072	842498	1.67862e+06	5.17938e+06	75962.8	291286	5192.71	0.1	15794.4	0.1	1222.96	TC	replicate 2	KPL-4	KPL-4
415	35.26	53.41	51.16	53.41	45.67	91.9	86.46	87.76	86.46	85.35	91.59	84.31	89.58	84.31	84.64	10.94	15.91	15.46	15.91	13	8643.91	8002.72	16073.7	230.04	2112.87	13239	11122	16383	264	3364	812714	1.59142e+06	3.01586e+06	45746.1	280403	8199.51	0.1	15666.1	0.1	1308.4	TC	replicate 2	KPL-4	KPL-4
418	37.69	65.07	63.07	65.07	54.02	93.22	93.53	95.26	93.53	91.58	92.91	92.07	95.36	92.07	91.42	11.6	19.85	19.41	19.85	15.71	11056	6015.04	16201	236.19	2571.07	16383	9154	16383	272	3508	1.16829e+06	1861791	4792158	73107.2	498448	10587.6	0.1	15739.1	0.1	1766.69	TC	replicate 2	KPL-4	KPL-4
419	38.27	59.75	58.13	59.75	54.81	91.47	96.62	96.02	96.62	83.13	94.68	95.4	96.62	95.4	81.33	11.8	18.58	18.15	18.58	14.09	8384.99	6050.12	16194.5	233.03	4892.7	11990	8882	16383	288	7957	917440	1.64108e+06	4190622	63209.2	763307	7952.74	0.1	15786.1	0.1	4141	TC	replicate 2	KPL-4	KPL-4
423	35.16	51.49	45.31	51.49	45.94	87.19	92.16	94.63	92.16	94.23	88.73	91.68	97.3	91.68	95.05	10.62	15.76	14	15.76	14.26	6129.34	6259.83	14308.6	221.82	1695.22	9762	9814	16383	300	2176	543141	1.22139e+06	2.20251e+06	43279.9	270817	5708.94	0.1	13941.4	0.1	966.9	TC	replicate 2	KPL-4	KPL-4
432	39.12	54.26	48.79	54.26	52.73	92.21	94.42	95.31	94.42	94.27	92.09	95.08	95.69	95.08	93.49	12.13	16.72	15.28	16.72	15.63	11591.6	7875.04	4300.15	224.77	2565.73	16043	10874	7853	256	3420	1.34063e+06	1.72984e+06	788935	49372.2	492074	11111.6	0.1	3887.75	0.1	1753.43	TC	replicate 2	KPL-4	KPL-4
433	39.84	60.28	60.28	60.28	49.01	94.44	95.19	95.07	95.19	90.23	94.67	96.58	96.57	96.58	87.9	12.61	18.87	18.84	18.87	14.04	7918.32	8703.54	16122.9	236.08	3438.12	11174	12006	16383	276	5777	988265	2.43324e+06	4494034	66001.5	532088	7465.92	0.1	15643.9	0.1	2657.78	TC	replicate 2	KPL-4	KPL-4
435	34.3	51.9	51.65	51.9	47.09	94.76	94.13	93.97	94.13	92.76	90.78	91.93	93.84	91.93	93.59	10.72	16	15.8	16	13.79	7029.89	6798.86	15995.6	238.53	2498.76	10694	10986	16383	284	3448	634641	1.36616e+06	3.13431e+06	47931.1	373198	6585.79	0.1	15598.1	0.1	1690.41	TC	replicate 2	KPL-4	KPL-4
461	36.66	52.98	48.43	52.98	45.47	93.23	93.69	95.79	93.69	94.51	94.38	96.4	93.19	96.4	94.67	11.48	16.27	15.02	16.27	14.09	5544.08	6126.62	16013.8	231.21	2037.28	8194	8009	16383	288	2928	574313	1.27441e+06	2.83807e+06	48094.2	317835	5119.74	0.1	15631.8	0.1	1276.95	TC	replicate 2	KPL-4	KPL-4
478	37.41	55.19	54.86	55.19	48.69	94.75	95.53	95.45	95.53	88.48	96.93	95.46	95.63	95.46	87.97	11.76	17.08	17.05	17.08	13.6	6142.22	7135.09	16099.4	232.33	2892.18	8762	11138	16383	264	4617	666938	1635576	3677061	53256.2	419924	5705.97	0.1	15651.3	0.1	2087.99	TC	replicate 2	KPL-4	KPL-4
479	43.42	70.8	65.86	70.8	65.54	91.86	93.67	95.9	93.67	76.37	90.8	92.11	96.07	92.11	73.22	13.14	21.52	20.78	21.52	14.95	12706.4	6849.55	16248.1	239.39	3628.14	16383	10430	16383	284	5029	1.7233e+06	2.49054e+06	5.50909e+06	87044.1	636966	12234.3	0.1	15762.5	0.1	2844.16	TC	replicate 2	KPL-4	KPL-4
480	42.95	61.9	60.83	61.9	68.92	93.24	95.6	96.22	95.6	84.16	93.19	93.58	95.25	93.58	84.6	13.08	19.05	18.88	19.05	15.18	9301.06	6684.96	16235.7	228.51	2581.7	12463	9346	16383	268	3648	1.24984e+06	1.90506e+06	4.54574e+06	65119.6	467213	8848.62	0.1	15795.4	0.1	1793.33	TC	replicate 2	KPL-4	KPL-4
493	36.29	54.55	54.55	54.55	45.36	93.42	93.93	93.63	93.93	94.79	88.56	93.89	93.84	93.89	94.32	11.18	16.91	16.85	16.91	14.32	8711	7826.21	16133.7	234.26	2195.26	12074	11518	16383	272	2760	855262	1.75819e+06	3597651	52627.2	353440	8274.87	0.1	15701.8	0.1	1386.85	TC	replicate 2	KPL-4	KPL-4
500	38.37	64	58.88	64	57	94.7	90.96	95.55	90.96	86.35	96.98	91.34	95.3	91.34	83.73	11.85	19.31	18.38	19.31	14.88	5065.2	5383.13	16241.9	239.4	2195.74	7793	9214	16383	284	3172	558421	1.57662e+06	4310980	70115.2	381836	4636.79	0.1	15807.7	0.1	1407.31	TC	replicate 2	KPL-4	KPL-4
513	40.64	64.48	64.48	64.48	52.12	92.7	96.46	96.46	96.46	90.13	93.73	98.45	98.45	98.45	91.88	12.67	20.22	20.22	20.22	15.11	6298.07	6249.22	16218.5	243.6	3633.07	8390	9834	16383	288	4637	793907	2.00707e+06	5208919	78237.7	651434	5837.65	0.1	15650.9	0.1	2820.79	TC	replicate 2	KPL-4	KPL-4
527	48.47	91.48	83.73	91.48	70.58	88.65	91.27	94.76	91.27	80.35	86.6	92.32	95.43	92.32	78.33	14.61	26.39	25.71	26.39	15.32	9508.73	4376.59	16320.3	235.89	5183.32	12166	9518	16383	296	6825	1.59422e+06	2.39431e+06	8473509	129048	955282	9028.43	0.1	15857.3	0.1	4323.61	TC	replicate 2	KPL-4	KPL-4
533	44.23	86.98	86.98	86.98	86.99	89.77	90.24	90.24	90.24	62.44	89.86	90.33	90.33	90.33	57.65	13.52	26.68	26.68	26.68	15.9	8512.19	4908.63	16336.4	242.64	3286.08	11298	10158	16383	296	4453	1.22174e+06	2.7446e+06	9134268	135671	652103	8051.92	0.1	15611.9	0.1	2505.97	TC	replicate 2	KPL-4	KPL-4
547	47.29	78.9	58.42	78.9	81.08	83.39	89.69	79.82	89.69	71.05	83.95	88.82	78.94	88.82	76.25	14.19	20.99	16.4	20.99	16.63	7440.21	6418.87	15890.9	230.54	4682.68	9562	9798	16383	276	6017	1.17622e+06	2.22178e+06	3358397	79796.9	1.01692e+06	6960.81	0.1	15452.3	0.1	3894.81	TC	replicate 2	KPL-4	KPL-4
559	38.31	52.45	51.16	52.45	42.04	89.85	95.81	95.45	95.81	90.14	91.5	94.15	96.67	94.15	90.11	11.44	16.21	15.95	16.21	12.24	5753.52	6697.27	16080.9	236.38	3283.64	7921	9382	16383	276	6529	591221	1.38197e+06	3.21123e+06	48776.4	386600	5313.41	0.1	15645.5	0.1	2483.28	TC	replicate 2	KPL-4	KPL-4
569	34.84	65.11	65.11	65.11	47.36	93.9	95.76	95.76	95.76	94.79	89.82	95.77	95.77	95.77	95.99	10.94	20.34	20.34	20.34	14.54	9277.36	7651.96	16237.6	245.67	3569.9	14139	11438	16383	300	5837	872273	2486242	5.27585e+06	79821.9	592582	8812.98	0.1	15636.2	0.1	2737.53	TC	replicate 2	KPL-4	KPL-4
577	35.05	59.64	59.64	59.64	47.29	91.18	94.9	94.9	94.9	94.15	89.09	96.31	96.31	96.31	94.37	10.8	18.57	18.57	18.57	14.39	5479.96	5515.89	16163.5	237.64	1840.4	8314	9326	16383	280	2472	501556	1.49388e+06	4377588	64360.7	299370	5051.64	0.1	15709	0.1	1076.03	TC	replicate 2	KPL-4	KPL-4
578	41.39	61.14	60.33	61.14	53.62	92.33	93.09	93.77	93.09	92.28	94.48	93.19	93.92	93.19	89.86	12.77	18.91	18.67	18.91	16.48	11836.6	8243.73	16211.8	244.07	2307.4	15627	10562	16383	356	3300	1.5167e+06	2314978	4437897	68537.6	492447	11372.4	0.1	15763.6	0.1	1523.15	TC	replicate 2	KPL-4	KPL-4
584	43	156.1	67.54	135.09	62.22	93.15	67.97	92.99	22.13	81.28	94.15	76.3	94.49	29.31	78.04	13.46	24.34	20.79	13.58	15.06	7652.51	5701.3	16264.5	287.94	2254.5	9814	8982	16383	364	3040	1.0888e+06	2.65177e+06	5521429	41687.4	401432	7208.14	0.1	15763.1	59.47	1494.19	TC	replicate 2	KPL-4	KPL-4
586	40.1	58.67	51.11	58.67	42.41	95.12	89.14	85.5	89.14	90.51	93.15	88.64	89.41	88.64	91.77	12.44	17.41	15	17.41	12.94	6859.09	5457.39	15341	228.64	3135.7	9694	8354	16383	264	3972	833237	1.29867e+06	2.71246e+06	54407.8	412231	6418.98	0.1	14956.9	0.1	2315.51	TC	replicate 2	KPL-4	KPL-4
592	42.88	63.29	60.07	63.29	64.73	89.71	92.8	94.2	92.8	78.97	90.39	93.62	93.63	93.62	73.09	13.28	19.32	18.68	19.32	15.11	9858.86	6659.94	16240.2	239.42	2780.46	13655	8978	16383	280	3940	1.36581e+06	1.95334e+06	4.45243e+06	70221.7	498556	9390.43	0.1	15788.9	0.1	1940.12	TC	replicate 2	KPL-4	KPL-4
607	38.06	60.5	60.29	28.65	49.33	93.73	94.15	95.4	65.44	94.24	95.06	92.44	94.65	63.53	94.06	11.8	18.91	18.61	6.71	15.23	5967.9	5972.72	16198.3	259.11	3804.86	9006	9506	16383	292	5481	652975	1.67724e+06	4407250	9162.54	693317	5527.44	0.1	15662.7	38.62	3024.49	TC	replicate 2	KPL-4	KPL-4
608	39.99	56.48	54.05	56.48	53.84	94.52	95.43	96.38	95.43	88.21	97.99	96.74	95.6	96.74	89.54	12.56	17.56	17.01	17.56	14.41	7726.58	6309.07	16140.7	232.66	2329.11	10098	9530	16383	272	3504	957906	1.52759e+06	3.66636e+06	56333.1	379836	7278.58	0.1	15718.7	0.1	1548.93	TC	replicate 2	KPL-4	KPL-4
622	37.91	66.61	65.17	66.61	51.42	93.71	96.2	96.51	96.2	86.26	93.13	96.24	98.84	96.24	86.41	11.78	20.55	20.24	20.55	14.77	7528.11	5900.17	16229.8	236.05	4534.66	10678	9842	16383	284	6985	820553	1.95633e+06	5.21928e+06	78267.6	777252	7095.68	0.1	15742	0.1	3774.3	TC	replicate 2	KPL-4	KPL-4
627	40.73	60.83	58.68	60.83	54.45	93.93	94.76	95.84	94.76	91.2	92.95	96.13	97.54	96.13	90.74	12.56	18.85	17.98	18.85	15.86	9114.81	7062.03	16161.9	227.89	2512.31	13007	10298	16383	264	3624	1.13001e+06	1.97138e+06	4101486	63615.2	496463	8662.55	0.1	15738.7	0.1	1720.09	TC	replicate 2	KPL-4	KPL-4
641	37.63	53.52	51.05	53.52	47.29	94.07	94.43	95.47	94.43	92.85	92.34	95.9	96.43	95.9	90.88	11.76	16.47	15.88	16.47	13.85	6143.89	7197.76	15996.2	223.85	2277.92	8850	10874	16383	256	3476	667119	1533157	3.1677e+06	47681.5	343058	5703.71	0.1	15617	0.1	1501.45	TC	replicate 2	KPL-4	KPL-4
642	34.9	53.53	50.08	53.53	44.08	94.95	92.67	94.65	92.67	92.51	90.62	92.09	95.18	92.09	92.9	10.89	16.16	15.54	16.16	13.65	7960.65	7979.05	16003.8	233.91	2420.49	12174	11102	16383	272	3740	741850	1.63651e+06	3036046	47976	354458	7512.61	0.1	15598.7	0.1	1640.15	TC	replicate 2	KPL-4	KPL-4
647	34.73	57.92	56.63	57.92	49.13	91.75	95.89	96	95.89	94.75	91.48	96.45	94.82	96.45	93.53	10.87	18.11	17.81	18.11	14.86	5802.86	5899.26	16164.8	230.06	2403.4	8294	9990	16383	276	3860	538352	1.51917e+06	4.02824e+06	59245.3	416947	5358.41	0.1	15742.4	0.1	1631.14	TC	replicate 2	KPL-4	KPL-4
652	37.52	52.56	48.47	52.56	51.26	93.22	94.55	95.8	94.55	87.8	91.76	94.14	95.1	94.14	86.89	11.62	16.19	15.07	16.19	13.64	5926.2	7838.09	16003.5	231.67	3012.75	9018	11594	16383	280	4401	628689	1614117	2.85623e+06	47708.1	439936	5482.02	0.1	15485.8	0.1	2236.7	TC	replicate 2	KPL-4	KPL-4
653	38.12	58.68	58.68	58.68	46.86	87.66	92.54	92.54	92.54	91.78	87.19	95.67	95.67	95.67	94.19	11.32	18.17	18.17	18.17	14.48	7144.73	7063.51	16216.2	240.02	2441.81	10986	11754	16383	292	4365	719317	1.83075e+06	4202966	62209.1	402278	6708.49	0.1	15755.7	0.1	1641.48	TC	replicate 2	KPL-4	KPL-4
681	42.89	67.28	62.07	67.28	59.32	94.99	93.16	95.59	93.16	93.34	96.34	93.59	97.03	93.59	91.15	13.18	20.73	19.34	20.73	17.47	7466.92	6108.08	16259	233.56	2371.26	10262	9122	16383	292	3140	1.01891e+06	2.06084e+06	4775495	78803.5	568225	7022.45	0.1	15775.8	0.1	1611.06	TC	replicate 2	KPL-4	KPL-4
686	39.88	64	64	64	55.41	93.93	94.67	94.67	94.67	92.67	90.49	95.02	95.02	95.02	92.27	12.27	19.84	19.84	19.84	16.96	12238.7	7381.68	16208.2	231.63	2962.42	16383	11370	16383	264	3920	1.44602e+06	2.28172e+06	5.01005e+06	71597.9	669214	11794.8	0.1	15751	0.1	2193.92	TC	replicate 2	KPL-4	KPL-4
694	36.34	59.04	59.04	28.34	47.5	93.04	94.34	94.37	83.35	85.27	95.83	94.54	94.53	83.33	86.92	11.28	18.43	18.41	7.97	13.04	3964.07	5550.44	16181.3	253.03	3274.19	6101	11314	16383	292	4737	395796	1.48015e+06	4308366	12632.2	437248	3527.66	0.1	15696.3	32.56	2477.98	TC	replicate 2	KPL-4	KPL-4
714	36.88	62.43	62.43	62.43	45.79	94.18	96.05	96.05	96.05	92.3	89.76	97.31	97.31	97.31	90.39	11.6	19.34	19.34	19.34	13.28	7334.06	7386.82	16186.7	241.79	2897.35	10318	11342	16383	312	3948	774992	2.16961e+06	4754256	71017.1	401388	6885.68	0.1	15699.2	0.1	2100.95	TC	replicate 2	KPL-4	KPL-4
729	34.83	63.72	63.72	63.72	44.76	93.86	94.81	94.81	94.81	89.71	92.48	95.29	95.29	95.29	92.53	10.94	19.84	19.84	19.84	12.77	7471.9	6266.49	16230.2	243.48	2820.44	10490	10354	16383	300	4489	702520	1.93701e+06	5016876	75262.2	361399	7039.52	0.1	15682.1	0.1	2076.24	TC	replicate 2	KPL-4	KPL-4
742	55.12	77.25	75.96	77.25	50.01	75.26	93.17	94.49	93.17	86.01	72.6	94.15	94.19	94.15	89.6	14.84	23.7	23.39	23.7	14.09	8791.42	5462.49	16319	235.02	2683.71	12074	9174	16383	280	3800	1521499	2.40888e+06	7.01316e+06	103638	418684	8315.24	0.1	15712.3	0.1	1851.35	TC	replicate 2	KPL-4	KPL-4
743	41.66	84.47	82.89	24.24	101.78	90.8	92.42	92.68	75.1	75.04	89.84	93.34	93.32	74.7	29.18	12.71	25.84	25.49	6.63	15.83	12458.8	4749.75	16326.6	259.86	4833.7	16383	10286	16383	292	7089	1.58087e+06	2.49175e+06	8.33411e+06	8972.83	951175	11986.6	0.1	15757.1	39.4	4065.21	TC	replicate 2	KPL-4	KPL-4
749	36.5	60.18	60.18	36.76	46.11	87.85	88.77	89.04	88.97	78.31	84.42	87.93	88.49	88.04	80.19	11.06	18.38	18.33	10.52	12.77	8262.15	8222.44	16111.8	269.53	3455.98	12607	11706	16383	300	5349	794007	2182432	4.24964e+06	23435.5	442834	7817.84	0.1	15657.1	49.06	2655.64	TC	replicate 2	KPL-4	KPL-4
765	45.67	90.23	46.22	28.57	78.29	83.71	75.16	87.94	66.96	69.78	86.4	76.52	87.5	71.26	64.42	13.67	21.71	13.5	6.79	17.51	5242.41	5670.32	14993.3	252.55	3082.31	6877	12443	16383	280	4125	769884	2099504	2.14574e+06	9140.9	742463	4793.96	0.1	14595.1	28.08	2254.11	TC	replicate 2	KPL-4	KPL-4
767	43.31	69.4	65.76	69.4	54.91	90.15	93.24	95.19	93.24	85.45	87.95	93.5	94.81	93.5	86.78	13.26	21.17	20.46	21.17	15.51	7029.92	5642.82	16272.9	233.42	2764.89	9690	8362	16383	276	3896	970974	1.98603e+06	5.34825e+06	82153.3	522220	6569.55	0.1	15707.1	0.1	1988.78	TC	replicate 2	KPL-4	KPL-4
771	42.78	86.13	64.91	57.28	56.76	91.74	88.66	95.94	48	77.22	91.46	89.07	96.18	58.33	76.44	12.94	21.34	20.05	10.7	14.54	7911	5959.46	16262.7	270.17	3700.77	10362	8234	16383	324	5729	1.04001e+06	2.13218e+06	5.13516e+06	24277.5	614306	7435.13	0.1	15815	45.7	2880.45	TC	replicate 2	KPL-4	KPL-4
777	39.94	69.74	67.06	40.99	53.99	90.42	94.39	96.49	79.54	88.89	92.54	93.55	95.8	82.16	88.3	11.91	21.44	21.01	11.3	16.06	7328.23	5478.47	16274.6	277.51	3571.27	11106	9422	16383	316	5305	817059	1.97833e+06	5.63994e+06	27823.8	723555	6887.89	0.1	15726.9	57.01	2794.93	TC	replicate 2	KPL-4	KPL-4
789	33.76	56.15	51.75	56.15	47.08	91.98	92.55	95.35	92.55	93.66	90.43	92.79	94.23	92.79	93.69	10.52	16.93	16.03	16.93	14.48	6359.93	5581.67	16089.6	235.28	2342.86	10286	8482	16383	276	3036	552991	1.25626e+06	3246429	52955	385976	5923.89	0.1	15668	0.1	1574.57	TC	replicate 2	KPL-4	KPL-4
797	36.87	58.46	57.49	58.46	49.44	95.04	93.72	94.91	93.72	89.22	95.72	94.2	97.64	94.2	89.27	11.67	18.14	17.74	18.14	14.74	6562.42	5029.39	16181.7	234.13	2242.44	9918	7841	16383	276	3248	701643	1.29935e+06	3998814	60488.4	382493	6126.03	0.1	15766.5	0.1	1506.08	TC	replicate 2	KPL-4	KPL-4
799	36.83	51.9	52.02	51.9	44.82	94.89	93.99	94.38	93.99	94.4	90.51	91.91	93.88	91.91	97.21	11.58	15.98	15.85	15.98	13.79	6287.81	6430.91	16049.1	236.25	1755.43	9238	8846	16383	328	2288	661819	1.28955e+06	3164822	47373.6	262179	5859.47	0.1	15643.4	0.1	979.04	TC	replicate 2	KPL-4	KPL-4
800	36.23	57.39	52.55	57.39	47.61	90.43	91.39	95.65	91.39	92.43	92.59	89.64	94.74	89.64	92.03	11.35	17.66	16.48	17.66	14.35	7951.55	7492.68	16121.2	231.58	2783.2	11678	10006	16383	308	3744	803854	1.836e+06	3440591	56745.8	450415	7523.51	0.1	15706.1	0.1	1991.11	TC	replicate 2	KPL-4	KPL-4
811	33.88	49.11	49.11	49.11	41.18	94.06	94.71	94.39	94.71	92.5	90.78	97.09	97.28	97.09	89.9	10.72	15.37	15.28	15.37	12.33	6603.98	6597.76	16052.4	234.79	1956.75	10082	9650	16383	288	2992	596190	1224196	2.94509e+06	43564.5	233635	6159.69	0.1	15643	0.1	1156.28	TC	replicate 2	KPL-4	KPL-4
820	35.59	55.55	55.12	55.55	48.64	94.45	95.68	95.7	95.68	93.27	94.96	94.96	95.31	94.96	90.28	11.23	17.16	17.13	17.16	14.95	7143.72	7565.13	16068.3	231.13	2570.73	10314	10498	16383	264	3900	707328	1.74989e+06	3.70339e+06	53462.5	451324	6703.32	0.1	15650.9	0.1	1770.56	TC	replicate 2	KPL-4	KPL-4
830	34.73	54	54	54	43.86	94.05	94.3	94.36	94.3	94.99	88.29	95	91.49	95	95.71	10.84	16.6	16.55	16.6	13.62	9006.79	7841.42	16005.4	231.35	2159.97	12995	10218	16383	276	3200	831845	1696357	3.44251e+06	50049.5	314510	8570.47	0.1	15592.3	0.1	1391.63	TC	replicate 2	KPL-4	KPL-4
831	35.91	49.65	45.24	49.65	45.57	94.54	92.23	95.01	92.23	92.8	93.62	89.74	95.32	89.74	92.55	11.16	15.07	13.87	15.07	13.6	7430.43	6805.2	15878.1	230.14	2772.47	11054	8574	16383	268	3856	726442	1.21456e+06	2397867	41075	402542	6997.98	0.1	15500.6	0.1	1984.37	TC	replicate 2	KPL-4	KPL-4
839	36.45	52.88	49.97	52.88	47.61	90.52	92.89	95.62	92.89	93.51	89.74	92.7	96.02	92.7	95.14	11.13	16.16	15.47	16.16	14.39	4752.99	5145.47	16020.2	237.95	2427.23	6809	9554	16383	280	3660	462703	1.05534e+06	3.01248e+06	48803.1	394828	4328.78	0.1	15616.5	0.1	1646.92	TC	replicate 2	KPL-4	KPL-4
846	38.39	60.83	60.83	60.83	48.48	88.82	92.28	92.28	92.28	94	92.34	91.87	91.87	91.87	94.07	11.76	18.75	18.75	18.75	14.65	4666.75	5747.53	16161.9	237.9	2364.94	6333	9890	16383	304	3128	506728	1.5877e+06	4.46457e+06	65717	398469	4234.31	0.1	15699.7	0.1	1584.53	TC	replicate 2	KPL-4	KPL-4
861	39.13	51.38	46.07	51.38	47.72	93	95.58	95.59	95.58	95.25	93.33	94.41	96.39	94.41	96.39	11.96	15.69	14.34	15.69	14.83	6445.63	6056.02	15023.2	232.24	2966.6	9026	9798	16383	276	4000	724016	1.17155e+06	2.42501e+06	44927.4	512185	5997.27	0.1	14651.5	0.1	2154.39	TC	replicate 2	KPL-4	KPL-4
871	34.73	59.11	59.11	24.7	41.81	90.88	94.83	94.83	76.75	81.3	88.99	96.46	96.46	74.03	84.5	10.75	18.15	18.15	6.39	11.69	4996.36	5363.86	16175.8	259.27	4331.34	8137	8294	16383	284	7453	453137	1.38799e+06	4.18576e+06	8305.52	464902	4568.07	0.1	15740.2	34.77	3511.27	TC	replicate 2	KPL-4	KPL-4
873	37.94	59.06	59.06	59.06	40.3	78.01	82.6	82.6	82.6	76.3	76.34	80.95	80.95	80.95	77.12	10.89	17.33	17.33	17.33	11.18	4321.25	5651.98	16069	235.45	3029.87	6421	10630	16383	272	5081	402696	1.33322e+06	3790454	55539.3	297478	3897	0.1	15591.8	0.1	2253.41	TC	replicate 2	KPL-4	KPL-4
874	35.15	58.56	58.56	58.56	44.93	94.44	93.23	93.23	93.23	91.76	93.45	93.84	93.84	93.84	88.82	11.01	18.08	18.08	18.08	13.42	8295.19	7283.45	16091.6	234.83	3996.21	12491	10846	16383	284	5673	790280	1869571	4.13051e+06	60277	565258	7850.98	0.1	15653.6	0.1	3199.95	TC	replicate 2	KPL-4	KPL-4
879	41.71	68.55	68.55	31.88	54.59	91.68	95.56	95.5	85.27	75.53	93.29	94.76	94.98	83.97	77.04	12.88	21.32	21.29	8.33	14.17	9939.95	6831.61	16214.5	277.77	3243.65	13915	10370	16383	396	4993	1.29434e+06	2.43854e+06	5.77428e+06	15138.3	511437	9471.51	0.1	15668	57.3	2443.17	TC	replicate 2	KPL-4	KPL-4
880	34.47	50.47	45.42	50.47	43.11	88.65	94.43	95.25	94.43	94.3	83.72	95.57	95.82	95.57	95.33	10.67	15.46	14.24	15.46	13.04	7453.86	7698.49	15961.9	225.62	2619.05	11042	11522	16383	256	3852	666713	1.44445e+06	2.54334e+06	42333	349759	7009.89	0.1	15591.5	0.1	1842.6	TC	replicate 2	KPL-4	KPL-4
882	36.24	58.62	58.62	58.62	45.51	89.93	94.82	94.82	94.82	85.72	94.54	95.81	95.81	95.81	86.82	11.23	18.14	18.14	18.14	12.83	5939.21	6793.14	16167.3	236.98	3219.8	8202	10602	16383	276	6049	588065	1.75502e+06	4.17686e+06	61223.9	416590	5486.86	0.1	15656	0.1	2379.36	TC	replicate 2	KPL-4	KPL-4
888	33.98	54.81	54.81	54.81	47.82	92.2	94.09	94.09	94.09	94.34	91.59	96.66	96.66	96.66	94.22	10.65	16.9	16.9	16.9	14.52	7426.21	7483.13	16048.3	237.95	2279.58	11070	11126	16383	296	3068	661151	1.678e+06	3.59864e+06	53357.7	377448	6985.72	0.1	15595.4	0.1	1459.16	TC	replicate 2	KPL-4	KPL-4
889	36.34	63.5	56.15	63.5	49.65	90.46	87.67	82.81	87.67	91.11	94.94	89.56	82.38	89.56	92.45	11.2	18.02	15.8	18.02	14.26	7141.08	7171.2	15912	233.72	4319.16	10930	10386	16383	272	5953	704095	1.82882e+06	3.11792e+06	59604.7	690002	6701.01	0.1	15518.1	0.1	3510.67	TC	replicate 2	KPL-4	KPL-4
891	44.17	70.28	71.03	70.28	46.04	82.46	86.5	85.34	86.5	67.95	82.8	87.55	85.25	87.55	67.84	12.9	20.31	20.14	20.31	11.62	3577.26	6655.16	16224.6	240.73	4534.54	4797	12158	16383	608	13659	467304	2.15683e+06	5170382	78018	481053	3128.82	0.1	15734.4	0.1	3694.31	TC	replicate 2	KPL-4	KPL-4
896	43.49	64.2	64.2	64.2	52.66	94.24	95.34	95.29	95.34	94.49	95.21	96.88	96.87	96.88	92.99	13.3	19.76	19.74	19.76	16.03	5603.91	6789.32	16196.6	234.62	3015.14	7521	11098	16383	304	4581	778676	2081675	4959314	71937.4	608372	5167.66	0.1	15703.2	0.1	2238.85	TC	replicate 2	KPL-4	KPL-4
898	39.46	55.13	53.31	55.13	43.64	89.74	93.15	89.52	93.15	89.55	91.82	92.68	89.23	92.68	88.69	11.94	16.8	15.52	16.8	13.16	7572.26	4899.09	15094.8	230.91	4129.42	11350	6305	16383	280	6385	847418	1.08633e+06	2.85732e+06	51202.7	561766	7128.9	0.1	14705	0.1	3357.34	TC	replicate 2	KPL-4	KPL-4
901	45.1	67.47	65.86	67.47	42.34	88.55	93.68	94.24	93.68	78.57	87.39	93.03	95.09	93.03	80.72	13.75	20.82	20.51	20.82	11.48	6581.2	5858.42	16264.4	234	2112.4	9614	9574	16383	292	2900	977447	1.99367e+06	5372502	79632.2	218824	6124.75	0.1	15824.1	0.1	1343.91	TC	replicate 2	KPL-4	KPL-4
902	34.45	54.23	52.77	54.23	42.35	93.19	85.2	87.01	85.2	81.89	94.04	84.99	88.03	84.99	79.73	10.75	16.16	15.88	16.16	12.42	9008.2	7617.38	15898.5	232.42	2630.47	13235	10846	16383	276	3940	816984	1.56233e+06	3.14834e+06	47669.8	318454	8547.79	0.1	15496.6	0.1	1866.39	TC	replicate 2	KPL-4	KPL-4
909	36.55	53.9	53.9	53.9	44.5	90.32	95.81	95.81	95.81	90.06	85.9	96.3	96.3	96.3	86.56	11.13	16.91	16.91	16.91	12.71	5716.75	5731.83	16106.6	233.72	2283.08	8634	9370	16383	276	3608	556525	1.28768e+06	3618394	52505.7	289695	5288.45	0.1	15699.5	0.1	1542.71	TC	replicate 2	KPL-4	KPL-4
917	34.52	55.46	54.7	34.01	46.86	91.92	95.09	95.04	66.84	93.44	93.52	95.7	96.39	62.83	95.44	10.7	17.19	17.13	7.74	14.46	5484.5	6373.3	16054.6	263.04	2154.81	8386	9574	16383	328	3036	492845	1.47951e+06	3700220	12365.9	354099	5052.1	0.1	15616.6	46.57	1398.5	TC	replicate 2	KPL-4	KPL-4
918	42.47	62.76	62.22	62.76	49.97	94.96	95.83	95.2	95.83	85.56	98.47	96.65	96.88	96.65	85.11	13.14	19.49	19.32	19.49	14.11	11875.8	7019.06	16244.7	243.4	2777.43	15535	10434	16383	292	3720	1610647	2.09371e+06	4764519	72603	434460	11403.6	0.1	15769.7	0.1	1988.97	TC	replicate 2	KPL-4	KPL-4
925	33.01	49.11	47.08	49.11	43.86	92.15	93.85	95.4	93.85	91.81	91.79	96.24	92.68	96.24	92.9	10.47	15.47	14.74	15.47	13.1	7572.98	6520.91	15965.5	233.38	2583.53	11838	10630	16383	268	3980	652163	1.22621e+06	2.72325e+06	43885.6	348240	7128.54	0.1	15573.9	0.1	1787.16	TC	replicate 2	KPL-4	KPL-4
926	39.09	71.3	71.13	49.6	58.46	89.75	96.14	95.86	58.58	83.8	89.92	95.77	96.82	40.85	85.62	11.69	22.11	21.98	8.67	15.59	6604.09	5099.55	16265	262.17	4385.98	10318	9466	16383	296	5745	708846	1.95818e+06	6.1712e+06	15487.8	837527	6171.62	0.1	15707.2	41.7	3621.79	TC	replicate 2	KPL-4	KPL-4
931	41.6	60.77	59.11	60.77	70.52	94.53	93.71	93.4	93.71	72.17	95.94	93.33	95.56	93.33	65.89	13.02	18.7	18.28	18.7	14.26	8631.91	7596.42	16179.3	228.6	3354.64	11946	9818	16383	260	5169	1.14915e+06	2.0858e+06	4.24725e+06	62768.2	535916	8183.73	0.1	15760.9	0.1	2538.66	TC	replicate 2	KPL-4	KPL-4
939	38.17	57.17	56.63	57.17	46.86	94.46	95.16	95.34	95.16	93.91	93.44	94.26	95.06	94.26	96.07	11.71	17.71	17.63	17.71	14.22	5470.86	6300.41	16169.3	240.95	3726.53	7693	9418	16383	304	4989	589488	1.55171e+06	3.94864e+06	59341.8	592225	5026.51	0.1	15719	0.1	2934.17	TC	replicate 2	KPL-4	KPL-4
947	34.79	56.91	49.44	56.91	43.64	91.13	90.18	95.51	90.18	93.38	91.35	90.76	97.8	90.76	96.68	10.5	17.27	15.51	17.27	13.24	7583.82	7047.14	15984.3	228.48	2184.56	11722	10006	16383	268	3316	656252	1.6506e+06	3.01904e+06	53514.1	300823	7131.5	0.1	15544.3	0.1	1404.13	TC	replicate 2	KPL-4	KPL-4
969	33.71	54.64	54.64	54.64	37.67	91.33	84.18	84.05	84.18	90.37	91.33	84.1	81.58	84.1	89.43	10.19	16.23	16.18	16.23	11.42	5349.23	8482.86	15804.5	231.79	3138.17	8210	11634	16383	268	6949	436181	1.75395e+06	3.24809e+06	47926.1	321167	4912.91	0.1	15377.4	0.1	2365.8	TC	replicate 2	KPL-4	KPL-4
995	38.71	54.59	48.15	54.59	48.68	91.57	95.33	95.2	95.33	92.32	91.19	96.32	94.08	96.32	93.63	11.76	16.96	14.95	16.96	14.13	7763.49	6208.97	16018.9	231.1	3509.4	10958	10354	16383	268	5961	842980	1.40262e+06	2.81232e+06	52206.1	550420	7311.18	0.1	15572.4	0.1	2681.08	TC	replicate 2	KPL-4	KPL-4
998	35.59	61.77	54.81	29.29	36.88	91.37	88.77	94.36	73.63	75.04	88.46	90.94	95.8	72.45	77.78	11.13	17.6	17.02	7.2	10.01	7101.37	7244.92	16113.5	258.82	3650.56	10330	10454	16383	312	6621	691317	1.76323e+06	3.66689e+06	10552.1	287039	6656.9	0.1	15645.4	38.35	2878.27	TC	replicate 2	KPL-4	KPL-4
1006	34.31	51.8	44.99	51.8	42.57	93.59	90.77	95.54	90.77	95.19	94.23	88.79	98.92	88.79	97.37	10.5	15.83	14.04	15.83	13.46	5430.56	6847.69	15979.3	223.4	2661.78	8017	8838	16383	280	4581	469924	1.34749e+06	2472972	43960.5	378720	4994.33	0.1	15459.8	0.1	1873.47	TC	replicate 2	KPL-4	KPL-4
1008	38.59	67.05	65.23	46.7	58.56	88.84	95.06	95.92	55.39	89.73	89.15	95.17	96.52	54.39	91.16	11.69	20.42	20.27	9.52	15.68	3715.74	5088.42	16252.2	267.63	2854.53	5049	9346	16383	328	4044	398826	1.66601e+06	5246799	19039	551027	3287.38	0.1	15733.1	47.14	2070.24	TC	replicate 2	KPL-4	KPL-4
1013	37.41	49.44	46.87	49.44	46.43	93.48	94.73	93.41	94.73	93.68	93.33	90.6	94.5	90.6	96.21	11.62	15.2	14.22	15.2	13.98	7104.75	6821.35	12956.9	225.77	2648.1	10894	8794	16383	268	3692	753718	1.2373e+06	2.05913e+06	40951.8	406518	6668.49	0.1	12581.7	0.1	1847.88	TC	replicate 2	KPL-4	KPL-4
1015	33.23	59.96	54.77	59.96	50.73	94.35	95.56	95.1	95.56	93.22	97.12	96.62	93.93	96.62	96.58	10.5	18.56	16.98	18.56	15.23	7016.84	5610.07	16165.3	231.64	6397.62	10730	8690	16383	276	9834	607189	1.51706e+06	3658498	62638.4	1.16577e+06	6588.42	0.1	15750.7	0.1	5609.51	TC	replicate 2	KPL-4	KPL-4
1035	35.54	59.64	56.96	59.64	35.05	94.53	90.6	92.97	90.6	86.31	93.13	90.58	92.19	90.58	90.4	11.11	18.21	17.66	18.21	10.24	5343.67	5993.74	16125.1	228.51	7151.73	8085	9754	16383	272	14107	517982	1.56096e+06	3.95128e+06	59511.5	589109	4903.39	0.1	15672.9	0.1	6407.55	TC	replicate 2	KPL-4	KPL-4
1064	43.59	76.6	74.51	76.6	57.82	94.33	94.19	96.44	94.19	76.39	95.34	94.36	97.49	94.36	74.15	13.48	23.55	22.98	23.55	15.28	6016.98	4721.38	16284.4	234.15	2435.26	8017	7761	16383	320	3040	858602	2.05653e+06	6.75438e+06	101991	446789	5576.74	0.1	15796.4	0.1	1683.13	TC	replicate 2	KPL-4	KPL-4
1065	39.02	59.49	59.49	59.49	52.51	94.11	93.53	93.4	93.53	84.45	94.95	94.71	92.2	94.71	82.92	12.11	18.46	18.43	18.46	14.63	6489	7098.27	16187.8	234.69	2248.05	9346	9206	16383	276	2964	747786	1.89882e+06	4.31683e+06	62779.8	377839	6044.77	0.1	15672.3	0.1	1459.58	TC	replicate 2	KPL-4	KPL-4
1091	44.78	70.54	66.2	70.54	77.19	81.27	87.28	88.23	87.28	73.53	82.54	87.28	87.9	87.28	68.97	12.92	20.51	19.62	20.51	14.66	11932.1	6416.16	16240.7	235.82	4656.25	16383	8922	16383	284	7005	1.56368e+06	2.11941e+06	4912006	77898.2	786469	11468.3	0.1	15801.4	0.1	3859.92	TC	replicate 2	KPL-4	KPL-4
1109	33.23	56.41	54.17	56.41	50.08	93.51	94.94	95.02	94.94	87.7	91.94	93.28	94	93.28	89.87	10.57	17.53	16.8	17.53	14.46	4668.3	5073.72	16153.6	228.03	4138.95	6877	9274	16383	268	5297	409789	1.22426e+06	3.58193e+06	55021.8	680154	4236.09	0.1	15741.6	0.1	3350.62	TC	replicate 2	KPL-4	KPL-4
1110	34.73	53.59	50.3	53.59	44.5	89.3	94.01	96.04	94.01	94.9	90	95.16	96.54	95.16	95.92	10.8	16.53	15.66	16.53	13.96	6235.13	7132.98	16094.9	244.92	1905.3	9350	10458	16383	304	2576	570674	1.53123e+06	3.10018e+06	52577.2	291697	5802.74	0.1	15697.9	0.1	1124.88	TC	replicate 2	KPL-4	KPL-4
1123	35.17	46.01	42.57	46.01	39.84	94.46	93.37	95.23	93.37	95.07	90.75	94.81	95.74	94.81	90.85	10.97	14.28	13.2	14.28	12.5	5540.46	6948.53	15970.4	223.77	1971.39	8282	9406	16383	276	2552	523228	1112943	2185899	35841.4	241943	5120.05	0.1	15617	0.1	1234.94	TC	replicate 2	KPL-4	KPL-4
1161	37.1	61.93	61.93	61.93	43.85	91.04	95.51	95.51	95.51	93	88.98	96.17	96.17	96.17	94.17	11.39	18.96	18.96	18.96	13.48	5953.11	7165.65	16165.5	241.87	2152.42	9878	12359	16383	284	3200	606778	2.02416e+06	4.56644e+06	68322.9	307143	5500.73	0.1	15715.1	0.1	1367.97	TC	replicate 2	KPL-4	KPL-4
1166	42.47	80.26	71.45	32.19	61.14	88.72	90.91	95.83	64.49	77.15	89.84	92.7	96.98	60.4	73.82	12.92	23.18	22.15	7.31	16.4	7546.24	4208.88	16276.3	270.97	6201.07	10622	10166	16383	308	9338	988918	1.77551e+06	6270278	11385.8	1.31054e+06	7093.94	0.1	15805.6	46.48	5360.83	TC	replicate 2	KPL-4	KPL-4
1167	37.36	55.88	55.13	24.52	42.78	91.48	96.22	96.32	90.2	88.29	91.12	94.16	97.26	89.62	89.02	11.71	17.3	17.02	7.49	13.18	4651.25	6374.86	16198.7	269.74	4077.48	6461	9506	16383	292	5853	501174	1.49844e+06	3.68628e+06	11895	556397	4210.89	0.1	15754.6	45.26	3301.47	TC	replicate 2	KPL-4	KPL-4
1171	38.23	56.09	52.55	56.09	47.93	91.91	90.74	93.68	90.74	91.97	88.97	90.18	95.45	90.18	90.82	11.8	17.07	16.37	17.07	14.61	6727.44	5753.37	16176.6	246.04	3762.1	9446	7645	16383	284	4929	736080	1316450	3.40531e+06	56296.5	630747	6303.42	0.1	15764.2	0.1	3014.22	TC	replicate 2	KPL-4	KPL-4
1194	38.05	50.94	48.89	50.94	46.38	87.51	96.24	95.84	96.24	95.55	85.31	97.13	97.56	97.13	95.15	11.39	16.06	15.46	16.06	14.41	4798.75	6192.77	16022.4	231.36	1996.63	7409	8754	16383	268	2716	489118	1.25468e+06	3.00624e+06	46874.4	325614	4362.53	0.1	15566.5	0.1	1220.39	TC	replicate 2	KPL-4	KPL-4
1209	37.3	54.59	50.3	54.59	54.91	94.34	93.04	92.11	93.04	83.73	93.28	95.69	94.36	95.69	84.52	11.58	16.45	15.32	16.45	14.68	3679.37	5087.83	15899	226.98	2500.01	5229	8770	16383	272	4056	387269	1.08161e+06	2930166	48253.9	423307	3267.3	0.1	15517	0.1	1751.65	TC	replicate 2	KPL-4	KPL-4
1216	39.23	60.38	57.06	60.38	53.62	90.07	95.84	95.09	95.84	80.67	88.64	95.45	94.12	95.45	79.55	12.03	18.68	17.75	18.68	13.75	3880.23	5451.94	16195.8	241.87	2510.82	5861	10170	16383	276	4337	440697	1.49471e+06	4009022	66311.1	372909	3456	0.1	15786.2	0.1	1690.51	TC	replicate 2	KPL-4	KPL-4
1225	35.79	50.83	50.47	50.83	45.14	93.28	95.81	96.05	95.81	95.17	97.03	94.96	96.17	94.96	96.29	11.18	15.88	15.78	15.88	14.13	6214.83	6790.67	16072.2	227.91	2257.85	9214	10550	16383	264	2876	610184	1344743	3.14262e+06	45132.1	354124	5774.62	0.1	15682.6	0.1	1449.51	TC	replicate 2	KPL-4	KPL-4
1226	37.31	55.02	51.26	55.02	49.44	93.39	92.02	94.51	92.02	92.83	96.72	92.1	95.22	92.1	91.08	11.37	16.98	15.96	16.98	15.02	5907.54	6421.49	16116.4	226.57	2309.1	8282	9478	16383	288	3316	599675	1.4533e+06	3.22502e+06	51277.6	409234	5487.27	0.1	15702.7	0.1	1572.83	TC	replicate 2	KPL-4	KPL-4
1230	44.66	59.78	58.66	59.78	55.06	85.11	92.81	92.77	92.81	87.06	83.54	92.39	92.82	92.39	86.98	13.06	18.09	18.02	18.09	13.83	4991.55	5015.76	16157.3	231.62	2687.88	6913	7449	16383	280	3776	668668	1.28957e+06	4.12049e+06	59549.8	403679	4535.28	0.1	15743.2	0.1	1883.64	TC	replicate 2	KPL-4	KPL-4
[truncated: 7,468 more rows]

## Sheet: HER mean intensity
WBC	MDA-MB-436	MCF-7	BT-20	KPL-4	IBC-3	SKBR-3	SUM190				WBC	MDA-MB-436	MCF-7	BT-20	KPL-4	IBC-3	SKBR-3	SUM190			WBC	MDA-MB-436	MCF-7	BT-20	KPL-4	IBC-3	SKBR-3	SUM190
[truncated: 1,939 more rows]
