# Supplementary material for: HER-2 status of circulating tumor cells in a metastatic breast cancer cohort: A comparative study on characterization techniques
Source: PLoS One. 2019 Sep 4;14(9):e0220906. doi: 10.1371/journal.pone.0220906 (PMC6726188; doi:10.1371/journal.pone.0220906)
Supplement: S1 Dataset — (ZIP) [file pone.0220906.s008.zip › RAWdata_HER2_CTC/RAWdata_RGE_cell lines.xlsx]

## Sheet: Total
Plate	Well	Sample	Target	Ct	MeanCq	STDEVCq	%CV
P1	A1	MCF-7_a	EPCAM	16.2327	16.2628	0.0426095	0.262006
P1	A2	MCF-7_b	EPCAM	16.293
P1	A3	MDA-MB-436_a	EPCAM	23.1531	22.9666	0.263817	1.1487
P1	A4	MDA-MB-436_b	EPCAM	22.78
P1	A5	BT-20_a	EPCAM	13.8532	14.3579	0.713709	4.97086
P1	A6	BT-20_b	EPCAM	14.8625
P1	A7	KPL-4_a	EPCAM	13.7848	13.7721	0.0180418	0.131003
P1	A8	KPL-4_b	EPCAM	13.7593
P1	A9	CAL_a	EPCAM	19.069	18.9996	0.0981139	0.516399
P1	A10	CAL_b	EPCAM	18.9303
P1	A11	minRT	EPCAM	NA	NA	NA	NA
P1	A12	H2O	EPCAM	NA
P1	B1	MCF-7_a	KRT19	13.6735	13.774	0.142162	1.0321
P1	B2	MCF-7_b	KRT19	13.8746
P1	B3	MDA-MB-436_a	KRT19	30.3025	30.4195	0.165343	0.543545
P1	B4	MDA-MB-436_b	KRT19	30.5364
P1	B5	BT-20_a	KRT19	11.9261	12.0729	0.207541	1.71906
P1	B6	BT-20_b	KRT19	12.2196
P1	B7	KPL-4_a	KRT19	14.1105	14.2472	0.193376	1.35729
P1	B8	KPL-4_b	KRT19	14.384
P1	B9	CAL_a	KRT19	17.1652	17.1721	0.00979838	0.0570598
P1	B10	CAL_b	KRT19	17.1791
P1	B11	minRT	KRT19	30.4133	NA	NA	NA
P1	B12	H2O	KRT19	NA
P1	C1	MCF-7_a	ERBB2	21.3301	21.2809	0.0697038	0.327542
P1	C2	MCF-7_b	ERBB2	21.2316
P1	C3	MDA-MB-436_a	ERBB2	20.9511	21.4332	0.681814	3.18112
P1	C4	MDA-MB-436_b	ERBB2	21.9153
P1	C5	BT-20_a	ERBB2	17.3423	17.2873	0.0776941	0.449428
P1	C6	BT-20_b	ERBB2	17.2324
P1	C7	KPL-4_a	ERBB2	12.4742	12.7352	0.36916	2.89873
P1	C8	KPL-4_b	ERBB2	12.9963
P1	C9	CAL_a	ERBB2	19.3183	19.1375	0.255717	1.33621
P1	C10	CAL_b	ERBB2	18.9567
P1	C11	minRT	ERBB2	NA	NA	NA	NA
P1	C12	H2O	ERBB2	NA
P1	D1	MCF-7_a	HMBS	19.2162	19.2914	0.106234	0.550683
P1	D2	MCF-7_b	HMBS	19.3665
P1	D3	MDA-MB-436_a	HMBS	19.344	19.4059	0.0875603	0.451205
P1	D4	MDA-MB-436_b	HMBS	19.4678
P1	D5	BT-20_a	HMBS	16.1793	17.4219	1.75727	10.0866
P1	D6	BT-20_b	HMBS	18.6644
P1	D7	KPL-4_a	HMBS	17.069	17.1569	0.124322	0.724617
P1	D8	KPL-4_b	HMBS	17.2448
P1	D9	CAL_a	HMBS	22.4073	22.4199	0.0179301	0.079974
P1	D10	CAL_b	HMBS	22.4326
P1	D11	minRT	HMBS	NA	NA	NA	NA
P1	D12	H2O	HMBS	NA
P1	E1	MCF-7_a	SDHA	18.2427	18.3702	0.180296	0.98146
P1	E2	MCF-7_b	SDHA	18.4977
P1	E3	MDA-MB-436_a	SDHA	14.6143	14.9444	0.466884	3.12414
P1	E4	MDA-MB-436_b	SDHA	15.2745
P1	E5	BT-20_a	SDHA	15.7301	15.3153	0.586614	3.83025
P1	E6	BT-20_b	SDHA	14.9005
P1	E7	KPL-4_a	SDHA	15.3887	15.4846	0.135678	0.876207
P1	E8	KPL-4_b	SDHA	15.5806
P1	E9	CAL_a	SDHA	20.8626	20.8698	0.0101371	0.048573
P1	E10	CAL_b	SDHA	20.877
P1	E11	minRT	SDHA	NA	NA	NA	NA
P1	E12	H2O	SDHA	NA
P1	F1	MCF-7_a	HPRT1	19.6413	19.7909	0.211498	1.06866
P1	F2	MCF-7_b	HPRT1	19.9404
P1	F3	MDA-MB-436_a	HPRT1	18.4628	18.8888	0.602512	3.18979
P1	F4	MDA-MB-436_b	HPRT1	19.3148
P1	F5	BT-20_a	HPRT1	16.9177	17.3323	0.58638	3.38317
P1	F6	BT-20_b	HPRT1	17.7469
P1	F7	KPL-4_a	HPRT1	17.5221	17.6398	0.166571	0.944288
P1	F8	KPL-4_b	HPRT1	17.7576
P1	F9	CAL_a	HPRT1	22.6724	22.7244	0.0736112	0.32393
P1	F10	CAL_b	HPRT1	22.7765
P1	F11	minRT	HPRT1	NA	NA	NA	NA
P1	F12	H2O	HPRT1	NA
P2	A1	IBC3_a	EPCAM	13.3185	13.2767	0.0591573	0.445573
P2	A2	IBC3_b	EPCAM	13.2348
P2	A3	Sum190_a	EPCAM	15.1003	14.5901	0.721499	4.94514
P2	A4	Sum190_b	EPCAM	14.0799
P2	A5	SKBR3_a	EPCAM	14.8804	14.9782	0.138367	0.923791
P2	A6	SKBR3_b	EPCAM	15.0761
P2	A9	CAL_a	EPCAM	19.4434	19.3825	0.0861744	0.444599
P2	A10	CAL_b	EPCAM	19.3216
P2	A11	minRT	EPCAM	NA	NA	NA	NA
P2	A12	H2O	EPCAM	NA
P2	B1	IBC3_a	KRT19	11.5739	11.7188	0.204966	1.74903
P2	B2	IBC3_b	KRT19	11.8638
P2	B3	Sum190_a	KRT19	10.6728	10.9916	0.450793	4.10125
P2	B4	Sum190_b	KRT19	11.3103
P2	B5	SKBR3_a	KRT19	10.6528	10.7856	0.187792	1.74114
P2	B6	SKBR3_b	KRT19	10.9184
P2	B9	CAL_a	KRT19	17.0136	17.0659	0.0739506	0.433324
P2	B10	CAL_b	KRT19	17.1182
P2	B11	minRT	KRT19	30.2018	NA	NA	NA
P2	B12	H2O	KRT19	NA
P2	C1	IBC3_a	ERBB2	11.8188	12.1003	0.398039	3.2895
P2	C2	IBC3_b	ERBB2	12.3817
P2	C3	Sum190_a	ERBB2	12.3719	12.6491	0.392097	3.0998
P2	C4	Sum190_b	ERBB2	12.9264
P2	C5	SKBR3_a	ERBB2	12.568	12.8616	0.415195	3.22817
P2	C6	SKBR3_b	ERBB2	13.1552
P2	C9	CAL_a	ERBB2	19.0847	19.0184	0.093727	0.492822
P2	C10	CAL_b	ERBB2	18.9521
P2	C11	minRT	ERBB2	NA	NA	NA	NA
P2	C12	H2O	ERBB2	NA
P2	D1	IBC3_a	HMBS	17.7724	17.9017	0.182788	1.02107
P2	D2	IBC3_b	HMBS	18.0309
P2	D3	Sum190_a	HMBS	18.3631	18.5155	0.215569	1.16426
P2	D4	Sum190_b	HMBS	18.6679
P2	D5	SKBR3_a	HMBS	17.9986	18.3521	0.499964	2.72429
P2	D6	SKBR3_b	HMBS	18.7056
P2	D9	CAL_a	HMBS	22.4457	22.4935	0.0676645	0.300817
P2	D10	CAL_b	HMBS	22.5414
P2	D11	minRT	HMBS	NA	NA	NA	NA
P2	D12	H2O	HMBS	NA
P2	E1	IBC3_a	SDHA	14.5052	15.1183	0.867123	5.73558
P2	E2	IBC3_b	SDHA	15.7315
P2	E3	Sum190_a	SDHA	17.6172	16.8519	1.08231	6.42252
P2	E4	Sum190_b	SDHA	16.0865
P2	E5	SKBR3_a	SDHA	13.9957	14.8992	1.27786	8.57665
P2	E6	SKBR3_b	SDHA	15.8028
P2	E9	CAL_a	SDHA	21.0651	21.0717	0.00935007	0.0443726
P2	E10	CAL_b	SDHA	21.0783
P2	E11	minRT	SDHA	NA	NA	NA	NA
P2	E12	H2O	SDHA	NA
P2	F1	IBC3_a	HPRT1	19.2333	19.2139	0.0274294	0.142758
P2	F2	IBC3_b	HPRT1	19.1945
P2	F3	Sum190_a	HPRT1	18.7468	18.9959	0.352329	1.85476
P2	F4	Sum190_b	HPRT1	19.2451
P2	F5	SKBR3_a	HPRT1	19.9069	20.3648	0.647585	3.17992
P2	F6	SKBR3_b	HPRT1	20.8227
P2	F9	CAL_a	HPRT1	23.0995	23.1559	0.0798295	0.344748
P2	F10	CAL_b	HPRT1	23.2124
P2	F11	minRT	HPRT1	NA	NA	NA	NA
P2	F12	H2O	HPRT1	NA

## Sheet: Calibrator
Plate	Well	Sample	Target	MeanCq	STDEVCq	%CV
P1	A9	CAL	EPCAM	18.9996	0.0981139	0.516399
P2	A9	CAL	EPCAM	19.3825	0.0861744	0.444599
P1	C9	CAL	ERBB2	19.1375	0.255717	1.33621
P2	C9	CAL	ERBB2	19.0184	0.093727	0.492822
P1	B9	CAL	KRT19	17.1721	0.00979838	0.0570598
P2	B9	CAL	KRT19	17.0659	0.0739506	0.433324
P1	D9	CAL	HMBS	22.4199	0.0179301	0.079974
P2	D9	CAL	HMBS	22.4935	0.0676645	0.300817
P1	F9	CAL	HPRT1	22.7244	0.0736112	0.32393
P2	F9	CAL	HPRT1	23.1559	0.0798295	0.344748
P1	E9	CAL	SDHA	20.8698	0.0101371	0.048573
P2	E9	CAL	SDHA	21.0717	0.00935007	0.0443726

## Sheet: Norm to HKG
Plate	Well	Sample	Target	MeanCq	dCq	ddCq	2^-ddCq
P1	A1	MCF-7	EPCAM	16.2628	-2.88795	0.117133	0.922018
P1	A3	MDA-MB-436	EPCAM	22.9666	5.22019	8.22528	0.00334152
P1	A5	BT-20	EPCAM	14.3579	-2.33196	0.673128	0.627145
P1	A7	KPL-4	EPCAM	13.7721	-2.98839	0.0166987	0.988492
P1	A9	CAL	EPCAM	18.9996	-3.00509
P1	B1	MCF-7	KRT19	13.774	-5.37675	-0.544165	1.45818
P1	B3	MDA-MB-436	KRT19	30.4195	12.6731	17.5057	5.37361e-06
P1	B5	BT-20	KRT19	12.0729	-4.61693	0.21566	0.861152
P1	B7	KPL-4	KRT19	14.2472	-2.51325	2.31934	0.200359
P1	B9	CAL	KRT19	17.1721	-4.83258
P1	C1	MCF-7	ERBB2	21.2809	2.13006	4.9973	0.0313086
P1	C3	MDA-MB-436	ERBB2	21.4332	3.68681	6.55404	0.0106423
P1	C5	BT-20	ERBB2	17.2873	0.597503	3.46474	0.0905754
P1	C7	KPL-4	ERBB2	12.7352	-4.02524	-1.15801	2.23149
P1	C9	CAL	ERBB2	19.1375	-2.86723
P1	D1	MCF-7	HKGs	19.1508
P1	D3	MDA-MB-436	HKGs	17.7464
P1	D5	BT-20	HKGs	16.6898
P1	D7	KPL-4	HKGs	16.7605
P1	D9	CAL	HKGs	22.0047
P2	A1	IBC3	EPCAM	13.2767	-4.13465	-1.27675	2.42293
P2	A3	Sum190	EPCAM	14.5901	-3.53101	-0.673119	1.59452
P2	A5	SKBR3	EPCAM	14.9782	-2.89384	-0.0359475	1.02523
P2	A9	CAL	EPCAM	19.3825	-2.85789
P2	B1	IBC3	KRT19	11.7188	-5.69247	-0.517967	1.43194
P2	B3	Sum190	KRT19	10.9916	-7.12951	-1.955	3.87717
P2	B5	SKBR3	KRT19	10.7856	-7.08647	-1.91197	3.76322
P2	B9	CAL	KRT19	17.0659	-5.17451
P2	C1	IBC3	ERBB2	12.1003	-5.31104	-2.08906	4.25472
P2	C3	Sum190	ERBB2	12.6491	-5.47197	-2.25	4.75683
P2	C5	SKBR3	ERBB2	12.8616	-5.01046	-1.78849	3.45453
P2	C9	CAL	ERBB2	19.0184	-3.22197
P2	D1	IBC3	HKGs	17.4113
P2	D3	Sum190	HKGs	18.1211
P2	D5	SKBR3	HKGs	17.8721
P2	D9	CAL	HKGs	22.2404

## Sheet: RGE targets
Plate	Well	Sample	Target	MeanCq	dCq	ddCq	2^-ddCq
P1	A3	MDA-MB-436	EPCAM	22.9666	5.22019	8.22528	0.00334152
P1	A1	MCF-7	EPCAM	16.2628	-2.88795	0.117133	0.922018
P1	A5	BT-20	EPCAM	14.3579	-2.33196	0.673128	0.627145
P1	A7	KPL-4	EPCAM	13.7721	-2.98839	0.0166987	0.988492
P2	A1	IBC3	EPCAM	13.2767	-4.13465	-1.27675	2.42293
P2	A5	SKBR3	EPCAM	14.9782	-2.89384	-0.0359475	1.02523
P2	A3	Sum190	EPCAM	14.5901	-3.53101	-0.673119	1.59452
P1	C3	MDA-MB-436	ERBB2	21.4332	3.68681	6.55404	0.0106423
P1	C1	MCF-7	ERBB2	21.2809	2.13006	4.9973	0.0313086
P1	C5	BT-20	ERBB2	17.2873	0.597503	3.46474	0.0905754
P1	C7	KPL-4	ERBB2	12.7352	-4.02524	-1.15801	2.23149
P2	C1	IBC3	ERBB2	12.1003	-5.31104	-2.08906	4.25472
P2	C5	SKBR3	ERBB2	12.8616	-5.01046	-1.78849	3.45453
P2	C3	Sum190	ERBB2	12.6491	-5.47197	-2.25	4.75683
P1	B3	MDA-MB-436	KRT19	30.4195	12.6731	17.5057	5.37361e-06
P1	B1	MCF-7	KRT19	13.774	-5.37675	-0.544165	1.45818
P1	B5	BT-20	KRT19	12.0729	-4.61693	0.21566	0.861152
P1	B7	KPL-4	KRT19	14.2472	-2.51325	2.31934	0.200359
P2	B1	IBC3	KRT19	11.7188	-5.69247	-0.517967	1.43194
P2	B5	SKBR3	KRT19	10.7856	-7.08647	-1.91197	3.76322
P2	B3	Sum190	KRT19	10.9916	-7.12951	-1.955	3.87717
