# Supplementary material for: HER-2 status of circulating tumor cells in a metastatic breast cancer cohort: A comparative study on characterization techniques
Source: PLoS One. 2019 Sep 4;14(9):e0220906. doi: 10.1371/journal.pone.0220906 (PMC6726188; doi:10.1371/journal.pone.0220906)
Supplement: S1 Dataset — (ZIP) [file pone.0220906.s008.zip › RAWdata_HER2_CTC/RAWdata_RGE_patients_5CTC.xlsx]

## Sheet: norm_to_epith
ID	Target	MeanCq	dCq	ddCq	2^-ddCq
1450	Epithelial	26.8952
1	Epithelial	29.8062
2000	Epithelial	21.0982
2036	Epithelial	26.151
CAL	Epithelial	9.49266
1450	ERBB2	26.1327	-0.762411	-0.861248	1.81661
1	ERBB2	29.6292	-0.176952	-0.275789	1.21066
2000	ERBB2	23.2891	2.19084	2.09201	0.234554
2036	ERBB2	26.5216	0.370606	0.271769	0.828303
CAL	ERBB2	9.5915	0.0988374
2	Epithelial	27.9892
3	Epithelial	27.7193
2571	Epithelial	20.0711
2788	Epithelial	26.1028
CAL	Epithelial	9.37757
4	ERBB2	32.1576	4.16839	3.98905	0.0629762
5	ERBB2	30.8993	3.17997	3.00063	0.124945
2571	ERBB2	21.9903	1.91913	1.73979	0.299413
2788	ERBB2	30.1816	4.07884	3.8995	0.0670092
CAL	ERBB2	9.55692	0.179342
2789	Epithelial	26.2329
6	Epithelial	21.7992
2978	Epithelial	24.7832
7	Epithelial	24.4579
CAL	Epithelial	9.40438
2789	ERBB2	28.3878	2.15486	1.9531	0.258261
8	ERBB2	25.1771	3.37785	3.17608	0.110638
2978	ERBB2	27.8407	3.05748	2.85572	0.138148
9	ERBB2	26.9539	2.49602	2.29426	0.203872
CAL	ERBB2	9.60614	0.201762
10	Epithelial	25.5343
11	Epithelial	24.0311
12	Epithelial	25.911
13	Epithelial	25.2936
CAL	Epithelial	9.4422
14	ERBB2	30.1757	4.64138	4.59844	0.0412793
15	ERBB2	27.4667	3.43562	3.39268	0.0952141
16	ERBB2	28.159	2.24797	2.20503	0.21688
17	ERBB2	28.1799	2.88635	2.84341	0.139331
CAL	ERBB2	9.48514	0.0429363
18	Epithelial	22.5698
19	Epithelial	27.9943
20	Epithelial	28.9227
3186	Epithelial	24.2477
CAL	Epithelial	9.3277
21	ERBB2	26.222	3.65214	3.44761	0.0916569
22	ERBB2	28.3305	0.336237	0.131706	0.912752
23	ERBB2	29.7321	0.809355	0.604824	0.657552
3186	ERBB2	27.3379	3.0902	2.88567	0.135309
CAL	ERBB2	9.53223	0.204531
24	Epithelial	27.8988
25	Epithelial	14.3248
26	Epithelial	25.237
3304	Epithelial	25.3113
CAL	Epithelial	9.23035
27	ERBB2	26.7053	-1.19351	-1.48318	2.79564
28	ERBB2	20.2874	5.96258	5.67291	0.0196012
29	ERBB2	28.9293	3.6923	3.40263	0.0945596
3304	ERBB2	25.0926	-0.218681	-0.508348	1.42242
CAL	ERBB2	9.52002	0.289667
30	Epithelial	27.5338
3376	Epithelial	23.4492
31	Epithelial	27.9952
32	Epithelial	28.4889
CAL	Epithelial	9.16906
33	ERBB2	29.0302	1.49637	1.13255	0.456108
3376	ERBB2	23.7057	0.256454	-0.107367	1.07726
34	ERBB2	28.4929	0.497661	0.13384	0.911402
35	ERBB2	31.3804	2.89144	2.52762	0.173425
CAL	ERBB2	9.53288	0.363821
3405	Epithelial	27.2381
3439	Epithelial	24.7194
36	Epithelial	26.4028
3466_1	Epithelial	14.8873
CAL	Epithelial	9.6017
3405	ERBB2	28.2661	1.02797	1.1665	0.445502
3439	ERBB2	27.4395	2.72016	2.85868	0.137864
37	ERBB2	28.3411	1.93836	2.07688	0.237027
3466_1	ERBB2	16.5499	1.66253	1.80105	0.286965
CAL	ERBB2	9.46318	-0.138523
38	Epithelial	20.5007
39	Epithelial	25.1324
40	Epithelial	26.8272
41	Epithelial	27.8303
CAL	Epithelial	9.17929
42	ERBB2	24.965	4.46434	4.18845	0.0548466
43	ERBB2	28.7441	3.6117	3.33581	0.0990423
44	ERBB2	26.2559	-0.571297	-0.847185	1.79899
45	ERBB2	29.4786	1.6483	1.37241	0.386245
CAL	ERBB2	9.45517	0.275887
3466_2	Epithelial	10.5749
3466_3	Epithelial	11.5088
3468	Epithelial	20.6064
46	Epithelial	25.0056
CAL	Epithelial	9.25606
3466_2	ERBB2	13.5538	2.97885	2.59044	0.166036
3466_3	ERBB2	14.1367	2.62785	2.23944	0.211769
3468	ERBB2	25.1736	4.56721	4.1788	0.0552149
47	ERBB2	27.874	2.86841	2.48	0.179245
CAL	ERBB2	9.64447	0.388414
3470	Epithelial	26.108
3473	Epithelial	23.6521
48	Epithelial	24.5725
49	Epithelial	24.4514
CAL	Epithelial	9.61539
3470	ERBB2	28.3508	2.24272	2.29795	0.203352
3473	ERBB2	26.336	2.68391	2.73914	0.149774
50	ERBB2	27.0125	2.44002	2.49525	0.17736
51	ERBB2	28.4192	3.96777	4.023	0.0615115
CAL	ERBB2	9.56016	-0.0552292
52	Epithelial	27.0047
53	Epithelial	25.8371
54	Epithelial	NA
55	Epithelial	25.5154
CAL	Epithelial	9.3966
56	ERBB2	29.117	2.11227	1.94866	0.259056
57	ERBB2	31.7689	5.93183	5.76822	0.0183482
58	ERBB2	33.0812	NA	NA	NA
59	ERBB2	30.5917	5.07633	4.91272	0.0331989
CAL	ERBB2	9.56021	0.163611
60	Epithelial	23.6644
3705	Epithelial	14.567
61	Epithelial	25.4656
62	Epithelial	26.9639
CAL	Epithelial	9.37169
63	ERBB2	26.0454	2.38095	2.26799	0.207619
3705	ERBB2	17.252	2.68502	2.57207	0.168163
64	ERBB2	27.0127	1.54719	1.43423	0.370043
65	ERBB2	31.7816	4.81766	4.7047	0.038348
CAL	ERBB2	9.48465	0.112953
66	Epithelial	27.6221
67	Epithelial	28.0815
68	Epithelial	26.0233
3921	Epithelial	25.0935
CAL	Epithelial	9.38429
69	ERBB2	NA	NA	NA	NA
70	ERBB2	28.6715	0.59001	0.46926	0.722335
71	ERBB2	29.186	3.16267	3.04192	0.12142
3921	ERBB2	28.0365	2.943	2.82225	0.14139
CAL	ERBB2	9.50504	0.12075

## Sheet: RGE_HER2
ID	Target	MeanCq	dCq	ddCq	2^-ddCq	CTC_HER2_High	CTC_HER2_Medium	CTC_HER2_Neg	CTC_Total	tdEV	CTC_HER2_High_mean	CTC_HER2_Medium_mean
1	ERBB2	29.6292	-0.176952	-0.275789	1.21066	1	0	0	1	134	537.997	NA
2789	ERBB2	28.3878	2.15486	1.9531	0.258261	0	6	0	6	50	NA	35.0425
14	ERBB2	30.1757	4.64138	4.59844	0.0412793	0	0	0	0	1849	NA	NA
2978	ERBB2	27.8407	3.05748	2.85572	0.138148	2	3	0	5	148	194.605	62.1608
5	ERBB2	30.8993	3.17997	3.00063	0.124945	1	0	0	1	74	NA	NA
2571	ERBB2	21.9903	1.91913	1.73979	0.299413	0	18	0	18	54	NA	35.7267
43	ERBB2	28.7441	3.6117	3.33581	0.0990423	0	0	0	0	112	NA	NA
15	ERBB2	27.4667	3.43562	3.39268	0.0952141	0	3	0	3	206	NA	26.2971
16	ERBB2	28.159	2.24797	2.20503	0.21688	1	0	0	1	234	151.32	NA
17	ERBB2	28.1799	2.88635	2.84341	0.139331	2	0	0	2	216	1687.02	NA
21	ERBB2	26.222	3.65214	3.44761	0.0916569	0	0	0	0	866	NA	NA
22	ERBB2	28.3305	0.336237	0.131706	0.912752	1	1	0	2	57	186.383	58.8687
23	ERBB2	29.7321	0.809355	0.604824	0.657552	1	0	0	1	27	226.033	NA
4	ERBB2	32.1576	4.16839	3.98905	0.0629762	1	1	0	2	21	187.527	35.5077
42	ERBB2	24.965	4.46434	4.18845	0.0548466	0	0	0	0	2979	NA	NA
27	ERBB2	26.7053	-1.19351	-1.48318	2.79564	0	0	0	0	17	NA	NA
9	ERBB2	26.9539	2.49602	2.29426	0.203872	1	0	0	1	526	3075.72	NA
28	ERBB2	20.2874	5.96258	5.67291	0.0196012	0	0	0	0	214	NA	NA
29	ERBB2	28.9293	3.6923	3.40263	0.0945596	0	0	0	0	290	NA	NA
3304	ERBB2	25.0926	-0.218681	-0.508348	1.42242	7	3	0	10	128	258.232	59.4533
45	ERBB2	29.4786	1.6483	1.37241	0.386245	1	0	0	1	9	3074.26	NA
33	ERBB2	29.0302	1.49637	1.13255	0.456108	0	0	0	0	60	NA	NA
2036	ERBB2	26.5216	0.370606	0.271769	0.828303	6	3	0	9	564	155.377	78.0577
34	ERBB2	28.4929	0.497661	0.13384	0.911402	0	0	0	0	2	NA	NA
37	ERBB2	28.3411	1.93836	2.07688	0.237027	1	0	0	1	11	271.483	NA
35	ERBB2	31.3804	2.89144	2.52762	0.173425	0	0	0	0	33	NA	NA
3186	ERBB2	27.3379	3.0902	2.88567	0.135309	0	10	0	10	30891	NA	29.1797
3376	ERBB2	23.7057	0.256454	-0.107367	1.07726	3	11	0	14	259	129.158	52.3072
3405	ERBB2	28.2661	1.02797	1.1665	0.445502	1	4	0	5	25	225.175	57.3461
3439	ERBB2	27.4395	2.72016	2.85868	0.137864	1	5	0	6	108	531.272	31.0331
3466_1	ERBB2	16.5499	1.66253	1.80105	0.286965	0	1946	0	1946	18985	NA	29.8539
3466_2	ERBB2	13.5538	2.97885	2.59044	0.166036	0	1534	0	1534	18236	NA	25.6821
3466_3	ERBB2	14.1367	2.62785	2.23944	0.211769	4	3425	14073	17502	29357	312.631	24.6118
3473	ERBB2	26.336	2.68391	2.73914	0.149774	0	2	36	38	623	NA	18.9669
47	ERBB2	27.874	2.86841	2.48	0.179245	1	0	0	1	49	170.606	NA
3468	ERBB2	25.1736	4.56721	4.1788	0.0552149	0	25	623	648	1088	NA	24.794
3470	ERBB2	28.3508	2.24272	2.29795	0.203352	0	4	14	18	651	NA	29.4548
50	ERBB2	27.0125	2.44002	2.49525	0.17736	1	1	0	2	46	245.531	30.5187
44	ERBB2	26.2559	-0.571297	-0.847185	1.79899	1	1	0	2	59	163.227	41.4299
51	ERBB2	28.4192	3.96777	4.023	0.0615115	2	2	0	4	304	395.099	31.5621
56	ERBB2	29.117	2.11227	1.94866	0.259056	0	0	0	0	132	NA	NA
57	ERBB2	31.7689	5.93183	5.76822	0.0183482	0	1	0	1	307	NA	44.4208
59	ERBB2	30.5917	5.07633	4.91272	0.0331989	0	1	0	1	921	NA	43.6827
63	ERBB2	26.0454	2.38095	2.26799	0.207619	1	0	0	1	453	110.005	NA
2788	ERBB2	30.1816	4.07884	3.8995	0.0670092	0	7	0	7	157	NA	30.8909
3705	ERBB2	17.252	2.68502	2.57207	0.168163	1	2485	0	2486	3515	118.011	50.9588
1450	ERBB2	26.1327	-0.762411	-0.861248	1.81661	16	1	0	17	117	241.17	96.9811
64	ERBB2	27.0127	1.54719	1.43423	0.370043	0	2	0	2	411	NA	30.7132
2000	ERBB2	23.2891	2.19084	2.09201	0.234554	2	32	0	34	961	103.365	43.7899
8	ERBB2	25.1771	3.37785	3.17608	0.110638	0	3	0	3	120	NA	43.7884
65	ERBB2	31.7816	4.81766	4.7047	0.038348	1	2	0	3	45	380.848	39.1133
70	ERBB2	28.6715	0.59001	0.46926	0.722335	0	2	0	2	888	NA	27.9302
71	ERBB2	29.186	3.16267	3.04192	0.12142	0	0	0	0	81	NA	NA
3921	ERBB2	28.0365	2.943	2.82225	0.14139	0	6	0	6	258	NA	44.0687

## Sheet: RGE_HER2_5CTC
ID	Target	MeanCq	dCq	ddCq	2^-ddCq	HER2 High	HER2 Medium	HER2 Neg	CTC_Total	%High	tdEV	CTC_HER2_High_mean	CTC_HER2_Medium_mean
3468	ERBB2	25.1736	4.56721	4.1788	0.0552149	0	25	623	648	0	1088	NA	24.794
2788	ERBB2	30.1816	4.07884	3.8995	0.0670092	0	7	0	7	0	157	NA	30.8909
3186	ERBB2	27.3379	3.0902	2.88567	0.135309	0	10	0	10	0	30891	NA	29.1797
3439	ERBB2	27.4395	2.72016	2.85868	0.137864	1	5	0	6	0.166667	108	531.272	31.0331
2978	ERBB2	27.8407	3.05748	2.85572	0.138148	2	3	0	5	0.4	148	194.605	62.1608
3921	ERBB2	28.0365	2.943	2.82225	0.14139	0	6	0	6	0	258	NA	44.0687
3473	ERBB2	26.336	2.68391	2.73914	0.149774	0	2	36	38	0	623	NA	18.9669
3466_2	ERBB2	13.5538	2.97885	2.59044	0.166036	0	1534	0	1534	0	18236	NA	25.6821
3705	ERBB2	17.252	2.68502	2.57207	0.168163	1	2485	0	2486	0.000402253	3515	118.011	50.9588
3470	ERBB2	28.3508	2.24272	2.29795	0.203352	0	4	14	18	0	651	NA	29.4548
3466_3	ERBB2	14.1367	2.62785	2.23944	0.211769	4	3425	14073	17502	0.000228545	29357	312.631	24.6118
2000	ERBB2	23.2891	2.19084	2.09201	0.234554	2	32	0	34	0.0588235	961	103.365	43.7899
2789	ERBB2	28.3878	2.15486	1.9531	0.258261	0	6	0	6	0	50	NA	35.0425
3466_1	ERBB2	16.5499	1.66253	1.80105	0.286965	0	1946	0	1946	0	18985	NA	29.8539
2571	ERBB2	21.9903	1.91913	1.73979	0.299413	0	18	0	18	0	54	NA	35.7267
3405	ERBB2	28.2661	1.02797	1.1665	0.445502	1	4	0	5	0.2	25	225.175	57.3461
2036	ERBB2	26.5216	0.370606	0.271769	0.828303	6	3	0	9	0.666667	564	155.377	78.0577
3376	ERBB2	23.7057	0.256454	-0.107367	1.07726	3	11	0	14	0.214286	259	129.158	52.3072
3304	ERBB2	25.0926	-0.218681	-0.508348	1.42242	7	3	0	10	0.7	128	258.232	59.4533
1450	ERBB2	26.1327	-0.762411	-0.861248	1.81661	16	1	0	17	0.941176	117	241.17	96.9811
